# Supplementary material for: Analysis of the effect of joint roughness on the failure mechanism of jointed rock mass under direct shear loading
Source: PLoS One. 2025 Jan 24;20(1):e0310893. doi: 10.1371/journal.pone.0310893 (PMC11760554; doi:10.1371/journal.pone.0310893)
Supplement: S1 Dataset — (ZIP) [file pone.0310893.s001.zip]

Archive with 9 entries (8 files):
- Minimum data/
- Minimum data/S1 Fig.4.xlsx.xlsx
- Minimum data/S2 Fig.5.xlsx.xlsx
- Minimum data/S3 Fig.6.xlsx.xlsx
- Minimum data/S4 Fig.7.xlsx.xlsx
- Minimum data/S5 Fig.8.xlsx.xlsx
- Minimum data/S6 Fig.9.xlsx.xlsx
- Minimum data/S7 Fig.10.xlsx.xlsx
- Minimum data/S8 Fig.11.xlsx.xlsx
