# Supplementary material for: Analysis of the effect of joint roughness on the failure mechanism of jointed rock mass under direct shear loading
Source: PLoS One. 2025 Jan 24;20(1):e0310893. doi: 10.1371/journal.pone.0310893 (PMC11760554; doi:10.1371/journal.pone.0310893)
Supplement: S1 Dataset — (ZIP) [file pone.0310893.s001.zip › Minimum data/S1 Fig.4.xlsx.xlsx]

## Sheet: Sheet1
		Uniaxial test simulation					Uniaxial test
		0	0				0	0
		0.0621	0.62575				0.006	0.81019
		0.06233	0.48603				0.012	1.08535
		0.06256	0.5167				0.017	1.20764
		0.06279	0.53306				0.018	1.32994
		0.06302	0.53901				0.023	1.49809
		0.06325	0.54408				0.029	1.72739
		0.06348	0.54866				0.035	1.97197
		0.06371	0.55091				0.04	2.15541
		0.06394	0.55043				0.044	2.38471
		0.06417	0.54861				0.05	2.61401
		0.0644	0.54586				0.055	2.8586
		0.06463	0.54346				0.06	3.0879
		0.06486	0.54116				0.064	3.30191
		0.06509	0.53898				0.069	3.57707
		0.06532	0.53659				0.074	3.82166
		0.06555	0.53394				0.078	4.08153
		0.06578	0.53102				0.084	4.3414
		0.06601	0.52816				0.089	4.61656
		0.06624	0.52537				0.093	4.92229
		0.06647	0.52286				0.099	5.19745
		0.0667	0.52039				0.104	5.50318
		0.06693	0.51822				0.108	5.77834
		0.06716	0.51666				0.114	6.08408
		0.06739	0.51562				0.119	6.35924
		0.06762	0.51501				0.124	6.68025
		0.06785	0.5145				0.13	7.00127
		0.06808	0.51386				0.134	7.29172
		0.06831	0.51297				0.138	7.62803
		0.06854	0.51184				0.143	7.97962
		0.06877	0.51063				0.149	8.28535
		0.069	0.50951				0.154	8.60637
		0.06923	0.50877				0.159	8.94268
		0.06946	0.5088				0.165	9.3707
		0.06969	0.51019				0.17	9.73758
		0.06992	0.514				0.175	10.0892
		0.07015	0.52169				0.179	10.4102
		0.07038	0.53512				0.184	10.7465
		0.07061	0.55617				0.19	11.1134
		0.07084	0.58637				0.195	11.4802
		0.07107	0.62664				0.2	11.8777
		0.0713	0.67689				0.205	12.2446
		0.07153	0.73589				0.21	12.6267
		0.07176	0.80152				0.215	13.0089
		0.07199	0.8709				0.221	13.3605
		0.07222	0.94085				0.226	13.7274
		0.07245	1.00869				0.23	14.0943
		0.07268	1.07234				0.235	14.4764
		0.07291	1.13026				0.24	14.8586
		0.07314	1.18157				0.245	15.2408
		0.07337	1.226				0.249	15.6076
		0.0736	1.26373				0.255	15.9592
		0.07383	1.29531				0.259	16.3108
		0.07406	1.32145				0.264	16.693
		0.07429	1.34295				0.269	17.1057
		0.07452	1.36052				0.273	17.5032
		0.07475	1.37494				0.279	17.9006
		0.07498	1.38677				0.284	18.2981
		0.07521	1.39659				0.29	18.7108
		0.07544	1.40481				0.293	19.1236
		0.07567	1.41174				0.3	19.521
		0.0759	1.4177				0.304	19.9185
		0.07613	1.42282				0.308	20.3312
		0.07636	1.42736				0.314	20.7592
		0.07659	1.43134				0.319	21.1873
		0.07682	1.43511				0.324	21.5847
		0.07705	1.43875				0.331	21.9822
		0.07728	1.4423				0.335	22.3796
		0.07751	1.4461				0.338	22.7771
		0.07774	1.45				0.342	23.2204
		0.07797	1.45425				0.349	23.6026
		0.0782	1.45917				0.353	24.0153
		0.07843	1.46481				0.359	24.3974
		0.07866	1.47151				0.363	24.8102
		0.07889	1.4795				0.369	25.1924
		0.07912	1.48906				0.372	25.6051
		0.07935	1.50063				0.378	26.0331
		0.07958	1.51462				0.383	26.4306
		0.07981	1.53147				0.388	26.8433
		0.08004	1.55156				0.393	27.2408
		0.08027	1.57517				0.398	27.6535
		0.0805	1.60242				0.403	28.0051
		0.08073	1.63334				0.409	28.372
		0.08096	1.66771				0.414	28.7236
		0.08119	1.70516				0.419	29.0599
		0.08142	1.74516				0.423	29.4115
		0.08165	1.78701				0.427	29.7478
		0.08188	1.83001				0.432	30.0841
		0.08211	1.87341				0.439	30.4357
		0.08234	1.91646				0.443	30.772
		0.08257	1.95855				0.448	31.1236
		0.0828	1.9991				0.453	31.4904
		0.08303	2.0376				0.458	31.842
		0.08326	2.0737				0.463	32.1783
		0.08349	2.10705				0.468	32.5147
		0.08372	2.13746				0.473	32.7898
		0.08395	2.16482				0.479	33.0955
		0.08418	2.1891				0.483	33.4013
		0.08441	2.21032				0.489	33.6764
		0.08464	2.2286				0.493	33.921
		0.08487	2.24419				0.497	34.2115
		0.0851	2.257				0.503	34.5172
		0.08533	2.26812				0.508	34.8076
		0.08556	2.27744				0.512	35.1287
		0.08579	2.28538				0.518	35.4344
		0.08602	2.29233				0.524	35.7248
		0.08625	2.29863				0.528	36.0306
		0.08648	2.30457				0.534	36.3057
		0.08671	2.3106				0.538	36.5656
		0.08694	2.31706				0.544	36.7796
		0.08717	2.32406				0.548	37.0548
		0.0874	2.33189				0.552	37.2994
		0.08763	2.34087				0.559	37.5134
		0.08786	2.35113				0.563	37.6815
		0.08809	2.36283				0.569	37.8191
		0.08832	2.37618				0.573	37.9873
		0.08855	2.39121				0.578	38.1248
		0.08878	2.408				0.583	38.2471
		0.08901	2.42665				0.588	38.4
		0.08924	2.44723				0.593	38.4917
		0.08947	2.46982				0.6	38.5529
		0.0897	2.49438				0.604	38.614
		0.08993	2.52086				0.608	38.614
		0.09016	2.54918				0.612	38.614
		0.09039	2.5792				0.618	38.5376
		0.09062	2.61073				0.624	37.972
		0.09085	2.64357				0.628	37.4981
		0.09108	2.67744				0.635	36.0764
		0.09131	2.71204				0.64	34.8076
		0.09154	2.74705				0.644	33.6764
		0.09177	2.78214				0.649	32.5605
		0.092	2.81702				0.655	31.0624
		0.09223	2.85142				0.662	28.5707
		0.09246	2.88509				0.663	23.2357
		0.09269	2.91773				0.667	18.0535
		0.09292	2.94914
		0.09315	2.9791
		0.09338	3.00746
		0.09361	3.03406
		0.09384	3.05884
		0.09407	3.08171
		0.0943	3.10266
		0.09453	3.12173
		0.09476	3.13898
		0.09499	3.15451
		0.09522	3.16846
		0.09545	3.181
		0.09568	3.19228
		0.09591	3.20253
		0.09614	3.21197
		0.09637	3.22082
		0.0966	3.22932
		0.09683	3.23772
		0.09706	3.24627
		0.09729	3.25524
		0.09752	3.26492
		0.09775	3.27554
		0.09798	3.28735
		0.09821	3.30056
		0.09844	3.31534
		0.09867	3.33183
		0.0989	3.35014
		0.09913	3.37034
		0.09936	3.39244
		0.09959	3.41643
		0.09982	3.44225
		0.10005	3.4698
		0.10028	3.49893
		0.10051	3.52947
		0.10074	3.56119
		0.10097	3.59384
		0.1012	3.62715
		0.10143	3.66081
		0.10166	3.69455
		0.10189	3.72808
		0.10212	3.76117
		0.10235	3.79358
		0.10258	3.82511
		0.10281	3.85556
		0.10304	3.88476
		0.10327	3.91258
		0.1035	3.93892
		0.10373	3.96369
		0.10396	3.98687
		0.10419	4.00845
		0.10442	4.02847
		0.10465	4.04698
		0.10488	4.06407
		0.10511	4.07983
		0.10534	4.09441
		0.10557	4.10795
		0.1058	4.1206
		0.10603	4.13255
		0.10626	4.14399
		0.10649	4.15509
		0.10672	4.16606
		0.10695	4.17709
		0.10718	4.18835
		0.10741	4.20006
		0.10764	4.21243
		0.10787	4.22561
		0.1081	4.23979
		0.10833	4.25508
		0.10856	4.27162
		0.10879	4.28948
		0.10902	4.30873
		0.10925	4.32942
		0.10948	4.35153
		0.10971	4.37507
		0.10994	4.39996
		0.11017	4.42611
		0.1104	4.45342
		0.11063	4.48173
		0.11086	4.51086
		0.11109	4.54064
		0.11132	4.57085
		0.11155	4.60129
		0.11178	4.63174
		0.11201	4.66201
		0.11224	4.69192
		0.11247	4.72132
		0.1127	4.75004
		0.11293	4.77794
		0.11316	4.80491
		0.11339	4.83087
		0.11362	4.85572
		0.11385	4.87943
		0.11408	4.90197
		0.11431	4.92336
		0.11454	4.94361
		0.11477	4.96277
		0.115	4.98087
		0.11523	4.99802
		0.11546	5.01434
		0.11569	5.02988
		0.11592	5.0448
		0.11615	5.05918
		0.11638	5.07318
		0.11661	5.08695
		0.11684	5.10068
		0.11707	5.11449
		0.1173	5.12851
		0.11753	5.14291
		0.11776	5.15784
		0.11799	5.17341
		0.11822	5.18977
		0.11845	5.20701
		0.11868	5.2252
		0.11891	5.24442
		0.11914	5.26472
		0.11937	5.28608
		0.1196	5.30854
		0.11983	5.33206
		0.12006	5.35659
		0.12029	5.38204
		0.12052	5.40835
		0.12075	5.43537
		0.12098	5.46297
		0.12121	5.491
		0.12144	5.51929
		0.12167	5.54767
		0.1219	5.576
		0.12213	5.60413
		0.12236	5.63192
		0.12259	5.65925
		0.12282	5.68601
		0.12305	5.71207
		0.12328	5.73736
		0.12351	5.76182
		0.12374	5.78538
		0.12397	5.80802
		0.1242	5.82973
		0.12443	5.85051
		0.12466	5.87038
		0.12489	5.88941
		0.12512	5.90763
		0.12535	5.9251
		0.12558	5.94193
		0.12581	5.9582
		0.12604	5.97399
		0.12627	5.98945
		0.1265	6.00467
		0.12673	6.01976
		0.12696	6.03487
		0.12719	6.05012
		0.12742	6.06566
		0.12765	6.08162
		0.12788	6.0981
		0.12811	6.11518
		0.12834	6.13296
		0.12857	6.1515
		0.1288	6.17086
		0.12903	6.19106
		0.12926	6.21213
		0.12949	6.23403
		0.12972	6.25676
		0.12995	6.28029
		0.13018	6.30455
		0.13041	6.32948
		0.13064	6.35499
		0.13087	6.38099
		0.1311	6.40736
		0.13133	6.434
		0.13156	6.46078
		0.13179	6.48758
		0.13202	6.51431
		0.13225	6.54087
		0.13248	6.56714
		0.13271	6.59308
		0.13294	6.61858
		0.13317	6.64356
		0.1334	6.66797
		0.13363	6.69178
		0.13386	6.71491
		0.13409	6.73735
		0.13432	6.75911
		0.13455	6.78016
		0.13478	6.80052
		0.13501	6.82024
		0.13524	6.83933
		0.13547	6.85785
		0.1357	6.87586
		0.13593	6.89342
		0.13616	6.91061
		0.13639	6.92753
		0.13662	6.94424
		0.13685	6.96082
		0.13708	6.9774
		0.13731	6.99406
		0.13754	7.01089
		0.13777	7.028
		0.138	7.04549
		0.13823	7.06341
		0.13846	7.08186
		0.13869	7.10089
		0.13892	7.12053
		0.13915	7.14082
		0.13938	7.16178
		0.13961	7.18339
		0.13984	7.20565
		0.14007	7.22854
		0.1403	7.25199
		0.14053	7.27594
		0.14076	7.30035
		0.14099	7.32511
		0.14122	7.35014
		0.14145	7.37538
		0.14168	7.4007
		0.14191	7.42602
		0.14214	7.45127
		0.14237	7.47638
		0.1426	7.50124
		0.14283	7.52583
		0.14306	7.55007
		0.14329	7.57391
		0.14352	7.59731
		0.14375	7.62026
		0.14398	7.64269
		0.14421	7.66462
		0.14444	7.68604
		0.14467	7.70695
		0.1449	7.72736
		0.14513	7.74733
		0.14536	7.76686
		0.14559	7.78599
		0.14582	7.80479
		0.14605	7.82331
		0.14628	7.84159
		0.14651	7.85971
		0.14674	7.87773
		0.14697	7.8957
		0.1472	7.91372
		0.14743	7.93185
		0.14766	7.95016
		0.14789	7.96873
		0.14812	7.98762
		0.14835	8.00687
		0.14858	8.02654
		0.14881	8.04667
		0.14904	8.06726
		0.14927	8.08834
		0.1495	8.10991
		0.14973	8.13194
		0.14996	8.15442
		0.15019	8.17734
		0.15042	8.20063
		0.15065	8.22425
		0.15088	8.24815
		0.15111	8.27226
		0.15134	8.2965
		0.15157	8.32083
		0.1518	8.34517
		0.15203	8.36943
		0.15226	8.3936
		0.15249	8.41762
		0.15272	8.44141
		0.15295	8.46495
		0.15318	8.4882
		0.15341	8.51111
		0.15364	8.53367
		0.15387	8.55586
		0.1541	8.57764
		0.15433	8.59901
		0.15456	8.62001
		0.15479	8.6406
		0.15502	8.6608
		0.15525	8.68066
		0.15548	8.70018
		0.15571	8.7194
		0.15594	8.73838
		0.15617	8.75715
		0.1564	8.77575
		0.15663	8.79426
		0.15686	8.8127
		0.15709	8.83114
		0.15732	8.84965
		0.15755	8.8683
		0.15778	8.88713
		0.15801	8.90622
		0.15824	8.92561
		0.15847	8.94534
		0.1587	8.96545
		0.15893	8.98597
		0.15916	9.0069
		0.15939	9.02826
		0.15962	9.05005
		0.15985	9.07225
		0.16008	9.09482
		0.16031	9.11777
		0.16054	9.14103
		0.16077	9.16456
		0.161	9.18831
		0.16123	9.21223
		0.16146	9.23624
		0.16169	9.26031
		0.16192	9.28438
		0.16215	9.30837
		0.16238	9.33226
		0.16261	9.35602
		0.16284	9.37956
		0.16307	9.40288
		0.1633	9.42595
		0.16353	9.44872
		0.16376	9.47118
		0.16399	9.49332
		0.16422	9.51511
		0.16445	9.53655
		0.16468	9.55767
		0.16491	9.57844
		0.16514	9.59888
		0.16537	9.61904
		0.1656	9.63891
		0.16583	9.65852
		0.16606	9.67793
		0.16629	9.69715
		0.16652	9.71623
		0.16675	9.73521
		0.16698	9.75414
		0.16721	9.77303
		0.16744	9.79197
		0.16767	9.81101
		0.1679	9.83016
		0.16813	9.84951
		0.16836	9.86908
		0.16859	9.88889
		0.16882	9.909
		0.16905	9.92942
		0.16928	9.95015
		0.16951	9.97121
		0.16974	9.99261
		0.16997	10.0143
		0.1702	10.0363
		0.17043	10.0587
		0.17066	10.0812
		0.17089	10.104
		0.17112	10.127
		0.17135	10.1502
		0.17158	10.1734
		0.17181	10.1967
		0.17204	10.2201
		0.17227	10.2434
		0.1725	10.2667
		0.17273	10.2899
		0.17296	10.3129
		0.17319	10.3358
		0.17342	10.3585
		0.17365	10.3811
		0.17388	10.4034
		0.17411	10.4254
		0.17434	10.4473
		0.17457	10.4689
		0.1748	10.4902
		0.17503	10.5113
		0.17526	10.5322
		0.17549	10.5529
		0.17572	10.5733
		0.17595	10.5936
		0.17618	10.6137
		0.17641	10.6337
		0.17664	10.6536
		0.17687	10.6734
		0.1771	10.6931
		0.17733	10.7129
		0.17756	10.7326
		0.17779	10.7525
		0.17802	10.7724
		0.17825	10.7924
		0.17848	10.8126
		0.17871	10.8329
		0.17894	10.8535
		0.17917	10.8742
		0.1794	10.8952
		0.17963	10.9164
		0.17986	10.9379
		0.18009	10.9595
		0.18032	10.9813
		0.18055	11.0034
		0.18078	11.0256
		0.18101	11.048
		0.18124	11.0704
		0.18147	11.093
		0.1817	11.1156
		0.18193	11.1383
		0.18216	11.1609
		0.18239	11.1835
		0.18262	11.2061
		0.18285	11.2286
		0.18308	11.2509
		0.18331	11.2732
		0.18354	11.2953
		0.18377	11.3173
		0.184	11.3391
		0.18423	11.3607
		0.18446	11.3822
		0.18469	11.4034
		0.18492	11.4245
		0.18515	11.4455
		0.18538	11.4662
		0.18561	11.4868
		0.18584	11.5073
		0.18607	11.5277
		0.1863	11.5479
		0.18653	11.5681
		0.18676	11.5883
		0.18699	11.6084
		0.18722	11.6285
		0.18745	11.6486
		0.18768	11.6688
		0.18791	11.6891
		0.18814	11.7094
		0.18837	11.7299
		0.1886	11.7506
		0.18883	11.7714
		0.18906	11.7924
		0.18929	11.8136
		0.18952	11.835
		0.18975	11.8565
		0.18998	11.8782
		0.19021	11.9001
		0.19044	11.9222
		0.19067	11.9443
		0.1909	11.9666
		0.19113	11.989
		0.19136	12.0114
		0.19159	12.0339
		0.19182	12.0564
		0.19205	12.0789
		0.19228	12.1014
		0.19251	12.1238
		0.19274	12.1462
		0.19297	12.1685
		0.1932	12.1907
		0.19343	12.2127
		0.19366	12.2347
		0.19389	12.2565
		0.19412	12.2782
		0.19435	12.2997
		0.19458	12.3211
		0.19481	12.3423
		0.19504	12.3634
		0.19527	12.3843
		0.1955	12.405
		0.19573	12.4257
		0.19596	12.4462
		0.19619	12.4666
		0.19642	12.487
		0.19665	12.5073
		0.19688	12.5275
		0.19711	12.5477
		0.19734	12.5678
		0.19757	12.588
		0.1978	12.6083
		0.19803	12.6286
		0.19826	12.649
		0.19849	12.6694
		0.19872	12.6901
		0.19895	12.7108
		0.19918	12.7317
		0.19941	12.7528
		0.19964	12.774
		0.19987	12.7954
		0.2001	12.8169
		0.20033	12.8386
		0.20056	12.8605
		0.20079	12.8824
		0.20102	12.9045
		0.20125	12.9267
		0.20148	12.9489
		0.20171	12.9712
		0.20194	12.9935
		0.20217	13.0159
		0.2024	13.0382
		0.20263	13.0605
		0.20286	13.0828
		0.20309	13.105
		0.20332	13.1271
		0.20355	13.1491
		0.20378	13.171
		0.20401	13.1929
		0.20424	13.2146
		0.20447	13.2362
		0.2047	13.2576
		0.20493	13.279
		0.20516	13.3002
		0.20539	13.3213
		0.20562	13.3423
		0.20585	13.3632
		0.20608	13.384
		0.20631	13.4047
		0.20654	13.4254
		0.20677	13.446
		0.207	13.4666
		0.20723	13.4871
		0.20746	13.5076
		0.20769	13.5281
		0.20792	13.5487
		0.20815	13.5693
		0.20838	13.5899
		0.20861	13.6106
		0.20884	13.6315
		0.20907	13.6524
		0.2093	13.6733
		0.20953	13.6944
		0.20976	13.7157
		0.20999	13.737
		0.21022	13.7584
		0.21045	13.7799
		0.21068	13.8015
		0.21091	13.8232
		0.21114	13.845
		0.21137	13.8669
		0.2116	13.8888
		0.21183	13.9107
		0.21206	13.9327
		0.21229	13.9547
		0.21252	13.9766
		0.21275	13.9986
		0.21298	14.0205
		0.21321	14.0424
		0.21344	14.0642
		0.21367	14.0859
		0.2139	14.1076
		0.21413	14.1293
		0.21436	14.1508
		0.21459	14.1722
		0.21482	14.1936
		0.21505	14.2149
		0.21528	14.2361
		0.21551	14.2572
		0.21574	14.2783
		0.21597	14.2993
		0.2162	14.3202
		0.21643	14.3411
		0.21666	14.3619
		0.21689	14.3827
		0.21712	14.4035
		0.21735	14.4242
		0.21758	14.445
		0.21781	14.4657
		0.21804	14.4865
		0.21827	14.5074
		0.2185	14.5283
		0.21873	14.5493
		0.21896	14.5703
		0.21919	14.5914
		0.21942	14.6126
		0.21965	14.6339
		0.21988	14.6553
		0.22011	14.6767
		0.22034	14.6982
		0.22057	14.7198
		0.2208	14.7415
		0.22103	14.7632
		0.22126	14.785
		0.22149	14.8068
		0.22172	14.8286
		0.22195	14.8505
		0.22218	14.8724
		0.22241	14.8942
		0.22264	14.9161
		0.22287	14.9379
		0.2231	14.9597
		0.22333	14.9814
		0.22356	15.0031
		0.22379	15.0248
		0.22402	15.0464
		0.22425	15.0679
		0.22448	15.0894
		0.22471	15.1107
		0.22494	15.1321
		0.22517	15.1533
		0.2254	15.1745
		0.22563	15.1956
		0.22586	15.2166
		0.22609	15.2376
		0.22632	15.2585
		0.22655	15.2794
		0.22678	15.3002
		0.22701	15.321
		0.22724	15.3418
		0.22747	15.3626
		0.2277	15.3834
		0.22793	15.4042
		0.22816	15.4251
		0.22839	15.4459
		0.22862	15.4669
		0.22885	15.4878
		0.22908	15.5089
		0.22931	15.53
		0.22954	15.5511
		0.22977	15.5724
		0.23	15.5937
		0.23023	15.6151
		0.23046	15.6366
		0.23069	15.6581
		0.23092	15.6798
		0.23115	15.7014
		0.23138	15.7231
		0.23161	15.7448
		0.23184	15.7666
		0.23207	15.7884
		0.2323	15.8102
		0.23253	15.832
		0.23276	15.8537
		0.23299	15.8755
		0.23322	15.8972
		0.23345	15.9189
		0.23368	15.9406
		0.23391	15.9622
		0.23414	15.9838
		0.23437	16.0053
		0.2346	16.0268
		0.23483	16.0482
		0.23506	16.0696
		0.23529	16.0909
		0.23552	16.1121
		0.23575	16.1333
		0.23598	16.1545
		0.23621	16.1756
		0.23644	16.1966
		0.23667	16.2176
		0.2369	16.2386
		0.23713	16.2596
		0.23736	16.2806
		0.23759	16.3015
		0.23782	16.3225
		0.23805	16.3435
		0.23828	16.3644
		0.23851	16.3854
		0.23874	16.4065
		0.23897	16.4275
		0.2392	16.4486
		0.23943	16.4698
		0.23966	16.4909
		0.23989	16.5122
		0.24012	16.5335
		0.24035	16.5548
		0.24058	16.5762
		0.24081	16.5976
		0.24104	16.6191
		0.24127	16.6406
		0.2415	16.6622
		0.24173	16.6837
		0.24196	16.7053
		0.24219	16.7269
		0.24242	16.7486
		0.24265	16.7702
		0.24288	16.7918
		0.24311	16.8134
		0.24334	16.835
		0.24357	16.8565
		0.2438	16.8781
		0.24403	16.8996
		0.24426	16.9211
		0.24449	16.9425
		0.24472	16.9639
		0.24495	16.9853
		0.24518	17.0066
		0.24541	17.0279
		0.24564	17.0491
		0.24587	17.0703
		0.2461	17.0915
		0.24633	17.1126
		0.24656	17.1337
		0.24679	17.1548
		0.24702	17.1759
		0.24725	17.197
		0.24748	17.218
		0.24771	17.2391
		0.24794	17.2601
		0.24817	17.2812
		0.2484	17.3023
		0.24863	17.3234
		0.24886	17.3446
		0.24909	17.3657
		0.24932	17.387
		0.24955	17.4082
		0.24978	17.4295
		0.25001	17.4508
		0.25024	17.4722
		0.25047	17.4936
		0.2507	17.5151
		0.25093	17.5366
		0.25116	17.5581
		0.25139	17.5796
		0.25162	17.6012
		0.25185	17.6227
		0.25208	17.6443
		0.25231	17.6659
		0.25254	17.6875
		0.25277	17.709
		0.253	17.7306
		0.25323	17.7521
		0.25346	17.7737
		0.25369	17.7952
		0.25392	17.8167
		0.25415	17.8381
		0.25438	17.8595
		0.25461	17.8809
		0.25484	17.9023
		0.25507	17.9236
		0.2553	17.9449
		0.25553	17.9661
		0.25576	17.9873
		0.25599	18.0085
		0.25622	18.0297
		0.25645	18.0508
		0.25668	18.0719
		0.25691	18.093
		0.25714	18.1141
		0.25737	18.1351
		0.2576	18.1562
		0.25783	18.1773
		0.25806	18.1983
		0.25829	18.2194
		0.25852	18.2405
		0.25875	18.2616
		0.25898	18.2827
		0.25921	18.3039
		0.25944	18.3251
		0.25967	18.3463
		0.2599	18.3676
		0.26013	18.3889
		0.26036	18.4102
		0.26059	18.4316
		0.26082	18.453
		0.26105	18.4744
		0.26128	18.4959
		0.26151	18.5174
		0.26174	18.5389
		0.26197	18.5604
		0.2622	18.582
		0.26243	18.6035
		0.26266	18.6251
		0.26289	18.6466
		0.26312	18.6682
		0.26335	18.6897
		0.26358	18.7112
		0.26381	18.7327
		0.26404	18.7542
		0.26427	18.7757
		0.2645	18.7971
		0.26473	18.8186
		0.26496	18.84
		0.26519	18.8613
		0.26542	18.8827
		0.26565	18.904
		0.26588	18.9252
		0.26611	18.9465
		0.26634	18.9677
		0.26657	18.9889
		0.2668	19.0101
		0.26703	19.0313
		0.26726	19.0525
		0.26749	19.0736
		0.26772	19.0948
		0.26795	19.1159
		0.26818	19.137
		0.26841	19.1582
		0.26864	19.1793
		0.26887	19.2005
		0.2691	19.2217
		0.26933	19.2429
		0.26956	19.264
		0.26979	19.2853
		0.27002	19.3065
		0.27025	19.3278
		0.27048	19.3491
		0.27071	19.3704
		0.27094	19.3917
		0.27117	19.4131
		0.2714	19.4345
		0.27163	19.4559
		0.27186	19.4773
		0.27209	19.4987
		0.27232	19.5202
		0.27255	19.5416
		0.27278	19.5631
		0.27301	19.5845
		0.27324	19.6059
		0.27347	19.6274
		0.2737	19.6488
		0.27393	19.6702
		0.27416	19.6916
		0.27439	19.713
		0.27462	19.7344
		0.27485	19.7558
		0.27508	19.7771
		0.27531	19.7985
		0.27554	19.8198
		0.27577	19.8411
		0.276	19.8623
		0.27623	19.8836
		0.27646	19.9049
		0.27669	19.9261
		0.27692	19.9473
		0.27715	19.9686
		0.27738	19.9898
		0.27761	20.011
		0.27784	20.0322
		0.27807	20.0534
		0.2783	20.0746
		0.27853	20.0959
		0.27876	20.1171
		0.27899	20.1383
		0.27922	20.1596
		0.27945	20.1809
		0.27968	20.2022
		0.27991	20.2235
		0.28014	20.2448
		0.28037	20.2661
		0.2806	20.2875
		0.28083	20.3088
		0.28106	20.3302
		0.28129	20.3516
		0.28152	20.373
		0.28175	20.3944
		0.28198	20.4158
		0.28221	20.4373
		0.28244	20.4587
		0.28267	20.4801
		0.2829	20.5016
		0.28313	20.523
		0.28336	20.5444
		0.28359	20.5658
		0.28382	20.5872
		0.28405	20.6085
		0.28428	20.6299
		0.28451	20.6513
		0.28474	20.6726
		0.28497	20.6939
		0.2852	20.7152
		0.28543	20.7365
		0.28566	20.7578
		0.28589	20.7791
		0.28612	20.8003
		0.28635	20.8215
		0.28658	20.8428
		0.28681	20.864
		0.28704	20.8852
		0.28727	20.9064
		0.2875	20.9276
		0.28773	20.9488
		0.28796	20.9699
		0.28819	20.9911
		0.28842	21.0123
		0.28865	21.0335
		0.28888	21.0547
		0.28911	21.076
		0.28934	21.0972
		0.28957	21.1185
		0.2898	21.1397
		0.29003	21.161
		0.29026	21.1824
		0.29049	21.2037
		0.29072	21.225
		0.29095	21.2464
		0.29118	21.2678
		0.29141	21.2892
		0.29164	21.3106
		0.29187	21.332
		0.2921	21.3534
		0.29233	21.3749
		0.29256	21.3963
		0.29279	21.4177
		0.29302	21.4392
		0.29325	21.4606
		0.29348	21.482
		0.29371	21.5035
		0.29394	21.5249
		0.29417	21.5463
		0.2944	21.5677
		0.29463	21.589
		0.29486	21.6104
		0.29509	21.6317
		0.29532	21.6531
		0.29555	21.6744
		0.29578	21.6957
		0.29601	21.717
		0.29624	21.7383
		0.29647	21.7595
		0.2967	21.7808
		0.29693	21.802
		0.29716	21.8233
		0.29739	21.8445
		0.29762	21.8657
		0.29785	21.8869
		0.29808	21.9082
		0.29831	21.9294
		0.29854	21.9506
		0.29877	21.9718
		0.299	21.993
		0.29923	22.0142
		0.29946	22.0355
		0.29969	22.0567
		0.29992	22.078
		0.30015	22.0992
		0.30038	22.1205
		0.30061	22.1418
		0.30084	22.1631
		0.30107	22.1844
		0.3013	22.2057
		0.30153	22.2271
		0.30176	22.2484
		0.30199	22.2698
		0.30222	22.2911
		0.30245	22.3125
		0.30268	22.3339
		0.30291	22.3553
		0.30314	22.3767
		0.30337	22.398
		0.3036	22.4194
		0.30383	22.4408
		0.30406	22.4622
		0.30429	22.4835
		0.30452	22.5049
		0.30475	22.5263
		0.30498	22.5476
		0.30521	22.5689
		0.30544	22.5903
		0.30567	22.6116
		0.3059	22.6329
		0.30613	22.6542
		0.30636	22.6755
		0.30659	22.6968
		0.30682	22.7181
		0.30705	22.7394
		0.30728	22.7606
		0.30751	22.7819
		0.30774	22.8032
		0.30797	22.8244
		0.3082	22.8457
		0.30843	22.867
		0.30866	22.8882
		0.30889	22.9095
		0.30912	22.9308
		0.30935	22.952
		0.30958	22.9733
		0.30981	22.9946
		0.31004	23.0159
		0.31027	23.0372
		0.3105	23.0585
		0.31073	23.0614
		0.31096	23.0936
		0.31119	23.1193
		0.31142	23.1391
		0.31165	23.1641
		0.31188	23.1842
		0.31211	23.2076
		0.31234	23.2287
		0.31257	23.2505
		0.3128	23.273
		0.31303	23.2936
		0.31326	23.3137
		0.31349	23.3333
		0.31372	23.3522
		0.31395	23.3718
		0.31418	23.391
		0.31441	23.4017
		0.31464	23.4137
		0.31487	23.4328
		0.3151	23.4481
		0.31533	23.4671
		0.31556	23.4865
		0.31579	23.5109
		0.31602	23.5375
		0.31625	23.5629
		0.31648	23.5894
		0.31671	23.6157
		0.31694	23.6411
		0.31717	23.6668
		0.3174	23.6919
		0.31763	23.7165
		0.31786	23.7409
		0.31809	23.7646
		0.31832	23.7872
		0.31855	23.8098
		0.31878	23.832
		0.31901	23.8538
		0.31924	23.8754
		0.31947	23.8964
		0.3197	23.9171
		0.31993	23.9375
		0.32016	23.9577
		0.32039	23.9778
		0.32062	23.9978
		0.32085	24.0181
		0.32108	24.0387
		0.32131	24.0597
		0.32154	24.0808
		0.32177	24.102
		0.322	24.1232
		0.32223	24.1441
		0.32246	24.1644
		0.32269	24.1842
		0.32292	24.2031
		0.32315	24.2209
		0.32338	24.2379
		0.32361	24.2539
		0.32384	24.2691
		0.32407	24.2838
		0.3243	24.2982
		0.32453	24.3129
		0.32476	24.3283
		0.32499	24.345
		0.32522	24.3634
		0.32545	24.3836
		0.32568	24.4057
		0.32591	24.4293
		0.32614	24.4542
		0.32637	24.4801
		0.3266	24.5065
		0.32683	24.5332
		0.32706	24.5598
		0.32729	24.5862
		0.32752	24.6122
		0.32775	24.6308
		0.32798	24.6354
		0.32821	24.6519
		0.32844	24.6799
		0.32867	24.7098
		0.3289	24.7364
		0.32913	24.7605
		0.32936	24.7836
		0.32959	24.8062
		0.32982	24.8294
		0.33005	24.853
		0.33028	24.8762
		0.33051	24.8989
		0.33074	24.921
		0.33097	24.9431
		0.3312	24.9652
		0.33143	24.9873
		0.33166	25.0088
		0.33189	25.0298
		0.33212	25.0506
		0.33235	25.0714
		0.33258	25.0922
		0.33281	25.1127
		0.33304	25.1332
		0.33327	25.1533
		0.3335	25.1734
		0.33373	25.1932
		0.33396	25.2128
		0.33419	25.2323
		0.33442	25.2517
		0.33465	25.271
		0.33488	25.2903
		0.33511	25.3098
		0.33534	25.3294
		0.33557	25.3491
		0.3358	25.3688
		0.33603	25.3886
		0.33626	25.4085
		0.33649	25.4284
		0.33672	25.4483
		0.33695	25.4682
		0.33718	25.4882
		0.33741	25.5084
		0.33764	25.5288
		0.33787	25.5498
		0.3381	25.5713
		0.33833	25.5934
		0.33856	25.6161
		0.33879	25.6392
		0.33902	25.6626
		0.33925	25.6857
		0.33948	25.7083
		0.33971	25.73
		0.33994	25.7512
		0.34017	25.7723
		0.3404	25.7941
		0.34063	25.8167
		0.34086	25.8398
		0.34109	25.8625
		0.34132	25.8842
		0.34155	25.9046
		0.34178	25.9234
		0.34201	25.9411
		0.34224	25.9582
		0.34247	25.975
		0.3427	25.9918
		0.34293	26.0087
		0.34316	26.0256
		0.34339	26.0429
		0.34362	26.0605
		0.34385	26.0789
		0.34408	26.0982
		0.34431	26.1185
		0.34454	26.1398
		0.34477	26.1619
		0.345	26.1845
		0.34523	26.2074
		0.34546	26.2306
		0.34569	26.2542
		0.34592	26.2782
		0.34615	26.3026
		0.34638	26.3274
		0.34661	26.3526
		0.34684	26.3778
		0.34707	26.4032
		0.3473	26.4284
		0.34753	26.4533
		0.34776	26.4778
		0.34799	26.5018
		0.34822	26.5253
		0.34845	26.5482
		0.34868	26.5707
		0.34891	26.5929
		0.34914	26.6149
		0.34937	26.6366
		0.3496	26.6583
		0.34983	26.68
		0.35006	26.6892
		0.35029	26.71
		0.35052	26.731
		0.35075	26.7541
		0.35098	26.7807
		0.35121	26.806
		0.35144	26.8308
		0.35167	26.853
		0.3519	26.8725
		0.35213	26.8909
		0.35236	26.9092
		0.35259	26.9266
		0.35282	26.9437
		0.35305	26.9605
		0.35328	26.9769
		0.35351	26.9938
		0.35374	27.0108
		0.35397	27.0281
		0.3542	27.0456
		0.35443	27.0633
		0.35466	27.0812
		0.35489	27.0992
		0.35512	27.1179
		0.35535	27.1372
		0.35558	27.1573
		0.35581	27.1782
		0.35604	27.1999
		0.35627	27.2225
		0.3565	27.2457
		0.35673	27.2696
		0.35696	27.2939
		0.35719	27.3184
		0.35742	27.3429
		0.35765	27.3673
		0.35788	27.3915
		0.35811	27.4153
		0.35834	27.4388
		0.35857	27.4621
		0.3588	27.4852
		0.35903	27.5082
		0.35926	27.5312
		0.35949	27.5543
		0.35972	27.5776
		0.35995	27.601
		0.36018	27.6244
		0.36041	27.6478
		0.36064	27.671
		0.36087	27.6939
		0.3611	27.7163
		0.36133	27.7382
		0.36156	27.7595
		0.36179	27.7802
		0.36202	27.8004
		0.36225	27.82
		0.36248	27.8393
		0.36271	27.8581
		0.36294	27.8828
		0.36317	27.8977
		0.3634	27.9089
		0.36363	27.9272
		0.36386	27.9484
		0.36409	27.9673
		0.36432	27.9849
		0.36455	27.9999
		0.36478	28.0141
		0.36501	28.0219
		0.36524	28.0305
		0.36547	28.0481
		0.3657	28.0692
		0.36593	28.0913
		0.36616	28.1151
		0.36639	28.1399
		0.36662	28.1654
		0.36685	28.192
		0.36708	28.2181
		0.36731	28.2438
		0.36754	28.2687
		0.36777	28.2936
		0.368	28.3184
		0.36823	28.3426
		0.36846	28.3662
		0.36869	28.3888
		0.36892	28.4107
		0.36915	28.4318
		0.36938	28.4523
		0.36961	28.4722
		0.36984	28.4919
		0.37007	28.5116
		0.3703	28.5315
		0.37053	28.552
		0.37076	28.5732
		0.37099	28.5949
		0.37122	28.6168
		0.37145	28.6387
		0.37168	28.6602
		0.37191	28.6813
		0.37214	28.7017
		0.37237	28.7211
		0.3726	28.7392
		0.37283	28.7561
		0.37306	28.7719
		0.37329	28.7873
		0.37352	28.8031
		0.37375	28.8195
		0.37398	28.8366
		0.37421	28.8543
		0.37444	28.8724
		0.37467	28.8908
		0.3749	28.9096
		0.37513	28.929
		0.37536	28.949
		0.37559	28.9698
		0.37582	28.9913
		0.37605	29.0136
		0.37628	29.0366
		0.37651	29.0602
		0.37674	29.0844
		0.37697	29.1065
		0.3772	29.1167
		0.37743	29.1199
		0.37766	29.136
		0.37789	29.166
		0.37812	29.1977
		0.37835	29.2276
		0.37858	29.2579
		0.37881	29.287
		0.37904	29.3137
		0.37927	29.3404
		0.3795	29.3679
		0.37973	29.3943
		0.37996	29.4198
		0.38019	29.4437
		0.38042	29.4671
		0.38065	29.4898
		0.38088	29.512
		0.38111	29.5337
		0.38134	29.5549
		0.38157	29.5755
		0.3818	29.5953
		0.38203	29.614
		0.38226	29.6312
		0.38249	29.6465
		0.38272	29.6601
		0.38295	29.6725
		0.38318	29.6845
		0.38341	29.6966
		0.38364	29.7093
		0.38387	29.7227
		0.3841	29.7365
		0.38433	29.7507
		0.38456	29.7657
		0.38479	29.7636
		0.38502	29.7721
		0.38525	29.7878
		0.38548	29.7951
		0.38571	29.8032
		0.38594	29.819
		0.38617	29.8329
		0.3864	29.8468
		0.38663	29.8649
		0.38686	29.8858
		0.38709	29.9106
		0.38732	29.9387
		0.38755	29.9692
		0.38778	30.0013
		0.38801	30.0344
		0.38824	30.0681
		0.38847	30.1009
		0.3887	30.1328
		0.38893	30.165
		0.38916	30.197
		0.38939	30.2283
		0.38962	30.259
		0.38985	30.2883
		0.39008	30.3153
		0.39031	30.3406
		0.39054	30.3641
		0.39077	30.3858
		0.391	30.4063
		0.39123	30.4273
		0.39146	30.4417
		0.39169	30.4532
		0.39192	30.4711
		0.39215	30.4902
		0.39238	30.5067
		0.39261	30.5191
		0.39284	30.5297
		0.39307	30.5405
		0.3933	30.5545
		0.39353	30.5712
		0.39376	30.5889
		0.39399	30.6072
		0.39422	30.625
		0.39445	30.6414
		0.39468	30.6567
		0.39491	30.6713
		0.39514	30.6862
		0.39537	30.7027
		0.3956	30.7213
		0.39583	30.7421
		0.39606	30.7649
		0.39629	30.7892
		0.39652	30.8143
		0.39675	30.8399
		0.39698	30.8659
		0.39721	30.8923
		0.39744	30.919
		0.39767	30.9459
		0.3979	30.9729
		0.39813	30.9998
		0.39836	31.0264
		0.39859	31.05
		0.39882	31.0687
		0.39905	31.0868
		0.39928	31.1076
		0.39951	31.1299
		0.39974	31.1508
		0.39997	31.1671
		0.4002	31.1792
		0.40043	31.1907
		0.40066	31.2057
		0.40089	31.2219
		0.40112	31.2369
		0.40135	31.2508
		0.40158	31.2658
		0.40181	31.2827
		0.40204	31.301
		0.40227	31.3195
		0.4025	31.338
		0.40273	31.3561
		0.40296	31.3785
		0.40319	31.3876
		0.40342	31.4002
		0.40365	31.4233
		0.40388	31.4379
		0.40411	31.4585
		0.40434	31.4853
		0.40457	31.5073
		0.4048	31.5289
		0.40503	31.5477
		0.40526	31.567
		0.40549	31.5871
		0.40572	31.6023
		0.40595	31.6166
		0.40618	31.6335
		0.40641	31.6568
		0.40664	31.6832
		0.40687	31.7078
		0.4071	31.7301
		0.40733	31.7503
		0.40756	31.7687
		0.40779	31.7865
		0.40802	31.8052
		0.40825	31.8265
		0.40848	31.8496
		0.40871	31.8657
		0.40894	31.88
		0.40917	31.9111
		0.4094	31.9414
		0.40963	31.9663
		0.40986	31.9839
		0.41009	32.0012
		0.41032	32.0195
		0.41055	32.0388
		0.41078	32.0587
		0.41101	32.0796
		0.41124	32.1022
		0.41147	32.1261
		0.4117	32.1509
		0.41193	32.1748
		0.41216	32.1976
		0.41239	32.2195
		0.41262	32.2404
		0.41285	32.2606
		0.41308	32.2801
		0.41331	32.299
		0.41354	32.3172
		0.41377	32.3348
		0.414	32.3512
		0.41423	32.3663
		0.41446	32.3802
		0.41469	32.3938
		0.41492	32.4078
		0.41515	32.4224
		0.41538	32.4371
		0.41561	32.4514
		0.41584	32.4654
		0.41607	32.4792
		0.4163	32.493
		0.41653	32.5072
		0.41676	32.5221
		0.41699	32.5378
		0.41722	32.5538
		0.41745	32.5694
		0.41768	32.5844
		0.41791	32.5989
		0.41814	32.6142
		0.41837	32.6313
		0.4186	32.6488
		0.41883	32.6633
		0.41906	32.6726
		0.41929	32.6847
		0.41952	32.7005
		0.41975	32.7253
		0.41998	32.7493
		0.42021	32.7755
		0.42044	32.8014
		0.42067	32.8215
		0.4209	32.8422
		0.42113	32.8611
		0.42136	32.8803
		0.42159	32.8995
		0.42182	32.9028
		0.42205	32.9184
		0.42228	32.9417
		0.42251	32.9622
		0.42274	32.9804
		0.42297	32.9976
		0.4232	33.0126
		0.42343	33.0292
		0.42366	33.0466
		0.42389	33.0669
		0.42412	33.0893
		0.42435	33.1142
		0.42458	33.1415
		0.42481	33.1685
		0.42504	33.1955
		0.42527	33.221
		0.4255	33.2461
		0.42573	33.2694
		0.42596	33.2929
		0.42619	33.3085
		0.42642	33.3289
		0.42665	33.35
		0.42688	33.3723
		0.42711	33.3957
		0.42734	33.3987
		0.42757	33.4113
		0.4278	33.4343
		0.42803	33.4365
		0.42826	33.4347
		0.42849	33.4488
		0.42872	33.4647
		0.42895	33.4783
		0.42918	33.4967
		0.42941	33.5182
		0.42964	33.545
		0.42987	33.5741
		0.4301	33.6059
		0.43033	33.6376
		0.43056	33.6619
		0.43079	33.6802
		0.43102	33.7029
		0.43125	33.7192
		0.43148	33.7301
		0.43171	33.7413
		0.43194	33.7622
		0.43217	33.7794
		0.4324	33.7941
		0.43263	33.8091
		0.43286	33.8269
		0.43309	33.8476
		0.43332	33.8703
		0.43355	33.8907
		0.43378	33.9111
		0.43401	33.9377
		0.43424	33.9657
		0.43447	33.9896
		0.4347	34.0054
		0.43493	34.0298
		0.43516	34.0566
		0.43539	34.0702
		0.43562	34.0826
		0.43585	34.0967
		0.43608	34.1084
		0.43631	34.1211
		0.43654	34.1319
		0.43677	34.1406
		0.437	34.1476
		0.43723	34.1672
		0.43746	34.1898
		0.43769	34.2143
		0.43792	34.2354
		0.43815	34.2532
		0.43838	34.2696
		0.43861	34.2866
		0.43884	34.3028
		0.43907	34.321
		0.4393	34.3401
		0.43953	34.3586
		0.43976	34.3747
		0.43999	34.3879
		0.44022	34.3999
		0.44045	34.4123
		0.44068	34.426
		0.44091	34.441
		0.44114	34.4565
		0.44137	34.4721
		0.4416	34.4891
		0.44183	34.5069
		0.44206	34.5248
		0.44229	34.5421
		0.44252	34.5582
		0.44275	34.5737
		0.44298	34.5887
		0.44321	34.6043
		0.44344	34.6201
		0.44367	34.6364
		0.4439	34.6506
		0.44413	34.6628
		0.44436	34.6807
		0.44459	34.7023
		0.44482	34.7243
		0.44505	34.7468
		0.44528	34.7712
		0.44551	34.7974
		0.44574	34.8259
		0.44597	34.8558
		0.4462	34.8867
		0.44643	34.917
		0.44666	34.9465
		0.44689	34.9745
		0.44712	35.0007
		0.44735	35.0251
		0.44758	35.0466
		0.44781	35.0641
		0.44804	35.0781
		0.44827	35.0879
		0.4485	35.1024
		0.44873	35.1207
		0.44896	35.1426
		0.44919	35.1641
		0.44942	35.1756
		0.44965	35.1956
		0.44988	35.2183
		0.45011	35.2341
		0.45034	35.2407
		0.45057	35.2428
		0.4508	35.2434
		0.45103	35.246
		0.45126	35.2523
		0.45149	35.2607
		0.45172	35.2712
		0.45195	35.2828
		0.45218	35.3008
		0.45241	35.3146
		0.45264	35.307
		0.45287	35.3088
		0.4531	35.3229
		0.45333	35.351
		0.45356	35.3731
		0.45379	35.3919
		0.45402	35.4173
		0.45425	35.4308
		0.45448	35.4487
		0.45471	35.4557
		0.45494	35.4854
		0.45517	35.5113
		0.4554	35.5424
		0.45563	35.573
		0.45586	35.6033
		0.45609	35.628
		0.45632	35.6479
		0.45655	35.6651
		0.45678	35.6817
		0.45701	35.6972
		0.45724	35.7102
		0.45747	35.7153
		0.4577	35.7167
		0.45793	35.7202
		0.45816	35.7283
		0.45839	35.7385
		0.45862	35.7479
		0.45885	35.7512
		0.45908	35.7255
		0.45931	35.7347
		0.45954	35.7685
		0.45977	35.8058
		0.46	35.8343
		0.46023	35.8562
		0.46046	35.8917
		0.46069	35.9256
		0.46092	35.9482
		0.46115	35.9706
		0.46138	35.9873
		0.46161	35.9846
		0.46184	36.0084
		0.46207	36.038
		0.4623	36.0712
		0.46253	36.1023
		0.46276	36.1268
		0.46299	36.1422
		0.46322	36.1518
		0.46345	36.1611
		0.46368	36.175
		0.46391	36.1924
		0.46414	36.2097
		0.46437	36.2265
		0.4646	36.2432
		0.46483	36.26
		0.46506	36.2765
		0.46529	36.293
		0.46552	36.3084
		0.46575	36.3228
		0.46598	36.3374
		0.46621	36.3531
		0.46644	36.3697
		0.46667	36.3903
		0.4669	36.4111
		0.46713	36.4264
		0.46736	36.4388
		0.46759	36.453
		0.46782	36.469
		0.46805	36.4851
		0.46828	36.4995
		0.46851	36.5124
		0.46874	36.5244
		0.46897	36.5364
		0.4692	36.5493
		0.46943	36.5633
		0.46966	36.5782
		0.46989	36.595
		0.47012	36.6148
		0.47035	36.6384
		0.47058	36.6653
		0.47081	36.694
		0.47104	36.7232
		0.47127	36.7521
		0.4715	36.7786
		0.47173	36.8074
		0.47196	36.8337
		0.47219	36.8581
		0.47242	36.8829
		0.47265	36.9059
		0.47288	36.928
		0.47311	36.9492
		0.47334	36.9698
		0.47357	36.9878
		0.4738	37.0009
		0.47403	37.0058
		0.47426	37.0041
		0.47449	37.0042
		0.47472	37.0111
		0.47495	37.024
		0.47518	37.0408
		0.47541	37.059
		0.47564	37.0772
		0.47587	37.0933
		0.4761	37.1055
		0.47633	37.112
		0.47656	37.1132
		0.47679	37.11
		0.47702	37.1034
		0.47725	37.0942
		0.47748	37.0839
		0.47771	37.075
		0.47794	37.069
		0.47817	37.0665
		0.4784	37.0676
		0.47863	37.0722
		0.47886	37.0801
		0.47909	37.0918
		0.47932	37.1073
		0.47955	37.1272
		0.47978	37.1509
		0.48001	37.1775
		0.48024	37.2054
		0.48047	37.2327
		0.4807	37.2581
		0.48093	37.2805
		0.48116	37.2998
		0.48139	37.3174
		0.48162	37.3343
		0.48185	37.3521
		0.48208	37.3597
		0.48231	37.353
		0.48254	37.3479
		0.48277	37.3493
		0.483	37.325
		0.48323	37.3378
		0.48346	37.3501
		0.48369	37.3567
		0.48392	37.3704
		0.48415	37.3594
		0.48438	37.3562
		0.48461	37.3632
		0.48484	37.3639
		0.48507	37.3488
		0.4853	37.3445
		0.48553	37.3606
		0.48576	37.3847
		0.48599	37.3973
		0.48622	37.3751
		0.48645	37.3458
		0.48668	37.3486
		0.48691	37.3834
		0.48714	37.3786
		0.48737	37.3568
		0.4876	37.3629
		0.48783	37.3838
		0.48806	37.3878
		0.48829	37.399
		0.48852	37.4158
		0.48875	37.4265
		0.48898	37.4315
		0.48921	37.4427
		0.48944	37.4669
		0.48967	37.4671
		0.4899	37.4688
		0.49013	37.4808
		0.49036	37.4861
		0.49059	37.4835
		0.49082	37.4791
		0.49105	37.482
		0.49128	37.4875
		0.49151	37.4937
		0.49174	37.4984
		0.49197	37.505
		0.4922	37.5132
		0.49243	37.5232
		0.49266	37.5421
		0.49289	37.5657
		0.49312	37.5804
		0.49335	37.6029
		0.49358	37.6255
		0.49381	37.6418
		0.49404	37.6478
		0.49427	37.6479
		0.4945	37.6427
		0.49473	37.6452
		0.49496	37.6571
		0.49519	37.6762
		0.49542	37.6892
		0.49565	37.7002
		0.49588	37.7224
		0.49611	37.7546
		0.49634	37.7856
		0.49657	37.8107
		0.4968	37.8376
		0.49703	37.8623
		0.49726	37.8879
		0.49749	37.9053
		0.49772	37.9152
		0.49795	37.9248
		0.49818	37.9338
		0.49841	37.9423
		0.49864	37.9455
		0.49887	37.9699
		0.4991	37.9913
		0.49933	38.01
		0.49956	38.0215
		0.49979	38.0186
		0.50002	38.027
		0.50025	38.0141
		0.50048	37.9929
		0.50071	37.9847
		0.50094	37.9877
		0.50117	37.9907
		0.5014	37.9843
		0.50163	37.969
		0.50186	37.9458
		0.50209	37.9331
		0.50232	37.9324
		0.50255	37.9445
		0.50278	37.9535
		0.50301	37.9564
		0.50324	37.9579
		0.50347	37.9625
		0.5037	37.9709
		0.50393	37.9812
		0.50416	37.9911
		0.50439	37.9936
		0.50462	37.987
		0.50485	37.98
		0.50508	37.9779
		0.50531	37.9822
		0.50554	37.9885
		0.50577	37.9958
		0.506	38.0087
		0.50623	38.0249
		0.50646	38.0369
		0.50669	38.0533
		0.50692	38.0744
		0.50715	38.0812
		0.50738	38.0956
		0.50761	38.0955
		0.50784	38.0975
		0.50807	38.1025
		0.5083	38.1022
		0.50853	38.0906
		0.50876	38.0789
		0.50899	38.0578
		0.50922	38.0492
		0.50945	38.0608
		0.50968	38.0684
		0.50991	38.0635
		0.51014	38.0507
		0.51037	38.0444
		0.5106	38.0371
		0.51083	38.0255
		0.51106	38.0342
		0.51129	38.0546
		0.51152	38.08
		0.51175	38.1097
		0.51198	38.1295
		0.51221	38.1369
		0.51244	38.1328
		0.51267	38.1333
		0.5129	38.1351
		0.51313	38.1342
		0.51336	38.1323
		0.51359	38.1299
		0.51382	38.1263
		0.51405	38.1222
		0.51428	38.118
		0.51451	38.1098
		0.51474	38.0937
		0.51497	38.0729
		0.5152	38.0395
		0.51543	38.0326
		0.51566	38.0352
		0.51589	38.0286
		0.51612	38.0209
		0.51635	38.0141
		0.51658	38.0037
		0.51681	37.9937
		0.51704	37.9879
		0.51727	37.9882
		0.5175	37.9878
		0.51773	37.9869
		0.51796	37.9894
		0.51819	37.9935
		0.51842	37.9904
		0.51865	37.982
		0.51888	37.9712
		0.51911	37.9611
		0.51934	37.9558
		0.51957	37.9501
		0.5198	37.9503
		0.52003	37.955
		0.52026	37.9632
		0.52049	37.9661
		0.52072	37.9692
		0.52095	37.978
		0.52118	37.9879
		0.52141	38.0014
[truncated: 651 more rows]
