# Supplementary material for: Analysis of the effect of joint roughness on the failure mechanism of jointed rock mass under direct shear loading
Source: PLoS One. 2025 Jan 24;20(1):e0310893. doi: 10.1371/journal.pone.0310893 (PMC11760554; doi:10.1371/journal.pone.0310893)
Supplement: S1 Dataset — (ZIP) [file pone.0310893.s001.zip › Minimum data/S2 Fig.5.xlsx.xlsx]

## Sheet: Sheet1
		Brazilian experiment			Brazilian test simulation
		0	0		0	0
		0.00231	0.01213		0	0
		0.00615	0.04209		0	0
		0.01077	0.07205		0	0
		0.01538	0.09345		0	0
		0.01923	0.10915		0	0
		0.02154	0.12056		0	0
		0.02615	0.13269		0.00118	0.111
		0.03	0.14125		0.00133	0.112
		0.03385	0.15266		0.00149	0.122
		0.03923	0.16265		0.00164	0.123
		0.04	0.17335		0.0018	0.125
		0.04538	0.18476		0.00195	0.135
		0.04846	0.19618		0.00211	0.136
		0.05231	0.20759		0.00226	0.137
		0.05538	0.21901		0.00242	0.138
		0.06	0.23113		0.00257	0.142
		0.06385	0.2454		0.00536	0.15972
		0.06769	0.25967		0.00551	0.15947
		0.07154	0.27536		0.00567	0.15927
		0.07615	0.29106		0.00582	0.15903
		0.08077	0.30746		0.00598	0.15896
		0.08385	0.32102		0.00613	0.15928
		0.08846	0.336		0.00629	0.15986
		0.09154	0.35169		0.00644	0.16055
		0.09538	0.36953		0.0066	0.16133
		0.1	0.38665		0.00675	0.16224
		0.10462	0.4052		0.00691	0.16323
		0.10846	0.42446		0.00706	0.16427
		0.11231	0.44158		0.00722	0.16532
		0.11615	0.46084		0.00737	0.16642
		0.12	0.47939		0.00752	0.16755
		0.12462	0.49936		0.00768	0.16867
		0.12846	0.5172		0.00783	0.16976
		0.13231	0.53575		0.00799	0.17082
		0.13692	0.55715		0.00814	0.17185
		0.13923	0.57712		0.0083	0.17285
		0.14385	0.59567		0.00845	0.17383
		0.14769	0.61493		0.00861	0.17479
		0.15077	0.63704		0.00876	0.17571
		0.15385	0.66059		0.00892	0.17659
		0.15769	0.68341		0.00907	0.17744
		0.16231	0.70624		0.00923	0.17826
		0.16615	0.72907		0.00938	0.17909
		0.16846	0.75546		0.00954	0.17993
		0.17385	0.77829		0.00969	0.18077
		0.17769	0.80397		0.00985	0.1816
		0.18077	0.83037		0.01	0.18241
		0.18462	0.85605		0.01016	0.18321
		0.18846	0.88245		0.01031	0.184
		0.19308	0.90813		0.01047	0.18477
		0.19615	0.93238		0.01062	0.18553
		0.20154	0.96092		0.01078	0.18626
		0.20538	0.99017		0.01093	0.18698
		0.20923	1.0187		0.01109	0.18769
		0.21231	1.04795		0.01124	0.18838
		0.21615	1.07934		0.01139	0.18906
		0.22	1.10716		0.01155	0.18974
		0.22385	1.13355		0.0117	0.19042
		0.22769	1.16708		0.01186	0.19109
		0.23154	1.19562		0.01201	0.19176
		0.23462	1.22558		0.01217	0.19243
		0.23923	1.25839		0.01232	0.19309
		0.24308	1.28622		0.01248	0.19376
		0.24769	1.31975		0.01263	0.19442
		0.25077	1.34685		0.01279	0.19509
		0.25538	1.3811		0.01294	0.19577
		0.25846	1.41106		0.0131	0.19646
		0.26231	1.44173		0.01325	0.19716
		0.26615	1.47455		0.01341	0.19786
		0.27	1.50451		0.01356	0.19857
		0.27385	1.53804		0.01372	0.19929
		0.27692	1.56301		0.01387	0.20002
		0.28077	1.59439		0.01403	0.20077
		0.28538	1.62578		0.01418	0.20155
		0.28923	1.66074		0.01434	0.20234
		0.29308	1.69427		0.01449	0.20315
		0.29769	1.72708		0.01465	0.20396
		0.3	1.76061		0.0148	0.20477
		0.30462	1.79699		0.01496	0.20557
		0.30846	1.83052		0.01511	0.20638
		0.31308	1.86476		0.01526	0.2072
		0.31615	1.90186		0.01542	0.20803
		0.31923	1.9411		0.01554	0.20865
		0.32308	1.97248		0.01569	0.20948
		0.32692	2.00815		0.01585	0.21031
		0.33154	2.04168		0.016	0.21114
		0.33462	2.0802		0.01616	0.21198
		0.34	2.11944		0.01631	0.21282
		0.34231	2.15796		0.01647	0.21366
		0.34615	2.19862		0.01662	0.21451
		0.34923	2.23358		0.01678	0.21536
		0.35538	2.27068		0.01693	0.21622
		0.35846	2.30848		0.01708	0.21707
		0.36154	2.34487		0.01724	0.21793
		0.36538	2.38054		0.01739	0.21879
		0.37	2.41834		0.01755	0.21964
		0.37385	2.45544		0.0177	0.22049
		0.37615	2.49539		0.01786	0.22134
		0.38077	2.5332		0.01801	0.22217
		0.38538	2.56601		0.01817	0.223
		0.38923	2.57243		0.01832	0.22381
		0.39154	2.02242		0.01848	0.22463
		0.39077	0.78757		0.01863	0.22544
		0.39154	0		0.01879	0.22624
					0.01894	0.22704
					0.0191	0.22784
					0.01925	0.22882
					0.01941	0.22992
					0.01956	0.231
					0.01972	0.23207
					0.01987	0.23311
					0.02003	0.23413
					0.02018	0.23515
					0.02034	0.23617
					0.02049	0.23719
					0.02065	0.2382
					0.0208	0.23921
					0.02095	0.24024
					0.02111	0.24126
					0.02126	0.24229
					0.02142	0.2433
					0.02157	0.24431
					0.02173	0.24529
					0.02188	0.24626
					0.02204	0.24722
					0.02219	0.24816
					0.02235	0.2491
					0.0225	0.25003
					0.02266	0.25095
					0.02281	0.25185
					0.02297	0.25275
					0.02312	0.25363
					0.02328	0.25451
					0.02343	0.25537
					0.02359	0.25621
					0.02374	0.25704
					0.0239	0.25786
					0.02405	0.25866
					0.02421	0.25944
					0.02436	0.26022
					0.02452	0.26098
					0.02467	0.26173
					0.02482	0.26247
					0.02498	0.26319
					0.02513	0.26391
					0.02529	0.26461
					0.02544	0.2653
					0.0256	0.26598
					0.02575	0.26665
					0.02591	0.26732
					0.02606	0.26799
					0.02622	0.26865
					0.02637	0.26932
					0.02653	0.26998
					0.02668	0.27065
					0.02684	0.27132
					0.02699	0.27199
					0.02715	0.27267
					0.0273	0.27336
					0.02746	0.27407
					0.02761	0.2748
					0.02777	0.27556
					0.02792	0.27636
					0.02808	0.27718
					0.02823	0.27801
					0.02839	0.27886
					0.02854	0.27971
					0.02869	0.28056
					0.02885	0.28142
					0.029	0.28228
					0.02916	0.28314
					0.02931	0.28399
					0.02947	0.28485
					0.02962	0.2857
					0.02978	0.28657
					0.02993	0.28743
					0.03009	0.28829
					0.03024	0.28916
					0.0304	0.29003
					0.03055	0.2909
					0.03071	0.29178
					0.03086	0.29265
					0.03102	0.29352
					0.03117	0.2944
					0.03133	0.29527
					0.03148	0.29614
					0.03164	0.29701
					0.03179	0.29787
					0.03195	0.29874
					0.0321	0.29959
					0.03226	0.30045
					0.03241	0.30129
					0.03257	0.30214
					0.03272	0.30297
					0.03287	0.3038
					0.03303	0.30461
					0.03318	0.30541
					0.03334	0.30619
					0.03349	0.30697
					0.03365	0.30774
					0.0338	0.3085
					0.03396	0.30926
					0.03411	0.31001
					0.03427	0.31075
					0.03442	0.31149
					0.03458	0.31223
					0.03473	0.31297
					0.03489	0.31371
					0.03504	0.31445
					0.0352	0.31519
					0.03535	0.31594
					0.03551	0.31668
					0.03566	0.31742
					0.03582	0.31817
					0.03597	0.31892
					0.03613	0.31967
					0.03628	0.32042
					0.03644	0.32117
					0.03659	0.32193
					0.03675	0.32269
					0.0369	0.32346
					0.03705	0.32423
					0.03721	0.32501
					0.03736	0.3258
					0.03752	0.32659
					0.03767	0.32739
					0.03783	0.3282
					0.03798	0.32902
					0.03814	0.32983
					0.03829	0.33065
					0.03845	0.33147
					0.0386	0.33229
					0.03876	0.33312
					0.03891	0.33394
					0.03907	0.33477
					0.03922	0.33561
					0.03938	0.33644
					0.03953	0.33729
					0.03969	0.33813
					0.03984	0.33898
					0.04	0.33983
					0.04015	0.34068
					0.04031	0.34152
					0.04046	0.34237
					0.04062	0.34321
					0.04077	0.34404
					0.04093	0.34492
					0.04108	0.34599
					0.04124	0.34699
					0.04139	0.34791
					0.04154	0.34875
					0.0417	0.34958
					0.04185	0.35043
					0.04201	0.35127
					0.04216	0.35208
					0.04232	0.35289
					0.04247	0.3537
					0.04263	0.3545
					0.04278	0.35529
					0.04294	0.35609
					0.04309	0.35688
					0.04325	0.35767
					0.0434	0.35846
					0.04356	0.35925
					0.04371	0.36004
					0.04387	0.36083
					0.04402	0.36161
					0.04418	0.36238
					0.04433	0.36316
					0.04449	0.36393
					0.04464	0.3647
					0.0448	0.36547
					0.04495	0.36624
					0.04511	0.36701
					0.04526	0.36778
					0.04542	0.36856
					0.04557	0.36934
					0.04573	0.37013
					0.04588	0.37093
					0.04603	0.37173
					0.04619	0.37254
					0.04634	0.37335
					0.0465	0.37416
					0.04665	0.37497
					0.04681	0.37579
					0.04696	0.37661
					0.04712	0.37744
					0.04727	0.37827
					0.04743	0.37911
					0.04758	0.37995
					0.04774	0.38079
					0.04789	0.38164
					0.04805	0.38249
					0.0482	0.38335
					0.04836	0.3842
					0.04851	0.38507
					0.04867	0.38593
					0.04882	0.38681
					0.04898	0.38768
					0.04913	0.38855
					0.04929	0.38943
					0.04944	0.3903
					0.0496	0.39118
					0.04975	0.39206
					0.04991	0.39294
					0.05006	0.39382
					0.05022	0.39471
					0.05037	0.3956
					0.05053	0.39649
					0.05068	0.39738
					0.05083	0.39827
					0.05099	0.39916
					0.05114	0.40005
					0.0513	0.40094
					0.05145	0.40183
					0.05161	0.40271
					0.05176	0.4036
					0.05192	0.4045
					0.05207	0.4054
					0.05223	0.40629
					0.05238	0.40717
					0.05254	0.40803
					0.05269	0.40887
					0.05285	0.40971
					0.053	0.41055
					0.05316	0.41139
					0.05331	0.41225
					0.05347	0.41311
					0.05362	0.41397
					0.05378	0.41483
					0.05393	0.41568
					0.05409	0.41654
					0.05424	0.41741
					0.0544	0.41827
					0.05455	0.41913
					0.05471	0.41998
					0.05486	0.42083
					0.05502	0.42168
					0.05517	0.42253
					0.05533	0.42337
					0.05548	0.42421
					0.05563	0.42507
					0.05579	0.42594
					0.05594	0.42679
					0.0561	0.42762
					0.05625	0.42844
					0.05641	0.42927
					0.05656	0.4301
					0.05672	0.43093
					0.05687	0.43175
					0.05703	0.43257
					0.05718	0.43339
					0.05734	0.43421
					0.05749	0.43502
					0.05765	0.43584
					0.0578	0.43666
					0.05796	0.43748
					0.05811	0.4383
					0.05827	0.43913
					0.05842	0.43995
					0.05858	0.44078
					0.05873	0.44162
					0.05889	0.44245
					0.05904	0.44329
					0.0592	0.44413
					0.05935	0.44497
					0.05951	0.44581
					0.05966	0.44665
					0.05982	0.4475
					0.05997	0.44834
					0.06013	0.44919
					0.06028	0.45004
					0.06043	0.4509
					0.06059	0.45175
					0.06074	0.45261
					0.0609	0.45347
					0.06105	0.45433
					0.06121	0.4552
					0.06136	0.45623
					0.06152	0.45722
					0.06167	0.45816
					0.06183	0.45906
					0.06198	0.45995
					0.06214	0.46084
					0.06229	0.46174
					0.06245	0.46265
					0.0626	0.46356
					0.06276	0.46446
					0.06291	0.46536
					0.06307	0.46626
					0.06322	0.46716
					0.06338	0.46806
					0.06353	0.46896
					0.06369	0.46985
					0.06384	0.47074
					0.064	0.47163
					0.06415	0.47251
					0.06431	0.4734
					0.06446	0.47429
					0.06462	0.47518
					0.06477	0.47607
					0.06493	0.47696
					0.06508	0.47785
					0.06524	0.47874
					0.06539	0.47963
					0.06554	0.48052
					0.0657	0.4814
					0.06585	0.48229
					0.06601	0.48317
					0.06616	0.48405
					0.06632	0.48493
					0.06647	0.48581
					0.06663	0.48668
					0.06678	0.48755
					0.06694	0.48841
					0.06709	0.48928
					0.06725	0.49014
					0.0674	0.491
					0.06756	0.49185
					0.06771	0.4927
					0.06787	0.49355
					0.06802	0.4944
					0.06818	0.49525
					0.06833	0.49609
					0.06849	0.49693
					0.06864	0.49777
					0.0688	0.49862
					0.06895	0.49946
					0.06911	0.5003
					0.06926	0.50115
					0.06942	0.502
					0.06957	0.50286
					0.06973	0.50372
					0.06988	0.50459
					0.07004	0.50546
					0.07019	0.50633
					0.07035	0.50721
					0.0705	0.50809
					0.07066	0.50897
					0.07081	0.50986
					0.07096	0.51074
					0.07112	0.51163
					0.07127	0.51252
					0.07143	0.51341
					0.07158	0.5143
					0.07174	0.51519
					0.07189	0.51608
					0.07205	0.51698
					0.0722	0.51787
					0.07236	0.51876
					0.07251	0.51965
					0.07267	0.52054
					0.07282	0.52143
					0.07298	0.52232
					0.07313	0.52321
					0.07329	0.5241
					0.07344	0.52499
					0.0736	0.52587
					0.07375	0.52676
					0.07391	0.52764
					0.07406	0.52853
					0.07422	0.52941
					0.07437	0.5303
					0.07453	0.53118
					0.07468	0.53206
					0.07484	0.53294
					0.07499	0.53382
					0.07515	0.5347
					0.0753	0.53558
					0.07546	0.53646
					0.07561	0.53734
					0.07577	0.53822
					0.07592	0.53909
					0.07608	0.53997
					0.07623	0.54084
					0.07639	0.54171
					0.07654	0.54258
					0.07669	0.54346
					0.07685	0.54432
					0.077	0.54519
					0.07716	0.54606
					0.07731	0.54693
					0.07747	0.54779
					0.07762	0.54866
					0.07778	0.54952
					0.07793	0.55038
					0.07809	0.55125
					0.07824	0.55211
					0.0784	0.55297
					0.07855	0.55384
					0.07871	0.5547
					0.07886	0.55556
					0.07902	0.55642
					0.07917	0.55728
					0.07933	0.55814
					0.07948	0.559
					0.07964	0.55986
					0.07979	0.56073
					0.07995	0.56159
					0.0801	0.56245
					0.08026	0.56331
					0.08041	0.56418
					0.08057	0.56504
					0.08072	0.5659
					0.08088	0.56676
					0.08103	0.56763
					0.08119	0.56849
					0.08134	0.56935
					0.0815	0.57022
					0.08165	0.57108
					0.08181	0.57195
					0.08196	0.57282
					0.08212	0.57369
					0.08227	0.57456
					0.08243	0.57543
					0.08258	0.5763
					0.08273	0.57718
					0.08289	0.57805
					0.08304	0.57893
					0.0832	0.57981
					0.08335	0.58069
					0.08351	0.58157
					0.08366	0.58245
					0.08382	0.58333
					0.08397	0.58421
					0.08413	0.58509
					0.08428	0.58597
					0.08444	0.58686
					0.08459	0.58774
					0.08475	0.58862
					0.0849	0.58951
					0.08506	0.59039
					0.08521	0.59127
					0.08537	0.59216
					0.08552	0.59304
					0.08568	0.59393
					0.08583	0.59481
					0.08599	0.59569
					0.08614	0.59657
					0.0863	0.59746
					0.08645	0.59834
					0.08661	0.59922
					0.08676	0.60011
					0.08692	0.60099
					0.08707	0.60187
					0.08723	0.60276
					0.08738	0.60364
					0.08754	0.60453
					0.08769	0.60541
					0.08785	0.6063
					0.088	0.60718
					0.08816	0.60807
					0.08831	0.60895
					0.08847	0.60984
					0.08862	0.61072
					0.08878	0.6116
					0.08893	0.61249
					0.08908	0.61337
					0.08924	0.61425
					0.08939	0.61513
					0.08955	0.61601
					0.0897	0.61689
					0.08986	0.61778
					0.09001	0.61866
					0.09017	0.61954
					0.09032	0.62042
					0.09048	0.6213
					0.09063	0.62218
					0.09079	0.62306
					0.09094	0.62394
					0.0911	0.62481
					0.09125	0.62569
					0.09141	0.62656
					0.09156	0.62743
					0.09172	0.62831
					0.09187	0.62918
					0.09203	0.63006
					0.09218	0.63093
					0.09234	0.6318
					0.09249	0.63268
					0.09265	0.63355
					0.0928	0.63443
					0.09296	0.6353
					0.09311	0.63618
					0.09327	0.63705
					0.09342	0.63793
					0.09358	0.6388
					0.09373	0.63968
					0.09389	0.64055
					0.09404	0.64143
					0.0942	0.6423
					0.09435	0.64318
					0.09451	0.64405
					0.09466	0.64493
					0.09482	0.6458
					0.09497	0.64668
					0.09513	0.64756
					0.09528	0.64844
					0.09544	0.64932
					0.09559	0.6502
					0.09574	0.65107
					0.0959	0.65195
					0.09605	0.65283
					0.09621	0.65371
					0.09636	0.65459
					0.09652	0.65546
					0.09667	0.65634
					0.09683	0.65722
					0.09698	0.65809
					0.09714	0.65897
					0.09729	0.65985
					0.09745	0.66072
					0.0976	0.6616
					0.09776	0.66247
					0.09791	0.66335
					0.09807	0.66422
					0.09822	0.6651
					0.09838	0.66597
					0.09853	0.66685
					0.09869	0.66772
					0.09884	0.6686
					0.099	0.66947
					0.09915	0.67035
					0.09931	0.67122
					0.09946	0.6721
					0.09962	0.67297
					0.09977	0.67385
					0.09993	0.67472
					0.10008	0.67559
					0.10024	0.67647
					0.10039	0.67734
					0.10055	0.67822
					0.1007	0.67909
					0.10086	0.67997
					0.10101	0.68084
					0.10117	0.68172
					0.10132	0.68259
					0.10148	0.68347
					0.10163	0.68435
					0.10179	0.68522
					0.10194	0.6861
					0.1021	0.68698
					0.10225	0.68785
					0.10241	0.68873
					0.10256	0.68961
					0.10272	0.69049
					0.10287	0.69136
					0.10302	0.69224
					0.10318	0.69312
					0.10333	0.694
					0.10349	0.69487
					0.10364	0.69575
					0.1038	0.69663
					0.10395	0.69751
					0.10411	0.69838
					0.10426	0.69926
					0.10442	0.70014
					0.10457	0.70102
					0.10473	0.7019
					0.10488	0.70277
					0.10504	0.70365
					0.10519	0.70453
					0.10535	0.7054
					0.1055	0.70628
					0.10566	0.70716
					0.10581	0.70803
					0.10597	0.70891
					0.10612	0.70979
					0.10628	0.71066
					0.10643	0.71154
					0.10659	0.71241
					0.10674	0.71329
					0.1069	0.71417
					0.10705	0.71504
					0.10721	0.71592
					0.10736	0.7168
					0.10752	0.71767
					0.10767	0.71855
					0.10783	0.71943
					0.10798	0.7203
					0.10814	0.72118
					0.10829	0.72206
					0.10845	0.72294
					0.1086	0.72382
					0.10876	0.7247
					0.10891	0.72558
					0.10907	0.72646
					0.10922	0.72733
					0.10938	0.72821
					0.10953	0.72909
					0.10969	0.72997
					0.10984	0.73085
					0.11	0.73173
					0.11015	0.73261
					0.11031	0.7335
					0.11046	0.73438
					0.11062	0.73526
					0.11077	0.73614
					0.11092	0.73702
					0.11108	0.7379
					0.11123	0.73878
					0.11139	0.73966
					0.11154	0.74054
					0.1117	0.74142
					0.11185	0.7423
					0.11201	0.74318
					0.11216	0.74406
					0.11232	0.74494
					0.11247	0.74582
					0.11263	0.7467
					0.11278	0.74758
					0.11294	0.74846
					0.11309	0.74934
					0.11325	0.75021
					0.1134	0.75109
					0.11356	0.75197
					0.11371	0.75285
					0.11387	0.75373
					0.11402	0.75461
					0.11418	0.75549
					0.11433	0.75636
					0.11449	0.75724
					0.11464	0.75812
					0.1148	0.75899
					0.11495	0.75987
					0.11511	0.76075
					0.11526	0.76162
					0.11542	0.7625
					0.11557	0.76337
					0.11573	0.76425
					0.11588	0.76512
					0.11604	0.766
					0.11619	0.76687
					0.11635	0.76775
					0.1165	0.76863
					0.11666	0.7695
					0.11681	0.77038
					0.11697	0.77125
					0.11712	0.77213
					0.11728	0.773
					0.11743	0.77387
					0.11759	0.77475
					0.11774	0.77562
					0.1179	0.7765
					0.11805	0.77737
					0.11821	0.77825
					0.11836	0.77912
					0.11852	0.78
					0.11867	0.78087
					0.11883	0.78175
					0.11898	0.78263
					0.11914	0.7835
					0.11929	0.78438
					0.11945	0.78526
					0.1196	0.78614
					0.11976	0.78702
					0.11991	0.7879
					0.12006	0.78877
					0.12022	0.78965
					0.12037	0.79053
					0.12053	0.7914
					0.12068	0.79228
					0.12084	0.79316
					0.12099	0.79403
					0.12115	0.79491
					0.1213	0.79579
					0.12146	0.79666
					0.12161	0.79754
					0.12177	0.79841
					0.12192	0.79929
					0.12208	0.80016
					0.12223	0.80104
					0.12239	0.80191
					0.12254	0.80279
					0.1227	0.80366
					0.12285	0.80454
					0.12301	0.80541
					0.12316	0.80629
					0.12332	0.80716
					0.12347	0.80804
					0.12363	0.80891
					0.12378	0.80978
					0.12394	0.81066
					0.12409	0.81153
					0.12425	0.8124
					0.1244	0.81327
					0.12456	0.81413
					0.12471	0.81499
					0.12487	0.81586
					0.12502	0.81672
					0.12518	0.81758
					0.12533	0.81845
					0.12549	0.81931
					0.12564	0.82018
					0.1258	0.82104
					0.12595	0.8219
					0.12611	0.82277
					0.12626	0.82363
					0.12642	0.8245
					0.12657	0.82536
					0.12673	0.82622
					0.12688	0.82709
					0.12704	0.82795
					0.12719	0.82882
					0.12735	0.82968
					0.1275	0.83055
					0.12766	0.83142
					0.12781	0.83229
					0.12797	0.83315
					0.12812	0.83402
					0.12828	0.83489
					0.12843	0.83576
					0.12859	0.83664
					0.12874	0.83751
					0.1289	0.83838
					0.12905	0.83925
					0.12921	0.84013
					0.12936	0.841
					0.12952	0.84188
					0.12967	0.84275
					0.12983	0.84363
					0.12998	0.84451
					0.13013	0.84538
					0.13029	0.84626
					0.13044	0.84713
					0.1306	0.84801
					0.13075	0.84889
					0.13091	0.84976
					0.13106	0.85064
					0.13122	0.85151
					0.13137	0.85239
					0.13153	0.85326
					0.13168	0.85413
					0.13184	0.85501
					0.13199	0.85588
					0.13215	0.85675
					0.1323	0.85763
					0.13246	0.8585
					0.13261	0.85937
					0.13277	0.86024
					0.13292	0.86111
					0.13308	0.86198
					0.13323	0.86285
					0.13339	0.86372
					0.13354	0.86459
					0.1337	0.86546
					0.13385	0.86633
					0.13401	0.8672
					0.13416	0.86807
					0.13432	0.86894
					0.13447	0.8698
					0.13463	0.87067
					0.13478	0.87154
					0.13494	0.87241
					0.13509	0.87327
					0.13525	0.87414
					0.1354	0.87501
					0.13556	0.87588
					0.13571	0.87674
					0.13587	0.87761
					0.13602	0.87848
					0.13618	0.87935
					0.13633	0.88022
					0.13649	0.88109
					0.13664	0.88195
					0.1368	0.88282
					0.13695	0.88369
					0.13711	0.88456
					0.13726	0.88543
					0.13742	0.8863
					0.13757	0.88717
					0.13773	0.88804
					0.13788	0.88891
					0.13804	0.88978
					0.13819	0.89065
					0.13835	0.89152
					0.1385	0.89239
					0.13866	0.89326
					0.13881	0.89413
					0.13897	0.89499
					0.13912	0.89586
					0.13928	0.89673
					0.13943	0.8976
					0.13959	0.89847
					0.13974	0.89934
					0.1399	0.90021
					0.14005	0.90108
					0.14021	0.90195
					0.14036	0.90282
					0.14052	0.90369
					0.14067	0.90456
					0.14083	0.90543
					0.14098	0.9063
					0.14114	0.90716
					0.14129	0.90803
					0.14145	0.9089
					0.1416	0.90977
					0.14176	0.91063
					0.14191	0.9115
					0.14207	0.91236
					0.14222	0.91323
					0.14238	0.9141
					0.14253	0.91496
					0.14268	0.91583
					0.14284	0.91669
					0.14299	0.91756
					0.14315	0.91842
					0.1433	0.91929
					0.14346	0.92015
					0.14361	0.92102
					0.14377	0.92188
					0.14392	0.92275
					0.14408	0.92361
					0.14423	0.92447
					0.14439	0.92534
					0.14454	0.9262
					0.1447	0.92707
					0.14485	0.92793
					0.14501	0.9288
					0.14516	0.92966
					0.14532	0.93053
					0.14547	0.93139
					0.14563	0.93226
					0.14578	0.93312
					0.14594	0.93399
					0.14609	0.93485
					0.14625	0.93572
					0.1464	0.93658
					0.14656	0.93745
					0.14671	0.93831
					0.14687	0.93918
					0.14702	0.94004
					0.14718	0.94091
					0.14733	0.94177
					0.14749	0.94264
					0.14764	0.9435
					0.1478	0.94437
					0.14795	0.94523
					0.14811	0.9461
					0.14826	0.94696
					0.14842	0.94783
					0.14857	0.94869
					0.14873	0.94956
					0.14888	0.95042
					0.14904	0.95129
					0.14919	0.95215
					0.14935	0.95302
					0.1495	0.95388
					0.14966	0.95474
					0.14981	0.95561
					0.14997	0.95647
					0.15012	0.95734
					0.15028	0.95821
					0.15043	0.95907
					0.15059	0.95994
					0.15074	0.96081
					0.1509	0.96167
					0.15105	0.96254
					0.15121	0.96341
					0.15136	0.96428
					0.15152	0.96514
					0.15167	0.96601
					0.15183	0.96688
					0.15198	0.96775
					0.15214	0.96862
					0.15229	0.96949
					0.15245	0.97036
					0.1526	0.97123
					0.15276	0.9721
					0.15291	0.97297
					0.15307	0.97384
					0.15322	0.97471
					0.15338	0.97558
					0.15353	0.97646
					0.15369	0.97733
					0.15384	0.9782
					0.154	0.97907
					0.15415	0.97994
					0.15431	0.98081
					0.15446	0.98168
					0.15462	0.98255
					0.15477	0.98342
					0.15493	0.9843
					0.15508	0.98517
					0.15524	0.98604
					0.15539	0.98691
					0.15555	0.98777
					0.1557	0.98864
					0.15586	0.98951
					0.15601	0.99038
					0.15617	0.99125
					0.15632	0.99212
					0.15648	0.99299
					0.15663	0.99385
					0.15679	0.99472
					0.15694	0.99559
					0.1571	0.99645
					0.15725	0.99732
					0.15741	0.99819
					0.15756	0.99905
					0.15772	0.99992
					0.15787	1.00079
					0.15803	1.00165
					0.15818	1.00252
					0.15834	1.00338
					0.15849	1.00425
					0.15865	1.00512
					0.1588	1.00598
					0.15896	1.00684
					0.15911	1.00771
					0.15927	1.00857
					0.15942	1.00944
					0.15958	1.0103
					0.15973	1.01116
					0.15989	1.01203
					0.16004	1.01289
					0.16019	1.01375
					0.16035	1.01462
					0.1605	1.01548
					0.16066	1.01634
					0.16081	1.0172
					0.16097	1.01807
					0.16112	1.01893
					0.16128	1.01979
					0.16143	1.02065
					0.16159	1.02152
					0.16174	1.02238
					0.1619	1.02324
					0.16205	1.0241
					0.16221	1.02496
					0.16236	1.02582
					0.16252	1.02668
					0.16267	1.02754
					0.16283	1.0284
					0.16298	1.02926
					0.16314	1.03012
					0.16329	1.03097
					0.16345	1.03183
					0.1636	1.03268
					0.16376	1.03353
					0.16391	1.03438
					0.16407	1.03523
					0.16422	1.03608
					0.16438	1.03693
					0.16453	1.03778
					0.16469	1.03863
					0.16484	1.03947
					0.165	1.04032
					0.16515	1.04116
					0.16531	1.042
					0.16546	1.04284
					0.16562	1.04368
					0.16577	1.04452
					0.16593	1.04536
					0.16608	1.04619
					0.16624	1.04702
					0.16639	1.04785
					0.16655	1.04868
					0.1667	1.04951
					0.16686	1.05034
					0.16701	1.05116
					0.16717	1.05198
					0.16732	1.05281
					0.16748	1.05362
					0.16763	1.05444
					0.16779	1.05525
					0.16794	1.05607
					0.1681	1.05688
					0.16825	1.05768
					0.16841	1.05849
					0.16856	1.05929
					0.16872	1.06008
					0.16887	1.06088
					0.16903	1.06167
					0.16918	1.06246
					0.16934	1.06324
					0.16949	1.06402
					0.16965	1.06479
					0.1698	1.06556
					0.16996	1.06633
					0.17011	1.06736
					0.17027	1.06834
					0.17042	1.06924
					0.17058	1.07008
					0.17073	1.07089
					0.17089	1.0717
					0.17104	1.07248
					0.1712	1.07322
					0.17135	1.07396
					0.17151	1.07473
					0.17166	1.07549
					0.17182	1.07625
					0.17197	1.07701
					0.17213	1.07776
					0.17228	1.0785
					0.17244	1.07923
					0.17259	1.07993
					0.17275	1.08062
					0.1729	1.08131
					0.17306	1.08198
					0.17321	1.08264
					0.17337	1.0833
					0.17352	1.08395
					0.17368	1.0846
					0.17383	1.08526
					0.17399	1.086
					0.17414	1.08668
					0.1743	1.08733
					0.17445	1.08794
					0.17461	1.08854
					0.17476	1.08912
					0.17492	1.0897
					0.17507	1.09026
					0.17523	1.09081
					0.17538	1.09135
					0.17554	1.09187
					0.17569	1.09239
					0.17585	1.0929
					0.176	1.09339
					0.17616	1.09387
					0.17631	1.09433
					0.17647	1.09479
					0.17662	1.09523
					0.17678	1.09565
					0.17693	1.09733
					0.17709	1.09884
					0.17724	1.09856
					0.1774	1.10038
					0.17755	1.10185
					0.17771	1.10274
					0.17786	1.104
					0.17802	1.10531
					0.17817	1.10638
					0.17833	1.10739
					0.17848	1.10864
					0.17864	1.10988
					0.17879	1.11099
					0.17895	1.11203
					0.1791	1.11306
					0.17926	1.11411
					0.17941	1.11515
					0.17957	1.11618
					0.17972	1.11714
					0.17988	1.11805
					0.18003	1.11895
					0.18019	1.11987
					0.18034	1.12078
					0.1805	1.12165
					0.18065	1.12252
					0.18081	1.1234
					0.18096	1.1243
					0.18112	1.12519
					0.18127	1.12608
					0.18143	1.12697
					0.18158	1.12785
					0.18174	1.12873
					0.18189	1.12963
					0.18205	1.13052
					0.1822	1.13139
					0.18236	1.13227
					0.18251	1.13314
					0.18267	1.13401
					0.18282	1.13488
					0.18298	1.13574
					0.18313	1.1366
					0.18329	1.13745
					0.18344	1.13831
					0.1836	1.13918
					0.18375	1.14005
					0.18391	1.14093
					0.18406	1.14182
					0.18422	1.14271
					0.18437	1.1436
					0.18453	1.1445
					0.18468	1.1454
					0.18484	1.1463
					0.18499	1.1472
					0.18515	1.14812
					0.1853	1.14903
					0.18546	1.14995
					0.18561	1.15087
					0.18577	1.1518
					0.18592	1.15274
					0.18608	1.15368
					0.18623	1.15462
					0.18639	1.15556
					0.18654	1.1565
					0.1867	1.15745
					0.18685	1.1584
					0.18701	1.15934
					0.18716	1.16029
					0.18732	1.16124
					0.18747	1.16218
					0.18763	1.16313
					0.18778	1.16407
					0.18794	1.16501
					0.18809	1.16595
					0.18825	1.16689
					0.1884	1.16783
					0.18856	1.16877
					0.18871	1.16971
					0.18887	1.17066
					0.18902	1.17161
					0.18918	1.17255
					0.18933	1.1735
					0.18949	1.17446
					0.18964	1.1754
					0.1898	1.17635
					0.18995	1.1773
					0.19011	1.17825
					0.19026	1.1792
					0.19042	1.18014
					0.19057	1.18109
					0.19073	1.18203
					0.19088	1.18298
					0.19104	1.18393
					0.19119	1.18489
					0.19135	1.18584
					0.1915	1.1868
					0.19166	1.18776
					0.19181	1.18872
					0.19197	1.18968
					0.19212	1.19063
					0.19228	1.19159
					0.19243	1.19254
					0.19259	1.19348
					0.19274	1.19443
					0.1929	1.19536
					0.19305	1.1963
					0.19321	1.19723
					0.19336	1.19815
					0.19352	1.19907
					0.19367	1.19999
					0.19383	1.2009
					0.19398	1.20181
					0.19414	1.20272
					0.19429	1.20363
					0.19445	1.20454
					0.1946	1.20545
					0.19476	1.20635
					0.19491	1.20726
					0.19507	1.20816
					0.19522	1.20906
					0.19538	1.20996
					0.19553	1.21086
					0.19569	1.21176
					0.19584	1.21266
					0.196	1.21355
					0.19615	1.21445
					0.19631	1.21534
					0.19646	1.21623
					0.19662	1.21713
					0.19677	1.21802
					0.19693	1.21891
					0.19708	1.21981
					0.19724	1.2207
					0.19739	1.2216
					0.19755	1.2225
					0.1977	1.22341
					0.19786	1.22432
					0.19801	1.22524
					0.19817	1.22616
					0.19832	1.22708
					0.19848	1.22801
					0.19863	1.22895
					0.19879	1.22988
					0.19894	1.23082
					0.1991	1.23176
					0.19925	1.2327
					0.19941	1.23364
					0.19956	1.23458
					0.19972	1.23552
					0.19987	1.23646
					0.20003	1.2374
					0.20018	1.23834
					0.20034	1.23928
					0.20049	1.24022
					0.20065	1.24116
					0.2008	1.2421
					0.20096	1.24303
					0.20111	1.24397
					0.20127	1.2449
					0.20142	1.24583
					0.20158	1.24677
					0.20173	1.2477
					0.20189	1.24863
					0.20204	1.24956
					0.2022	1.25049
					0.20235	1.25142
					0.20251	1.25235
					0.20266	1.25328
					0.20282	1.2542
					0.20297	1.25514
					0.20313	1.25607
					0.20328	1.257
					0.20344	1.25793
					0.20359	1.25887
					0.20375	1.25981
					0.2039	1.26075
					0.20406	1.26169
					0.20421	1.26262
					0.20437	1.26356
					0.20452	1.26449
					0.20468	1.26542
					0.20483	1.26635
					0.20499	1.26728
					0.20514	1.26822
					0.2053	1.26915
					0.20545	1.27008
					0.20561	1.27101
					0.20576	1.27195
					0.20592	1.27288
					0.20607	1.27382
					0.20623	1.27475
					0.20638	1.27568
					0.20654	1.27661
					0.20669	1.27754
					0.20685	1.27847
					0.207	1.2794
					0.20716	1.28033
					0.20731	1.28126
					0.20747	1.28219
					0.20762	1.28312
					0.20778	1.28405
					0.20793	1.28498
					0.20809	1.28592
					0.20824	1.28685
					0.2084	1.28779
					0.20855	1.28873
					0.20871	1.28967
					0.20886	1.2906
					0.20902	1.29154
					0.20917	1.29248
					0.20933	1.29342
					0.20948	1.29435
					0.20964	1.29529
					0.20979	1.29622
					0.20995	1.29716
					0.2101	1.29809
					0.21026	1.29901
					0.21041	1.29994
					0.21057	1.30087
					0.21072	1.3018
					0.21088	1.30272
					0.21103	1.30365
					0.21119	1.30457
					0.21134	1.3055
					0.2115	1.30642
					0.21165	1.30735
					0.21181	1.30828
					0.21196	1.30921
					0.21212	1.31014
					0.21227	1.31107
					0.21243	1.31201
					0.21258	1.31295
					0.21274	1.31389
					0.21289	1.31483
					0.21305	1.31576
					0.2132	1.3167
					0.21336	1.31764
					0.21351	1.31858
					0.21367	1.31952
					0.21382	1.32046
					0.21398	1.3214
					0.21413	1.32234
					0.21429	1.32328
					0.21444	1.32422
					0.2146	1.32517
					0.21475	1.32611
					0.21491	1.32706
					0.21506	1.328
					0.21522	1.32894
					0.21537	1.32987
					0.21553	1.3308
					0.21568	1.33174
					0.21584	1.33267
					0.21599	1.3336
					0.21615	1.33453
					0.2163	1.33546
					0.21646	1.33639
					0.21662	1.33733
					0.21677	1.33826
					0.21693	1.33919
					0.21708	1.34012
					0.21724	1.34105
					0.21739	1.34198
					0.21755	1.34291
					0.2177	1.34384
					0.21786	1.34477
					0.21801	1.34571
					0.21817	1.34664
					0.21832	1.34757
					0.21848	1.34851
					0.21863	1.34944
					0.21879	1.35038
					0.21894	1.35131
					0.2191	1.35225
					0.21925	1.35318
					0.21941	1.35412
					0.21956	1.35505
					0.21972	1.35599
					0.21987	1.35693
					0.22003	1.35787
					0.22018	1.35881
					0.22034	1.35975
					0.22049	1.36069
					0.22065	1.36164
					0.2208	1.36259
					0.22096	1.36354
					0.22111	1.36449
					0.22127	1.36544
					0.22142	1.36639
					0.22158	1.36734
					0.22173	1.36829
					0.22189	1.36925
					0.22204	1.3702
					0.2222	1.37115
					0.22235	1.3721
					0.22251	1.37305
					0.22266	1.374
					0.22282	1.375
					0.22297	1.37597
					0.22313	1.37692
					0.22328	1.37787
					0.22344	1.37882
					0.22359	1.37977
					0.22375	1.38073
					0.2239	1.38168
					0.22406	1.38262
					0.22421	1.38357
					0.22437	1.38452
					0.22452	1.38546
					0.22468	1.38641
					0.22483	1.38737
					0.22499	1.38831
					0.22514	1.38926
					0.2253	1.39022
					0.22545	1.39117
					0.22561	1.39211
					0.22576	1.39306
					0.22592	1.39401
					0.22607	1.39495
					0.22623	1.3959
					0.22638	1.39684
					0.22654	1.39777
					0.22669	1.39871
					0.22685	1.39965
					0.227	1.40058
					0.22716	1.40152
					0.22731	1.40245
					0.22747	1.40339
					0.22762	1.40432
					0.22778	1.40525
					0.22793	1.40618
					0.22809	1.40711
					0.22824	1.40804
					0.2284	1.40897
					0.22855	1.4099
					0.22871	1.41083
					0.22886	1.41176
					0.22902	1.41269
					0.22917	1.41363
					0.22933	1.41456
					0.22948	1.41549
					0.22964	1.41643
					0.22979	1.41736
					0.22995	1.4183
					0.2301	1.41924
					0.23026	1.42018
					0.23041	1.42111
					0.23057	1.42205
					0.23072	1.42299
					0.23088	1.42393
					0.23103	1.42487
					0.23119	1.42582
					0.23134	1.42676
					0.2315	1.4277
					0.23165	1.42864
					0.23181	1.42958
					0.23196	1.43052
					0.23212	1.43146
					0.23227	1.4324
					0.23243	1.43334
					0.23258	1.43428
					0.23274	1.43522
					0.23289	1.43616
					0.23305	1.4371
					0.23321	1.43804
					0.23336	1.43898
					0.23352	1.43991
					0.23367	1.44085
					0.23383	1.44179
					0.23398	1.44272
					0.23414	1.44366
					0.23429	1.44459
					0.23445	1.44553
					0.2346	1.44646
					0.23476	1.44739
					0.23491	1.44832
					0.23507	1.44925
					0.23522	1.45018
					0.23538	1.4511
					0.23553	1.45203
					0.23569	1.45296
					0.23584	1.45388
					0.236	1.4548
					0.23615	1.45572
					0.23631	1.45665
					0.23646	1.45757
					0.23662	1.45849
					0.23677	1.45941
					0.23693	1.46032
					0.23708	1.46124
					0.23724	1.46216
					0.23739	1.46308
					0.23755	1.464
					0.2377	1.46492
					0.23786	1.46583
					0.23801	1.46675
					0.23817	1.46767
					0.23832	1.46859
					0.23848	1.46951
					0.23863	1.47043
					0.23879	1.47135
					0.23894	1.47226
					0.2391	1.47318
					0.23925	1.4741
					0.23941	1.47502
					0.23956	1.47594
					0.23972	1.47686
					0.23987	1.47778
					0.24003	1.4787
					0.24018	1.47962
					0.24034	1.48054
					0.24049	1.48146
					0.24065	1.48239
					0.2408	1.48331
					0.24096	1.48424
					0.24111	1.48517
					0.24127	1.48609
					0.24142	1.48702
					0.24158	1.48795
					0.24173	1.48888
					0.24189	1.48981
					0.24204	1.49075
					0.2422	1.49168
					0.24235	1.49262
					0.24251	1.49356
					0.24266	1.4945
					0.24282	1.49544
					0.24297	1.49639
					0.24313	1.49733
					0.24328	1.49828
					0.24344	1.49923
					0.24359	1.50018
					0.24375	1.50113
					0.2439	1.50207
					0.24406	1.50302
					0.24421	1.50398
					0.24437	1.50493
					0.24452	1.50588
					0.24468	1.50683
					0.24483	1.50778
					0.24499	1.50873
					0.24514	1.50968
					0.2453	1.51062
					0.24546	1.51157
					0.24561	1.51252
					0.24577	1.51347
					0.24592	1.51441
					0.24608	1.51536
					0.24623	1.5163
					0.24639	1.51724
					0.24654	1.51819
					0.2467	1.51913
					0.24685	1.52007
					0.24701	1.52101
					0.24716	1.52196
					0.24732	1.5229
					0.24747	1.52384
					0.24763	1.52477
					0.24778	1.52571
					0.24794	1.52665
					0.24809	1.52759
					0.24825	1.52852
					0.2484	1.52946
					0.24856	1.53039
					0.24871	1.53132
					0.24887	1.53226
					0.24902	1.53319
					0.24918	1.53412
					0.24933	1.53505
					0.24949	1.53598
					0.24964	1.53691
					0.2498	1.53784
					0.24995	1.53878
					0.25011	1.53971
					0.25026	1.54064
					0.25042	1.54157
					0.25057	1.5425
					0.25073	1.54344
					0.25088	1.54437
					0.25104	1.54531
					0.25119	1.54624
					0.25135	1.54718
					0.2515	1.54812
					0.25166	1.54905
					0.25181	1.54999
					0.25197	1.55088
					0.25212	1.55159
					0.25228	1.55257
					0.25243	1.55356
					0.25259	1.55392
					0.25274	1.55529
					0.2529	1.55681
					0.25305	1.55799
					0.25321	1.55897
					0.25336	1.5598
					0.25352	1.56059
					0.25367	1.56164
					0.25383	1.56267
					0.25398	1.56364
					0.25414	1.5646
					0.25429	1.56552
					0.25445	1.56652
					0.2546	1.5676
					0.25476	1.56865
					0.25491	1.56966
					0.25507	1.57064
					0.25523	1.57165
					0.25538	1.57268
					0.25554	1.57369
					0.25569	1.57468
					0.25585	1.57565
					0.256	1.57661
					0.25616	1.57759
					0.25631	1.57855
					0.25647	1.57951
					0.25662	1.58046
					0.25678	1.58141
					0.25693	1.58235
					0.25709	1.58329
					0.25724	1.58421
					0.2574	1.58512
					0.25755	1.58602
					0.25771	1.58692
					0.25786	1.58781
					0.25802	1.58871
					0.25817	1.5896
					0.25833	1.59049
					0.25848	1.59137
					0.25864	1.59226
					0.25879	1.59314
					0.25895	1.59403
					0.2591	1.59491
					0.25926	1.59579
					0.25941	1.59668
					0.25957	1.59757
					0.25972	1.59845
					0.25988	1.59933
					0.26003	1.6002
					0.26019	1.60108
					0.26034	1.60195
					0.2605	1.60282
					0.26065	1.60369
					0.26081	1.60455
					0.26096	1.60542
					0.26112	1.60629
					0.26127	1.60717
					0.26143	1.60804
					0.26158	1.60892
					0.26174	1.60981
					0.26189	1.61071
					0.26205	1.61162
					0.2622	1.61253
					0.26236	1.61345
					0.26251	1.61437
					0.26267	1.61529
					0.26282	1.61622
					0.26298	1.61716
					0.26313	1.6181
					0.26329	1.61908
					0.26344	1.6201
					0.2636	1.62111
					0.26376	1.62209
					0.26391	1.62298
					0.26407	1.62384
					0.26422	1.62474
					0.26438	1.6257
					0.26453	1.62671
					0.26469	1.62773
					0.26484	1.62875
					0.265	1.62977
					0.26515	1.63078
					0.26531	1.63178
					0.26546	1.63279
					0.26562	1.6338
					0.26577	1.63479
					0.26593	1.63578
					0.26608	1.63676
					0.26624	1.63773
					0.26639	1.6387
					0.26655	1.63965
					0.2667	1.64059
					0.26686	1.64153
					0.26701	1.64245
					0.26717	1.64336
					0.26732	1.64425
					0.26748	1.64514
					0.26763	1.64602
					0.26779	1.6469
					0.26794	1.64777
					0.2681	1.64864
					0.26825	1.64952
					0.26841	1.65039
					0.26856	1.65127
					0.26872	1.65215
					0.26887	1.65304
					0.26903	1.65393
					0.26918	1.65482
					0.26934	1.65572
					0.26949	1.65662
					0.26965	1.65752
					0.2698	1.65842
					0.26996	1.65931
					0.27011	1.66021
					0.27027	1.66111
					0.27042	1.66201
					0.27058	1.66291
					0.27073	1.66382
					0.27089	1.66472
					0.27104	1.66563
					0.2712	1.66653
					0.27135	1.66742
					0.27151	1.66744
					0.27167	1.66733
					0.27182	1.66817
					0.27198	1.66886
					0.27213	1.66982
					0.27229	1.67114
					0.27244	1.67245
					0.2726	1.67363
					0.27275	1.67467
					0.27291	1.6756
					0.27306	1.67649
					0.27322	1.67743
					0.27337	1.6784
					0.27353	1.67937
					0.27368	1.68034
					0.27384	1.68129
					0.27399	1.68221
					0.27415	1.68313
					0.2743	1.68405
					0.27446	1.68497
					0.27461	1.68589
					0.27477	1.68681
					0.27492	1.68772
					0.27508	1.68864
					0.27523	1.68955
					0.27539	1.69046
					0.27554	1.69137
					0.2757	1.69228
					0.27585	1.6932
					0.27601	1.69411
					0.27616	1.69503
					0.27632	1.69596
					0.27647	1.69689
					0.27663	1.69782
					0.27678	1.69875
					0.27694	1.69968
					0.27709	1.70061
					0.27725	1.70155
					0.2774	1.70247
					0.27756	1.7034
					0.27771	1.70433
					0.27787	1.70525
					0.27802	1.70618
					0.27818	1.7071
					0.27833	1.70803
					0.27849	1.70896
					0.27865	1.7099
					0.2788	1.71083
					0.27896	1.71176
					0.27911	1.71268
					0.27927	1.7136
					0.27942	1.71452
					0.27958	1.71544
					0.27973	1.71635
					0.27989	1.71727
					0.28004	1.71818
					0.2802	1.71909
					0.28035	1.72
					0.28051	1.72092
					0.28066	1.72182
					0.28082	1.72273
					0.28097	1.72364
					0.28113	1.72454
					0.28128	1.72544
					0.28144	1.72634
					0.28159	1.72724
					0.28175	1.72814
					0.2819	1.72904
					0.28206	1.72995
					0.28221	1.73085
					0.28237	1.73175
					0.28252	1.73264
					0.28268	1.73354
					0.28283	1.73444
					0.28299	1.73534
					0.28314	1.73624
					0.2833	1.73715
					0.28345	1.73805
					0.28361	1.73896
					0.28376	1.73986
					0.28392	1.74077
					0.28407	1.74169
					0.28423	1.74261
					0.28438	1.74353
					0.28454	1.74445
					0.28469	1.74538
					0.28485	1.74631
					0.285	1.74724
					0.28516	1.74817
					0.28532	1.7491
					0.28547	1.75004
					0.28563	1.75097
					0.28578	1.75191
					0.28594	1.75285
					0.28609	1.75378
					0.28625	1.75472
					0.2864	1.75566
					0.28656	1.7566
					0.28671	1.75755
					0.28687	1.75849
					0.28702	1.75943
					0.28718	1.76037
					0.28733	1.76131
					0.28749	1.76226
					0.28764	1.7632
					0.2878	1.76415
					0.28795	1.76509
					0.28811	1.76603
					0.28826	1.76697
					0.28842	1.76792
					0.28857	1.76886
					0.28873	1.7698
					0.28888	1.77074
					0.28904	1.77168
					0.28919	1.77261
					0.28935	1.77355
					0.2895	1.77448
					0.28966	1.77541
					0.28981	1.77634
					0.28997	1.77727
					0.29012	1.7782
					0.29028	1.77913
					0.29043	1.78005
					0.29059	1.78098
					0.29074	1.78191
					0.2909	1.78283
					0.29105	1.78376
					0.29121	1.78469
					0.29137	1.78562
					0.29152	1.78654
					0.29168	1.78748
					0.29183	1.78841
					0.29199	1.78934
					0.29214	1.79027
					0.2923	1.79121
					0.29245	1.79214
					0.29261	1.79308
					0.29276	1.79401
					0.29292	1.79494
					0.29307	1.79587
					0.29323	1.79681
					0.29338	1.79774
					0.29354	1.79867
					0.29369	1.79961
					0.29385	1.80054
					0.294	1.80148
					0.29416	1.80242
					0.29431	1.80335
					0.29447	1.80429
					0.29462	1.80523
					0.29478	1.80618
					0.29493	1.80712
					0.29509	1.80807
					0.29524	1.80901
					0.2954	1.80996
					0.29555	1.81098
					0.29571	1.81206
					0.29586	1.81311
					0.29602	1.81413
					0.29617	1.81512
					0.29633	1.81611
					0.29648	1.81709
					0.29664	1.81806
					0.29679	1.81904
					0.29695	1.82001
					0.29711	1.82099
					0.29726	1.82196
					0.29742	1.82293
					0.29757	1.8239
					0.29773	1.82487
					0.29788	1.82583
					0.29804	1.8268
					0.29819	1.82776
					0.29835	1.82872
					0.2985	1.82968
					0.29866	1.83064
					0.29881	1.8316
					0.29897	1.83256
					0.29912	1.83351
					0.29928	1.83447
					0.29943	1.83543
					0.29959	1.83638
					0.29974	1.83733
					0.2999	1.83828
					0.30005	1.83923
					0.30021	1.84018
					0.30036	1.84113
					0.30052	1.84207
					0.30067	1.84302
					0.30083	1.84396
					0.30098	1.84491
					0.30114	1.84585
					0.30129	1.8468
					0.30145	1.84774
					0.3016	1.84869
					0.30176	1.84964
					0.30191	1.85059
					0.30207	1.85154
					0.30222	1.85249
					0.30238	1.85344
					0.30254	1.85438
					0.30269	1.85533
					0.30285	1.85628
					0.303	1.85723
					0.30316	1.85818
					0.30331	1.85913
					0.30347	1.86008
					0.30362	1.86103
					0.30378	1.86199
					0.30393	1.86296
					0.30409	1.86395
					0.30424	1.86495
					0.3044	1.86597
					0.30455	1.867
					0.30471	1.86802
					0.30486	1.86905
					0.30502	1.87007
					0.30517	1.87109
					0.30533	1.87211
					0.30548	1.87313
					0.30564	1.87415
					0.30579	1.87516
					0.30595	1.87616
					0.3061	1.87714
					0.30626	1.87811
					0.30641	1.87903
					0.30657	1.87991
					0.30672	1.88075
					0.30688	1.88155
					0.30703	1.88233
					0.30719	1.8831
					0.30734	1.88389
					0.3075	1.88468
					0.30766	1.88546
					0.30781	1.88624
					0.30797	1.88702
					0.30812	1.88781
					0.30828	1.88862
					0.30843	1.88945
					0.30859	1.8903
					0.30874	1.89117
					0.3089	1.89205
					0.30905	1.89293
					0.30921	1.89381
					0.30936	1.8947
					0.30952	1.89559
					0.30967	1.89651
					0.30983	1.89746
					0.30998	1.89841
					0.31014	1.89937
					0.31029	1.90031
					0.31045	1.90123
					0.3106	1.90212
					0.31076	1.90297
					0.31091	1.90378
					0.31107	1.90455
					0.31122	1.90535
					0.31138	1.90621
					0.31153	1.90709
					0.31169	1.90796
					0.31184	1.90882
					0.312	1.90967
					0.31215	1.9105
					0.31231	1.91141
[truncated: 1,028 more rows]
