# Supplementary material for: Analysis of the effect of joint roughness on the failure mechanism of jointed rock mass under direct shear loading
Source: PLoS One. 2025 Jan 24;20(1):e0310893. doi: 10.1371/journal.pone.0310893 (PMC11760554; doi:10.1371/journal.pone.0310893)
Supplement: S1 Dataset — (ZIP) [file pone.0310893.s001.zip › Minimum data/S3 Fig.6.xlsx.xlsx]

## Sheet: Indoor testing               
Indoor testing																		Numerical simulation
A-0-0				A-15-0				A-30-0			A-45-0			A-60-0
displacement	Shear stress			displacement	Shear stress			displacement	Shear stress		displacement	Shear stress		displacement	Shear stress
				1.15e-05	-7260			2.307e-05	-3460.53		1.44e-05	-8260		5.76368e-06	-7758.85
0	5292.79			4.04e-05	8890			5.19138e-05	10515.8		4.33e-05	5540		3.46075e-05	7280.01
2.88385e-05	20605.6			6.92e-05	23000			8.07577e-05	22746.9		7.21e-05	17600		6.34514e-05	20519.9
5.76821e-05	34208.1			9.81e-05	35500			0.000109602	33562		0.000101	28300		9.22952e-05	32144.7
8.65258e-05	46130			0.000127	46600			0.000138445	43312.6		0.00013	37800		0.000121139	42498.7
0.000115369	56705.3			0.000156	56700			0.000167289	52103.5		0.000159	46400		0.000149983	51865.8
0.000144213	66262.9			0.000185	65800			0.000196133	59995		0.000187	54200		0.000178827	60287.8
0.000173057	74867			0.000213	73900			0.000224977	67126		0.000216	61200		0.000207671	67852
0.0002019	82590.1			0.000242	81300			0.000253821	73615.5		0.000245	67500		0.000236514	74724.7
0.000230744	89580.3			0.000271	88000			0.000282665	79488.9		0.000274	73300		0.000265358	80964.9
0.000259587	95921.1			0.0003	94000			0.000311509	84768.8		0.000303	78400		0.000294202	86602.3
0.000288431	101644			0.000329	99500			0.000340353	89568.8		0.000332	83100		0.000323046	91682.2
0.000317275	106787			0.000358	105000			0.000369196	94012.1		0.000361	87500		0.00035189	96369.7
0.000346118	111490			0.000387	109000			0.00039804	98081.8		0.000389	91500		0.000380734	100716
0.000374962	115856			0.000415	113000			0.000426884	101778		0.000418	95100		0.000409577	104694
0.000403805	119863			0.000444	117000			0.000455728	105121		0.000447	98400		0.000438421	108289
0.000432649	123501			0.000473	121000			0.000484571	108112		0.000476	101000		0.000467265	111506
0.000461492	126769			0.000502	124000			0.000513415	110744		0.000505	104000		0.000496108	114321
0.000490335	129659			0.000531	127000			0.000542258	113219		0.000534	106000		0.000524952	116820
0.000519179	132214			0.00056	129000			0.000571101	115561		0.000562	108000		0.000553795	119172
0.000548022	134623			0.000588	131000			0.000599944	117689		0.000591	110000		0.000582638	121330
0.000576865	136850			0.000617	134000			0.000628787	119647		0.00062	112000		0.000611481	123279
0.000605708	138866			0.000646	136000			0.00065763	121507		0.000649	114000		0.000640324	125119
0.00063455	140736			0.000675	138000			0.000686473	123280		0.000678	116000		0.000669167	126966
0.000663393	142524			0.000704	140000			0.000715316	124978		0.000707	118000		0.00069801	128742
0.000692236	144240			0.000733	141000			0.000744159	126589		0.000736	119000		0.000726853	130405
0.000721079	145875			0.000761	143000			0.000773002	128135		0.000764	121000		0.000755696	131979
0.000749921	147403			0.00079	145000			0.000801845	129667		0.000793	122000		0.000784539	133566
0.000778764	148867			0.000819	146000			0.000830688	131228		0.000822	124000		0.000813382	135183
0.000807607	150337			0.000848	148000			0.000859531	132756		0.000851	125000		0.000842225	136798
0.000836449	151822			0.000877	150000			0.000888374	134255		0.00088	127000		0.000871067	138416
0.000865292	153288			0.000906	151000			0.000917217	135808		0.000909	128000		0.00089991	140077
0.000894134	154732			0.000935	153000			0.000946059	137389		0.000937	130000		0.000928753	141746
0.000922977	156203			0.000963	155000			0.000974902	138915		0.000966	131000		0.000957596	143402
0.000951819	157667			0.000992	156000			0.00100374	140396		0.000995	133000		0.000986439	144991
0.000980662	159079			0.00102	158000			0.00103259	141871		0.00102	134000		0.00101528	146535
0.0010095	160462			0.00105	159000			0.00106143	143330		0.00105	136000		0.00104412	148043
0.00103835	161837			0.00108	161000			0.00109027	144714		0.00108	137000		0.00107297	149494
0.00106719	163175			0.00111	162000			0.00111912	146075		0.00111	138000		0.00110181	150881
0.00109603	164466			0.00114	164000			0.00114796	147470		0.00114	140000		0.00113065	152223
0.00112487	165717			0.00117	165000			0.0011768	148903		0.00117	141000		0.0011595	153582
0.00115372	166971			0.00119	167000			0.00120564	150359		0.0012	142000		0.00118834	154981
0.00118256	168298			0.00122	169000			0.00123449	151830		0.00123	144000		0.00121718	156428
0.0012114	169680			0.00125	170000			0.00126333	153291		0.00125	145000		0.00124602	157895
0.00124025	171076			0.00128	172000			0.00129217	154777		0.00128	147000		0.00127487	159343
0.00126909	172472			0.00131	173000			0.00132102	156284		0.00131	148000		0.00130371	160813
0.00129793	173887			0.00134	175000			0.00134986	157820		0.00134	150000		0.00133255	162316
0.00132677	175316			0.00137	176000			0.0013787	159413		0.00137	151000		0.0013614	163877
0.00135562	176785			0.0014	178000			0.00140754	161024		0.0014	153000		0.00139024	165486
0.00138446	178283			0.00142	180000			0.00143639	162643		0.00143	154000		0.00141908	167144
0.0014133	179809			0.00145	182000			0.00146523	164267		0.00146	156000		0.00144792	168812
0.00144214	181330			0.00148	183000			0.00149407	165891		0.00149	157000		0.00147677	170458
0.00147099	182844			0.00151	185000			0.00152292	167511		0.00151	159000		0.00150561	172078
0.00149983	184344			0.00154	187000			0.00155176	169109		0.00154	161000		0.00153445	173691
0.00152867	185825			0.00157	188000			0.0015806	170653		0.00157	162000		0.0015633	175299
0.00155751	187298			0.0016	190000			0.00160944	172146		0.0016	163000		0.00159214	176834
0.00158636	188765			0.00163	192000			0.00163829	173660		0.00163	165000		0.00162098	178349
0.0016152	190229			0.00166	193000			0.00166713	175172		0.00166	166000		0.00164982	179853
0.00164404	191705			0.00168	195000			0.00169597	176655		0.00169	168000		0.00167867	181306
0.00167288	193172			0.00171	196000			0.00172482	178110		0.00172	169000		0.00170751	182638
0.00170173	194621			0.00174	198000			0.00175366	179535		0.00175	170000		0.00173635	183913
0.00173057	196042			0.00177	199000			0.0017825	180989		0.00177	171000		0.0017652	185182
0.00175941	197423			0.0018	201000			0.00181135	182350		0.0018	173000		0.00179404	186473
0.00178826	198799			0.00183	202000			0.00184019	183694		0.00183	174000		0.00182288	187781
0.0018171	200168			0.00186	203000			0.00186903	185048		0.00186	175000		0.00185172	189100
0.00184594	201540			0.00189	205000			0.00189787	186409		0.00189	177000		0.00188057	190467
0.00187478	202800			0.00192	206000			0.00192672	187767		0.00192	178000		0.00190941	191861
0.00190363	204052			0.00194	208000			0.00195556	189137		0.00195	179000		0.00193825	193288
0.00193247	205321			0.00197	209000			0.0019844	190508		0.00198	181000		0.0019671	194747
0.00196131	206608			0.002	211000			0.00201325	191882		0.002	182000		0.00199594	196217
0.00199015	207881			0.00203	212000			0.00204209	193235		0.00203	183000		0.00202478	197673
0.002019	209146			0.00206	213000			0.00207093	194584		0.00206	185000		0.00205363	199134
0.00204784	210379			0.00209	215000			0.00209978	195902		0.00209	186000		0.00208247	200579
0.00207668	211581			0.00212	216000			0.00212862	197198		0.00212	187000		0.00211131	201951
0.00210553	212762			0.00215	217000			0.00215746	198468		0.00215	189000		0.00214016	203281
0.00213437	213924			0.00217	219000			0.00218631	199699		0.00218	190000		0.002169	204578
0.00216321	215051			0.0022	220000			0.00221515	200887		0.00221	191000		0.00219784	205836
0.00219206	216119			0.00223	221000			0.00224399	201997		0.00224	192000		0.00222669	207013
0.0022209	217105			0.00226	222000			0.00227284	202969		0.00226	193000		0.00225553	208090
0.00224974	217972			0.00229	223000			0.00230168	203723		0.00229	194000		0.00228437	209009
0.00227859	218667			0.00232	223000			0.00233052	204129		0.00232	195000		0.00231322	209669
0.00230743	219073			0.00235	223000			0.00235937	203976		0.00235	195000		0.00234206	209915
0.00233627	219031			0.00238	222000			0.00238821	203067		0.00238	194000		0.0023709	209567
0.00236512	218327			0.00241	220000			0.00241705	201278		0.00241	193000		0.00239975	208424
0.00239396	216749			0.00243	218000			0.0024459	198732		0.00244	191000		0.00242859	206369
0.0024228	214188			0.00246	214000			0.00247474	196093		0.00247	188000		0.00245743	203705
0.00245164	210842			0.00249	211000			0.00250358	194295		0.00249	186000		0.00248628	201233
0.00248049	207563			0.00252	210000			0.00253243	193749		0.00252	185000		0.00251512	199770
0.00250933	205213			0.00255	210000			0.00256127	194372		0.00255	186000		0.00254396	199449
0.00253817	204251			0.00258	211000			0.00259011	196177		0.00258	187000		0.0025728	200239
0.00256702	204650			0.00261	214000			0.00261896	198962		0.00261	189000		0.00260165	201974
0.00259586	206267			0.00264	218000			0.0026478	202491		0.00264	192000		0.00263049	204459
0.0026247	208918			0.00267	222000			0.00267664	206663		0.00267	196000		0.00265933	207603
0.00265355	212278			0.00269	227000			0.00270549	211336		0.0027	200000		0.00268818	211471
0.00268239	216192			0.00272	233000			0.00273433	216223		0.00273	204000		0.00271702	215844
0.00271123	220587			0.00275	238000			0.00276317	221193		0.00275	209000		0.00274586	220486
0.00274007	225221			0.00278	244000			0.00279202	226203		0.00278	214000		0.00277471	225322
0.00276892	229925			0.00281	249000			0.00282086	231207		0.00281	218000		0.00280355	230291
0.00279776	234630			0.00284	255000			0.0028497	236179		0.00284	223000		0.00283239	235210
0.0028266	239377			0.00287	260000			0.00287855	241056		0.00287	228000		0.00286124	240132
0.00285545	244086			0.0029	265000			0.00290739	245808		0.0029	232000		0.00289008	245003
0.00288429	248670			0.00292	270000			0.00293623	250424		0.00293	237000		0.00291892	249756
0.00291313	253106			0.00295	275000			0.00296508	254932		0.00296	241000		0.00294777	254329
0.00294198	257454			0.00298	280000			0.00299392	259338		0.00299	245000		0.00297661	258718
0.00297082	261714			0.00301	285000			0.00302276	263542		0.00301	249000		0.00300545	262936
0.00299966	265855			0.00304	289000			0.0030516	267502		0.00304	253000		0.0030343	266976
0.0030285	269896			0.00307	293000			0.00308045	271114		0.00307	256000		0.00306314	270761
0.00305735	273755			0.0031	297000			0.00310929	274493		0.0031	260000		0.00309198	274322
0.00308619	277472			0.00313	301000			0.00313813	277713		0.00313	263000		0.00312083	277666
0.00311503	281000			0.00316	304000			0.00316698	280836		0.00316	266000		0.00314967	280863
0.00314388	284344			0.00318	308000			0.00319582	283887		0.00319	269000		0.00317851	283967
0.00317272	287538			0.00321	311000			0.00322466	286851		0.00322	272000		0.00320736	287045
0.00320156	290586			0.00324	314000			0.00325351	289752		0.00324	275000		0.0032362	290092
0.00323041	293513			0.00327	317000			0.00328235	292669		0.00327	277000		0.00326504	293102
0.00325925	296387			0.0033	320000			0.00331119	295562		0.0033	280000		0.00329388	296060
0.00328809	299183			0.00333	324000			0.00334004	298364		0.00333	283000		0.00332273	298981
0.00331693	301916			0.00336	327000			0.00336888	301008		0.00336	286000		0.00335157	301770
0.00334578	304544			0.00339	329000			0.00339772	303486		0.00339	288000		0.00338041	304383
0.00337462	307042			0.00342	332000			0.00342657	305864		0.00342	290000		0.00340926	306818
0.00340346	309409			0.00344	335000			0.00345541	308191		0.00345	293000		0.0034381	309126
0.00343231	311679			0.00347	337000			0.00348425	310492		0.00348	295000		0.00346694	311321
0.00346115	313873			0.0035	340000			0.00351309	312791		0.0035	297000		0.00349579	313463
0.00348999	316033			0.00353	342000			0.00354194	315052		0.00353	299000		0.00352463	315595
0.00351883	318103			0.00356	344000			0.00357078	317428		0.00356	301000		0.00355347	317793
0.00354768	320091			0.00359	347000			0.00359962	320053		0.00359	304000		0.00358231	320300
0.00357652	322109			0.00362	350000			0.00362847	322971		0.00362	306000		0.00361116	323189
0.00360536	324371			0.00365	353000			0.00365731	326056		0.00365	309000		0.00364	326279
0.0036342	326960			0.00367	356000			0.00368615	329171		0.00368	312000		0.00366884	329411
0.00366305	329743			0.0037	359000			0.00371499	332127		0.00371	315000		0.00369769	332579
0.00369189	332591			0.00373	362000			0.00374384	334907		0.00374	318000		0.00372653	335707
0.00372073	335464			0.00376	365000			0.00377268	337584		0.00376	321000		0.00375537	338696
0.00374957	338337			0.00379	368000			0.00380152	340216		0.00379	324000		0.00378421	341510
0.00377842	341217			0.00382	371000			0.00383037	342802		0.00382	326000		0.00381306	344189
0.00380726	344085			0.00385	373000			0.00385921	345341		0.00385	329000		0.0038419	346787
0.0038361	346908			0.00388	376000			0.00388805	347810		0.00388	331000		0.00387074	349325
0.00386495	349659			0.00391	379000			0.00391689	350212		0.00391	333000		0.00389959	351802
0.00389379	352337			0.00393	381000			0.00394574	352552		0.00394	336000		0.00392843	354217
0.00392263	354950			0.00396	384000			0.00397458	354845		0.00397	338000		0.00395727	356556
0.00395147	357484			0.00399	386000			0.00400342	357090		0.00399	340000		0.00398611	358830
0.00398032	359917			0.00402	389000			0.00403226	359303		0.00402	342000		0.00401496	361054
0.00400916	362252			0.00405	391000			0.00406111	361490		0.00405	344000		0.0040438	363240
0.004038	364547			0.00408	393000			0.00408995	363648		0.00408	346000		0.00407264	365367
0.00406684	366778			0.00411	396000			0.00411879	365752		0.00411	348000		0.00410148	367457
0.00409569	368926			0.00414	398000			0.00414764	367789		0.00414	350000		0.00413033	369502
0.00412453	370991			0.00416	400000			0.00417648	369766		0.00417	352000		0.00415917	371504
0.00415337	372957			0.00419	402000			0.00420532	371684		0.0042	354000		0.00418801	373470
0.00418221	374795			0.00422	404000			0.00423416	373544		0.00423	356000		0.00421686	375385
0.00421105	376554			0.00425	406000			0.00426301	375336		0.00425	357000		0.0042457	377253
0.0042399	378241			0.00428	408000			0.00429185	377071		0.00428	359000		0.00427454	379075
0.00426874	379870			0.00431	409000			0.00432069	378754		0.00431	361000		0.00430338	380851
0.00429758	381448			0.00434	411000			0.00434953	380383		0.00434	362000		0.00433223	382574
0.00432642	382950			0.00437	413000			0.00437838	381957		0.00437	364000		0.00436107	384253
0.00435527	384371			0.0044	414000			0.00440722	383408		0.0044	365000		0.00438991	385864
0.00438411	385725			0.00442	416000			0.00443606	384790		0.00443	367000		0.00441875	387396
0.00441295	387035			0.00445	417000			0.0044649	386142		0.00446	368000		0.0044476	388893
0.00444179	388300			0.00448	419000			0.00449375	387467		0.00449	370000		0.00447644	390355
0.00447064	389514			0.00451	420000			0.00452259	388775		0.00451	371000		0.00450528	391789
0.00449948	390678			0.00454	422000			0.00455143	390068		0.00454	372000		0.00453412	393206
0.00452832	391786			0.00457	423000			0.00458027	391372		0.00457	374000		0.00456297	394620
0.00455716	392843			0.0046	424000			0.00460912	392685		0.0046	375000		0.00459181	396032
0.00458601	393856			0.00463	426000			0.00463796	393987		0.00463	376000		0.00462065	397447
0.00461485	394859			0.00466	427000			0.0046668	395266		0.00466	378000		0.00464949	398856
0.00464369	395874			0.00468	428000			0.00469564	396526		0.00469	379000		0.00467834	400254
0.00467253	396885			0.00471	429000			0.00472449	397769		0.00472	380000		0.00470718	401635
0.00470137	397874			0.00474	430000			0.00475333	399003		0.00474	382000		0.00473602	402994
0.00473022	398846			0.00477	431000			0.00478217	400230		0.00477	383000		0.00476486	404345
0.00475906	399801			0.0048	432000			0.00481101	401448		0.0048	384000		0.00479371	405709
0.0047879	400730			0.00483	434000			0.00483986	402633		0.00483	385000		0.00482255	407083
0.00481674	401627			0.00486	435000			0.0048687	403767		0.00486	386000		0.00485139	408455
0.00484559	402500			0.00489	436000			0.00489754	404883		0.00489	388000		0.00488023	409797
0.00487443	403351			0.00491	437000			0.00492638	405978		0.00492	389000		0.00490908	411092
0.00490327	404179			0.00494	438000			0.00495523	407055		0.00495	390000		0.00493792	412388
0.00493211	404989			0.00497	438000			0.00498407	408123		0.00498	391000		0.00496676	413678
0.00496095	405756			0.005	439000			0.00501291	409179		0.005	392000		0.0049956	414974
0.0049898	406476			0.00503	440000			0.00504175	410239		0.00503	394000		0.00502444	416276
0.00501864	407195			0.00506	441000			0.00507059	411311		0.00506	395000		0.00505329	417589
0.00504748	407911			0.00509	442000			0.00509944	412403		0.00509	396000		0.00508213	418915
0.00507632	408625			0.00512	443000			0.00512828	413541		0.00512	397000		0.00511097	420261
0.00510517	409331			0.00515	444000			0.00515712	414726		0.00515	399000		0.00513981	421637
0.00513401	410036			0.00517	445000			0.00518596	415961		0.00518	400000		0.00516866	423041
0.00516285	410746			0.0052	446000			0.00521481	417264		0.00521	401000		0.0051975	424426
0.00519169	411512			0.00523	447000			0.00524365	418652		0.00523	403000		0.00522634	425861
0.00522053	412340			0.00526	448000			0.00527249	420091		0.00526	404000		0.00525518	427350
0.00524938	413237			0.00529	450000			0.00530133	421531		0.00529	406000		0.00528403	428903
0.00527822	414200			0.00532	451000			0.00533018	423020		0.00532	407000		0.00531287	430513
0.00530706	415218			0.00535	452000			0.00535902	424565		0.00535	409000		0.00534171	432176
0.0053359	416291			0.00538	454000			0.00538786	426169		0.00538	410000		0.00537055	433866
0.00536475	417433			0.00541	455000			0.0054167	427825		0.00541	412000		0.00539939	435574
0.00539359	418656			0.00543	457000			0.00544554	429534		0.00544	414000		0.00542824	437297
0.00542243	419930			0.00546	459000			0.00547439	431281		0.00547	416000		0.00545708	439050
0.00545127	421259			0.00549	460000			0.00550323	433045		0.00549	417000		0.00548592	440827
0.00548011	422646			0.00552	462000			0.00553207	434802		0.00552	419000		0.00551476	442629
0.00550896	424073			0.00555	464000			0.00556091	436567		0.00555	421000		0.00554361	444430
0.0055378	425527			0.00558	465000			0.00558976	438345		0.00558	422000		0.00557245	446222
0.00556664	427017			0.00561	467000			0.0056186	440133		0.00561	424000		0.00560129	448024
0.00559548	428537			0.00564	469000			0.00564744	441939		0.00564	426000		0.00563013	449839
0.00562432	430067			0.00566	471000			0.00567628	443705		0.00567	428000		0.00565897	451627
0.00565317	431608			0.00569	472000			0.00570512	445433		0.0057	429000		0.00568782	453394
0.00568201	433142			0.00572	474000			0.00573397	447161		0.00573	431000		0.00571666	455169
0.00571085	434663			0.00575	476000			0.00576281	448889		0.00575	433000		0.0057455	456959
0.00573969	436156			0.00578	477000			0.00579165	450624		0.00578	435000		0.00577434	458749
0.00576854	437573			0.00581	479000			0.00582049	452364		0.00581	436000		0.00580319	460547
0.00579738	438964			0.00584	481000			0.00584934	454098		0.00584	438000		0.00583203	462346
0.00582622	440340			0.00587	483000			0.00587818	455830		0.00587	440000		0.00586087	464137
0.00585506	441701			0.0059	484000			0.00590702	457554		0.0059	441000		0.00588971	465923
0.0058839	443043			0.00592	486000			0.00593586	459272		0.00593	443000		0.00591855	467706
0.00591275	444372			0.00595	488000			0.0059647	460980		0.00596	445000		0.0059474	469491
0.00594159	445682			0.00598	489000			0.00599355	462679		0.00598	446000		0.00597624	471264
0.00597043	446970			0.00601	491000			0.00602239	464369		0.00601	448000		0.00600508	473024
0.00599927	448238			0.00604	493000			0.00605123	466048		0.00604	450000		0.00603392	474773
0.00602811	449490			0.00607	494000			0.00608007	467729		0.00607	451000		0.00606276	476509
0.00605696	450726			0.0061	496000			0.00610892	469416		0.0061	453000		0.00609161	478241
0.0060858	451950			0.00613	498000			0.00613776	471112		0.00613	454000		0.00612045	479962
0.00611464	453120			0.00616	500000			0.0061666	472815		0.00616	456000		0.00614929	481674
0.00614348	454348			0.00618	501000			0.00619544	474480		0.00619	458000		0.00617813	483376
0.00617233	455677			0.00621	503000			0.00622428	476110		0.00622	459000		0.00620698	485054
0.00620117	457153			0.00624	505000			0.00625313	477767		0.00624	461000		0.00623582	486634
0.00623001	458775			0.00627	507000			0.00628197	479450		0.00627	462000		0.00626466	488201
0.00625885	460523			0.0063	509000			0.00631081	481211		0.0063	464000		0.0062935	489771
0.00628769	462412			0.00633	511000			0.00633965	483073		0.00633	465000		0.00632234	491386
0.00631654	464489			0.00636	514000			0.0063685	485063		0.00636	467000		0.00635119	493100
0.00634538	466809			0.00639	516000			0.00639734	487197		0.00639	469000		0.00638003	494918
0.00637422	469353			0.00641	519000			0.00642618	489451		0.00642	471000		0.00640887	496853
0.00640306	472104			0.00644	522000			0.00645502	491807		0.00645	473000		0.00643771	498905
0.0064319	475011			0.00647	525000			0.00648386	494283		0.00648	475000		0.00646655	501054
0.00646075	478032			0.0065	528000			0.00651271	496834		0.0065	477000		0.0064954	503296
0.00648959	481152			0.00653	531000			0.00654155	499387		0.00653	480000		0.00652424	505658
0.00651843	484277			0.00656	534000			0.00657039	501977		0.00656	482000		0.00655308	508125
0.00654727	487334			0.00659	537000			0.00659923	504549		0.00659	485000		0.00658192	510631
0.00657611	490296			0.00662	540000			0.00662807	507095		0.00662	487000		0.00661077	513078
0.00660496	493137			0.00665	543000			0.00665692	509603		0.00665	489000		0.00663961	515506
0.0066338	495792			0.00667	545000			0.00668576	512062		0.00668	492000		0.00666845	517949
0.00666264	498336			0.0067	548000			0.0067146	514477		0.00671	494000		0.00669729	520416
0.00669148	500792			0.00673	550000			0.00674344	516842		0.00673	496000		0.00672613	522870
0.00672032	503185			0.00676	553000			0.00677228	519152		0.00676	499000		0.00675498	525303
0.00674917	505531			0.00679	555000			0.00680113	521347		0.00679	501000		0.00678382	527702
0.00677801	507835			0.00682	557000			0.00682997	523424		0.00682	503000		0.00681266	530048
0.00680685	510046			0.00685	559000			0.00685881	525437		0.00685	505000		0.0068415	532314
0.00683569	512158			0.00688	561000			0.00688765	527390		0.00688	507000		0.00687034	534457
0.00686453	514189			0.0069	563000			0.00691649	529268		0.00691	509000		0.00689919	536531
0.00689338	516126			0.00693	565000			0.00694534	531063		0.00694	511000		0.00692803	538547
0.00692222	517980			0.00696	567000			0.00697418	532776		0.00697	512000		0.00695687	540525
0.00695106	519769			0.00699	569000			0.00700302	534437		0.00699	514000		0.00698571	542463
0.0069799	521514			0.00702	570000			0.00703186	536083		0.00702	516000		0.00701455	544378
0.00700874	523212			0.00705	572000			0.0070607	537726		0.00705	518000		0.0070434	546253
0.00703759	524863			0.00708	574000			0.00708955	539373		0.00708	519000		0.00707224	548106
0.00706643	526478			0.00711	575000			0.00711839	541009		0.00711	521000		0.00710108	549950
0.00709527	528048			0.00714	577000			0.00714723	542613		0.00714	523000		0.00712992	551775
0.00712411	529602			0.00716	578000			0.00717607	544185		0.00717	524000		0.00715876	553577
0.00715295	531184			0.00719	580000			0.00720491	545726		0.0072	526000		0.00718761	555342
0.0071818	532672			0.00722	582000			0.00723376	547205		0.00723	528000		0.00721645	557062
0.00721064	534118			0.00725	583000			0.0072626	548655		0.00725	529000		0.00724529	558747
0.00723948	535543			0.00728	585000			0.00729144	550127		0.00728	530000		0.00727413	560407
0.00726832	536962			0.00731	586000			0.00732028	551630		0.00731	532000		0.00730297	562021
0.00729716	538374			0.00734	588000			0.00734912	553150		0.00734	533000		0.00733181	563612
0.007326	539779			0.00737	589000			0.00737797	554683		0.00737	535000		0.00736066	565200
0.00735485	541251			0.0074	591000			0.00740681	556213		0.0074	536000		0.0073895	566803
0.00738369	542807			0.00742	592000			0.00743565	557712		0.00743	538000		0.00741834	568435
0.00741253	544443			0.00745	594000			0.00746449	559218		0.00746	539000		0.00744718	570071
0.00744137	546097			0.00748	596000			0.00749333	560741		0.00748	541000		0.00747602	571648
0.00747021	547727			0.00751	597000			0.00752217	562271		0.00751	542000		0.00750487	573238
0.00749906	549299			0.00754	599000			0.00755102	563800		0.00754	544000		0.00753371	574840
0.0075279	550871			0.00757	601000			0.00757986	565329		0.00757	545000		0.00756255	576449
0.00755674	552431			0.0076	602000			0.0076087	566852		0.0076	547000		0.00759139	578053
0.00758558	553976			0.00763	604000			0.00763754	568359		0.00763	548000		0.00762023	579648
0.00761442	555530			0.00765	606000			0.00766638	569858		0.00766	550000		0.00764907	581237
0.00764326	557109			0.00768	607000			0.00769522	571344		0.00769	551000		0.00767792	582810
0.00767211	558689			0.00771	609000			0.00772407	572816		0.00772	553000		0.00770676	584372
0.00770095	560251			0.00774	610000			0.00775291	574275		0.00774	554000		0.0077356	585933
0.00772979	561791			0.00777	612000			0.00778175	575721		0.00777	556000		0.00776444	587490
0.00775863	563305			0.0078	613000			0.00781059	577152		0.0078	557000		0.00779328	589039
0.00778747	564793			0.00783	615000			0.00783943	578568		0.00783	559000		0.00782212	590581
0.00781631	566259			0.00786	616000			0.00786827	579973		0.00786	560000		0.00785097	592120
0.00784515	567707			0.00789	617000			0.00789712	581371		0.00789	561000		0.00787981	593658
0.007874	569136			0.00791	619000			0.00792596	582768		0.00792	563000		0.00790865	595195
0.00790284	570537			0.00794	620000			0.0079548	584166		0.00795	564000		0.00793749	596730
0.00793168	571904			0.00797	621000			0.00798364	585557		0.00797	566000		0.00796633	598259
0.00796052	573248			0.008	623000			0.00801248	586895		0.008	567000		0.00799517	599784
0.00798936	574574			0.00803	624000			0.00804132	588236		0.00803	568000		0.00802401	601276
0.0080182	575877			0.00806	626000			0.00807017	589577		0.00806	570000		0.00805286	602739
0.00804705	577128			0.00809	627000			0.00809901	590916		0.00809	571000		0.0080817	604215
0.00807589	578386			0.00812	628000			0.00812785	592264		0.00812	572000		0.00811054	605702
0.00810473	579667			0.00815	630000			0.00815669	593615		0.00815	574000		0.00813938	607198
0.00813357	580947			0.00817	631000			0.00818553	594977		0.00818	575000		0.00816822	608687
0.00816241	582226			0.0082	632000			0.00821437	596352		0.00821	577000		0.00819706	610163
0.00819125	583491			0.00823	634000			0.00824321	597734		0.00823	578000		0.00822591	611629
0.00822009	584733			0.00826	635000			0.00827206	599121		0.00826	579000		0.00825475	613087
0.00824894	585950			0.00829	637000			0.0083009	600516		0.00829	581000		0.00828359	614536
0.00827778	587149			0.00832	638000			0.00832974	601916		0.00832	582000		0.00831243	615974
0.00830662	588334			0.00835	639000			0.00835858	603275		0.00835	583000		0.00834127	617401
0.00833546	589510			0.00838	641000			0.00838742	604641		0.00838	585000		0.00837011	618783
0.0083643	590684			0.0084	642000			0.00841626	606019		0.00841	586000		0.00839895	620166
0.00839314	591860			0.00843	643000			0.0084451	607408		0.00844	587000		0.00842779	621557
0.00842198	593026			0.00846	645000			0.00847395	608805		0.00847	589000		0.00845664	622957
0.00845083	594154			0.00849	646000			0.00850279	610206		0.00849	590000		0.00848548	624361
0.00847967	595267			0.00852	647000			0.00853163	611612		0.00852	591000		0.00851432	625776
0.00850851	596388			0.00855	649000			0.00856047	613029		0.00855	593000		0.00854316	627220
0.00853735	597507			0.00858	650000			0.00858931	614452		0.00858	594000		0.008572	628703
0.00856619	598626			0.00861	651000			0.00861815	615878		0.00861	595000		0.00860084	630188
0.00859503	599743			0.00864	653000			0.00864699	617309		0.00864	597000		0.00862968	631672
0.00862387	600863			0.00866	654000			0.00867583	618739		0.00867	598000		0.00865852	633154
0.00865272	601986			0.00869	656000			0.00870468	620203		0.0087	599000		0.00868737	634644
0.00868156	603104			0.00872	657000			0.00873352	621709		0.00872	601000		0.00871621	636148
0.0087104	604222			0.00875	658000			0.00876236	623219		0.00875	602000		0.00874505	637661
0.00873924	605371			0.00878	660000			0.0087912	624739		0.00878	604000		0.00877389	639177
0.00876808	606571			0.00881	661000			0.00882004	626267		0.00881	605000		0.00880273	640707
0.00879692	607815			0.00884	663000			0.00884888	627818		0.00884	607000		0.00883157	642267
0.00882576	609078			0.00887	664000			0.00887772	629393		0.00887	608000		0.00886041	643847
0.0088546	610322			0.0089	666000			0.00890656	630959		0.0089	610000		0.00888925	645440
0.00888345	611570			0.00892	667000			0.0089354	632515		0.00893	611000		0.0089181	647014
0.00891229	612827			0.00895	669000			0.00896425	634056		0.00896	613000		0.00894694	648547
0.00894113	614097			0.00898	670000			0.00899309	635607		0.00898	614000		0.00897578	650094
0.00896997	615373			0.00901	672000			0.00902193	637157		0.00901	616000		0.00900462	651650
0.00899881	616650			0.00904	673000			0.00905077	638707		0.00904	617000		0.00903346	653211
0.00902765	617938			0.00907	675000			0.00907961	640255		0.00907	619000		0.0090623	654773
0.00905649	619238			0.0091	677000			0.00910845	641793		0.0091	620000		0.00909114	656335
0.00908533	620555			0.00913	678000			0.00913729	643330		0.00913	622000		0.00911998	657900
0.00911418	621865			0.00915	680000			0.00916613	644872		0.00916	623000		0.00914882	659470
0.00914302	623176			0.00918	682000			0.00919497	646419		0.00919	625000		0.00917766	661045
0.00917186	624495			0.00921	683000			0.00922382	647970		0.00922	626000		0.00920651	662624
0.0092007	625821			0.00924	685000			0.00925266	649522		0.00924	628000		0.00923535	664194
0.00922954	627159			0.00927	686000			0.0092815	651061		0.00927	629000		0.00926419	665757
0.00925838	628507			0.0093	688000			0.00931034	652570		0.0093	631000		0.00929303	667294
0.00928722	629876			0.00933	690000			0.00933918	654022		0.00933	632000		0.00932187	668783
0.00931606	631275			0.00936	691000			0.00936802	655465		0.00936	633000		0.00935071	670256
0.0093449	632695			0.00939	693000			0.00939686	656908		0.00939	635000		0.00937955	671723
0.00937375	634101			0.00941	694000			0.0094257	658342		0.00942	636000		0.00940839	673180
0.00940259	635519			0.00944	696000			0.00945454	659757		0.00945	638000		0.00943723	674625
0.00943143	636948			0.00947	698000			0.00948338	661154		0.00947	639000		0.00946607	676056
0.00946027	638397			0.0095	699000			0.00951223	662529		0.0095	640000		0.00949492	677488
0.00948911	639857			0.00953	701000			0.00954107	663881		0.00953	642000		0.00952376	678903
0.00951795	641332			0.00956	702000			0.00956991	665209		0.00956	643000		0.0095526	680291
0.00954679	642791			0.00959	704000			0.00959875	666492		0.00959	644000		0.00958144	681649
0.00957563	644259			0.00962	705000			0.00962759	667761		0.00962	646000		0.00961028	682995
0.00960448	645760			0.00964	707000			0.00965643	669020		0.00965	647000		0.00963912	684331
0.00963332	647306			0.00967	708000			0.00968527	670272		0.00968	648000		0.00966796	685667
0.00966216	648909			0.0097	709000			0.00971411	671515		0.00971	649000		0.0096968	687001
0.009691	650561			0.00973	711000			0.00974295	672757		0.00973	651000		0.00972564	688345
0.00971984	652248			0.00976	712000			0.00977179	674004		0.00976	652000		0.00975448	689695
0.00974868	653977			0.00979	713000			0.00980064	675259		0.00979	653000		0.00978333	691044
0.00977752	655759			0.00982	715000			0.00982948	676528		0.00982	654000		0.00981217	692389
0.00980636	657578			0.00985	716000			0.00985832	677824		0.00985	656000		0.00984101	693748
0.0098352	659413			0.00988	718000			0.00988716	679165		0.00988	657000		0.00986985	695122
0.00986405	661251			0.0099	719000			0.009916	680561		0.00991	658000		0.00989869	696516
0.00989289	663065			0.00993	721000			0.00994484	682008		0.00994	659000		0.00992753	697932
0.00992173	664840			0.00996	722000			0.00997368	683510		0.00997	661000		0.00995637	699391
0.00995057	666604			0.00999	724000			0.0100025	685061		0.00999	662000		0.00998521	700906
0.00997941	668355			0.01	725000			0.0100314	686649		0.01	664000		0.0100141	702459
0.0100083	670109			0.01	727000			0.0100602	688274		0.0101	665000		0.0100429	704049
0.0100371	671862			0.0101	728000			0.010089	689930		0.0101	667000		0.0100717	705685
0.0100659	673623			0.0101	730000			0.0101179	691621		0.0101	669000		0.0101006	707366
0.0100948	675387			0.0101	732000			0.0101467	693350		0.0101	670000		0.0101294	709098
0.0101236	677156			0.0102	734000			0.0101756	695118		0.0102	672000		0.0101583	710882
0.0101525	678950			0.0102	735000			0.0102044	696922		0.0102	674000		0.0101871	712719
0.0101813	680772			0.0102	737000			0.0102332	698756		0.0102	675000		0.0102159	714568
0.0102101	682618			0.0103	739000			0.0102621	700601		0.0103	677000		0.0102448	716461
0.010239	684492			0.0103	741000			0.0102909	702482		0.0103	679000		0.0102736	718395
0.0102678	686392			0.0103	743000			0.0103198	704386		0.0103	681000		0.0103025	720364
0.0102967	688278			0.0103	745000			0.0103486	706312		0.0103	683000		0.0103313	722354
0.0103255	690135			0.0104	747000			0.0103775	708250		0.0104	685000		0.0103601	724377
0.0103543	691963			0.0104	749000			0.0104063	710212		0.0104	687000		0.010389	726425
0.0103832	693769			0.0104	752000			0.0104351	712203		0.0104	689000		0.0104178	728492
0.010412	695558			0.0105	754000			0.010464	714224		0.0105	691000		0.0104467	730572
0.0104409	697308			0.0105	756000			0.0104928	716267		0.0105	693000		0.0104755	732651
0.0104697	699000			0.0105	758000			0.0105217	718305		0.0105	694000		0.0105043	734717
0.0104985	700641			0.0105	760000			0.0105505	720301		0.0105	696000		0.0105332	736764
0.0105274	702218			0.0106	762000			0.0105793	722210		0.0106	698000		0.010562	738745
0.0105562	703738			0.0106	764000			0.0106082	723964		0.0106	700000		0.0105909	740683
0.0105851	705203			0.0106	766000			0.010637	725580		0.0106	702000		0.0106197	742525
0.0106139	706603			0.0107	768000			0.0106659	727074		0.0107	703000		0.0106486	744270
0.0106428	707914			0.0107	769000			0.0106947	728471		0.0107	705000		0.0106774	745909
0.0106716	709098			0.0107	771000			0.0107235	729781		0.0107	706000		0.0107062	747445
0.0107004	710161			0.0107	772000			0.0107524	731036		0.0107	708000		0.0107351	748919
0.0107293	711155			0.0108	773000			0.0107812	732264		0.0108	709000		0.0107639	750346
0.0107581	712127			0.0108	775000			0.0108101	733481		0.0108	710000		0.0107928	751716
0.010787	713095			0.0108	776000			0.0108389	734694		0.0108	711000		0.0108216	753043
0.0108158	714073			0.0109	777000			0.0108677	735909		0.0109	713000		0.0108504	754355
0.0108446	715081			0.0109	779000			0.0108966	737136		0.0109	714000		0.0108793	755660
0.0108735	716130			0.0109	780000			0.0109254	738382		0.0109	715000		0.0109081	756976
0.0109023	717198			0.0109	781000			0.0109543	739655		0.0109	717000		0.010937	758318
0.0109312	718281			0.011	782000			0.0109831	740950		0.011	718000		0.0109658	759678
0.01096	719394			0.011	784000			0.011012	742266		0.011	719000		0.0109946	761056
0.0109888	720530			0.011	785000			0.0110408	743596		0.011	720000		0.0110235	762451
0.0110177	721683			0.0111	786000			0.0110696	744941		0.0111	722000		0.0110523	763852
0.0110465	722851			0.0111	787000			0.0110985	746297		0.0111	723000		0.0110812	765258
0.0110754	724021			0.0111	789000			0.0111273	747657		0.0111	724000		0.01111	766633
0.0111042	725166			0.0111	790000			0.0111562	748990		0.0111	726000		0.0111388	768016
0.011133	726295			0.0112	792000			0.011185	750340		0.0112	727000		0.0111677	769381
0.0111619	727423			0.0112	793000			0.0112138	751694		0.0112	728000		0.0111965	770742
0.0111907	728544			0.0112	794000			0.0112427	753044		0.0112	730000		0.0112254	772095
0.0112196	729629			0.0113	796000			0.0112715	754386		0.0113	731000		0.0112542	773449
0.0112484	730742			0.0113	797000			0.0113004	755710		0.0113	732000		0.011283	774810
0.0112773	731886			0.0113	799000			0.0113292	757006		0.0113	734000		0.0113119	776176
0.0113061	733047			0.0113	800000			0.011358	758295		0.0113	735000		0.0113407	777545
0.0113349	734221			0.0114	802000			0.0113869	759573		0.0114	736000		0.0113696	778910
0.0113638	735410			0.0114	803000			0.0114157	760843		0.0114	737000		0.0113984	780272
0.0113926	736636			0.0114	804000			0.0114446	762090		0.0114	738000		0.0114272	781603
0.0114215	737892			0.0115	806000			0.0114734	763306		0.0115	740000		0.0114561	782905
0.0114503	739166			0.0115	807000			0.0115022	764459		0.0115	741000		0.0114849	784189
0.0114791	740456			0.0115	808000			0.0115311	765604		0.0115	742000		0.0115138	785461
0.011508	741791			0.0115	810000			0.0115599	766744		0.0116	743000		0.0115426	786732
0.0115368	743155			0.0116	811000			0.0115888	767884		0.0116	744000		0.0115714	788002
0.0115657	744546			0.0116	812000			0.0116176	769024		0.0116	746000		0.0116003	789273
0.0115945	745967			0.0116	813000			0.0116464	770158		0.0116	747000		0.0116291	790541
0.0116233	747407			0.0117	815000			0.0116753	771296		0.0117	748000		0.011658	791809
0.0116522	748864			0.0117	816000			0.0117041	772431		0.0117	749000		0.0116868	793075
0.011681	750331			0.0117	817000			0.011733	773565		0.0117	750000		0.0117157	794347
0.0117099	751813			0.0118	818000			0.0117618	774695		0.0118	751000		0.0117445	795619
0.0117387	753316			0.0118	819000			0.0117906	775831		0.0118	752000		0.0117733	796892
0.0117675	754844			0.0118	821000			0.0118195	776980		0.0118	754000		0.0118022	798164
0.0117964	756393			0.0118	822000			0.0118483	778143		0.0118	755000		0.011831	799441
0.0118252	757953			0.0119	823000			0.0118772	779321		0.0119	756000		0.0118599	800707
0.0118541	759501			0.0119	824000			0.011906	780516		0.0119	757000		0.0118887	801973
0.0118829	761066			0.0119	825000			0.0119348	781689		0.0119	758000		0.0119175	803259
0.0119117	762621			0.012	827000			0.0119637	782868		0.012	759000		0.0119464	804557
0.0119406	764157			0.012	828000			0.0119925	784054		0.012	761000		0.0119752	805862
0.0119694	765682			0.012	829000			0.0120214	785248		0.012	762000		0.0120041	807174
0.0119983	767196			0.012	830000			0.0120502	786460		0.012	763000		0.0120329	808495
0.0120271	768700			0.0121	831000			0.012079	787684		0.0121	764000		0.0120617	809823
0.0120559	770200			0.0121	833000			0.0121079	788917		0.0121	765000		0.0120906	811152
0.0120848	771709			0.0121	834000			0.0121367	790161		0.0121	767000		0.0121194	812487
0.0121136	773221			0.0122	835000			0.0121656	791411		0.0122	768000		0.0121483	813827
0.0121425	774731			0.0122	836000			0.0121944	792664		0.0122	769000		0.0121771	815177
0.0121713	776236			0.0122	838000			0.0122232	793918		0.0122	770000		0.0122059	816531
0.0122001	777741			0.0122	839000			0.0122521	795187		0.0122	772000		0.0122348	817890
0.012229	779253			0.0123	840000			0.0122809	796471		0.0123	773000		0.0122636	819253
0.0122578	780731			0.0123	842000			0.0123098	797764		0.0123	774000		0.0122925	820624
0.0122867	782201			0.0123	843000			0.0123386	799075		0.0123	775000		0.0123213	822008
0.0123155	783667			0.0124	844000			0.0123674	800402		0.0124	777000		0.0123501	823388
0.0123443	785124			0.0124	846000			0.0123963	801742		0.0124	778000		0.012379	824728
0.0123732	786566			0.0124	847000			0.0124251	803055		0.0124	779000		0.0124078	826073
0.012402	788001			0.0124	849000			0.012454	804380		0.0124	781000		0.0124367	827431
0.0124309	789427			0.0125	850000			0.0124828	805716		0.0125	782000		0.0124655	828800
0.0124597	790853			0.0125	851000			0.0125116	807062		0.0125	783000		0.0124943	830178
0.0124886	792281			0.0125	853000			0.0125405	808422		0.0125	784000		0.0125232	831570
0.0125174	793700			0.0126	854000			0.0125693	809770		0.0126	786000		0.012552	832978
0.0125462	795111			0.0126	856000			0.0125982	811138		0.0126	787000		0.0125809	834392
0.0125751	796524			0.0126	857000			0.012627	812528		0.0126	789000		0.0126097	835818
0.0126039	797934			0.0126	858000			0.0126558	813933		0.0126	790000		0.0126385	837251
0.0126328	799344			0.0127	860000			0.0126847	815353		0.0127	791000		0.0126674	838692
0.0126616	800751			0.0127	861000			0.0127135	816780		0.0127	793000		0.0126962	840147
0.0126904	802147			0.0127	863000			0.0127424	818220		0.0127	794000		0.0127251	841607
0.0127193	803528			0.0128	864000			0.0127712	819674		0.0128	796000		0.0127539	843075
0.0127481	804902			0.0128	866000			0.0128	821141		0.0128	797000		0.0127827	844558
0.012777	806268			0.0128	867000			0.0128289	822622		0.0128	798000		0.0128116	846055
0.0128058	807627			0.0128	869000			0.0128577	824118		0.0128	800000		0.0128404	847561
0.0128346	808979			0.0129	870000			0.0128866	825626		0.0129	801000		0.0128693	849073
0.0128635	810336			0.0129	872000			0.0129154	827150		0.0129	803000		0.0128981	850594
0.0128923	811679			0.0129	874000			0.0129442	828682		0.0129	804000		0.0129269	852115
0.0129212	812966			0.013	875000			0.0129731	830220		0.013	806000		0.0129558	853611
0.01295	814204			0.013	877000			0.0130019	831740		0.013	807000		0.0129846	855117
0.0129788	815397			0.013	878000			0.0130308	833268		0.013	809000		0.0130135	856638
0.0130077	816553			0.013	880000			0.0130596	834814		0.0131	810000		0.0130423	858172
0.0130365	817686			0.0131	882000			0.0130884	836361		0.0131	812000		0.0130711	859712
0.0130654	818804			0.0131	883000			0.0131173	837912		0.0131	813000		0.0131	861226
0.0130942	819913			0.0131	885000			0.0131461	839464		0.0131	815000		0.0131288	862732
0.013123	821013			0.0132	887000			0.013175	841019		0.0132	816000		0.0131577	864246
0.0131519	822103			0.0132	888000			0.0132038	842570		0.0132	818000		0.0131865	865767
0.0131807	823182			0.0132	890000			0.0132326	844073		0.0132	819000		0.0132153	867288
0.0132096	824249			0.0132	891000			0.0132615	845565		0.0133	821000		0.0132442	868809
0.0132384	825314			0.0133	893000			0.0132903	847057		0.0133	822000		0.013273	870329
0.0132672	826383			0.0133	894000			0.0133192	848555		0.0133	823000		0.0133018	871849
0.0132961	827451			0.0133	896000			0.013348	850056		0.0133	825000		0.0133307	873372
0.0133249	828519			0.0134	897000			0.0133768	851555		0.0134	826000		0.0133595	874897
0.0133538	829591			0.0134	899000			0.0134057	853056		0.0134	828000		0.0133884	876421
0.0133826	830671			0.0134	901000			0.0134345	854555		0.0134	829000		0.0134172	877933
0.0134114	831740			0.0135	902000			0.0134634	856056		0.0135	831000		0.013446	879435
0.0134403	832837			0.0135	904000			0.0134922	857557		0.0135	832000		0.0134749	880928
0.0134691	833960			0.0135	905000			0.013521	859055		0.0135	834000		0.0135037	882420
0.013498	835115			0.0135	906000			0.0135499	860549		0.0135	835000		0.0135326	883913
0.0135268	836289			0.0136	908000			0.0135787	862042		0.0136	836000		0.0135614	885401
0.0135556	837469			0.0136	909000			0.0136076	863535		0.0136	838000		0.0135902	886888
0.0135845	838647			0.0136	911000			0.0136364	865023		0.0136	839000		0.0136191	888373
0.0136133	839813			0.0137	912000			0.0136652	866508		0.0137	841000		0.0136479	889847
0.0136422	840973			0.0137	914000			0.0136941	867985		0.0137	842000		0.0136768	891279
0.013671	842107			0.0137	915000			0.0137229	869455		0.0137	844000		0.0137056	892706
0.0136998	843247			0.0137	917000			0.0137518	870918		0.0137	845000		0.0137344	894124
0.0137287	844400			0.0138	918000			0.0137806	872355		0.0138	846000		0.0137633	895530
0.0137575	845561			0.0138	920000			0.0138094	873753		0.0138	848000		0.0137921	896923
0.0137864	846731			0.0138	921000			0.0138383	875143		0.0138	849000		0.013821	898312
0.0138152	847926			0.0139	923000			0.0138671	876527		0.0139	850000		0.0138498	899697
0.013844	849148			0.0139	924000			0.013896	877909		0.0139	852000		0.0138786	901085
0.0138729	850385			0.0139	926000			0.0139248	879297		0.0139	853000		0.0139075	902479
0.0139017	851635			0.0139	927000			0.0139536	880690		0.0139	854000		0.0139363	903891
0.0139306	852897			0.014	929000			0.0139825	882086		0.014	856000		0.0139652	905320
0.0139594	854177			0.014	930000			0.0140113	883486		0.014	857000		0.013994	906761
0.0139882	855453			0.014	932000			0.0140402	884896		0.014	858000		0.0140228	908220
0.0140171	856727			0.0141	933000			0.014069	886314		0.0141	860000		0.0140517	909682
0.0140459	858031			0.0141	935000			0.0140978	887738		0.0141	861000		0.0140805	911151
0.0140748	859375			0.0141	936000			0.0141267	889160		0.0141	863000		0.0141094	912632
0.0141036	860753			0.0141	938000			0.0141555	890570		0.0141	864000		0.0141382	914092
0.0141324	862167			0.0142	939000			0.0141844	891985		0.0142	865000		0.014167	915552
0.0141613	863626			0.0142	941000			0.0142132	893403		0.0142	867000		0.0141959	917025
0.0141901	865125			0.0142	943000			0.014242	894808		0.0142	868000		0.0142247	918511
0.014219	866663			0.0143	944000			0.0142709	896175		0.0143	870000		0.0142536	920012
0.0142478	868232			0.0143	946000			0.0142997	897547		0.0143	871000		0.0142824	921532
0.0142766	869808			0.0143	947000			0.0143286	898926		0.0143	872000		0.0143112	923071
0.0143055	871381			0.0143	949000			0.0143574	900305		0.0143	874000		0.0143401	924629
0.0143343	872949			0.0144	950000			0.0143862	901671		0.0144	875000		0.0143689	926198
0.0143632	874515			0.0144	952000			0.0144151	903021		0.0144	877000		0.0143978	927771
0.014392	876083			0.0144	953000			0.0144439	904346		0.0144	878000		0.0144266	929335
0.0144208	877667			0.0145	954000			0.0144727	905644		0.0145	880000		0.0144554	930876
0.0144497	879275			0.0145	956000			0.0145016	906908		0.0145	881000		0.0144843	932381
0.0144785	880902			0.0145	957000			0.0145304	908127		0.0145	882000		0.0145131	933841
0.0145074	882536			0.0145	958000			0.0145593	909272		0.0146	883000		0.014542	935251
0.0145362	884185			0.0146	959000			0.0145881	910327		0.0146	885000		0.0145708	936607
0.014565	885832			0.0146	960000			0.0146169	911319		0.0146	886000		0.0145996	937908
0.0145939	887454			0.0146	961000			0.0146458	912270		0.0146	887000		0.0146285	939111
0.0146227	889042			0.0147	963000			0.0146746	913196		0.0147	888000		0.0146573	940256
0.0146515	890575			0.0147	964000			0.0147035	914104		0.0147	889000		0.0146861	941358
0.0146804	892050			0.0147	965000			0.0147323	914997		0.0147	890000		0.014715	942431
0.0147092	893480			0.0147	966000			0.0147611	915877		0.0148	890000		0.0147438	943483
0.0147381	894871			0.0148	967000			0.01479	916757		0.0148	891000		0.0147727	944525
0.0147669	896199			0.0148	968000			0.0148188	917636		0.0148	892000		0.0148015	945557
0.0147957	897459			0.0148	969000			0.0148477	918501		0.0148	893000		0.0148303	946588
0.0148246	898672			0.0149	970000			0.0148765	919395		0.0149	894000		0.0148592	947620
0.0148534	899851			0.0149	971000			0.0149053	920319		0.0149	895000		0.014888	948667
0.0148823	901006			0.0149	972000			0.0149342	921269		0.0149	896000		0.0149169	949744
0.0149111	902140			0.015	973000			0.014963	922238		0.015	897000		0.0149457	950856
0.0149399	903259			0.015	974000			0.0149919	923221		0.015	898000		0.0149745	952010
0.0149688	904368			0.015	975000			0.0150207	924230		0.015	899000		0.0150034	953190
0.0149976	905472			0.015	976000			0.0150495	925270		0.015	900000		0.0150322	954396
0.0150265	906571			0.0151	977000			0.0150784	926339		0.0151	902000		0.0150611	955627
0.0150553	907669			0.0151	978000			0.0151072	927445		0.0151	903000		0.0150899	956881
0.0150841	908774			0.0151	979000			0.0151361	928588		0.0151	904000		0.0151187	958152
0.015113	909877			0.0152	981000			0.0151649	929767		0.0152	905000		0.0151476	959441
0.0151418	910977			0.0152	982000			0.0151937	930988		0.0152	906000		0.0151764	960744
0.0151707	912080			0.0152	983000			0.0152226	932249		0.0152	908000		0.0152053	962067
0.0151995	913186			0.0152	985000			0.0152514	933543		0.0152	909000		0.0152341	963384
0.0152283	914288			0.0153	986000			0.0152803	934870		0.0153	910000		0.0152629	964716
0.0152572	915390			0.0153	988000			0.0153091	936220		0.0153	912000		0.0152918	966063
0.015286	916496			0.0153	989000			0.0153379	937576		0.0153	913000		0.0153206	967426
0.0153149	917611			0.0154	990000			0.0153668	938945		0.0154	914000		0.0153495	968801
0.0153437	918728			0.0154	992000			0.0153956	940334		0.0154	916000		0.0153783	970189
0.0153725	919844			0.0154	993000			0.0154244	941747		0.0154	917000		0.0154071	971581
0.0154014	920966			0.0154	995000			0.0154533	943172		0.0154	918000		0.015436	972975
0.0154302	922121			0.0155	996000			0.0154821	944610		0.0155	920000		0.0154648	974378
0.0154591	923322			0.0155	998000			0.015511	946058		0.0155	921000		0.0154936	975790
0.0154879	924548			0.0155	999000			0.0155398	947508		0.0155	923000		0.0155225	977210
0.0155167	925797			0.0156	1000000			0.0155686	948964		0.0156	924000		0.0155513	978633
0.0155456	927053			0.0156	1000000			0.0155975	950427		0.0156	925000		0.0155802	980066
0.0155744	928335			0.0156	1000000			0.0156263	951900		0.0156	927000		0.015609	981515
0.0156033	929628			0.0156	1010000			0.0156552	953385		0.0156	928000		0.0156378	982974
0.0156321	930912			0.0157	1010000			0.015684	954878		0.0157	929000		0.0156667	984438
0.0156609	932148			0.0157	1010000			0.0157128	956376		0.0157	931000		0.0156955	985884
0.0156898	933332			0.0157	1010000			0.0157417	957870		0.0157	932000		0.0157244	987305
0.0157186	934512			0.0158	1010000			0.0157705	959359		0.0158	934000		0.0157532	988729
0.0157475	935715			0.0158	1010000			0.0157994	960839		0.0158	935000		0.015782	990154
0.0157763	936941			0.0158	1010000			0.0158282	962271		0.0158	936000		0.0158109	991584
0.0158051	938189			0.0158	1020000			0.015857	963703		0.0158	938000		0.0158397	993015
0.015834	939470			0.0159	1020000			0.0158859	965137		0.0159	939000		0.0158686	994452
0.0158628	940786			0.0159	1020000			0.0159147	966574		0.0159	940000		0.0158974	995903
0.0158917	942121			0.0159	1020000			0.0159436	968005		0.0159	942000		0.0159262	997364
0.0159205	943480			0.016	1020000			0.0159724	969425		0.016	943000		0.0159551	998845
0.0159493	944857			0.016	1020000			0.0160012	970844		0.016	945000		0.0159839	1.00034e+06
0.0159782	946235			0.016	1020000			0.0160301	972263		0.016	946000		0.0160128	1.00185e+06
0.016007	947617			0.016	1030000			0.0160589	973678		0.0161	947000		0.0160416	1.00337e+06
0.0160358	949011			0.0161	1030000			0.0160877	975092		0.0161	949000		0.0160704	1.00488e+06
0.0160647	950402			0.0161	1030000			0.0161166	976504		0.0161	950000		0.0160993	1.0064e+06
0.0160935	951753			0.0161	1030000			0.0161454	977912		0.0161	952000		0.0161281	1.00792e+06
0.0161224	953088			0.0162	1030000			0.0161743	979319		0.0162	953000		0.0161569	1.00942e+06
0.0161512	954419			0.0162	1030000			0.0162031	980728		0.0162	954000		0.0161858	1.01088e+06
0.01618	955754			0.0162	1030000			0.0162319	982135		0.0162	956000		0.0162146	1.01236e+06
0.0162089	957094			0.0162	1040000			0.0162608	983499		0.0163	957000		0.0162435	1.01382e+06
0.0162377	958434			0.0163	1040000			0.0162896	984855		0.0163	958000		0.0162723	1.01529e+06
0.0162666	959783			0.0163	1040000			0.0163185	986210		0.0163	960000		0.0163011	1.01676e+06
0.0162954	961145			0.0163	1040000			0.0163473	987568		0.0163	961000		0.01633	1.01823e+06
0.0163242	962517			0.0164	1040000			0.0163761	988929		0.0164	963000		0.0163588	1.0197e+06
0.0163531	963897			0.0164	1040000			0.016405	990285		0.0164	964000		0.0163877	1.02117e+06
0.0163819	965286			0.0164	1040000			0.0164338	991639		0.0164	965000		0.0164165	1.02264e+06
0.0164108	966678			0.0165	1050000			0.0164627	992989		0.0165	967000		0.0164453	1.0241e+06
0.0164396	968097			0.0165	1050000			0.0164915	994338		0.0165	968000		0.0164742	1.02556e+06
0.0164684	969540			0.0165	1050000			0.0165203	995683		0.0165	969000		0.016503	1.02701e+06
0.0164973	971006			0.0165	1050000			0.0165492	997029		0.0165	971000		0.0165319	1.02846e+06
0.0165261	972496			0.0166	1050000			0.016578	998367		0.0166	972000		0.0165607	1.02991e+06
0.016555	974009			0.0166	1050000			0.0166068	999698		0.0166	973000		0.0165895	1.03135e+06
0.0165838	975542			0.0166	1050000			0.0166357	1.00102e+06		0.0166	975000		0.0166184	1.03277e+06
0.0166126	977075			0.0167	1060000			0.0166645	1.00235e+06		0.0167	976000		0.0166472	1.03419e+06
0.0166415	978609			0.0167	1060000			0.0166934	1.00368e+06		0.0167	978000		0.016676	1.0356e+06
0.0166703	980153			0.0167	1060000			0.0167222	1.005e+06		0.0167	979000		0.0167049	1.037e+06
0.0166991	981696			0.0167	1060000			0.016751	1.00631e+06		0.0167	980000		0.0167337	1.03839e+06
0.016728	983207			0.0168	1060000			0.0167799	1.00763e+06		0.0168	982000		0.0167626	1.03977e+06
0.0167568	984677			0.0168	1060000			0.0168087	1.00894e+06		0.0168	983000		0.0167914	1.04112e+06
0.0167857	986114			0.0168	1060000			0.0168376	1.01024e+06		0.0168	984000		0.0168202	1.04246e+06
0.0168145	987526			0.0169	1070000			0.0168664	1.01154e+06		0.0169	985000		0.0168491	1.04381e+06
0.0168433	988903			0.0169	1070000			0.0168952	1.01283e+06		0.0169	987000		0.0168779	1.04515e+06
0.0168722	990237			0.0169	1070000			0.0169241	1.01412e+06		0.0169	988000		0.0169068	1.04648e+06
0.016901	991541			0.0169	1070000			0.0169529	1.0154e+06		0.0169	989000		0.0169356	1.0478e+06
0.0169299	992822			0.017	1070000			0.0169818	1.01664e+06		0.017	990000		0.0169644	1.04912e+06
0.0169587	994074			0.017	1070000			0.0170106	1.01787e+06		0.017	992000		0.0169933	1.05043e+06
0.0169875	995291			0.017	1070000			0.0170394	1.01909e+06		0.017	993000		0.0170221	1.05173e+06
0.0170164	996488			0.0171	1080000			0.0170683	1.0203e+06		0.0171	994000		0.0170509	1.05303e+06
0.0170452	997676			0.0171	1080000			0.0170971	1.0215e+06		0.0171	995000		0.0170798	1.05434e+06
0.0170741	998867			0.0171	1080000			0.0171259	1.0227e+06		0.0171	996000		0.0171086	1.05564e+06
0.0171029	1.00007e+06			0.0171	1080000			0.0171548	1.0239e+06		0.0171	998000		0.0171375	1.05695e+06
0.0171317	1.00126e+06			0.0172	1080000			0.0171836	1.02511e+06		0.0172	999000		0.0171663	1.05826e+06
0.0171606	1.00247e+06			0.0172	1080000			0.0172125	1.02632e+06		0.0172	1000000		0.0171951	1.05957e+06
0.0171894	1.00369e+06			0.0172	1080000			0.0172413	1.02755e+06		0.0172	1000000		0.017224	1.06089e+06
0.0172183	1.00491e+06			0.0173	1080000			0.0172701	1.02878e+06		0.0173	1000000		0.0172528	1.0622e+06
0.0172471	1.00613e+06			0.0173	1090000			0.017299	1.03002e+06		0.0173	1000000		0.0172817	1.06352e+06
0.0172759	1.00734e+06			0.0173	1090000			0.0173278	1.03126e+06		0.0173	1000000		0.0173105	1.06483e+06
0.0173048	1.00856e+06			0.0173	1090000			0.0173567	1.0325e+06		0.0173	1010000		0.0173393	1.06615e+06
0.0173336	1.00978e+06			0.0174	1090000			0.0173855	1.03374e+06		0.0174	1010000		0.0173682	1.06746e+06
0.0173624	1.01099e+06			0.0174	1090000			0.0174143	1.03499e+06		0.0174	1010000		0.017397	1.06876e+06
0.0173913	1.01219e+06			0.0174	1090000			0.0174432	1.03625e+06		0.0174	1010000		0.0174259	1.07005e+06
0.0174201	1.01339e+06			0.0175	1090000			0.017472	1.03751e+06		0.0175	1010000		0.0174547	1.07133e+06
0.017449	1.01457e+06			0.0175	1090000			0.0175008	1.03877e+06		0.0175	1010000		0.0174835	1.07262e+06
0.0174778	1.01575e+06			0.0175	1100000			0.0175297	1.04004e+06		0.0175	1010000		0.0175124	1.07391e+06
0.0175066	1.01691e+06			0.0175	1100000			0.0175585	1.0413e+06		0.0175	1010000		0.0175412	1.07518e+06
0.0175355	1.01806e+06			0.0176	1100000			0.0175874	1.04254e+06		0.0176	1020000		0.01757	1.07645e+06
0.0175643	1.01918e+06			0.0176	1100000			0.0176162	1.04379e+06		0.0176	1020000		0.0175989	1.07773e+06
0.0175932	1.02028e+06			0.0176	1100000			0.017645	1.04503e+06		0.0176	1020000		0.0176277	1.079e+06
0.017622	1.02135e+06			0.0177	1100000			0.0176739	1.04627e+06		0.0177	1020000		0.0176566	1.08028e+06
0.0176508	1.02239e+06			0.0177	1100000			0.0177027	1.04752e+06		0.0177	1020000		0.0176854	1.08157e+06
0.0176797	1.02341e+06			0.0177	1110000			0.0177316	1.04876e+06		0.0177	1020000		0.0177142	1.08287e+06
0.0177085	1.02442e+06			0.0177	1110000			0.0177604	1.05e+06		0.0178	1020000		0.0177431	1.08417e+06
0.0177373	1.02541e+06			0.0178	1110000			0.0177892	1.05124e+06		0.0178	1020000		0.0177719	1.08549e+06
0.0177662	1.02642e+06			0.0178	1110000			0.0178181	1.05246e+06		0.0178	1030000		0.0178008	1.0868e+06
0.017795	1.02744e+06			0.0178	1110000			0.0178469	1.05368e+06		0.0178	1030000		0.0178296	1.08812e+06
0.0178239	1.02847e+06			0.0179	1110000			0.0178758	1.0549e+06		0.0179	1030000		0.0178584	1.08944e+06
0.0178527	1.02951e+06			0.0179	1110000			0.0179046	1.05612e+06		0.0179	1030000		0.0178873	1.09075e+06
0.0178815	1.03056e+06			0.0179	1110000			0.0179334	1.05734e+06		0.0179	1030000		0.0179161	1.09206e+06
0.0179104	1.03163e+06			0.018	1120000			0.0179623	1.05856e+06		0.018	1030000		0.0179449	1.09336e+06
0.0179392	1.03271e+06			0.018	1120000			0.0179911	1.05979e+06		0.018	1030000		0.0179738	1.09466e+06
0.0179681	1.0338e+06			0.018	1120000			0.0180199	1.06101e+06		0.018	1030000		0.0180026	1.09596e+06
0.0179969	1.03491e+06			0.018	1120000			0.0180488	1.06222e+06		0.018	1040000		0.0180315	1.09725e+06
0.0180257	1.03604e+06			0.0181	1120000			0.0180776	1.06343e+06		0.0181	1040000		0.0180603	1.0985e+06
0.0180546	1.03719e+06			0.0181	1120000			0.0181065	1.06464e+06		0.0181	1040000		0.0180891	1.09974e+06
0.0180834	1.03836e+06			0.0181	1120000			0.0181353	1.06583e+06		0.0181	1040000		0.018118	1.10097e+06
0.0181123	1.03956e+06			0.0182	1120000			0.0181641	1.06702e+06		0.0182	1040000		0.0181468	1.1022e+06
0.0181411	1.04078e+06			0.0182	1130000			0.018193	1.0682e+06		0.0182	1040000		0.0181757	1.10342e+06
0.0181699	1.04201e+06			0.0182	1130000			0.0182218	1.06937e+06		0.0182	1040000		0.0182045	1.10465e+06
0.0181988	1.04325e+06			0.0182	1130000			0.0182507	1.07053e+06		0.0182	1040000		0.0182333	1.10588e+06
0.0182276	1.04448e+06			0.0183	1130000			0.0182795	1.07168e+06		0.0183	1040000		0.0182622	1.1071e+06
0.0182564	1.0457e+06			0.0183	1130000			0.0183083	1.07282e+06		0.0183	1050000		0.018291	1.10831e+06
0.0182853	1.04691e+06			0.0183	1130000			0.0183372	1.07392e+06		0.0183	1050000		0.0183198	1.10952e+06
0.0183141	1.04808e+06			0.0184	1130000			0.018366	1.075e+06		0.0184	1050000		0.0183487	1.11073e+06
0.018343	1.04919e+06			0.0184	1130000			0.0183948	1.07606e+06		0.0184	1050000		0.0183775	1.11194e+06
0.0183718	1.05027e+06			0.0184	1140000			0.0184237	1.07712e+06		0.0184	1050000		0.0184064	1.11315e+06
0.0184006	1.05134e+06			0.0184	1140000			0.0184525	1.07818e+06		0.0184	1050000		0.0184352	1.11436e+06
0.0184295	1.05243e+06			0.0185	1140000			0.0184814	1.07924e+06		0.0185	1050000		0.018464	1.11556e+06
0.0184583	1.05353e+06			0.0185	1140000			0.0185102	1.08031e+06		0.0185	1050000		0.0184929	1.11676e+06
0.0184872	1.05465e+06			0.0185	1140000			0.018539	1.08139e+06		0.0185	1050000		0.0185217	1.11796e+06
0.018516	1.05578e+06			0.0186	1140000			0.0185679	1.08247e+06		0.0186	1060000		0.0185505	1.11914e+06
0.0185448	1.05693e+06			0.0186	1140000			0.0185967	1.08355e+06		0.0186	1060000		0.0185794	1.12031e+06
0.0185737	1.0581e+06			0.0186	1140000			0.0186256	1.08464e+06		0.0186	1060000		0.0186082	1.12147e+06
0.0186025	1.05929e+06			0.0186	1150000			0.0186544	1.08572e+06		0.0186	1060000		0.0186371	1.12263e+06
0.0186314	1.06051e+06			0.0187	1150000			0.0186832	1.0868e+06		0.0187	1060000		0.0186659	1.12377e+06
0.0186602	1.06176e+06			0.0187	1150000			0.0187121	1.08787e+06		0.0187	1060000		0.0186947	1.12492e+06
0.018689	1.06302e+06			0.0187	1150000			0.0187409	1.08894e+06		0.0187	1060000		0.0187236	1.12606e+06
0.0187179	1.06427e+06			0.0188	1150000			0.0187697	1.09002e+06		0.0188	1060000		0.0187524	1.12722e+06
0.0187467	1.06553e+06			0.0188	1150000			0.0187986	1.09111e+06		0.0188	1060000		0.0187813	1.12837e+06
0.0187755	1.0668e+06			0.0188	1150000			0.0188274	1.09221e+06		0.0188	1070000		0.0188101	1.12954e+06
0.0188044	1.06808e+06			0.0188	1150000			0.0188563	1.09331e+06		0.0188	1070000		0.0188389	1.1307e+06
0.0188332	1.06938e+06			0.0189	1150000			0.0188851	1.09442e+06		0.0189	1070000		0.0188678	1.1319e+06
0.0188621	1.0707e+06			0.0189	1160000			0.0189139	1.09554e+06		0.0189	1070000		0.0188966	1.13312e+06
0.0188909	1.07204e+06			0.0189	1160000			0.0189428	1.09666e+06		0.0189	1070000		0.0189254	1.13437e+06
0.0189197	1.0734e+06			0.019	1160000			0.0189716	1.09779e+06		0.019	1070000		0.0189543	1.13566e+06
0.0189486	1.07476e+06			0.019	1160000			0.0190004	1.09893e+06		0.019	1070000		0.0189831	1.13697e+06
0.0189774	1.07614e+06			0.019	1160000			0.0190293	1.10009e+06		0.019	1070000		0.019012	1.1383e+06
0.0190063	1.07749e+06			0.019	1160000			0.0190581	1.10128e+06		0.019	1070000		0.0190408	1.13963e+06
0.0190351	1.07883e+06			0.0191	1160000			0.019087	1.10248e+06		0.0191	1080000		0.0190696	1.14097e+06
0.0190639	1.08015e+06			0.0191	1160000			0.0191158	1.10369e+06		0.0191	1080000		0.0190985	1.1423e+06
0.0190928	1.08145e+06			0.0191	1170000			0.0191446	1.10491e+06		0.0191	1080000		0.0191273	1.14364e+06
0.0191216	1.08273e+06			0.0192	1170000			0.0191735	1.10615e+06		0.0192	1080000		0.0191562	1.14498e+06
0.0191504	1.08399e+06			0.0192	1170000			0.0192023	1.10741e+06		0.0192	1080000		0.019185	1.14631e+06
0.0191793	1.08525e+06			0.0192	1170000			0.0192312	1.10868e+06		0.0192	1080000		0.0192138	1.14763e+06
0.0192081	1.08651e+06			0.0192	1170000			0.01926	1.10996e+06		0.0193	1080000		0.0192427	1.14894e+06
0.019237	1.08779e+06			0.0193	1170000			0.0192888	1.11124e+06		0.0193	1080000		0.0192715	1.15025e+06
0.0192658	1.08906e+06			0.0193	1170000			0.0193177	1.1125e+06		0.0193	1090000		0.0193003	1.15155e+06
0.0192946	1.09033e+06			0.0193	1170000			0.0193465	1.11377e+06		0.0193	1090000		0.0193292	1.15284e+06
0.0193235	1.09159e+06			0.0194	1180000			0.0193753	1.11504e+06		0.0194	1090000		0.019358	1.1541e+06
0.0193523	1.09285e+06			0.0194	1180000			0.0194042	1.11632e+06		0.0194	1090000		0.0193869	1.15535e+06
0.0193812	1.0941e+06			0.0194	1180000			0.019433	1.11759e+06		0.0194	1090000		0.0194157	1.15661e+06
0.01941	1.09534e+06			0.0195	1180000			0.0194619	1.11887e+06		0.0195	1090000		0.0194445	1.15787e+06
0.0194388	1.09658e+06			0.0195	1180000			0.0194907	1.12015e+06		0.0195	1090000		0.0194734	1.15913e+06
0.0194677	1.09783e+06			0.0195	1180000			0.0195195	1.12143e+06		0.0195	1090000		0.0195022	1.16039e+06
0.0194965	1.09907e+06			0.0195	1180000			0.0195484	1.12272e+06		0.0195	1100000		0.019531	1.16165e+06
0.0195253	1.10029e+06			0.0196	1190000			0.0195772	1.124e+06		0.0196	1100000		0.0195599	1.1629e+06
0.0195542	1.1015e+06			0.0196	1190000			0.0196061	1.12529e+06		0.0196	1100000		0.0195887	1.16416e+06
0.019583	1.1027e+06			0.0196	1190000			0.0196349	1.12658e+06		0.0196	1100000		0.0196176	1.16541e+06
0.0196119	1.10386e+06			0.0197	1190000			0.0196637	1.12784e+06		0.0197	1100000		0.0196464	1.16667e+06
0.0196407	1.10501e+06			0.0197	1190000			0.0196926	1.12911e+06		0.0197	1100000		0.0196752	1.16793e+06
0.0196695	1.10615e+06			0.0197	1190000			0.0197214	1.13037e+06		0.0197	1100000		0.0197041	1.16922e+06
0.0196984	1.10729e+06			0.0197	1190000			0.0197502	1.13164e+06		0.0197	1100000		0.0197329	1.1705e+06
0.0197272	1.10843e+06			0.0198	1200000			0.0197791	1.13291e+06		0.0198	1110000		0.0197618	1.17175e+06
0.0197561	1.10956e+06			0.0198	1200000			0.0198079	1.13417e+06		0.0198	1110000		0.0197906	1.17301e+06
0.0197849	1.11071e+06			0.0198	1200000			0.0198368	1.13543e+06		0.0198	1110000		0.0198194	1.17428e+06
0.0198137	1.11187e+06			0.0199	1200000			0.0198656	1.13669e+06		0.0199	1110000		0.0198483	1.17557e+06
0.0198426	1.11305e+06			0.0199	1200000			0.0198944	1.1379e+06		0.0199	1110000		0.0198771	1.17689e+06
0.0198714	1.11425e+06			0.0199	1200000			0.0199233	1.13909e+06		0.0199	1110000		0.0199059	1.17822e+06
0.0199002	1.11546e+06			0.0199	1200000			0.0199521	1.14026e+06		0.0199	1110000		0.0199348	1.17954e+06
0.0199291	1.11669e+06			0.02	1210000			0.0199809	1.14144e+06		0.02	1110000		0.0199636	1.18086e+06
0.0199579	1.11795e+06			0.02	1210000			0.0200098	1.14262e+06		0.02	1110000		0.0199925	1.18215e+06
0.0199868	1.11921e+06			0.02	1210000			0.0200386	1.1438e+06		0.02	1120000		0.0200213	1.18343e+06
0.0200156	1.12047e+06			0.0201	1210000			0.0200675	1.145e+06		0.0201	1120000		0.0200501	1.1847e+06
0.0200444	1.12174e+06			0.0201	1210000			0.0200963	1.14619e+06		0.0201	1120000		0.020079	1.18597e+06
0.0200733	1.12303e+06			0.0201	1210000			0.0201251	1.14737e+06		0.0201	1120000		0.0201078	1.18722e+06
0.0201021	1.12433e+06			0.0201	1210000			0.020154	1.14856e+06		0.0201	1120000		0.0201366	1.18846e+06
0.020131	1.12566e+06			0.0202	1210000			0.0201828	1.14975e+06		0.0202	1120000		0.0201655	1.1897e+06
0.0201598	1.12699e+06			0.0202	1220000			0.0202117	1.15095e+06		0.0202	1120000		0.0201943	1.19092e+06
0.0201886	1.12833e+06			0.0202	1220000			0.0202405	1.15215e+06		0.0202	1120000		0.0202232	1.19213e+06
0.0202175	1.12969e+06			0.0203	1220000			0.0202693	1.15334e+06		0.0203	1130000		0.020252	1.19334e+06
0.0202463	1.13104e+06			0.0203	1220000			0.0202982	1.15454e+06		0.0203	1130000		0.0202808	1.19455e+06
0.0202751	1.13242e+06			0.0203	1220000			0.020327	1.15574e+06		0.0203	1130000		0.0203097	1.19574e+06
0.020304	1.13379e+06			0.0203	1220000			0.0203558	1.15693e+06		0.0203	1130000		0.0203385	1.19694e+06
0.0203328	1.13517e+06			0.0204	1220000			0.0203847	1.1581e+06		0.0204	1130000		0.0203673	1.19812e+06
0.0203617	1.13654e+06			0.0204	1230000			0.0204135	1.15928e+06		0.0204	1130000		0.0203962	1.1993e+06
0.0203905	1.13787e+06			0.0204	1230000			0.0204424	1.16044e+06		0.0204	1130000		0.020425	1.20048e+06
0.0204193	1.13919e+06			0.0205	1230000			0.0204712	1.1616e+06		0.0205	1130000		0.0204539	1.20164e+06
0.0204482	1.1405e+06			0.0205	1230000			0.0205	1.16274e+06		0.0205	1130000		0.0204827	1.2028e+06
0.020477	1.14182e+06			0.0205	1230000			0.0205289	1.16386e+06		0.0205	1140000		0.0205115	1.20395e+06
0.0205059	1.14313e+06			0.0205	1230000			0.0205577	1.16496e+06		0.0205	1140000		0.0205404	1.2051e+06
0.0205347	1.14444e+06			0.0206	1230000			0.0205865	1.16604e+06		0.0206	1140000		0.0205692	1.20625e+06
0.0205635	1.14574e+06			0.0206	1230000			0.0206154	1.1671e+06		0.0206	1140000		0.0205981	1.2074e+06
0.0205924	1.14704e+06			0.0206	1240000			0.0206442	1.16815e+06		0.0206	1140000		0.0206269	1.20854e+06
0.0206212	1.14833e+06			0.0207	1240000			0.0206731	1.16918e+06		0.0207	1140000		0.0206557	1.20969e+06
0.02065	1.14959e+06			0.0207	1240000			0.0207019	1.17021e+06		0.0207	1140000		0.0206846	1.21084e+06
0.0206789	1.15085e+06			0.0207	1240000			0.0207307	1.17124e+06		0.0207	1140000		0.0207134	1.212e+06
0.0207077	1.1521e+06			0.0207	1240000			0.0207596	1.17227e+06		0.0208	1140000		0.0207422	1.21315e+06
0.0207366	1.15335e+06			0.0208	1240000			0.0207884	1.17331e+06		0.0208	1140000		0.0207711	1.2143e+06
0.0207654	1.15459e+06			0.0208	1240000			0.0208172	1.17434e+06		0.0208	1150000		0.0207999	1.21545e+06
0.0207942	1.15582e+06			0.0208	1240000			0.0208461	1.17538e+06		0.0208	1150000		0.0208288	1.2166e+06
0.0208231	1.15705e+06			0.0209	1240000			0.0208749	1.17641e+06		0.0209	1150000		0.0208576	1.21774e+06
0.0208519	1.15828e+06			0.0209	1250000			0.0209038	1.17744e+06		0.0209	1150000		0.0208864	1.21889e+06
0.0208808	1.1595e+06			0.0209	1250000			0.0209326	1.17848e+06		0.0209	1150000		0.0209153	1.22004e+06
0.0209096	1.16071e+06			0.0209	1250000			0.0209614	1.17952e+06		0.021	1150000		0.0209441	1.2212e+06
0.0209384	1.16192e+06			0.021	1250000			0.0209903	1.18056e+06		0.021	1150000		0.0209729	1.22236e+06
0.0209673	1.16311e+06			0.021	1250000			0.0210191	1.18161e+06		0.021	1150000		0.0210018	1.22353e+06
0.0209961	1.1643e+06			0.021	1250000			0.0210479	1.18266e+06		0.021	1150000		0.0210306	1.22471e+06
0.0210249	1.16547e+06			0.0211	1250000			0.0210768	1.18372e+06		0.0211	1160000		0.0210595	1.2259e+06
0.0210538	1.16663e+06			0.0211	1250000			0.0211056	1.18478e+06		0.0211	1160000		0.0210883	1.2271e+06
0.0210826	1.16779e+06			0.0211	1250000			0.0211345	1.18585e+06		0.0211	1160000		0.0211171	1.2283e+06
0.0211115	1.16893e+06			0.0212	1260000			0.0211633	1.18693e+06		0.0212	1160000		0.021146	1.22951e+06
0.0211403	1.17005e+06			0.0212	1260000			0.0211921	1.18801e+06		0.0212	1160000		0.0211748	1.23073e+06
0.0211691	1.17116e+06			0.0212	1260000			0.021221	1.18909e+06		0.0212	1160000		0.0212036	1.23194e+06
0.021198	1.17228e+06			0.0212	1260000			0.0212498	1.19018e+06		0.0212	1160000		0.0212325	1.23313e+06
0.0212268	1.17339e+06			0.0213	1260000			0.0212786	1.19128e+06		0.0213	1160000		0.0212613	1.23431e+06
0.0212556	1.17451e+06			0.0213	1260000			0.0213075	1.19237e+06		0.0213	1160000		0.0212902	1.23548e+06
0.0212845	1.17564e+06			0.0213	1260000			0.0213363	1.19348e+06		0.0213	1170000		0.021319	1.23666e+06
0.0213133	1.17676e+06			0.0214	1260000			0.0213652	1.19458e+06		0.0214	1170000		0.0213478	1.23784e+06
0.0213422	1.17788e+06			0.0214	1260000			0.021394	1.19569e+06		0.0214	1170000		0.0213767	1.23902e+06
0.021371	1.17898e+06			0.0214	1270000			0.0214228	1.1968e+06		0.0214	1170000		0.0214055	1.24019e+06
0.0213998	1.18008e+06			0.0214	1270000			0.0214517	1.1979e+06		0.0214	1170000		0.0214343	1.24137e+06
0.0214287	1.18118e+06			0.0215	1270000			0.0214805	1.19898e+06		0.0215	1170000		0.0214632	1.24255e+06
0.0214575	1.18227e+06			0.0215	1270000			0.0215093	1.20006e+06		0.0215	1170000		0.021492	1.24372e+06
0.0214863	1.18337e+06			0.0215	1270000			0.0215382	1.20114e+06		0.0215	1170000		0.0215209	1.24491e+06
0.0215152	1.18447e+06			0.0216	1270000			0.021567	1.20222e+06		0.0216	1170000		0.0215497	1.24609e+06
0.021544	1.18557e+06			0.0216	1270000			0.0215959	1.20331e+06		0.0216	1180000		0.0215785	1.24727e+06
0.0215729	1.18665e+06			0.0216	1270000			0.0216247	1.20441e+06		0.0216	1180000		0.0216074	1.24845e+06
0.0216017	1.18774e+06			0.0216	1270000			0.0216535	1.20551e+06		0.0216	1180000		0.0216362	1.24963e+06
0.0216305	1.18884e+06			0.0217	1280000			0.0216824	1.20662e+06		0.0217	1180000		0.021665	1.2508e+06
0.0216594	1.18993e+06			0.0217	1280000			0.0217112	1.20772e+06		0.0217	1180000		0.0216939	1.25198e+06
0.0216882	1.19104e+06			0.0217	1280000			0.02174	1.20883e+06		0.0217	1180000		0.0217227	1.25315e+06
0.0217171	1.19213e+06			0.0218	1280000			0.0217689	1.20994e+06		0.0218	1180000		0.0217516	1.2543e+06
0.0217459	1.19322e+06			0.0218	1280000			0.0217977	1.21105e+06		0.0218	1180000		0.0217804	1.25545e+06
0.0217747	1.19429e+06			0.0218	1280000			0.0218266	1.21216e+06		0.0218	1180000		0.0218092	1.2566e+06
0.0218036	1.19536e+06			0.0218	1280000			0.0218554	1.21327e+06		0.0218	1190000		0.0218381	1.25775e+06
0.0218324	1.19643e+06			0.0219	1280000			0.0218842	1.21437e+06		0.0219	1190000		0.0218669	1.2589e+06
0.0218612	1.19749e+06			0.0219	1290000			0.0219131	1.21548e+06		0.0219	1190000		0.0218957	1.26006e+06
0.0218901	1.19854e+06			0.0219	1290000			0.0219419	1.21659e+06		0.0219	1190000		0.0219246	1.26122e+06
0.0219189	1.19959e+06			0.022	1290000			0.0219707	1.2177e+06		0.022	1190000		0.0219534	1.26238e+06
0.0219478	1.20062e+06			0.022	1290000			0.0219996	1.2188e+06		0.022	1190000		0.0219823	1.26354e+06
0.0219766	1.20165e+06			0.022	1290000			0.0220284	1.2199e+06		0.022	1190000		0.0220111	1.2647e+06
0.0220054	1.20269e+06			0.022	1290000			0.0220573	1.221e+06		0.022	1190000		0.0220399	1.26586e+06
0.0220343	1.20374e+06			0.0221	1290000			0.0220861	1.22209e+06		0.0221	1190000		0.0220688	1.26703e+06
0.0220631	1.20479e+06			0.0221	1290000			0.0221149	1.22319e+06		0.0221	1200000		0.0220976	1.2682e+06
0.0220919	1.20585e+06			0.0221	1290000			0.0221438	1.22428e+06		0.0221	1200000		0.0221264	1.26937e+06
0.0221208	1.20692e+06			0.0222	1300000			0.0221726	1.22535e+06		0.0222	1200000		0.0221553	1.27054e+06
0.0221496	1.20799e+06			0.0222	1300000			0.0222014	1.22641e+06		0.0222	1200000		0.0221841	1.2717e+06
0.0221785	1.20905e+06			0.0222	1300000			0.0222303	1.22747e+06		0.0222	1200000		0.0222129	1.27286e+06
0.0222073	1.21012e+06			0.0222	1300000			0.0222591	1.22852e+06		0.0223	1200000		0.0222418	1.27402e+06
0.0222361	1.21118e+06			0.0223	1300000			0.022288	1.22959e+06		0.0223	1200000		0.0222706	1.27518e+06
0.022265	1.21224e+06			0.0223	1300000			0.0223168	1.23065e+06		0.0223	1200000		0.0222995	1.27634e+06
0.0222938	1.2133e+06			0.0223	1300000			0.0223456	1.23173e+06		0.0223	1200000		0.0223283	1.27749e+06
0.0223226	1.21437e+06			0.0224	1300000			0.0223745	1.23281e+06		0.0224	1200000		0.0223571	1.27865e+06
0.0223515	1.21543e+06			0.0224	1300000			0.0224033	1.2339e+06		0.0224	1210000		0.022386	1.2798e+06
0.0223803	1.21649e+06			0.0224	1310000			0.0224321	1.23499e+06		0.0224	1210000		0.0224148	1.28095e+06
0.0224092	1.21755e+06			0.0224	1310000			0.022461	1.23609e+06		0.0225	1210000		0.0224436	1.2821e+06
0.022438	1.2186e+06			0.0225	1310000			0.0224898	1.23719e+06		0.0225	1210000		0.0224725	1.28323e+06
0.0224668	1.21965e+06			0.0225	1310000			0.0225187	1.2383e+06		0.0225	1210000		0.0225013	1.28436e+06
0.0224957	1.2207e+06			0.0225	1310000			0.0225475	1.23942e+06		0.0225	1210000		0.0225302	1.28549e+06
0.0225245	1.22175e+06			0.0226	1310000			0.0225763	1.24054e+06		0.0226	1210000		0.022559	1.28663e+06
0.0225533	1.2228e+06			0.0226	1310000			0.0226052	1.24166e+06		0.0226	1210000		0.0225878	1.28777e+06
0.0225822	1.22386e+06			0.0226	1310000			0.022634	1.24279e+06		0.0226	1210000		0.0226167	1.28891e+06
0.022611	1.22493e+06			0.0227	1320000			0.0226628	1.24393e+06		0.0227	1220000		0.0226455	1.29007e+06
0.0226399	1.226e+06			0.0227	1320000			0.0226917	1.24506e+06		0.0227	1220000		0.0226743	1.29121e+06
0.0226687	1.22707e+06			0.0227	1320000			0.0227205	1.24617e+06		0.0227	1220000		0.0227032	1.29233e+06
0.0226975	1.22813e+06			0.0227	1320000			0.0227494	1.24728e+06		0.0227	1220000		0.022732	1.29345e+06
0.0227264	1.2292e+06			0.0228	1320000			0.0227782	1.24841e+06		0.0228	1220000		0.0227609	1.29458e+06
0.0227552	1.23027e+06			0.0228	1320000			0.022807	1.24953e+06		0.0228	1220000		0.0227897	1.29571e+06
0.0227841	1.23134e+06			0.0228	1320000			0.0228359	1.25066e+06		0.0228	1220000		0.0228185	1.29685e+06
0.0228129	1.23242e+06			0.0229	1320000			0.0228647	1.25179e+06		0.0229	1220000		0.0228474	1.29799e+06
0.0228417	1.23348e+06			0.0229	1330000			0.0228935	1.25291e+06		0.0229	1220000		0.0228762	1.29912e+06
0.0228706	1.23455e+06			0.0229	1330000			0.0229224	1.25404e+06		0.0229	1230000		0.022905	1.30026e+06
0.0228994	1.23564e+06			0.0229	1330000			0.0229512	1.25517e+06		0.0229	1230000		0.0229339	1.3014e+06
0.0229282	1.23675e+06			0.023	1330000			0.0229801	1.2563e+06		0.023	1230000		0.0229627	1.30254e+06
0.0229571	1.23788e+06			0.023	1330000			0.0230089	1.25743e+06		0.023	1230000		0.0229915	1.30369e+06
0.0229859	1.23902e+06			0.023	1330000			0.0230377	1.25856e+06		0.023	1230000		0.0230204	1.30485e+06
0.0230148	1.24018e+06			0.0231	1330000			0.0230666	1.2597e+06		0.0231	1230000		0.0230492	1.306e+06
0.0230436	1.24134e+06			0.0231	1330000			0.0230954	1.26083e+06		0.0231	1230000		0.0230781	1.30717e+06
0.0230724	1.24251e+06			0.0231	1340000			0.0231242	1.26196e+06		0.0231	1230000		0.0231069	1.30835e+06
0.0231013	1.24371e+06			0.0231	1340000			0.0231531	1.2631e+06		0.0231	1230000		0.0231357	1.30956e+06
0.0231301	1.24493e+06			0.0232	1340000			0.0231819	1.26424e+06		0.0232	1240000		0.0231646	1.31077e+06
0.0231589	1.24615e+06			0.0232	1340000			0.0232107	1.26538e+06		0.0232	1240000		0.0231934	1.31199e+06
0.0231878	1.24738e+06			0.0232	1340000			0.0232396	1.26653e+06		0.0232	1240000		0.0232222	1.31321e+06
0.0232166	1.24861e+06			0.0233	1340000			0.0232684	1.26768e+06		0.0233	1240000		0.0232511	1.31443e+06
0.0232455	1.24985e+06			0.0233	1340000			0.0232973	1.26883e+06		0.0233	1240000		0.0232799	1.31564e+06
0.0232743	1.25108e+06			0.0233	1340000			0.0233261	1.26999e+06		0.0233	1240000		0.0233088	1.31686e+06
0.0233031	1.25233e+06			0.0233	1340000			0.0233549	1.27115e+06		0.0233	1240000		0.0233376	1.31808e+06
0.023332	1.25358e+06			0.0234	1350000			0.0233838	1.27231e+06		0.0234	1240000		0.0233664	1.3193e+06
0.0233608	1.25483e+06			0.0234	1350000			0.0234126	1.27347e+06		0.0234	1240000		0.0233953	1.32051e+06
0.0233896	1.25608e+06			0.0234	1350000			0.0234414	1.27463e+06		0.0234	1250000		0.0234241	1.32173e+06
0.0234185	1.25731e+06			0.0235	1350000			0.0234703	1.27578e+06		0.0235	1250000		0.0234529	1.32296e+06
0.0234473	1.25852e+06			0.0235	1350000			0.0234991	1.27693e+06		0.0235	1250000		0.0234818	1.32419e+06
0.0234762	1.25973e+06			0.0235	1350000			0.023528	1.27808e+06		0.0235	1250000		0.0235106	1.32544e+06
0.023505	1.26093e+06			0.0235	1350000			0.0235568	1.27922e+06		0.0235	1250000		0.0235395	1.32669e+06
0.0235338	1.26213e+06			0.0236	1350000			0.0235856	1.28037e+06		0.0236	1250000		0.0235683	1.32794e+06
0.0235627	1.26333e+06			0.0236	1360000			0.0236145	1.28151e+06		0.0236	1250000		0.0235971	1.32917e+06
0.0235915	1.26452e+06			0.0236	1360000			0.0236433	1.28264e+06		0.0236	1250000		0.023626	1.3304e+06
0.0236203	1.26571e+06			0.0237	1360000			0.0236721	1.28377e+06		0.0237	1250000		0.0236548	1.33163e+06
0.0236492	1.2669e+06			0.0237	1360000			0.023701	1.2849e+06		0.0237	1260000		0.0236836	1.33285e+06
0.023678	1.26809e+06			0.0237	1360000			0.0237298	1.28602e+06		0.0237	1260000		0.0237125	1.33407e+06
0.0237069	1.26927e+06			0.0237	1360000			0.0237586	1.28715e+06		0.0237	1260000		0.0237413	1.33529e+06
0.0237357	1.27045e+06			0.0238	1360000			0.0237875	1.28827e+06		0.0238	1260000		0.0237701	1.3365e+06
0.0237645	1.27162e+06			0.0238	1360000			0.0238163	1.28939e+06		0.0238	1260000		0.023799	1.3377e+06
0.0237934	1.27279e+06			0.0238	1370000			0.0238452	1.29051e+06		0.0238	1260000		0.0238278	1.33888e+06
0.0238222	1.27394e+06			0.0239	1370000			0.023874	1.29162e+06		0.0239	1260000		0.0238567	1.34004e+06
0.023851	1.27508e+06			0.0239	1370000			0.0239028	1.29272e+06		0.0239	1260000		0.0238855	1.34117e+06
0.0238799	1.27619e+06			0.0239	1370000			0.0239317	1.29382e+06		0.0239	1260000		0.0239143	1.34229e+06
0.0239087	1.27729e+06			0.0239	1370000			0.0239605	1.2949e+06		0.024	1270000		0.0239432	1.34341e+06
0.0239376	1.27837e+06			0.024	1370000			0.0239893	1.29596e+06		0.024	1270000		0.023972	1.34451e+06
0.0239664	1.27943e+06			0.024	1370000			0.0240182	1.29699e+06		0.024	1270000		0.0240008	1.3456e+06
0.0239952	1.28048e+06			0.024	1370000			0.024047	1.29803e+06		0.024	1270000		0.0240297	1.34669e+06
0.0240241	1.28153e+06			0.0241	1380000			0.0240759	1.29906e+06		0.0241	1270000		0.0240585	1.34778e+06
0.0240529	1.28257e+06			0.0241	1380000			0.0241047	1.30008e+06		0.0241	1270000		0.0240874	1.34886e+06
0.0240817	1.28361e+06			0.0241	1380000			0.0241335	1.30111e+06		0.0241	1270000		0.0241162	1.34994e+06
0.0241106	1.28464e+06			0.0242	1380000			0.0241624	1.30213e+06		0.0242	1270000		0.024145	1.35101e+06
0.0241394	1.28568e+06			0.0242	1380000			0.0241912	1.30315e+06		0.0242	1270000		0.0241739	1.35208e+06
0.0241682	1.28671e+06			0.0242	1380000			0.02422	1.30417e+06		0.0242	1270000		0.0242027	1.35315e+06
0.0241971	1.28776e+06			0.0242	1380000			0.0242489	1.30519e+06		0.0242	1280000		0.0242315	1.35421e+06
0.0242259	1.28881e+06			0.0243	1380000			0.0242777	1.30621e+06		0.0243	1280000		0.0242604	1.35528e+06
0.0242548	1.28987e+06			0.0243	1380000			0.0243065	1.30722e+06		0.0243	1280000		0.0242892	1.35633e+06
0.0242836	1.29094e+06			0.0243	1390000			0.0243354	1.30822e+06		0.0243	1280000		0.024318	1.35738e+06
0.0243124	1.29203e+06			0.0244	1390000			0.0243642	1.30922e+06		0.0244	1280000		0.0243469	1.35842e+06
0.0243413	1.29313e+06			0.0244	1390000			0.0243931	1.31022e+06		0.0244	1280000		0.0243757	1.35945e+06
0.0243701	1.29423e+06			0.0244	1390000			0.0244219	1.31121e+06		0.0244	1280000		0.0244046	1.36047e+06
0.0243989	1.29534e+06			0.0244	1390000			0.0244507	1.3122e+06		0.0244	1280000		0.0244334	1.36147e+06
0.0244278	1.29645e+06			0.0245	1390000			0.0244796	1.31318e+06		0.0245	1280000		0.0244622	1.36246e+06
0.0244566	1.29756e+06			0.0245	1390000			0.0245084	1.31416e+06		0.0245	1280000		0.0244911	1.36345e+06
0.0244855	1.29867e+06			0.0245	1390000			0.0245372	1.31514e+06		0.0245	1290000		0.0245199	1.36443e+06
0.0245143	1.29977e+06			0.0246	1390000			0.0245661	1.31611e+06		0.0246	1290000		0.0245487	1.36541e+06
0.0245431	1.30088e+06			0.0246	1400000			0.0245949	1.31707e+06		0.0246	1290000		0.0245776	1.36638e+06
0.024572	1.30199e+06			0.0246	1400000			0.0246238	1.31803e+06		0.0246	1290000		0.0246064	1.36737e+06
0.0246008	1.3031e+06			0.0246	1400000			0.0246526	1.31898e+06		0.0246	1290000		0.0246352	1.36837e+06
0.0246296	1.30421e+06			0.0247	1400000			0.0246814	1.31993e+06		0.0247	1290000		0.0246641	1.36938e+06
0.0246585	1.30532e+06			0.0247	1400000			0.0247103	1.32088e+06		0.0247	1290000		0.0246929	1.37039e+06
0.0246873	1.30642e+06			0.0247	1400000			0.0247391	1.32182e+06		0.0247	1290000		0.0247218	1.37141e+06
0.0247162	1.30753e+06			0.0248	1400000			0.0247679	1.32277e+06		0.0248	1290000		0.0247506	1.37241e+06
0.024745	1.30865e+06			0.0248	1400000			0.0247968	1.32372e+06		0.0248	1290000		0.0247794	1.3734e+06
0.0247738	1.30976e+06			0.0248	1400000			0.0248256	1.32468e+06		0.0248	1290000		0.0248083	1.37439e+06
0.0248027	1.31087e+06			0.0248	1400000			0.0248544	1.32563e+06		0.0248	1300000		0.0248371	1.3754e+06
0.0248315	1.31199e+06			0.0249	1410000			0.0248833	1.32658e+06		0.0249	1300000		0.0248659	1.37641e+06
0.0248603	1.31308e+06			0.0249	1410000			0.0249121	1.32753e+06		0.0249	1300000		0.0248948	1.37745e+06
0.0248892	1.31416e+06			0.0249	1410000			0.024941	1.32848e+06		0.0249	1300000		0.0249236	1.37849e+06
0.024918	1.31523e+06			0.025	1410000			0.0249698	1.32943e+06		0.025	1300000		0.0249525	1.37954e+06
0.0249469	1.3163e+06			0.025	1410000			0.0249986	1.33039e+06		0.025	1300000		0.0249813	1.38059e+06
0.0249757	1.31736e+06			0.025	1410000			0.0250275	1.33134e+06		0.025	1300000		0.0250101	1.38165e+06
0.0250045	1.31841e+06			0.025	1410000			0.0250563	1.3323e+06		0.025	1300000		0.025039	1.38272e+06
0.0250334	1.31945e+06			0.0251	1410000			0.0250851	1.33325e+06		0.0251	1300000		0.0250678	1.38379e+06
0.0250622	1.32047e+06			0.0251	1410000			0.025114	1.33421e+06		0.0251	1300000		0.0250966	1.38486e+06
0.025091	1.32151e+06			0.0251	1420000			0.0251428	1.33518e+06		0.0251	1310000		0.0251255	1.38593e+06
0.0251199	1.32255e+06			0.0252	1420000			0.0251717	1.33617e+06		0.0252	1310000		0.0251543	1.387e+06
0.0251487	1.3236e+06			0.0252	1420000			0.0252005	1.33716e+06		0.0252	1310000		0.0251831	1.38808e+06
0.0251776	1.32465e+06			0.0252	1420000			0.0252293	1.33817e+06		0.0252	1310000		0.025212	1.38916e+06
0.0252064	1.3257e+06			0.0252	1420000			0.0252582	1.33918e+06		0.0252	1310000		0.0252408	1.39025e+06
0.0252352	1.32675e+06			0.0253	1420000			0.025287	1.34021e+06		0.0253	1310000		0.0252697	1.39135e+06
0.0252641	1.3278e+06			0.0253	1420000			0.0253158	1.34124e+06		0.0253	1310000		0.0252985	1.39247e+06
0.0252929	1.32885e+06			0.0253	1420000			0.0253447	1.34228e+06		0.0253	1310000		0.0253273	1.39362e+06
0.0253217	1.3299e+06			0.0254	1420000			0.0253735	1.34331e+06		0.0254	1310000		0.0253562	1.39476e+06
0.0253506	1.33096e+06			0.0254	1430000			0.0254023	1.34434e+06		0.0254	1320000		0.025385	1.39591e+06
0.0253794	1.33202e+06			0.0254	1430000			0.0254312	1.34539e+06		0.0254	1320000		0.0254138	1.39704e+06
0.0254082	1.33307e+06			0.0254	1430000			0.02546	1.34644e+06		0.0255	1320000		0.0254427	1.39818e+06
0.0254371	1.33413e+06			0.0255	1430000			0.0254889	1.3475e+06		0.0255	1320000		0.0254715	1.39931e+06
0.0254659	1.33519e+06			0.0255	1430000			0.0255177	1.34857e+06		0.0255	1320000		0.0255003	1.40043e+06
0.0254948	1.33625e+06			0.0255	1430000			0.0255465	1.34964e+06		0.0255	1320000		0.0255292	1.40155e+06
0.0255236	1.33732e+06			0.0256	1430000			0.0255754	1.35073e+06		0.0256	1320000		0.025558	1.40267e+06
0.0255524	1.3384e+06			0.0256	1430000			0.0256042	1.35182e+06		0.0256	1320000		0.0255869	1.40378e+06
0.0255813	1.33947e+06			0.0256	1430000			0.025633	1.35293e+06		0.0256	1320000		0.0256157	1.40489e+06
0.0256101	1.34055e+06			0.0257	1440000			0.0256619	1.35404e+06		0.0257	1320000		0.0256445	1.406e+06
0.0256389	1.34163e+06			0.0257	1440000			0.0256907	1.35516e+06		0.0257	1330000		0.0256734	1.40711e+06
0.0256678	1.34272e+06			0.0257	1440000			0.0257195	1.35628e+06		0.0257	1330000		0.0257022	1.40822e+06
0.0256966	1.34382e+06			0.0257	1440000			0.0257484	1.3574e+06		0.0257	1330000		0.025731	1.40932e+06
0.0257255	1.34491e+06			0.0258	1440000			0.0257772	1.35852e+06		0.0258	1330000		0.0257599	1.41043e+06
0.0257543	1.346e+06			0.0258	1440000			0.0258061	1.35964e+06		0.0258	1330000		0.0257887	1.41152e+06
0.0257831	1.34707e+06			0.0258	1440000			0.0258349	1.36075e+06		0.0258	1330000		0.0258175	1.41261e+06
0.025812	1.34813e+06			0.0259	1440000			0.0258637	1.36185e+06		0.0259	1330000		0.0258464	1.41371e+06
0.0258408	1.34919e+06			0.0259	1450000			0.0258926	1.36294e+06		0.0259	1330000		0.0258752	1.41481e+06
0.0258696	1.35024e+06			0.0259	1450000			0.0259214	1.36402e+06		0.0259	1330000		0.0259041	1.41591e+06
0.0258985	1.3513e+06			0.0259	1450000			0.0259502	1.36509e+06		0.0259	1330000		0.0259329	1.41702e+06
0.0259273	1.35236e+06			0.026	1450000			0.0259791	1.36616e+06		0.026	1340000		0.0259617	1.41812e+06
0.0259561	1.35343e+06			0.026	1450000			0.0260079	1.36723e+06		0.026	1340000		0.0259906	1.41923e+06
0.025985	1.35449e+06			0.026	1450000			0.0260367	1.36827e+06		0.026	1340000		0.0260194	1.42034e+06
0.0260138	1.35555e+06			0.0261	1450000			0.0260656	1.36932e+06		0.0261	1340000		0.0260482	1.42146e+06
0.0260427	1.35662e+06			0.0261	1450000			0.0260944	1.37037e+06		0.0261	1340000		0.0260771	1.42257e+06
0.0260715	1.35768e+06			0.0261	1450000			0.0261233	1.37142e+06		0.0261	1340000		0.0261059	1.42367e+06
0.0261003	1.35875e+06			0.0261	1460000			0.0261521	1.37246e+06		0.0261	1340000		0.0261347	1.42478e+06
0.0261292	1.35982e+06			0.0262	1460000			0.0261809	1.37351e+06		0.0262	1340000		0.0261636	1.42589e+06
0.026158	1.3609e+06			0.0262	1460000			0.0262098	1.37454e+06		0.0262	1340000		0.0261924	1.42699e+06
0.0261868	1.36197e+06			0.0262	1460000			0.0262386	1.37558e+06		0.0262	1350000		0.0262213	1.42809e+06
0.0262157	1.36303e+06			0.0263	1460000			0.0262674	1.37662e+06		0.0263	1350000		0.0262501	1.42919e+06
0.0262445	1.3641e+06			0.0263	1460000			0.0262963	1.37766e+06		0.0263	1350000		0.0262789	1.43028e+06
0.0262734	1.36516e+06			0.0263	1460000			0.0263251	1.37869e+06		0.0263	1350000		0.0263078	1.43137e+06
0.0263022	1.36622e+06			0.0263	1460000			0.0263539	1.37971e+06		0.0263	1350000		0.0263366	1.43246e+06
0.026331	1.36729e+06			0.0264	1460000			0.0263828	1.38073e+06		0.0264	1350000		0.0263654	1.43354e+06
0.0263599	1.36837e+06			0.0264	1470000			0.0264116	1.38175e+06		0.0264	1350000		0.0263943	1.43463e+06
0.0263887	1.36943e+06			0.0264	1470000			0.0264405	1.38276e+06		0.0264	1350000		0.0264231	1.43571e+06
0.0264175	1.3705e+06			0.0265	1470000			0.0264693	1.38376e+06		0.0265	1350000		0.0264519	1.43679e+06
0.0264464	1.37156e+06			0.0265	1470000			0.0264981	1.38477e+06		0.0265	1350000		0.0264808	1.43787e+06
0.0264752	1.37261e+06			0.0265	1470000			0.026527	1.38577e+06		0.0265	1360000		0.0265096	1.43895e+06
0.026504	1.37366e+06			0.0265	1470000			0.0265558	1.38678e+06		0.0265	1360000		0.0265385	1.44003e+06
0.0265329	1.37471e+06			0.0266	1470000			0.0265846	1.38778e+06		0.0266	1360000		0.0265673	1.44111e+06
0.0265617	1.37577e+06			0.0266	1470000			0.0266135	1.38878e+06		0.0266	1360000		0.0265961	1.44219e+06
0.0265906	1.37682e+06			0.0266	1470000			0.0266423	1.38978e+06		0.0266	1360000		0.026625	1.44327e+06
0.0266194	1.37786e+06			0.0267	1480000			0.0266711	1.39079e+06		0.0267	1360000		0.0266538	1.44435e+06
0.0266482	1.37888e+06			0.0267	1480000			0.0267	1.39179e+06		0.0267	1360000		0.0266826	1.44543e+06
0.0266771	1.3799e+06			0.0267	1480000			0.0267288	1.39279e+06		0.0267	1360000		0.0267115	1.44651e+06
0.0267059	1.38092e+06			0.0267	1480000			0.0267577	1.39379e+06		0.0267	1360000		0.0267403	1.44756e+06
0.0267347	1.38194e+06			0.0268	1480000			0.0267865	1.39479e+06		0.0268	1360000		0.0267691	1.44861e+06
0.0267636	1.38297e+06			0.0268	1480000			0.0268153	1.3958e+06		0.0268	1370000		0.026798	1.44965e+06
0.0267924	1.384e+06			0.0268	1480000			0.0268442	1.39679e+06		0.0268	1370000		0.0268268	1.4507e+06
0.0268213	1.38503e+06			0.0269	1480000			0.026873	1.39779e+06		0.0269	1370000		0.0268557	1.45175e+06
0.0268501	1.38608e+06			0.0269	1480000			0.0269018	1.3988e+06		0.0269	1370000		0.0268845	1.45281e+06
0.0268789	1.38714e+06			0.0269	1490000			0.0269307	1.39979e+06		0.0269	1370000		0.0269133	1.45387e+06
0.0269078	1.38822e+06			0.0269	1490000			0.0269595	1.40077e+06		0.027	1370000		0.0269422	1.45493e+06
0.0269366	1.3893e+06			0.027	1490000			0.0269883	1.40175e+06		0.027	1370000		0.026971	1.456e+06
0.0269654	1.39039e+06			0.027	1490000			0.0270172	1.40273e+06		0.027	1370000		0.0269998	1.45706e+06
0.0269943	1.39147e+06			0.027	1490000			0.027046	1.40372e+06		0.027	1370000		0.0270287	1.45813e+06
0.0270231	1.39256e+06			0.0271	1490000			0.0270749	1.40471e+06		0.0271	1370000		0.0270575	1.4592e+06
0.0270519	1.39366e+06			0.0271	1490000			0.0271037	1.4057e+06		0.0271	1380000		0.0270863	1.46027e+06
0.0270808	1.39476e+06			0.0271	1490000			0.0271325	1.40671e+06		0.0271	1380000		0.0271152	1.46134e+06
0.0271096	1.39585e+06			0.0271	1490000			0.0271614	1.40771e+06		0.0272	1380000		0.027144	1.46241e+06
0.0271385	1.39695e+06			0.0272	1500000			0.0271902	1.40872e+06		0.0272	1380000		0.0271728	1.46348e+06
0.0271673	1.39806e+06			0.0272	1500000			0.027219	1.40973e+06		0.0272	1380000		0.0272017	1.46455e+06
0.0271961	1.39916e+06			0.0272	1500000			0.0272479	1.41074e+06		0.0272	1380000		0.0272305	1.46562e+06
0.027225	1.40026e+06			0.0273	1500000			0.0272767	1.41175e+06		0.0273	1380000		0.0272594	1.4667e+06
0.0272538	1.40136e+06			0.0273	1500000			0.0273055	1.41276e+06		0.0273	1380000		0.0272882	1.46777e+06
0.0272826	1.40246e+06			0.0273	1500000			0.0273344	1.41378e+06		0.0273	1380000		0.027317	1.46885e+06
0.0273115	1.40357e+06			0.0274	1500000			0.0273632	1.41479e+06		0.0274	1380000		0.0273459	1.46995e+06
0.0273403	1.40469e+06			0.0274	1500000			0.0273921	1.4158e+06		0.0274	1390000		0.0273747	1.47106e+06
0.0273691	1.4058e+06			0.0274	1500000			0.0274209	1.41682e+06		0.0274	1390000		0.0274035	1.47218e+06
0.027398	1.40692e+06			0.0274	1510000			0.0274497	1.41784e+06		0.0274	1390000		0.0274324	1.47331e+06
0.0274268	1.40803e+06			0.0275	1510000			0.0274786	1.41886e+06		0.0275	1390000		0.0274612	1.47445e+06
0.0274557	1.40914e+06			0.0275	1510000			0.0275074	1.41988e+06		0.0275	1390000		0.02749	1.4756e+06
0.0274845	1.41022e+06			0.0275	1510000			0.0275362	1.42089e+06		0.0275	1390000		0.0275189	1.47675e+06
0.0275133	1.41131e+06			0.0276	1510000			0.0275651	1.42191e+06		0.0276	1390000		0.0275477	1.4779e+06
0.0275422	1.4124e+06			0.0276	1510000			0.0275939	1.42293e+06		0.0276	1390000		0.0275766	1.47904e+06
0.027571	1.4135e+06			0.0276	1510000			0.0276227	1.42396e+06		0.0276	1390000		0.0276054	1.48017e+06
0.0275998	1.41461e+06			0.0276	1510000			0.0276516	1.425e+06		0.0276	1400000		0.0276342	1.4813e+06
0.0276287	1.41571e+06			0.0277	1510000			0.0276804	1.42604e+06		0.0277	1400000		0.0276631	1.48241e+06
0.0276575	1.4168e+06			0.0277	1520000			0.0277092	1.42708e+06		0.0277	1400000		0.0276919	1.48353e+06
0.0276863	1.41789e+06			0.0277	1520000			0.0277381	1.42812e+06		0.0277	1400000		0.0277207	1.48463e+06
0.0277152	1.41897e+06			0.0278	1520000			0.0277669	1.42915e+06		0.0278	1400000		0.0277496	1.48574e+06
0.027744	1.42005e+06			0.0278	1520000			0.0277958	1.43018e+06		0.0278	1400000		0.0277784	1.48684e+06
0.0277729	1.42112e+06			0.0278	1520000			0.0278246	1.43121e+06		0.0278	1400000		0.0278072	1.48793e+06
0.0278017	1.42218e+06			0.0278	1520000			0.0278534	1.43224e+06		0.0278	1400000		0.0278361	1.48903e+06
0.0278305	1.42324e+06			0.0279	1520000			0.0278823	1.43328e+06		0.0279	1400000		0.0278649	1.49013e+06
0.0278594	1.4243e+06			0.0279	1520000			0.0279111	1.43432e+06		0.0279	1400000		0.0278938	1.49123e+06
0.0278882	1.42535e+06			0.0279	1520000			0.0279399	1.43536e+06		0.0279	1410000		0.0279226	1.49232e+06
0.027917	1.42639e+06			0.028	1530000			0.0279688	1.43639e+06		0.028	1410000		0.0279514	1.49341e+06
0.0279459	1.42744e+06			0.028	1530000			0.0279976	1.43742e+06		0.028	1410000		0.0279803	1.4945e+06
0.0279747	1.42848e+06			0.028	1530000			0.0280264	1.43843e+06		0.028	1410000		0.0280091	1.4956e+06
0.0280035	1.42954e+06			0.028	1530000			0.0280553	1.43945e+06		0.028	1410000		0.0280379	1.49669e+06
0.0280324	1.4306e+06			0.0281	1530000			0.0280841	1.44045e+06		0.0281	1410000		0.0280668	1.49778e+06
0.0280612	1.43166e+06			0.0281	1530000			0.028113	1.44146e+06		0.0281	1410000		0.0280956	1.49887e+06
0.0280901	1.43272e+06			0.0281	1530000			0.0281418	1.44246e+06		0.0281	1410000		0.0281244	1.49997e+06
0.0281189	1.43379e+06			0.0282	1530000			0.0281706	1.44347e+06		0.0282	1410000		0.0281533	1.50107e+06
0.0281477	1.43485e+06			0.0282	1530000			0.0281995	1.44447e+06		0.0282	1410000		0.0281821	1.50218e+06
0.0281766	1.43592e+06			0.0282	1540000			0.0282283	1.44548e+06		0.0282	1420000		0.0282109	1.5033e+06
0.0282054	1.43699e+06			0.0282	1540000			0.0282571	1.44649e+06		0.0282	1420000		0.0282398	1.50444e+06
0.0282342	1.43803e+06			0.0283	1540000			0.028286	1.44749e+06		0.0283	1420000		0.0282686	1.50557e+06
0.0282631	1.43907e+06			0.0283	1540000			0.0283148	1.4485e+06		0.0283	1420000		0.0282975	1.50671e+06
0.0282919	1.44008e+06			0.0283	1540000			0.0283436	1.44951e+06		0.0283	1420000		0.0283263	1.50783e+06
0.0283207	1.44108e+06			0.0284	1540000			0.0283725	1.45052e+06		0.0284	1420000		0.0283551	1.50895e+06
0.0283496	1.44207e+06			0.0284	1540000			0.0284013	1.45154e+06		0.0284	1420000		0.028384	1.51006e+06
0.0283784	1.44306e+06			0.0284	1540000			0.0284302	1.45255e+06		0.0284	1420000		0.0284128	1.51118e+06
0.0284073	1.44405e+06			0.0284	1540000			0.028459	1.45357e+06		0.0285	1420000		0.0284416	1.51228e+06
0.0284361	1.44503e+06			0.0285	1540000			0.0284878	1.45459e+06		0.0285	1420000		0.0284705	1.51339e+06
0.0284649	1.44602e+06			0.0285	1550000			0.0285167	1.45561e+06		0.0285	1430000		0.0284993	1.51449e+06
0.0284938	1.44701e+06			0.0285	1550000			0.0285455	1.45663e+06		0.0285	1430000		0.0285281	1.51559e+06
0.0285226	1.44801e+06			0.0286	1550000			0.0285743	1.45764e+06		0.0286	1430000		0.028557	1.51668e+06
0.0285514	1.44902e+06			0.0286	1550000			0.0286032	1.45865e+06		0.0286	1430000		0.0285858	1.51777e+06
0.0285803	1.45003e+06			0.0286	1550000			0.028632	1.45966e+06		0.0286	1430000		0.0286147	1.51885e+06
0.0286091	1.45104e+06			0.0286	1550000			0.0286608	1.46066e+06		0.0287	1430000		0.0286435	1.51993e+06
0.0286379	1.45205e+06			0.0287	1550000			0.0286897	1.46165e+06		0.0287	1430000		0.0286723	1.521e+06
0.0286668	1.45305e+06			0.0287	1550000			0.0287185	1.46265e+06		0.0287	1430000		0.0287012	1.52206e+06
0.0286956	1.45405e+06			0.0287	1550000			0.0287473	1.46364e+06		0.0287	1430000		0.02873	1.52311e+06
0.0287245	1.45505e+06			0.0288	1560000			0.0287762	1.46463e+06		0.0288	1430000		0.0287588	1.52416e+06
0.0287533	1.45604e+06			0.0288	1560000			0.028805	1.46562e+06		0.0288	1440000		0.0287877	1.52519e+06
0.0287821	1.45704e+06			0.0288	1560000			0.0288339	1.46661e+06		0.0288	1440000		0.0288165	1.52622e+06
0.028811	1.45803e+06			0.0289	1560000			0.0288627	1.4676e+06		0.0289	1440000		0.0288453	1.52725e+06
0.0288398	1.45901e+06			0.0289	1560000			0.0288915	1.46859e+06		0.0289	1440000		0.0288742	1.52827e+06
0.0288686	1.46e+06			0.0289	1560000			0.0289204	1.46958e+06		0.0289	1440000		0.028903	1.52928e+06
0.0288975	1.46097e+06			0.0289	1560000			0.0289492	1.47056e+06		0.0289	1440000		0.0289318	1.53029e+06
0.0289263	1.46195e+06			0.029	1560000			0.028978	1.47153e+06		0.029	1440000		0.0289607	1.5313e+06
0.0289551	1.46293e+06			0.029	1560000			0.0290069	1.47249e+06		0.029	1440000		0.0289895	1.5323e+06
0.028984	1.4639e+06			0.029	1560000			0.0290357	1.47345e+06		0.029	1440000		0.0290184	1.5333e+06
0.0290128	1.46487e+06			0.0291	1570000			0.0290645	1.47442e+06		0.0291	1440000		0.0290472	1.53429e+06
0.0290417	1.46583e+06			0.0291	1570000			0.0290934	1.47538e+06		0.0291	1450000		0.029076	1.53527e+06
0.0290705	1.46679e+06			0.0291	1570000			0.0291222	1.47635e+06		0.0291	1450000		0.0291049	1.53626e+06
0.0290993	1.46774e+06			0.0291	1570000			0.0291511	1.47732e+06		0.0291	1450000		0.0291337	1.53723e+06
0.0291282	1.46868e+06			0.0292	1570000			0.0291799	1.47829e+06		0.0292	1450000		0.0291625	1.53821e+06
0.029157	1.46961e+06			0.0292	1570000			0.0292087	1.47925e+06		0.0292	1450000		0.0291914	1.53919e+06
0.0291858	1.47054e+06			0.0292	1570000			0.0292376	1.48022e+06		0.0292	1450000		0.0292202	1.54018e+06
0.0292147	1.47146e+06			0.0293	1570000			0.0292664	1.48119e+06		0.0293	1450000		0.029249	1.54116e+06
0.0292435	1.47237e+06			0.0293	1570000			0.0292952	1.48216e+06		0.0293	1450000		0.0292779	1.54214e+06
0.0292723	1.47328e+06			0.0293	1570000			0.0293241	1.48312e+06		0.0293	1450000		0.0293067	1.54312e+06
0.0293012	1.4742e+06			0.0293	1580000			0.0293529	1.48408e+06		0.0293	1450000		0.0293355	1.5441e+06
0.02933	1.47512e+06			0.0294	1580000			0.0293817	1.48504e+06		0.0294	1450000		0.0293644	1.54507e+06
0.0293589	1.47605e+06			0.0294	1580000			0.0294106	1.486e+06		0.0294	1460000		0.0293932	1.54604e+06
0.0293877	1.477e+06			0.0294	1580000			0.0294394	1.48696e+06		0.0294	1460000		0.0294221	1.54702e+06
0.0294165	1.47796e+06			0.0295	1580000			0.0294682	1.48793e+06		0.0295	1460000		0.0294509	1.548e+06
0.0294454	1.47893e+06			0.0295	1580000			0.0294971	1.4889e+06		0.0295	1460000		0.0294797	1.54898e+06
0.0294742	1.4799e+06			0.0295	1580000			0.0295259	1.48987e+06		0.0295	1460000		0.0295086	1.54997e+06
0.029503	1.48088e+06			0.0295	1580000			0.0295548	1.49084e+06		0.0295	1460000		0.0295374	1.55096e+06
0.0295319	1.48187e+06			0.0296	1580000			0.0295836	1.49182e+06		0.0296	1460000		0.0295662	1.55195e+06
0.0295607	1.48286e+06			0.0296	1590000			0.0296124	1.49279e+06		0.0296	1460000		0.0295951	1.55294e+06
0.0295895	1.48385e+06			0.0296	1590000			0.0296413	1.49377e+06		0.0296	1460000		0.0296239	1.55394e+06
0.0296184	1.48485e+06			0.0297	1590000			0.0296701	1.49476e+06		0.0297	1460000		0.0296527	1.55495e+06
0.0296472	1.48585e+06			0.0297	1590000			0.0296989	1.49575e+06		0.0297	1470000		0.0296816	1.55595e+06
0.0296761	1.48684e+06			0.0297	1590000			0.0297278	1.49674e+06		0.0297	1470000		0.0297104	1.55695e+06
0.0297049	1.48783e+06			0.0297	1590000			0.0297566	1.49773e+06		0.0297	1470000		0.0297392	1.55795e+06
0.0297337	1.48881e+06			0.0298	1590000			0.0297854	1.49872e+06		0.0298	1470000		0.0297681	1.55896e+06
0.0297626	1.48979e+06			0.0298	1590000			0.0298143	1.49972e+06		0.0298	1470000		0.0297969	1.55998e+06
0.0297914	1.49077e+06			0.0298	1590000			0.0298431	1.50071e+06		0.0298	1470000		0.0298258	1.56099e+06
0.0298202	1.49175e+06			0.0299	1590000			0.0298719	1.50171e+06		0.0299	1470000		0.0298546	1.56201e+06
0.0298491	1.49274e+06			0.0299	1600000			0.0299008	1.50271e+06		0.0299	1470000		0.0298834	1.56304e+06
0.0298779	1.49374e+06			0.0299	1600000			0.0299296	1.50371e+06		0.0299	1470000		0.0299123	1.56407e+06
0.0299067	1.49474e+06			0.0299	1600000			0.0299585	1.50471e+06		0.0299	1470000		0.0299411	1.56513e+06
0.0299356	1.49574e+06			0.03	1600000			0.0299873	1.50572e+06		0.03	1470000		0.0299699	1.56619e+06
0.0299644	1.49676e+06			0.03	1600000			0.0300161	1.50673e+06		0.03	1480000		0.0299988	1.56723e+06
0.0299933	1.49778e+06			0.03	1600000			0.030045	1.50774e+06		0.03	1480000		0.0300276	1.56828e+06
0.0300221	1.4988e+06			0.0301	1600000			0.0300738	1.50875e+06		0.0301	1480000		0.0300564	1.56935e+06
0.0300509	1.49983e+06			0.0301	1600000			0.0301026	1.50976e+06		0.0301	1480000		0.0300853	1.57042e+06
0.0300798	1.50086e+06			0.0301	1600000			0.0301315	1.51078e+06		0.0301	1480000		0.0301141	1.5715e+06
0.0301086	1.5019e+06			0.0301	1610000			0.0301603	1.5118e+06		0.0302	1480000		0.030143	1.5726e+06
0.0301374	1.50294e+06			0.0302	1610000			0.0301891	1.51282e+06		0.0302	1480000		0.0301718	1.57371e+06
0.0301663	1.50398e+06			0.0302	1610000			0.030218	1.51384e+06		0.0302	1480000		0.0302006	1.57483e+06
0.0301951	1.50502e+06			0.0302	1610000			0.0302468	1.51485e+06		0.0302	1480000		0.0302295	1.57594e+06
0.0302239	1.50606e+06			0.0303	1610000			0.0302757	1.51585e+06		0.0303	1480000		0.0302583	1.57706e+06
0.0302528	1.5071e+06			0.0303	1610000			0.0303045	1.51685e+06		0.0303	1490000		0.0302871	1.57818e+06
0.0302816	1.50813e+06			0.0303	1610000			0.0303333	1.51784e+06		0.0303	1490000		0.030316	1.57929e+06
0.0303104	1.50917e+06			0.0304	1610000			0.0303622	1.51884e+06		0.0304	1490000		0.0303448	1.58039e+06
0.0303393	1.5102e+06			0.0304	1610000			0.030391	1.51983e+06		0.0304	1490000		0.0303736	1.58149e+06
0.0303681	1.51124e+06			0.0304	1620000			0.0304198	1.52083e+06		0.0304	1490000		0.0304025	1.58257e+06
0.030397	1.5123e+06			0.0304	1620000			0.0304487	1.52183e+06		0.0304	1490000		0.0304313	1.58366e+06
0.0304258	1.51336e+06			0.0305	1620000			0.0304775	1.52283e+06		0.0305	1490000		0.0304601	1.58474e+06
0.0304546	1.51443e+06			0.0305	1620000			0.0305063	1.52383e+06		0.0305	1490000		0.030489	1.58582e+06
0.0304835	1.5155e+06			0.0305	1620000			0.0305352	1.52482e+06		0.0305	1490000		0.0305178	1.5869e+06
0.0305123	1.51657e+06			0.0306	1620000			0.030564	1.52582e+06		0.0306	1490000		0.0305467	1.58798e+06
0.0305411	1.51765e+06			0.0306	1620000			0.0305928	1.5268e+06		0.0306	1500000		0.0305755	1.58905e+06
0.03057	1.51873e+06			0.0306	1620000			0.0306217	1.52777e+06		0.0306	1500000		0.0306043	1.59012e+06
0.0305988	1.51981e+06			0.0306	1620000			0.0306505	1.52875e+06		0.0306	1500000		0.0306332	1.59118e+06
0.0306276	1.5209e+06			0.0307	1630000			0.0306794	1.52974e+06		0.0307	1500000		0.030662	1.59224e+06
0.0306565	1.52199e+06			0.0307	1630000			0.0307082	1.53073e+06		0.0307	1500000		0.0306908	1.5933e+06
0.0306853	1.52307e+06			0.0307	1630000			0.030737	1.53173e+06		0.0307	1500000		0.0307197	1.59436e+06
0.0307142	1.52415e+06			0.0308	1630000			0.0307659	1.53274e+06		0.0308	1500000		0.0307485	1.59541e+06
0.030743	1.52523e+06			0.0308	1630000			0.0307947	1.53376e+06		0.0308	1500000		0.0307773	1.59647e+06
0.0307718	1.52631e+06			0.0308	1630000			0.0308235	1.53478e+06		0.0308	1500000		0.0308062	1.59752e+06
0.0308007	1.52739e+06			0.0308	1630000			0.0308524	1.5358e+06		0.0308	1500000		0.030835	1.59858e+06
0.0308295	1.52847e+06			0.0309	1630000			0.0308812	1.53682e+06		0.0309	1510000		0.0308638	1.59964e+06
0.0308583	1.52955e+06			0.0309	1630000			0.03091	1.53784e+06		0.0309	1510000		0.0308927	1.6007e+06
0.0308872	1.53064e+06			0.0309	1640000			0.0309389	1.53885e+06		0.0309	1510000		0.0309215	1.60177e+06
0.030916	1.53173e+06			0.031	1640000			0.0309677	1.53985e+06		0.031	1510000		0.0309504	1.60283e+06
0.0309448	1.53281e+06			0.031	1640000			0.0309965	1.54085e+06		0.031	1510000		0.0309792	1.6039e+06
0.0309737	1.53389e+06			0.031	1640000			0.0310254	1.54184e+06		0.031	1510000		0.031008	1.60498e+06
0.0310025	1.53497e+06			0.031	1640000			0.0310542	1.54284e+06		0.031	1510000		0.0310369	1.60605e+06
0.0310313	1.53606e+06			0.0311	1640000			0.0310831	1.54384e+06		0.0311	1510000		0.0310657	1.60713e+06
0.0310602	1.53716e+06			0.0311	1640000			0.0311119	1.54483e+06		0.0311	1510000		0.0310945	1.6082e+06
0.031089	1.53825e+06			0.0311	1640000			0.0311407	1.54583e+06		0.0311	1510000		0.0311234	1.60929e+06
0.0311179	1.53935e+06			0.0312	1640000			0.0311696	1.54682e+06		0.0312	1520000		0.0311522	1.61037e+06
0.0311467	1.54044e+06			0.0312	1640000			0.0311984	1.5478e+06		0.0312	1520000		0.031181	1.61146e+06
0.0311755	1.54154e+06			0.0312	1650000			0.0312272	1.54877e+06		0.0312	1520000		0.0312099	1.61255e+06
0.0312044	1.54263e+06			0.0312	1650000			0.0312561	1.54975e+06		0.0312	1520000		0.0312387	1.61364e+06
0.0312332	1.54372e+06			0.0313	1650000			0.0312849	1.55071e+06		0.0313	1520000		0.0312675	1.61474e+06
0.031262	1.54481e+06			0.0313	1650000			0.0313137	1.55168e+06		0.0313	1520000		0.0312964	1.61584e+06
0.0312909	1.5459e+06			0.0313	1650000			0.0313426	1.55265e+06		0.0313	1520000		0.0313252	1.61696e+06
0.0313197	1.54697e+06			0.0314	1650000			0.0313714	1.55361e+06		0.0314	1520000		0.031354	1.61808e+06
0.0313485	1.54805e+06			0.0314	1650000			0.0314002	1.55457e+06		0.0314	1520000		0.0313829	1.6192e+06
0.0313774	1.54913e+06			0.0314	1650000			0.0314291	1.55553e+06		0.0314	1530000		0.0314117	1.62032e+06
0.0314062	1.55021e+06			0.0314	1650000			0.0314579	1.55648e+06		0.0314	1530000		0.0314406	1.62144e+06
0.0314351	1.55128e+06			0.0315	1660000			0.0314868	1.55744e+06		0.0315	1530000		0.0314694	1.62256e+06
0.0314639	1.55235e+06			0.0315	1660000			0.0315156	1.5584e+06		0.0315	1530000		0.0314982	1.62367e+06
0.0314927	1.55343e+06			0.0315	1660000			0.0315444	1.55937e+06		0.0315	1530000		0.0315271	1.62479e+06
0.0315216	1.5545e+06			0.0316	1660000			0.0315733	1.56034e+06		0.0316	1530000		0.0315559	1.62591e+06
0.0315504	1.55557e+06			0.0316	1660000			0.0316021	1.56132e+06		0.0316	1530000		0.0315847	1.62702e+06
0.0315792	1.55663e+06			0.0316	1660000			0.0316309	1.5623e+06		0.0316	1530000		0.0316136	1.62814e+06
0.0316081	1.5577e+06			0.0316	1660000			0.0316598	1.56329e+06		0.0317	1530000		0.0316424	1.62925e+06
0.0316369	1.55876e+06			0.0317	1660000			0.0316886	1.56429e+06		0.0317	1530000		0.0316712	1.63036e+06
0.0316657	1.55982e+06			0.0317	1660000			0.0317174	1.56529e+06		0.0317	1540000		0.0317001	1.63147e+06
0.0316946	1.56088e+06			0.0317	1670000			0.0317463	1.5663e+06		0.0317	1540000		0.0317289	1.63258e+06
0.0317234	1.56193e+06			0.0318	1670000			0.0317751	1.56731e+06		0.0318	1540000		0.0317577	1.63369e+06
0.0317522	1.56298e+06			0.0318	1670000			0.0318039	1.56833e+06		0.0318	1540000		0.0317866	1.63479e+06
0.0317811	1.56403e+06			0.0318	1670000			0.0318328	1.56936e+06		0.0318	1540000		0.0318154	1.63589e+06
0.0318099	1.56507e+06			0.0319	1670000			0.0318616	1.5704e+06		0.0319	1540000		0.0318443	1.63699e+06
0.0318388	1.56611e+06			0.0319	1670000			0.0318905	1.57144e+06		0.0319	1540000		0.0318731	1.63809e+06
0.0318676	1.56715e+06			0.0319	1670000			0.0319193	1.57249e+06		0.0319	1540000		0.0319019	1.6392e+06
0.0318964	1.56818e+06			0.0319	1670000			0.0319481	1.57354e+06		0.0319	1540000		0.0319308	1.6403e+06
0.0319253	1.56919e+06			0.032	1670000			0.031977	1.57459e+06		0.032	1540000		0.0319596	1.64141e+06
0.0319541	1.57019e+06			0.032	1670000			0.0320058	1.57565e+06		0.032	1550000		0.0319884	1.64251e+06
0.0319829	1.57118e+06			0.032	1680000			0.0320346	1.57671e+06		0.032	1550000		0.0320173	1.6436e+06
0.0320118	1.57218e+06			0.0321	1680000			0.0320635	1.57777e+06		0.0321	1550000		0.0320461	1.64469e+06
0.0320406	1.57317e+06			0.0321	1680000			0.0320923	1.57883e+06		0.0321	1550000		0.0320749	1.64579e+06
0.0320694	1.57417e+06			0.0321	1680000			0.0321211	1.5799e+06		0.0321	1550000		0.0321038	1.64687e+06
0.0320983	1.57516e+06			0.0321	1680000			0.03215	1.58096e+06		0.0321	1550000		0.0321326	1.64795e+06
0.0321271	1.57616e+06			0.0322	1680000			0.0321788	1.58203e+06		0.0322	1550000		0.0321614	1.64904e+06
0.0321559	1.57716e+06			0.0322	1680000			0.0322076	1.58309e+06		0.0322	1550000		0.0321903	1.65012e+06
0.0321848	1.57817e+06			0.0322	1680000			0.0322365	1.58415e+06		0.0322	1550000		0.0322191	1.6512e+06
0.0322136	1.57917e+06			0.0323	1680000			0.0322653	1.58521e+06		0.0323	1550000		0.032248	1.65228e+06
0.0322425	1.58018e+06			0.0323	1690000			0.0322941	1.58628e+06		0.0323	1560000		0.0322768	1.65335e+06
0.0322713	1.58119e+06			0.0323	1690000			0.032323	1.58734e+06		0.0323	1560000		0.0323056	1.65443e+06
0.0323001	1.58219e+06			0.0323	1690000			0.0323518	1.5884e+06		0.0323	1560000		0.0323345	1.65551e+06
0.032329	1.5832e+06			0.0324	1690000			0.0323807	1.58945e+06		0.0324	1560000		0.0323633	1.65658e+06
0.0323578	1.58421e+06			0.0324	1690000			0.0324095	1.59049e+06		0.0324	1560000		0.0323921	1.65766e+06
0.0323866	1.58522e+06			0.0324	1690000			0.0324383	1.59153e+06		0.0324	1560000		0.032421	1.65874e+06
0.0324155	1.58622e+06			0.0325	1690000			0.0324672	1.59257e+06		0.0325	1560000		0.0324498	1.65982e+06
0.0324443	1.58722e+06			0.0325	1690000			0.032496	1.59357e+06		0.0325	1560000		0.0324786	1.6609e+06
0.0324731	1.58821e+06			0.0325	1690000			0.0325248	1.59457e+06		0.0325	1560000		0.0325075	1.66198e+06
0.032502	1.5892e+06			0.0325	1700000			0.0325537	1.59558e+06		0.0325	1560000		0.0325363	1.66306e+06
0.0325308	1.5902e+06			0.0326	1700000			0.0325825	1.59658e+06		0.0326	1570000		0.0325651	1.66414e+06
0.0325597	1.59118e+06			0.0326	1700000			0.0326113	1.59758e+06		0.0326	1570000		0.032594	1.66522e+06
0.0325885	1.59217e+06			0.0326	1700000			0.0326402	1.59858e+06		0.0326	1570000		0.0326228	1.66631e+06
0.0326173	1.59316e+06			0.0327	1700000			0.032669	1.59958e+06		0.0327	1570000		0.0326516	1.66739e+06
0.0326462	1.59414e+06			0.0327	1700000			0.0326978	1.60059e+06		0.0327	1570000		0.0326805	1.66847e+06
0.032675	1.59513e+06			0.0327	1700000			0.0327267	1.60159e+06		0.0327	1570000		0.0327093	1.66955e+06
0.0327038	1.59611e+06			0.0327	1700000			0.0327555	1.60258e+06		0.0327	1570000		0.0327382	1.67064e+06
0.0327327	1.59708e+06			0.0328	1700000			0.0327844	1.60358e+06		0.0328	1570000		0.032767	1.67172e+06
0.0327615	1.59804e+06			0.0328	1700000			0.0328132	1.60457e+06		0.0328	1570000		0.0327958	1.6728e+06
0.0327903	1.59901e+06			0.0328	1710000			0.032842	1.60556e+06		0.0328	1570000		0.0328247	1.67388e+06
0.0328192	1.59998e+06			0.0329	1710000			0.0328709	1.60655e+06		0.0329	1580000		0.0328535	1.67496e+06
0.032848	1.60095e+06			0.0329	1710000			0.0328997	1.60754e+06		0.0329	1580000		0.0328823	1.67604e+06
0.0328768	1.60191e+06			0.0329	1710000			0.0329285	1.60852e+06		0.0329	1580000		0.0329112	1.67712e+06
0.0329057	1.60288e+06			0.0329	1710000			0.0329574	1.60951e+06		0.0329	1580000		0.03294	1.67819e+06
0.0329345	1.60384e+06			0.033	1710000			0.0329862	1.61049e+06		0.033	1580000		0.0329688	1.67925e+06
0.0329634	1.6048e+06			0.033	1710000			0.033015	1.61148e+06		0.033	1580000		0.0329977	1.68031e+06
0.0329922	1.60575e+06			0.033	1710000			0.0330439	1.61246e+06		0.033	1580000		0.0330265	1.68137e+06
0.033021	1.60671e+06			0.0331	1710000			0.0330727	1.61345e+06		0.0331	1580000		0.0330553	1.68242e+06
0.0330499	1.60767e+06			0.0331	1720000			0.0331015	1.61443e+06		0.0331	1580000		0.0330842	1.68346e+06
0.0330787	1.60863e+06			0.0331	1720000			0.0331304	1.61542e+06		0.0331	1580000		0.033113	1.6845e+06
0.0331075	1.60959e+06			0.0331	1720000			0.0331592	1.61641e+06		0.0332	1590000		0.0331419	1.68553e+06
0.0331364	1.61054e+06			0.0332	1720000			0.0331881	1.61739e+06		0.0332	1590000		0.0331707	1.68655e+06
0.0331652	1.61149e+06			0.0332	1720000			0.0332169	1.61838e+06		0.0332	1590000		0.0331995	1.68757e+06
0.033194	1.61245e+06			0.0332	1720000			0.0332457	1.61937e+06		0.0332	1590000		0.0332284	1.68858e+06
0.0332229	1.61341e+06			0.0333	1720000			0.0332746	1.62035e+06		0.0333	1590000		0.0332572	1.68959e+06
0.0332517	1.61437e+06			0.0333	1720000			0.0333034	1.62134e+06		0.0333	1590000		0.033286	1.6906e+06
0.0332805	1.61534e+06			0.0333	1720000			0.0333322	1.62232e+06		0.0333	1590000		0.0333149	1.6916e+06
0.0333094	1.61632e+06			0.0333	1720000			0.0333611	1.6233e+06		0.0334	1590000		0.0333437	1.6926e+06
0.0333382	1.61721e+06			0.0334	1730000			0.0333899	1.62429e+06		0.0334	1590000		0.0333725	1.6936e+06
0.0333671	1.618e+06			0.0334	1730000			0.0334187	1.62526e+06		0.0334	1590000		0.0334014	1.6946e+06
0.0333959	1.61869e+06			0.0334	1730000			0.0334476	1.62623e+06		0.0334	1590000		0.0334302	1.69559e+06
0.0334247	1.6193e+06			0.0335	1730000			0.0334764	1.6272e+06		0.0335	1600000		0.033459	1.69659e+06
0.0334536	1.61987e+06			0.0335	1730000			0.0335052	1.62815e+06		0.0335	1600000		0.0334879	1.69758e+06
0.0334824	1.62042e+06			0.0335	1730000			0.0335341	1.62911e+06		0.0335	1600000		0.0335167	1.69858e+06
0.0335112	1.62095e+06			0.0336	1730000			0.0335629	1.63006e+06		0.0336	1600000		0.0335455	1.69958e+06
0.0335401	1.62147e+06			0.0336	1730000			0.0335917	1.63102e+06		0.0336	1600000		0.0335744	1.70059e+06
0.0335689	1.62197e+06			0.0336	1730000			0.0336206	1.63197e+06		0.0336	1600000		0.0336032	1.7016e+06
0.0335977	1.62246e+06			0.0336	1740000			0.0336494	1.63293e+06		0.0336	1600000		0.0336321	1.7026e+06
0.0336266	1.62293e+06			0.0337	1740000			0.0336783	1.63389e+06		0.0337	1600000		0.0336609	1.70361e+06
0.0336554	1.62338e+06			0.0337	1740000			0.0337071	1.63484e+06		0.0337	1600000		0.0336897	1.70461e+06
0.0336842	1.62383e+06			0.0337	1740000			0.0337359	1.6358e+06		0.0337	1600000		0.0337186	1.70561e+06
0.0337131	1.62429e+06			0.0338	1740000			0.0337648	1.63675e+06		0.0338	1610000		0.0337474	1.7066e+06
0.0337419	1.62477e+06			0.0338	1740000			0.0337936	1.63771e+06		0.0338	1610000		0.0337762	1.70759e+06
0.0337708	1.62527e+06			0.0338	1740000			0.0338224	1.63866e+06		0.0338	1610000		0.0338051	1.70858e+06
0.0337996	1.62575e+06			0.0338	1740000			0.0338513	1.63962e+06		0.0338	1610000		0.0338339	1.70957e+06
0.0338284	1.62623e+06			0.0339	1740000			0.0338801	1.64057e+06		0.0339	1610000		0.0338627	1.71055e+06
0.0338573	1.62674e+06			0.0339	1740000			0.0339089	1.64153e+06		0.0339	1610000		0.0338916	1.71154e+06
0.0338861	1.62726e+06			0.0339	1740000			0.0339378	1.64248e+06		0.0339	1610000		0.0339204	1.71253e+06
0.0339149	1.62783e+06			0.034	1740000			0.0339666	1.64343e+06		0.034	1610000		0.0339492	1.71353e+06
0.0339438	1.62856e+06			0.034	1750000			0.0339954	1.64438e+06		0.034	1610000		0.0339781	1.71453e+06
0.0339726	1.62951e+06			0.034	1750000			0.0340243	1.64534e+06		0.034	1610000		0.0340069	1.71553e+06
0.0340014	1.6306e+06			0.034	1750000			0.0340531	1.6463e+06		0.034	1610000		0.0340358	1.71654e+06
0.0340303	1.63178e+06			0.0341	1750000			0.034082	1.64726e+06		0.0341	1620000		0.0340646	1.71756e+06
0.0340591	1.63302e+06			0.0341	1750000			0.0341108	1.64823e+06		0.0341	1620000		0.0340934	1.71859e+06
0.0340879	1.63429e+06			0.0341	1750000			0.0341396	1.64919e+06		0.0341	1620000		0.0341223	1.71962e+06
0.0341168	1.6356e+06			0.0342	1750000			0.0341685	1.65016e+06		0.0342	1620000		0.0341511	1.72067e+06
0.0341456	1.63694e+06			0.0342	1750000			0.0341973	1.65112e+06		0.0342	1620000		0.0341799	1.72172e+06
0.0341744	1.63831e+06			0.0342	1750000			0.0342261	1.65208e+06		0.0342	1620000		0.0342088	1.72278e+06
0.0342033	1.63968e+06			0.0342	1750000			0.034255	1.65304e+06		0.0342	1620000		0.0342376	1.72384e+06
0.0342321	1.64101e+06			0.0343	1750000			0.0342838	1.654e+06		0.0343	1620000		0.0342664	1.72491e+06
0.034261	1.64234e+06			0.0343	1750000			0.0343126	1.65497e+06		0.0343	1620000		0.0342953	1.72599e+06
0.0342898	1.64369e+06			0.0343	1750000			0.0343415	1.65593e+06		0.0343	1620000		0.0343241	1.72707e+06
0.0343186	1.64508e+06			0.0344	1750000			0.0343703	1.6569e+06		0.0344	1630000		0.0343529	1.72815e+06
0.0343475	1.6465e+06			0.0344	1750000			0.0343991	1.65786e+06		0.0344	1630000		0.0343818	1.72923e+06
0.0343763	1.64793e+06			0.0344	1760000			0.034428	1.65883e+06		0.0344	1630000		0.0344106	1.73031e+06
0.0344051	1.64937e+06			0.0344	1760000			0.0344568	1.6598e+06		0.0344	1630000		0.0344394	1.73139e+06
0.034434	1.65082e+06			0.0345	1760000			0.0344856	1.66078e+06		0.0345	1630000		0.0344683	1.73247e+06
0.0344628	1.65228e+06			0.0345	1760000			0.0345145	1.66176e+06		0.0345	1630000		0.0344971	1.73354e+06
0.0344916	1.65374e+06			0.0345	1760000			0.0345433	1.66274e+06		0.0345	1630000		0.034526	1.73462e+06
0.0345205	1.65521e+06			0.0346	1760000			0.0345722	1.66373e+06		0.0346	1630000		0.0345548	1.7357e+06
0.0345493	1.65665e+06			0.0346	1760000			0.034601	1.66473e+06		0.0346	1630000		0.0345836	1.73677e+06
0.0345781	1.65809e+06			0.0346	1760000			0.0346298	1.66572e+06		0.0346	1630000		0.0346125	1.73784e+06
0.034607	1.65952e+06			0.0346	1760000			0.0346587	1.66672e+06		0.0346	1640000		0.0346413	1.73891e+06
0.0346358	1.66094e+06			0.0347	1760000			0.0346875	1.66772e+06		0.0347	1640000		0.0346701	1.73998e+06
0.0346647	1.66237e+06			0.0347	1760000			0.0347163	1.66872e+06		0.0347	1640000		0.034699	1.74104e+06
0.0346935	1.66378e+06			0.0347	1760000			0.0347452	1.66972e+06		0.0347	1640000		0.0347278	1.7421e+06
0.0347223	1.66518e+06			0.0348	1760000			0.034774	1.67073e+06		0.0348	1640000		0.0347566	1.74317e+06
0.0347512	1.66655e+06			0.0348	1760000			0.0348028	1.67174e+06		0.0348	1640000		0.0347855	1.74423e+06
0.03478	1.6679e+06			0.0348	1760000			0.0348317	1.67275e+06		0.0348	1640000		0.0348143	1.74529e+06
0.0348088	1.66923e+06			0.0348	1760000			0.0348605	1.67377e+06		0.0349	1640000		0.0348431	1.74636e+06
0.0348377	1.67056e+06			0.0349	1760000			0.0348893	1.67478e+06		0.0349	1640000		0.034872	1.74742e+06
0.0348665	1.67187e+06			0.0349	1770000			0.0349182	1.6758e+06		0.0349	1640000		0.0349008	1.74848e+06
0.0348953	1.67317e+06			0.0349	1770000			0.034947	1.67682e+06		0.0349	1650000		0.0349296	1.74955e+06
0.0349242	1.67445e+06			0.035	1770000			0.0349759	1.67784e+06		0.035	1650000		0.0349585	1.75061e+06
0.034953	1.67571e+06			0.035	1770000			0.0350047	1.67885e+06		0.035	1650000		0.0349873	1.75167e+06
0.0349818	1.67696e+06			0.035	1770000			0.0350335	1.67986e+06		0.035	1650000		0.0350162	1.75274e+06
0.0350107	1.67817e+06			0.0351	1770000			0.0350624	1.68088e+06		0.0351	1650000		0.035045	1.75381e+06
0.0350395	1.67937e+06			0.0351	1770000			0.0350912	1.68189e+06		0.0351	1650000		0.0350738	1.75488e+06
0.0350684	1.68053e+06			0.0351	1770000			0.03512	1.6829e+06		0.0351	1650000		0.0351027	1.75595e+06
0.0350972	1.68166e+06			0.0351	1780000			0.0351489	1.68392e+06		0.0351	1650000		0.0351315	1.75702e+06
0.035126	1.68276e+06			0.0352	1780000			0.0351777	1.68494e+06		0.0352	1650000		0.0351603	1.75809e+06
0.0351549	1.68385e+06			0.0352	1780000			0.0352065	1.68595e+06		0.0352	1650000		0.0351892	1.75916e+06
0.0351837	1.68495e+06			0.0352	1780000			0.0352354	1.68697e+06		0.0352	1660000		0.035218	1.76021e+06
0.0352125	1.68606e+06			0.0353	1780000			0.0352642	1.68799e+06		0.0353	1660000		0.0352468	1.76126e+06
0.0352414	1.68716e+06			0.0353	1780000			0.035293	1.68901e+06		0.0353	1660000		0.0352757	1.7623e+06
0.0352702	1.68826e+06			0.0353	1780000			0.0353219	1.69003e+06		0.0353	1660000		0.0353045	1.76334e+06
0.035299	1.68934e+06			0.0353	1790000			0.0353507	1.69105e+06		0.0353	1660000		0.0353333	1.76438e+06
0.0353279	1.69042e+06			0.0354	1790000			0.0353795	1.69207e+06		0.0354	1660000		0.0353622	1.76541e+06
0.0353567	1.69148e+06			0.0354	1790000			0.0354084	1.69308e+06		0.0354	1660000		0.035391	1.76645e+06
0.0353855	1.69251e+06			0.0354	1790000			0.0354372	1.6941e+06		0.0354	1660000		0.0354199	1.76748e+06
0.0354144	1.69349e+06			0.0355	1790000			0.0354661	1.69511e+06		0.0355	1660000		0.0354487	1.76852e+06
0.0354432	1.69441e+06			0.0355	1790000			0.0354949	1.69612e+06		0.0355	1660000		0.0354775	1.76955e+06
0.0354721	1.69529e+06			0.0355	1800000			0.0355237	1.69713e+06		0.0355	1660000		0.0355064	1.77058e+06
0.0355009	1.69612e+06			0.0355	1800000			0.0355526	1.69812e+06		0.0355	1670000		0.0355352	1.77161e+06
0.0355297	1.69691e+06			0.0356	1800000			0.0355814	1.69911e+06		0.0356	1670000		0.035564	1.77264e+06
0.0355586	1.69768e+06			0.0356	1800000			0.0356102	1.7001e+06		0.0356	1670000		0.0355929	1.77368e+06
0.0355874	1.69843e+06			0.0356	1800000			0.0356391	1.70108e+06		0.0356	1670000		0.0356217	1.77472e+06
0.0356162	1.69916e+06			0.0357	1800000			0.0356679	1.70206e+06		0.0357	1670000		0.0356505	1.77577e+06
0.0356451	1.69986e+06			0.0357	1810000			0.0356967	1.70302e+06		0.0357	1670000		0.0356794	1.77682e+06
0.0356739	1.70055e+06			0.0357	1810000			0.0357256	1.70399e+06		0.0357	1670000		0.0357082	1.77787e+06
0.0357027	1.70121e+06			0.0357	1810000			0.0357544	1.70495e+06		0.0357	1670000		0.035737	1.77892e+06
0.0357316	1.70185e+06			0.0358	1810000			0.0357832	1.70591e+06		0.0358	1670000		0.0357659	1.77998e+06
0.0357604	1.70248e+06			0.0358	1810000			0.0358121	1.70687e+06		0.0358	1670000		0.0357947	1.78104e+06
0.0357892	1.7031e+06			0.0358	1810000			0.0358409	1.70783e+06		0.0358	1680000		0.0358235	1.7821e+06
0.0358181	1.70372e+06			0.0359	1810000			0.0358697	1.70878e+06		0.0359	1680000		0.0358524	1.78316e+06
0.0358469	1.70436e+06			0.0359	1820000			0.0358986	1.70974e+06		0.0359	1680000		0.0358812	1.78423e+06
0.0358758	1.70501e+06			0.0359	1820000			0.0359274	1.71069e+06		0.0359	1680000		0.0359101	1.7853e+06
0.0359046	1.70568e+06			0.0359	1820000			0.0359563	1.71165e+06		0.0359	1680000		0.0359389	1.78638e+06
0.0359334	1.70635e+06			0.036	1820000			0.0359851	1.71259e+06		0.036	1680000		0.0359677	1.78746e+06
0.0359623	1.70704e+06			0.036	1820000			0.0360139	1.71352e+06		0.036	1680000		0.0359966	1.78855e+06
0.0359911	1.70775e+06			0.036	1820000			0.0360428	1.71446e+06		0.036	1680000		0.0360254	1.78965e+06
0.0360199	1.70848e+06			0.0361	1820000			0.0360716	1.7154e+06		0.0361	1680000		0.0360542	1.79075e+06
0.0360488	1.70923e+06			0.0361	1820000			0.0361004	1.71635e+06		0.0361	1680000		0.0360831	1.79185e+06
0.0360776	1.71001e+06			0.0361	1820000			0.0361293	1.7173e+06		0.0361	1690000		0.0361119	1.79295e+06
0.0361064	1.71083e+06			0.0361	1820000			0.0361581	1.71826e+06		0.0361	1690000		0.0361407	1.79405e+06
0.0361353	1.71168e+06			0.0362	1820000			0.0361869	1.71922e+06		0.0362	1690000		0.0361696	1.79516e+06
0.0361641	1.71255e+06			0.0362	1820000			0.0362158	1.7202e+06		0.0362	1690000		0.0361984	1.79628e+06
0.0361929	1.71343e+06			0.0362	1820000			0.0362446	1.72118e+06		0.0362	1690000		0.0362272	1.7974e+06
0.0362218	1.71434e+06			0.0363	1820000			0.0362734	1.72216e+06		0.0363	1690000		0.0362561	1.79852e+06
0.0362506	1.71528e+06			0.0363	1830000			0.0363023	1.72316e+06		0.0363	1690000		0.0362849	1.79963e+06
0.0362794	1.71622e+06			0.0363	1830000			0.0363311	1.72416e+06		0.0363	1690000		0.0363137	1.80075e+06
0.0363083	1.71712e+06			0.0363	1830000			0.0363599	1.72518e+06		0.0364	1690000		0.0363426	1.80186e+06
0.0363371	1.71797e+06			0.0364	1830000			0.0363888	1.7262e+06		0.0364	1700000		0.0363714	1.80298e+06
0.036366	1.71878e+06			0.0364	1830000			0.0364176	1.72723e+06		0.0364	1700000		0.0364003	1.80409e+06
0.0363948	1.71958e+06			0.0364	1830000			0.0364465	1.72827e+06		0.0364	1700000		0.0364291	1.80521e+06
0.0364236	1.72039e+06			0.0365	1830000			0.0364753	1.72931e+06		0.0365	1700000		0.0364579	1.80633e+06
0.0364525	1.72123e+06			0.0365	1830000			0.0365041	1.73035e+06		0.0365	1700000		0.0364868	1.80745e+06
0.0364813	1.72209e+06			0.0365	1830000			0.036533	1.73139e+06		0.0365	1700000		0.0365156	1.80856e+06
0.0365101	1.72298e+06			0.0366	1830000			0.0365618	1.73243e+06		0.0366	1700000		0.0365444	1.80966e+06
0.036539	1.72394e+06			0.0366	1830000			0.0365906	1.73347e+06		0.0366	1700000		0.0365733	1.81077e+06
0.0365678	1.72499e+06			0.0366	1830000			0.0366195	1.73452e+06		0.0366	1700000		0.0366021	1.81187e+06
0.0365966	1.72609e+06			0.0366	1830000			0.0366483	1.73556e+06		0.0366	1700000		0.0366309	1.81297e+06
0.0366255	1.7272e+06			0.0367	1830000			0.0366771	1.7366e+06		0.0367	1710000		0.0366598	1.81406e+06
0.0366543	1.72834e+06			0.0367	1830000			0.036706	1.73764e+06		0.0367	1710000		0.0366886	1.81516e+06
0.0366831	1.72951e+06			0.0367	1830000			0.0367348	1.73869e+06		0.0367	1710000		0.0367174	1.81625e+06
0.036712	1.73074e+06			0.0368	1830000			0.0367636	1.73973e+06		0.0368	1710000		0.0367463	1.81734e+06
0.0367408	1.73201e+06			0.0368	1830000			0.0367925	1.74077e+06		0.0368	1710000		0.0367751	1.81843e+06
0.0367697	1.7333e+06			0.0368	1830000			0.0368213	1.74181e+06		0.0368	1710000		0.0368039	1.81951e+06
0.0367985	1.73456e+06			0.0368	1830000			0.0368502	1.74285e+06		0.0368	1710000		0.0368328	1.82059e+06
0.0368273	1.73577e+06			0.0369	1830000			0.036879	1.74389e+06		0.0369	1710000		0.0368616	1.82167e+06
0.0368562	1.73697e+06			0.0369	1830000			0.0369078	1.74493e+06		0.0369	1710000		0.0368905	1.82276e+06
0.036885	1.7382e+06			0.0369	1830000			0.0369367	1.74596e+06		0.0369	1710000		0.0369193	1.82385e+06
0.0369138	1.73946e+06			0.037	1830000			0.0369655	1.74699e+06		0.037	1720000		0.0369481	1.82494e+06
0.0369427	1.74073e+06			0.037	1830000			0.0369943	1.74802e+06		0.037	1720000		0.036977	1.82604e+06
0.0369715	1.74195e+06			0.037	1840000			0.0370232	1.74904e+06		0.037	1720000		0.0370058	1.82713e+06
0.0370003	1.74314e+06			0.037	1840000			0.037052	1.75007e+06		0.037	1720000		0.0370346	1.82823e+06
0.0370292	1.74434e+06			0.0371	1840000			0.0370808	1.75109e+06		0.0371	1720000		0.0370635	1.82932e+06
0.037058	1.74554e+06			0.0371	1840000			0.0371097	1.75212e+06		0.0371	1720000		0.0370923	1.8304e+06
0.0370868	1.74676e+06			0.0371	1840000			0.0371385	1.75316e+06		0.0371	1720000		0.0371211	1.83148e+06
0.0371157	1.74799e+06			0.0372	1840000			0.0371673	1.75419e+06		0.0372	1720000		0.03715	1.83255e+06
0.0371445	1.74924e+06			0.0372	1840000			0.0371962	1.75522e+06		0.0372	1720000		0.0371788	1.8336e+06
0.0371734	1.75053e+06			0.0372	1840000			0.037225	1.75626e+06		0.0372	1720000		0.0372076	1.83465e+06
0.0372022	1.75182e+06			0.0372	1840000			0.0372538	1.75729e+06		0.0372	1730000		0.0372365	1.8357e+06
0.037231	1.75295e+06			0.0373	1840000			0.0372827	1.75832e+06		0.0373	1730000		0.0372653	1.83674e+06
0.0372599	1.75394e+06			0.0373	1840000			0.0373115	1.75936e+06		0.0373	1730000		0.0372941	1.83778e+06
0.0372887	1.75482e+06			0.0373	1850000			0.0373404	1.76039e+06		0.0373	1730000		0.037323	1.83883e+06
0.0373175	1.75564e+06			0.0374	1850000			0.0373692	1.76141e+06		0.0374	1730000		0.0373518	1.83988e+06
0.0373464	1.75645e+06			0.0374	1850000			0.037398	1.76243e+06		0.0374	1730000		0.0373807	1.84092e+06
0.0373752	1.75728e+06			0.0374	1850000			0.0374269	1.76344e+06		0.0374	1730000		0.0374095	1.84195e+06
0.037404	1.75811e+06			0.0374	1850000			0.0374557	1.76445e+06		0.0374	1730000		0.0374383	1.84298e+06
0.0374329	1.75895e+06			0.0375	1850000			0.0374845	1.76547e+06		0.0375	1730000		0.0374672	1.844e+06
0.0374617	1.7598e+06			0.0375	1850000			0.0375134	1.76648e+06		0.0375	1730000		0.037496	1.84503e+06
0.0374905	1.76061e+06			0.0375	1850000			0.0375422	1.76749e+06		0.0375	1730000		0.0375248	1.84605e+06
0.0375194	1.76143e+06			0.0376	1850000			0.037571	1.76851e+06		0.0376	1740000		0.0375537	1.84708e+06
0.0375482	1.76224e+06			0.0376	1850000			0.0375999	1.76952e+06		0.0376	1740000		0.0375825	1.8481e+06
0.037577	1.76305e+06			0.0376	1850000			0.0376287	1.77053e+06		0.0376	1740000		0.0376113	1.84913e+06
0.0376059	1.76386e+06			0.0376	1850000			0.0376575	1.77153e+06		0.0376	1740000		0.0376402	1.85015e+06
0.0376347	1.76468e+06			0.0377	1850000			0.0376864	1.77252e+06		0.0377	1740000		0.037669	1.85118e+06
0.0376636	1.7655e+06			0.0377	1860000			0.0377152	1.7735e+06		0.0377	1740000		0.0376978	1.85221e+06
0.0376924	1.76633e+06			0.0377	1860000			0.037744	1.77447e+06		0.0377	1740000		0.0377267	1.85323e+06
0.0377212	1.76713e+06			0.0378	1860000			0.0377729	1.77544e+06		0.0378	1740000		0.0377555	1.85426e+06
0.0377501	1.76791e+06			0.0378	1860000			0.0378017	1.77639e+06		0.0378	1740000		0.0377843	1.8553e+06
0.0377789	1.76868e+06			0.0378	1860000			0.0378306	1.77734e+06		0.0378	1740000		0.0378132	1.85634e+06
0.0378077	1.76945e+06			0.0378	1860000			0.0378594	1.77828e+06		0.0379	1750000		0.037842	1.85738e+06
0.0378366	1.77022e+06			0.0379	1860000			0.0378882	1.77922e+06		0.0379	1750000		0.0378709	1.85843e+06
0.0378654	1.771e+06			0.0379	1860000			0.0379171	1.78016e+06		0.0379	1750000		0.0378997	1.85947e+06
0.0378942	1.77179e+06			0.0379	1860000			0.0379459	1.7811e+06		0.0379	1750000		0.0379285	1.86052e+06
0.0379231	1.77258e+06			0.038	1860000			0.0379747	1.78203e+06		0.038	1750000		0.0379574	1.86156e+06
0.0379519	1.77336e+06			0.038	1860000			0.0380036	1.78297e+06		0.038	1750000		0.0379862	1.86261e+06
0.0379807	1.77415e+06			0.038	1860000			0.0380324	1.78391e+06		0.038	1750000		0.038015	1.86366e+06
0.0380096	1.77496e+06			0.038	1870000			0.0380612	1.78485e+06		0.0381	1750000		0.0380439	1.86471e+06
0.0380384	1.77579e+06			0.0381	1870000			0.0380901	1.78579e+06		0.0381	1750000		0.0380727	1.86576e+06
0.0380672	1.77662e+06			0.0381	1870000			0.0381189	1.78673e+06		0.0381	1750000		0.0381015	1.86681e+06
0.0380961	1.77742e+06			0.0381	1870000			0.0381477	1.78768e+06		0.0381	1760000		0.0381304	1.86786e+06
0.0381249	1.77819e+06			0.0382	1870000			0.0381766	1.78863e+06		0.0382	1760000		0.0381592	1.86891e+06
0.0381538	1.77889e+06			0.0382	1870000			0.0382054	1.78958e+06		0.0382	1760000		0.038188	1.86996e+06
0.0381826	1.77952e+06			0.0382	1870000			0.0382342	1.79053e+06		0.0382	1760000		0.0382169	1.87101e+06
0.0382114	1.78012e+06			0.0383	1870000			0.0382631	1.79149e+06		0.0383	1760000		0.0382457	1.87206e+06
0.0382403	1.78069e+06			0.0383	1870000			0.0382919	1.79244e+06		0.0383	1760000		0.0382745	1.87311e+06
0.0382691	1.78125e+06			0.0383	1870000			0.0383208	1.7934e+06		0.0383	1760000		0.0383034	1.87416e+06
0.0382979	1.7818e+06			0.0383	1870000			0.0383496	1.79435e+06		0.0383	1760000		0.0383322	1.87522e+06
0.0383268	1.78236e+06			0.0384	1880000			0.0383784	1.79531e+06		0.0384	1760000		0.0383611	1.87628e+06
0.0383556	1.78293e+06			0.0384	1880000			0.0384073	1.79626e+06		0.0384	1760000		0.0383899	1.87734e+06
0.0383844	1.78356e+06			0.0384	1880000			0.0384361	1.79721e+06		0.0384	1770000		0.0384187	1.87839e+06
0.0384133	1.78423e+06			0.0385	1880000			0.0384649	1.79817e+06		0.0385	1770000		0.0384476	1.87943e+06
0.0384421	1.78495e+06			0.0385	1880000			0.0384938	1.79912e+06		0.0385	1770000		0.0384764	1.88048e+06
0.0384709	1.78571e+06			0.0385	1880000			0.0385226	1.80008e+06		0.0385	1770000		0.0385052	1.88153e+06
0.0384998	1.78651e+06			0.0385	1880000			0.0385514	1.80104e+06		0.0385	1770000		0.0385341	1.88257e+06
0.0385286	1.78736e+06			0.0386	1880000			0.0385803	1.80201e+06		0.0386	1770000		0.0385629	1.88362e+06
0.0385574	1.78823e+06			0.0386	1880000			0.0386091	1.80299e+06		0.0386	1770000		0.0385917	1.88466e+06
0.0385863	1.78912e+06			0.0386	1880000			0.0386379	1.80397e+06		0.0386	1770000		0.0386206	1.88571e+06
0.0386151	1.79001e+06			0.0387	1880000			0.0386668	1.80495e+06		0.0387	1770000		0.0386494	1.88675e+06
0.038644	1.7909e+06			0.0387	1880000			0.0386956	1.80594e+06		0.0387	1770000		0.0386782	1.88779e+06
0.0386728	1.79178e+06			0.0387	1880000			0.0387244	1.80693e+06		0.0387	1780000		0.0387071	1.88883e+06
0.0387016	1.79265e+06			0.0387	1880000			0.0387533	1.80793e+06		0.0387	1780000		0.0387359	1.88987e+06
0.0387305	1.79353e+06			0.0388	1880000			0.0387821	1.80892e+06		0.0388	1780000		0.0387647	1.89092e+06
0.0387593	1.79442e+06			0.0388	1890000			0.038811	1.80992e+06		0.0388	1780000		0.0387936	1.89196e+06
0.0387881	1.79533e+06			0.0388	1890000			0.0388398	1.81092e+06		0.0388	1780000		0.0388224	1.893e+06
0.038817	1.79628e+06			0.0389	1890000			0.0388686	1.81192e+06		0.0389	1780000		0.0388512	1.89404e+06
0.0388458	1.79727e+06			0.0389	1890000			0.0388975	1.81293e+06		0.0389	1780000		0.0388801	1.89507e+06
0.0388746	1.79829e+06			0.0389	1890000			0.0389263	1.81393e+06		0.0389	1780000		0.0389089	1.89611e+06
0.0389035	1.79937e+06			0.0389	1890000			0.0389551	1.81494e+06		0.0389	1780000		0.0389378	1.89714e+06
0.0389323	1.80052e+06			0.039	1890000			0.038984	1.81594e+06		0.039	1780000		0.0389666	1.89818e+06
0.0389611	1.80172e+06			0.039	1890000			0.0390128	1.81695e+06		0.039	1780000		0.0389954	1.89922e+06
0.03899	1.80296e+06			0.039	1890000			0.0390416	1.81797e+06		0.039	1790000		0.0390243	1.90026e+06
0.0390188	1.80423e+06			0.0391	1890000			0.0390705	1.81898e+06		0.0391	1790000		0.0390531	1.90129e+06
0.0390477	1.80553e+06			0.0391	1900000			0.0390993	1.82e+06		0.0391	1790000		0.0390819	1.90233e+06
0.0390765	1.80685e+06			0.0391	1900000			0.0391281	1.82102e+06		0.0391	1790000		0.0391108	1.90337e+06
0.0391053	1.8082e+06			0.0391	1900000			0.039157	1.82204e+06		0.0391	1790000		0.0391396	1.90442e+06
0.0391342	1.80956e+06			0.0392	1900000			0.0391858	1.82305e+06		0.0392	1790000		0.0391684	1.90547e+06
0.039163	1.81094e+06			0.0392	1900000			0.0392146	1.82406e+06		0.0392	1790000		0.0391973	1.90652e+06
0.0391918	1.81233e+06			0.0392	1900000			0.0392435	1.82508e+06		0.0392	1790000		0.0392261	1.90756e+06
0.0392207	1.81372e+06			0.0393	1900000			0.0392723	1.82609e+06		0.0393	1790000		0.0392549	1.90861e+06
0.0392495	1.81512e+06			0.0393	1900000			0.0393011	1.8271e+06		0.0393	1790000		0.0392838	1.90966e+06
0.0392783	1.81652e+06			0.0393	1910000			0.03933	1.82811e+06		0.0393	1800000		0.0393126	1.91071e+06
0.0393072	1.81791e+06			0.0393	1910000			0.0393588	1.82912e+06		0.0394	1800000		0.0393414	1.91175e+06
0.039336	1.81929e+06			0.0394	1910000			0.0393877	1.83013e+06		0.0394	1800000		0.0393703	1.9128e+06
0.0393648	1.82067e+06			0.0394	1910000			0.0394165	1.83114e+06		0.0394	1800000		0.0393991	1.91385e+06
0.0393937	1.82204e+06			0.0394	1910000			0.0394453	1.83215e+06		0.0394	1800000		0.039428	1.9149e+06
0.0394225	1.82341e+06			0.0395	1910000			0.0394742	1.83315e+06		0.0395	1800000		0.0394568	1.91595e+06
0.0394513	1.82474e+06			0.0395	1910000			0.039503	1.83416e+06		0.0395	1800000		0.0394856	1.91699e+06
0.0394802	1.82606e+06			0.0395	1920000			0.0395318	1.83515e+06		0.0395	1800000		0.0395145	1.91804e+06
0.039509	1.82738e+06			0.0395	1920000			0.0395607	1.83615e+06		0.0396	1800000		0.0395433	1.91908e+06
0.0395379	1.82868e+06			0.0396	1920000			0.0395895	1.83713e+06		0.0396	1800000		0.0395721	1.92012e+06
0.0395667	1.82996e+06			0.0396	1920000			0.0396183	1.83811e+06		0.0396	1800000		0.039601	1.92116e+06
0.0395955	1.83123e+06			0.0396	1920000			0.0396472	1.83907e+06		0.0396	1810000		0.0396298	1.9222e+06
0.0396244	1.83247e+06			0.0397	1920000			0.039676	1.84004e+06		0.0397	1810000		0.0396586	1.92322e+06
0.0396532	1.83368e+06			0.0397	1920000			0.0397048	1.841e+06		0.0397	1810000		0.0396875	1.92425e+06
0.039682	1.83487e+06			0.0397	1920000			0.0397337	1.84196e+06		0.0397	1810000		0.0397163	1.92527e+06
0.0397109	1.83604e+06			0.0398	1920000			0.0397625	1.84291e+06		0.0398	1810000		0.0397451	1.92629e+06
0.0397397	1.83719e+06			0.0398	1920000			0.0397913	1.84387e+06		0.0398	1810000		0.039774	1.92731e+06
0.0397685	1.83833e+06			0.0398	1920000			0.0398202	1.84482e+06		0.0398	1810000		0.0398028	1.92834e+06
0.0397974	1.83946e+06			0.0398	1920000			0.039849	1.84576e+06		0.0398	1810000		0.0398316	1.92936e+06
0.0398262	1.8406e+06			0.0399	1920000			0.0398779	1.84671e+06		0.0399	1810000		0.0398605	1.93038e+06
0.039855	1.84172e+06			0.0399	1920000			0.0399067	1.84766e+06		0.0399	1810000		0.0398893	1.9314e+06
0.0398839	1.84282e+06			0.0399	1920000			0.0399355	1.8486e+06		0.0399	1820000		0.0399182	1.93242e+06
0.0399127	1.84391e+06			0.04	1920000			0.0399644	1.84954e+06		0.04	1820000		0.039947	1.93344e+06
0.0399415	1.84497e+06			0.04	1920000			0.0399932	1.85049e+06		0.04	1820000		0.0399758	1.93446e+06
0.0399704	1.84599e+06			0.04	1930000			0.040022	1.85143e+06		0.04	1820000		0.0400047	1.93549e+06
0.0399992	1.84697e+06			0.04	1930000			0.0400509	1.85237e+06		0.04	1820000		0.0400335	1.93651e+06
0.0400281	1.84788e+06			0.0401	1930000			0.0400797	1.85332e+06		0.0401	1820000		0.0400623	1.93752e+06
0.0400569	1.84877e+06			0.0401	1930000			0.0401085	1.85427e+06		0.0401	1820000		0.0400912	1.93854e+06
0.0400857	1.84963e+06			0.0401	1930000			0.0401374	1.85522e+06		0.0401	1820000		0.04012	1.93956e+06
0.0401146	1.85048e+06			0.0402	1930000			0.0401662	1.85617e+06		0.0402	1820000		0.0401488	1.94059e+06
0.0401434	1.85132e+06			0.0402	1930000			0.040195	1.85713e+06		0.0402	1820000		0.0401777	1.94161e+06
0.0401722	1.85215e+06			0.0402	1930000			0.0402239	1.85809e+06		0.0402	1830000		0.0402065	1.94264e+06
0.0402011	1.853e+06			0.0402	1930000			0.0402527	1.85905e+06		0.0402	1830000		0.0402353	1.94367e+06
0.0402299	1.85387e+06			0.0403	1930000			0.0402815	1.86001e+06		0.0403	1830000		0.0402642	1.9447e+06
0.0402587	1.85477e+06			0.0403	1930000			0.0403104	1.86097e+06		0.0403	1830000		0.040293	1.94572e+06
0.0402876	1.85569e+06			0.0403	1930000			0.0403392	1.86194e+06		0.0403	1830000		0.0403218	1.94675e+06
0.0403164	1.85661e+06			0.0404	1930000			0.0403681	1.86291e+06		0.0404	1830000		0.0403507	1.94777e+06
0.0403452	1.85752e+06			0.0404	1930000			0.0403969	1.86388e+06		0.0404	1830000		0.0403795	1.9488e+06
0.0403741	1.85843e+06			0.0404	1930000			0.0404257	1.86485e+06		0.0404	1830000		0.0404084	1.94982e+06
0.0404029	1.85931e+06			0.0404	1930000			0.0404546	1.86582e+06		0.0404	1830000		0.0404372	1.95086e+06
0.0404317	1.86019e+06			0.0405	1930000			0.0404834	1.8668e+06		0.0405	1830000		0.040466	1.95189e+06
0.0404606	1.86106e+06			0.0405	1930000			0.0405122	1.86778e+06		0.0405	1830000		0.0404949	1.95292e+06
0.0404894	1.86192e+06			0.0405	1930000			0.0405411	1.86876e+06		0.0405	1840000		0.0405237	1.95396e+06
0.0405183	1.86277e+06			0.0406	1930000			0.0405699	1.86975e+06		0.0406	1840000		0.0405525	1.955e+06
0.0405471	1.8636e+06			0.0406	1930000			0.0405987	1.87074e+06		0.0406	1840000		0.0405814	1.95604e+06
0.0405759	1.86441e+06			0.0406	1930000			0.0406276	1.87172e+06		0.0406	1840000		0.0406102	1.95707e+06
0.0406048	1.86521e+06			0.0406	1930000			0.0406564	1.87272e+06		0.0406	1840000		0.040639	1.95811e+06
0.0406336	1.86601e+06			0.0407	1940000			0.0406852	1.87371e+06		0.0407	1840000		0.0406679	1.95915e+06
0.0406624	1.86682e+06			0.0407	1940000			0.0407141	1.87471e+06		0.0407	1840000		0.0406967	1.9602e+06
0.0406913	1.86765e+06			0.0407	1940000			0.0407429	1.8757e+06		0.0407	1840000		0.0407255	1.96125e+06
0.0407201	1.86848e+06			0.0408	1940000			0.0407717	1.8767e+06		0.0408	1840000		0.0407544	1.96232e+06
0.0407489	1.86932e+06			0.0408	1940000			0.0408006	1.8777e+06		0.0408	1840000		0.0407832	1.96339e+06
0.0407778	1.87016e+06			0.0408	1940000			0.0408294	1.87869e+06		0.0408	1850000		0.040812	1.96448e+06
0.0408066	1.87099e+06			0.0408	1940000			0.0408583	1.87969e+06		0.0408	1850000		0.0408409	1.96557e+06
0.0408354	1.87182e+06			0.0409	1950000			0.0408871	1.88068e+06		0.0409	1850000		0.0408697	1.96667e+06
0.0408643	1.87267e+06			0.0409	1950000			0.0409159	1.88168e+06		0.0409	1850000		0.0408986	1.96777e+06
0.0408931	1.87352e+06			0.0409	1950000			0.0409448	1.88267e+06		0.0409	1850000		0.0409274	1.96888e+06
0.0409219	1.87437e+06			0.041	1950000			0.0409736	1.88367e+06		0.041	1850000		0.0409562	1.96999e+06
0.0409508	1.87521e+06			0.041	1950000			0.0410024	1.88466e+06		0.041	1850000		0.0409851	1.9711e+06
0.0409796	1.87605e+06			0.041	1950000			0.0410313	1.88566e+06		0.041	1850000		0.0410139	1.97221e+06
0.0410085	1.87689e+06			0.041	1950000			0.0410601	1.88665e+06		0.0411	1850000		0.0410427	1.97333e+06
0.0410373	1.87775e+06			0.0411	1960000			0.0410889	1.88764e+06		0.0411	1850000		0.0410716	1.97445e+06
0.0410661	1.87863e+06			0.0411	1960000			0.0411178	1.88863e+06		0.0411	1860000		0.0411004	1.97557e+06
0.041095	1.87952e+06			0.0411	1960000			0.0411466	1.88962e+06		0.0411	1860000		0.0411292	1.97668e+06
0.0411238	1.88043e+06			0.0412	1960000			0.0411754	1.89061e+06		0.0412	1860000		0.0411581	1.9778e+06
0.0411526	1.88135e+06			0.0412	1960000			0.0412043	1.8916e+06		0.0412	1860000		0.0411869	1.97892e+06
0.0411815	1.88227e+06			0.0412	1960000			0.0412331	1.89258e+06		0.0412	1860000		0.0412157	1.98004e+06
0.0412103	1.8832e+06			0.0413	1960000			0.0412619	1.89357e+06		0.0413	1860000		0.0412446	1.98116e+06
0.0412391	1.88413e+06			0.0413	1970000			0.0412908	1.89455e+06		0.0413	1860000		0.0412734	1.98229e+06
0.041268	1.88508e+06			0.0413	1970000			0.0413196	1.89554e+06		0.0413	1860000		0.0413022	1.98341e+06
0.0412968	1.88603e+06			0.0413	1970000			0.0413485	1.89652e+06		0.0413	1860000		0.0413311	1.98453e+06
0.0413256	1.88699e+06			0.0414	1970000			0.0413773	1.89751e+06		0.0414	1870000		0.0413599	1.98564e+06
0.0413545	1.88797e+06			0.0414	1970000			0.0414061	1.89851e+06		0.0414	1870000		0.0413887	1.98674e+06
0.0413833	1.88896e+06			0.0414	1970000			0.041435	1.8995e+06		0.0414	1870000		0.0414176	1.98785e+06
0.0414121	1.88995e+06			0.0415	1970000			0.0414638	1.9005e+06		0.0415	1870000		0.0414464	1.98895e+06
0.041441	1.89095e+06			0.0415	1970000			0.0414926	1.9015e+06		0.0415	1870000		0.0414753	1.99005e+06
0.0414698	1.89198e+06			0.0415	1970000			0.0415215	1.9025e+06		0.0415	1870000		0.0415041	1.99115e+06
0.0414987	1.89304e+06			0.0415	1980000			0.0415503	1.90351e+06		0.0415	1870000		0.0415329	1.99224e+06
0.0415275	1.89415e+06			0.0416	1980000			0.0415791	1.90453e+06		0.0416	1870000		0.0415618	1.99333e+06
0.0415563	1.89528e+06			0.0416	1980000			0.041608	1.90555e+06		0.0416	1870000		0.0415906	1.99441e+06
0.0415852	1.89643e+06			0.0416	1980000			0.0416368	1.90658e+06		0.0416	1870000		0.0416194	1.9955e+06
0.041614	1.8976e+06			0.0417	1980000			0.0416656	1.90761e+06		0.0417	1880000		0.0416483	1.99659e+06
0.0416428	1.89878e+06			0.0417	1980000			0.0416945	1.90864e+06		0.0417	1880000		0.0416771	1.99767e+06
0.0416717	1.89997e+06			0.0417	1980000			0.0417233	1.90967e+06		0.0417	1880000		0.0417059	1.99875e+06
0.0417005	1.90116e+06			0.0417	1980000			0.0417521	1.9107e+06		0.0417	1880000		0.0417348	1.99982e+06
0.0417293	1.90236e+06			0.0418	1980000			0.041781	1.91174e+06		0.0418	1880000		0.0417636	2.00088e+06
0.0417582	1.90356e+06			0.0418	1980000			0.0418098	1.91278e+06		0.0418	1880000		0.0417924	2.00194e+06
0.041787	1.90474e+06			0.0418	1980000			0.0418386	1.91383e+06		0.0418	1880000		0.0418213	2.00299e+06
0.0418158	1.90591e+06			0.0419	1990000			0.0418675	1.91487e+06		0.0419	1880000		0.0418501	2.00404e+06
0.0418447	1.90704e+06			0.0419	1990000			0.0418963	1.91592e+06		0.0419	1880000		0.0418789	2.00509e+06
0.0418735	1.90815e+06			0.0419	1990000			0.0419252	1.91697e+06		0.0419	1880000		0.0419078	2.00613e+06
0.0419023	1.90923e+06			0.0419	1990000			0.041954	1.91802e+06		0.0419	1890000		0.0419366	2.00718e+06
0.0419312	1.91028e+06			0.042	1990000			0.0419828	1.91907e+06		0.042	1890000		0.0419655	2.00822e+06
0.04196	1.91129e+06			0.042	1990000			0.0420117	1.92012e+06		0.042	1890000		0.0419943	2.00926e+06
0.0419889	1.91225e+06			0.042	1990000			0.0420405	1.92118e+06		0.042	1890000		0.0420231	2.01031e+06
0.0420177	1.91316e+06			0.0421	1990000			0.0420693	1.92223e+06		0.0421	1890000		0.042052	2.01135e+06
0.0420465	1.91402e+06			0.0421	1990000			0.0420982	1.92329e+06		0.0421	1890000		0.0420808	2.0124e+06
0.0420754	1.91484e+06			0.0421	1990000			0.042127	1.92435e+06		0.0421	1890000		0.0421096	2.01344e+06
0.0421042	1.91565e+06			0.0421	1990000			0.0421558	1.92539e+06		0.0421	1890000		0.0421385	2.01448e+06
0.042133	1.91645e+06			0.0422	1990000			0.0421847	1.92642e+06		0.0422	1890000		0.0421673	2.01553e+06
0.0421619	1.91723e+06			0.0422	1990000			0.0422135	1.92746e+06		0.0422	1890000		0.0421961	2.01658e+06
0.0421907	1.918e+06			0.0422	1990000			0.0422423	1.92848e+06		0.0422	1890000		0.042225	2.01762e+06
0.0422195	1.91877e+06			0.0423	1990000			0.0422712	1.92951e+06		0.0423	1900000		0.0422538	2.01867e+06
0.0422484	1.91953e+06			0.0423	1990000			0.0423	1.93052e+06		0.0423	1900000		0.0422826	2.01971e+06
0.0422772	1.92031e+06			0.0423	1990000			0.0423288	1.93152e+06		0.0423	1900000		0.0423115	2.02076e+06
0.042306	1.92111e+06			0.0423	2000000			0.0423577	1.93252e+06		0.0423	1900000		0.0423403	2.02181e+06
0.0423349	1.92193e+06			0.0424	2000000			0.0423865	1.93351e+06		0.0424	1900000		0.0423691	2.02286e+06
0.0423637	1.92277e+06			0.0424	2000000			0.0424154	1.93449e+06		0.0424	1900000		0.042398	2.02391e+06
0.0423925	1.92362e+06			0.0424	2000000			0.0424442	1.93546e+06		0.0424	1900000		0.0424268	2.02496e+06
0.0424214	1.92448e+06			0.0425	2000000			0.042473	1.93642e+06		0.0425	1900000		0.0424557	2.026e+06
0.0424502	1.92539e+06			0.0425	2000000			0.0425019	1.93737e+06		0.0425	1900000		0.0424845	2.02705e+06
0.0424791	1.92637e+06			0.0425	2000000			0.0425307	1.93831e+06		0.0425	1900000		0.0425133	2.02809e+06
0.0425079	1.9274e+06			0.0425	2000000			0.0425595	1.93924e+06		0.0426	1910000		0.0425422	2.02914e+06
0.0425367	1.92847e+06			0.0426	2010000			0.0425884	1.94018e+06		0.0426	1910000		0.042571	2.03018e+06
0.0425656	1.92957e+06			0.0426	2010000			0.0426172	1.94111e+06		0.0426	1910000		0.0425998	2.03123e+06
0.0425944	1.93069e+06			0.0426	2010000			0.042646	1.94203e+06		0.0426	1910000		0.0426287	2.03227e+06
0.0426232	1.93182e+06			0.0427	2010000			0.0426749	1.94296e+06		0.0427	1910000		0.0426575	2.03332e+06
0.0426521	1.93297e+06			0.0427	2010000			0.0427037	1.94388e+06		0.0427	1910000		0.0426863	2.03437e+06
0.0426809	1.93411e+06			0.0427	2010000			0.0427325	1.94481e+06		0.0427	1910000		0.0427152	2.03541e+06
0.0427097	1.93527e+06			0.0428	2010000			0.0427614	1.94573e+06		0.0428	1910000		0.042744	2.03646e+06
0.0427386	1.93642e+06			0.0428	2010000			0.0427902	1.94667e+06		0.0428	1910000		0.0427728	2.03751e+06
0.0427674	1.93758e+06			0.0428	2010000			0.042819	1.94761e+06		0.0428	1910000		0.0428017	2.03857e+06
0.0427962	1.93875e+06			0.0428	2010000			0.0428479	1.94855e+06		0.0428	1920000		0.0428305	2.03963e+06
0.0428251	1.93992e+06			0.0429	2010000			0.0428767	1.9495e+06		0.0429	1920000		0.0428593	2.04069e+06
0.0428539	1.94109e+06			0.0429	2010000			0.0429056	1.95045e+06		0.0429	1920000		0.0428882	2.04175e+06
0.0428827	1.94227e+06			0.0429	2010000			0.0429344	1.9514e+06		0.0429	1920000		0.042917	2.04282e+06
0.0429116	1.94343e+06			0.043	2010000			0.0429632	1.95236e+06		0.043	1920000		0.0429458	2.04389e+06
0.0429404	1.94458e+06			0.043	2010000			0.0429921	1.95333e+06		0.043	1920000		0.0429747	2.04496e+06
0.0429692	1.94571e+06			0.043	2010000			0.0430209	1.9543e+06		0.043	1920000		0.0430035	2.04604e+06
0.0429981	1.94684e+06			0.043	2010000			0.0430497	1.95528e+06		0.043	1920000		0.0430324	2.04712e+06
0.0430269	1.94796e+06			0.0431	2020000			0.0430786	1.95626e+06		0.0431	1920000		0.0430612	2.04821e+06
0.0430558	1.94906e+06			0.0431	2020000			0.0431074	1.95724e+06		0.0431	1920000		0.04309	2.0493e+06
0.0430846	1.95016e+06			0.0431	2020000			0.0431362	1.95823e+06		0.0431	1930000		0.0431189	2.05039e+06
0.0431134	1.95123e+06			0.0432	2020000			0.0431651	1.95922e+06		0.0432	1930000		0.0431477	2.05149e+06
0.0431423	1.95228e+06			0.0432	2020000			0.0431939	1.9602e+06		0.0432	1930000		0.0431765	2.05259e+06
0.0431711	1.95332e+06			0.0432	2020000			0.0432227	1.96119e+06		0.0432	1930000		0.0432054	2.05369e+06
0.0431999	1.95435e+06			0.0432	2020000			0.0432516	1.96219e+06		0.0432	1930000		0.0432342	2.0548e+06
0.0432288	1.95537e+06			0.0433	2020000			0.0432804	1.96319e+06		0.0433	1930000		0.043263	2.0559e+06
0.0432576	1.9564e+06			0.0433	2020000			0.0433092	1.96419e+06		0.0433	1930000		0.0432919	2.05701e+06
0.0432864	1.95744e+06			0.0433	2020000			0.0433381	1.9652e+06		0.0433	1930000		0.0433207	2.05811e+06
0.0433153	1.95848e+06			0.0434	2020000			0.0433669	1.9662e+06		0.0434	1930000		0.0433495	2.05921e+06
0.0433441	1.95951e+06			0.0434	2020000			0.0433958	1.96721e+06		0.0434	1930000		0.0433784	2.06032e+06
0.0433729	1.96056e+06			0.0434	2020000			0.0434246	1.96822e+06		0.0434	1940000		0.0434072	2.06142e+06
0.0434018	1.96161e+06			0.0434	2020000			0.0434534	1.96923e+06		0.0434	1940000		0.043436	2.06252e+06
0.0434306	1.96267e+06			0.0435	2030000			0.0434823	1.97025e+06		0.0435	1940000		0.0434649	2.06361e+06
0.0434594	1.96372e+06			0.0435	2030000			0.0435111	1.97127e+06		0.0435	1940000		0.0434937	2.0647e+06
0.0434883	1.96478e+06			0.0435	2030000			0.0435399	1.97228e+06		0.0435	1940000		0.0435226	2.06579e+06
0.0435171	1.96584e+06			0.0436	2030000			0.0435688	1.9733e+06		0.0436	1940000		0.0435514	2.06687e+06
0.043546	1.96689e+06			0.0436	2030000			0.0435976	1.97432e+06		0.0436	1940000		0.0435802	2.06795e+06
0.0435748	1.96796e+06			0.0436	2030000			0.0436264	1.97534e+06		0.0436	1940000		0.0436091	2.06903e+06
0.0436036	1.96902e+06			0.0436	2030000			0.0436553	1.97635e+06		0.0436	1940000		0.0436379	2.0701e+06
0.0436325	1.97008e+06			0.0437	2030000			0.0436841	1.97737e+06		0.0437	1940000		0.0436667	2.07116e+06
0.0436613	1.97114e+06			0.0437	2030000			0.0437129	1.97838e+06		0.0437	1950000		0.0436956	2.07222e+06
0.0436901	1.97221e+06			0.0437	2030000			0.0437418	1.97939e+06		0.0437	1950000		0.0437244	2.07328e+06
0.043719	1.97354e+06			0.0438	2030000			0.0437706	1.9804e+06		0.0438	1950000		0.0437532	2.07432e+06
0.0437478	1.97523e+06			0.0438	2030000			0.0437994	1.98141e+06		0.0438	1950000		0.0437821	2.07537e+06
0.0437766	1.97708e+06			0.0438	2030000			0.0438283	1.98242e+06		0.0438	1950000		0.0438109	2.0764e+06
0.0438055	1.97894e+06			0.0438	2030000			0.0438571	1.98343e+06		0.0438	1950000		0.0438397	2.07743e+06
0.0438343	1.98087e+06			0.0439	2030000			0.0438859	1.98444e+06		0.0439	1950000		0.0438686	2.07845e+06
0.0438631	1.98264e+06			0.0439	2030000			0.0439148	1.98545e+06		0.0439	1950000		0.0438974	2.07947e+06
0.043892	1.98433e+06			0.0439	2030000			0.0439436	1.98646e+06		0.0439	1950000		0.0439262	2.08048e+06
0.0439208	1.98611e+06			0.044	2030000			0.0439725	1.98747e+06		0.044	1950000		0.0439551	2.08149e+06
0.0439496	1.98782e+06			0.044	2030000			0.0440013	1.98847e+06		0.044	1950000		0.0439839	2.0825e+06
0.0439785	1.98938e+06			0.044	2030000			0.0440301	1.98947e+06		0.044	1960000		0.0440128	2.08351e+06
0.0440073	1.99085e+06			0.044	2030000			0.044059	1.99047e+06		0.0441	1960000		0.0440416	2.08451e+06
0.0440362	1.99232e+06			0.0441	2030000			0.0440878	1.99147e+06		0.0441	1960000		0.0440704	2.08551e+06
0.044065	1.99371e+06			0.0441	2030000			0.0441166	1.99246e+06		0.0441	1960000		0.0440993	2.08651e+06
0.0440938	1.99494e+06			0.0441	2030000			0.0441455	1.99345e+06		0.0441	1960000		0.0441281	2.08751e+06
0.0441227	1.9962e+06			0.0442	2030000			0.0441743	1.99443e+06		0.0442	1960000		0.0441569	2.08851e+06
0.0441515	1.99753e+06			0.0442	2030000			0.0442031	1.99541e+06		0.0442	1960000		0.0441858	2.08951e+06
0.0441803	1.99878e+06			0.0442	2030000			0.044232	1.9964e+06		0.0442	1960000		0.0442146	2.09051e+06
0.0442092	2.00002e+06			0.0442	2030000			0.0442608	1.99738e+06		0.0443	1960000		0.0442434	2.0915e+06
0.044238	2.00125e+06			0.0443	2030000			0.0442896	1.99835e+06		0.0443	1960000		0.0442723	2.0925e+06
0.0442668	2.00242e+06			0.0443	2030000			0.0443185	1.99933e+06		0.0443	1960000		0.0443011	2.0935e+06
0.0442957	2.00352e+06			0.0443	2030000			0.0443473	2.00031e+06		0.0443	1970000		0.0443299	2.09449e+06
0.0443245	2.00461e+06			0.0444	2030000			0.0443761	2.00128e+06		0.0444	1970000		0.0443588	2.09548e+06
0.0443533	2.00567e+06			0.0444	2030000			0.044405	2.00226e+06		0.0444	1970000		0.0443876	2.09648e+06
0.0443822	2.00675e+06			0.0444	2030000			0.0444338	2.00323e+06		0.0444	1970000		0.0444164	2.09748e+06
0.044411	2.00782e+06			0.0445	2020000			0.0444627	2.00421e+06		0.0445	1970000		0.0444453	2.09847e+06
0.0444398	2.00893e+06			0.0445	2020000			0.0444915	2.00519e+06		0.0445	1970000		0.0444741	2.09947e+06
0.0444687	2.01001e+06			0.0445	2020000			0.0445203	2.00616e+06		0.0445	1970000		0.044503	2.10047e+06
0.0444975	2.01106e+06			0.0445	2020000			0.0445492	2.00714e+06		0.0445	1970000		0.0445318	2.10147e+06
0.0445264	2.01209e+06			0.0446	2020000			0.044578	2.00811e+06		0.0446	1970000		0.0445606	2.10247e+06
0.0445552	2.01315e+06			0.0446	2020000			0.0446068	2.00909e+06		0.0446	1970000		0.0445895	2.10347e+06
0.044584	2.01421e+06			0.0446	2020000			0.0446357	2.01006e+06		0.0446	1980000		0.0446183	2.10448e+06
0.0446129	2.01524e+06			0.0447	2020000			0.0446645	2.01103e+06		0.0447	1980000		0.0446471	2.10549e+06
0.0446417	2.01627e+06			0.0447	2020000			0.0446933	2.01199e+06		0.0447	1980000		0.044676	2.10651e+06
0.0446705	2.01732e+06			0.0447	2020000			0.0447222	2.01296e+06		0.0447	1980000		0.0447048	2.10753e+06
0.0446994	2.01833e+06			0.0447	2020000			0.044751	2.01392e+06		0.0447	1980000		0.0447336	2.10856e+06
0.0447282	2.01921e+06			0.0448	2020000			0.0447798	2.01488e+06		0.0448	1980000		0.0447625	2.10959e+06
0.044757	2.02003e+06			0.0448	2020000			0.0448087	2.01584e+06		0.0448	1980000		0.0447913	2.11063e+06
0.0447859	2.02082e+06			0.0448	2020000			0.0448375	2.01679e+06		0.0448	1980000		0.0448201	2.11167e+06
0.0448147	2.02153e+06			0.0449	2020000			0.0448663	2.01773e+06		0.0449	1980000		0.044849	2.11272e+06
0.0448435	2.0222e+06			0.0449	2030000			0.0448952	2.01868e+06		0.0449	1980000		0.0448778	2.11377e+06
0.0448724	2.02276e+06			0.0449	2030000			0.044924	2.01961e+06		0.0449	1990000		0.0449066	2.11482e+06
0.0449012	2.02322e+06			0.0449	2030000			0.0449529	2.02055e+06		0.0449	1990000		0.0449355	2.11588e+06
0.04493	2.02356e+06			0.045	2030000			0.0449817	2.02148e+06		0.045	1990000		0.0449643	2.11693e+06
0.0449589	2.02379e+06			0.045	2030000			0.0450105	2.02241e+06		0.045	1990000		0.0449931	2.11799e+06
0.0449877	2.02398e+06			0.045	2030000			0.0450394	2.02335e+06		0.045	1990000		0.045022	2.11905e+06
0.0450166	2.02425e+06			0.0451	2030000			0.0450682	2.02428e+06		0.0451	1990000		0.0450508	2.12011e+06
0.0450454	2.02457e+06			0.0451	2030000			0.045097	2.02522e+06		0.0451	1990000		0.0450797	2.12118e+06
0.0450742	2.02489e+06			0.0451	2040000			0.0451259	2.02615e+06		0.0451	1990000		0.0451085	2.12224e+06
0.0451031	2.02518e+06			0.0451	2040000			0.0451547	2.02709e+06		0.0451	1990000		0.0451373	2.12331e+06
0.0451319	2.02545e+06			0.0452	2040000			0.0451835	2.02803e+06		0.0452	1990000		0.0451662	2.12438e+06
0.0451607	2.02575e+06			0.0452	2040000			0.0452124	2.02897e+06		0.0452	1990000		0.045195	2.12544e+06
0.0451896	2.0261e+06			0.0452	2040000			0.0452412	2.02991e+06		0.0452	2000000		0.0452238	2.12651e+06
0.0452184	2.02647e+06			0.0453	2040000			0.04527	2.03085e+06		0.0453	2000000		0.0452527	2.12758e+06
0.0452472	2.02682e+06			0.0453	2040000			0.0452989	2.0318e+06		0.0453	2000000		0.0452815	2.12864e+06
0.0452761	2.02715e+06			0.0453	2040000			0.0453277	2.03275e+06		0.0453	2000000		0.0453103	2.1297e+06
0.0453049	2.02747e+06			0.0453	2040000			0.0453565	2.0337e+06		0.0453	2000000		0.0453392	2.13077e+06
0.0453337	2.02777e+06			0.0454	2040000			0.0453854	2.03467e+06		0.0454	2000000		0.045368	2.13183e+06
0.0453626	2.02809e+06			0.0454	2040000			0.0454142	2.03564e+06		0.0454	2000000		0.0453968	2.13289e+06
0.0453914	2.02846e+06			0.0454	2040000			0.0454431	2.03661e+06		0.0454	2000000		0.0454257	2.13396e+06
0.0454202	2.02887e+06			0.0455	2040000			0.0454719	2.03759e+06		0.0455	2000000		0.0454545	2.13503e+06
0.0454491	2.02931e+06			0.0455	2040000			0.0455007	2.03857e+06		0.0455	2000000		0.0454833	2.13609e+06
0.0454779	2.02977e+06			0.0455	2040000			0.0455296	2.03956e+06		0.0455	2010000		0.0455122	2.13715e+06
0.0455068	2.03024e+06			0.0455	2040000			0.0455584	2.04055e+06		0.0455	2010000		0.045541	2.13821e+06
0.0455356	2.03072e+06			0.0456	2040000			0.0455872	2.04154e+06		0.0456	2010000		0.0455699	2.13926e+06
0.0455644	2.03123e+06			0.0456	2040000			0.0456161	2.04253e+06		0.0456	2010000		0.0455987	2.14032e+06
0.0455933	2.03179e+06			0.0456	2040000			0.0456449	2.04353e+06		0.0456	2010000		0.0456275	2.14138e+06
0.0456221	2.03237e+06			0.0457	2040000			0.0456737	2.04452e+06		0.0457	2010000		0.0456564	2.14244e+06
0.0456509	2.03295e+06			0.0457	2030000			0.0457026	2.04552e+06		0.0457	2010000		0.0456852	2.1435e+06
0.0456798	2.03354e+06			0.0457	2030000			0.0457314	2.04652e+06		0.0457	2010000		0.045714	2.14457e+06
0.0457086	2.03415e+06			0.0457	2030000			0.0457602	2.04753e+06		0.0458	2010000		0.0457429	2.14563e+06
0.0457374	2.03476e+06			0.0458	2030000			0.0457891	2.04853e+06		0.0458	2010000		0.0457717	2.14669e+06
0.0457663	2.0354e+06			0.0458	2030000			0.0458179	2.04954e+06		0.0458	2020000		0.0458005	2.14776e+06
0.0457951	2.03607e+06			0.0458	2030000			0.0458467	2.05056e+06		0.0458	2020000		0.0458294	2.14883e+06
0.0458239	2.03674e+06			0.0459	2030000			0.0458756	2.05157e+06		0.0459	2020000		0.0458582	2.1499e+06
0.0458528	2.03744e+06			0.0459	2030000			0.0459044	2.05259e+06		0.0459	2020000		0.045887	2.15096e+06
0.0458816	2.03815e+06			0.0459	2030000			0.0459333	2.0536e+06		0.0459	2020000		0.0459159	2.15203e+06
0.0459104	2.03887e+06			0.046	2030000			0.0459621	2.05462e+06		0.046	2020000		0.0459447	2.15309e+06
0.0459393	2.0396e+06			0.046	2030000			0.0459909	2.05564e+06		0.046	2020000		0.0459735	2.15416e+06
0.0459681	2.04035e+06			0.046	2030000			0.0460198	2.05666e+06		0.046	2020000		0.0460024	2.15522e+06
0.045997	2.04113e+06			0.046	2030000			0.0460486	2.05767e+06		0.046	2020000		0.0460312	2.15628e+06
0.0460258	2.04193e+06			0.0461	2030000			0.0460774	2.05869e+06		0.0461	2030000		0.0460601	2.15734e+06
0.0460546	2.04278e+06			0.0461	2030000			0.0461063	2.05971e+06		0.0461	2030000		0.0460889	2.1584e+06
0.0460835	2.04368e+06			0.0461	2030000			0.0461351	2.06073e+06		0.0461	2030000		0.0461177	2.15946e+06
0.0461123	2.04463e+06			0.0462	2030000			0.0461639	2.06175e+06		0.0462	2030000		0.0461466	2.16052e+06
0.0461411	2.04564e+06			0.0462	2030000			0.0461928	2.06277e+06		0.0462	2030000		0.0461754	2.16158e+06
0.04617	2.0467e+06			0.0462	2030000			0.0462216	2.06379e+06		0.0462	2030000		0.0462042	2.16264e+06
0.0461988	2.04778e+06			0.0462	2030000			0.0462504	2.06482e+06		0.0462	2030000		0.0462331	2.16369e+06
0.0462276	2.04888e+06			0.0463	2030000			0.0462793	2.06583e+06		0.0463	2030000		0.0462619	2.16474e+06
0.0462565	2.04996e+06			0.0463	2030000			0.0463081	2.06685e+06		0.0463	2030000		0.0462907	2.1658e+06
0.0462853	2.05107e+06			0.0463	2030000			0.0463369	2.06786e+06		0.0463	2030000		0.0463196	2.16685e+06
0.0463141	2.05221e+06			0.0464	2030000			0.0463658	2.06888e+06		0.0464	2030000		0.0463484	2.1679e+06
0.046343	2.05336e+06			0.0464	2030000			0.0463946	2.06989e+06		0.0464	2040000		0.0463772	2.16895e+06
0.0463718	2.05452e+06			0.0464	2030000			0.0464234	2.07091e+06		0.0464	2040000		0.0464061	2.17e+06
0.0464007	2.0557e+06			0.0464	2030000			0.0464523	2.07192e+06		0.0464	2040000		0.0464349	2.17105e+06
0.0464295	2.05692e+06			0.0465	2030000			0.0464811	2.07294e+06		0.0465	2040000		0.0464637	2.17209e+06
0.0464583	2.05819e+06			0.0465	2030000			0.04651	2.07395e+06		0.0465	2040000		0.0464926	2.17314e+06
0.0464872	2.0595e+06			0.0465	2020000			0.0465388	2.07496e+06		0.0465	2040000		0.0465214	2.17418e+06
0.046516	2.06081e+06			0.0466	2020000			0.0465676	2.07597e+06		0.0466	2040000		0.0465503	2.17522e+06
0.0465448	2.06209e+06			0.0466	2020000			0.0465965	2.07697e+06		0.0466	2040000		0.0465791	2.17625e+06
0.0465737	2.06331e+06			0.0466	2020000			0.0466253	2.07797e+06		0.0466	2040000		0.0466079	2.17729e+06
0.0466025	2.06448e+06			0.0466	2020000			0.0466541	2.07896e+06		0.0466	2040000		0.0466368	2.17832e+06
0.0466313	2.0656e+06			0.0467	2020000			0.046683	2.07995e+06		0.0467	2050000		0.0466656	2.17936e+06
0.0466602	2.0667e+06			0.0467	2020000			0.0467118	2.08094e+06		0.0467	2050000		0.0466944	2.18039e+06
0.046689	2.06778e+06			0.0467	2020000			0.0467406	2.08193e+06		0.0467	2050000		0.0467233	2.18143e+06
0.0467178	2.06886e+06			0.0468	2020000			0.0467695	2.08291e+06		0.0468	2050000		0.0467521	2.18247e+06
0.0467467	2.06992e+06			0.0468	2020000			0.0467983	2.08388e+06		0.0468	2050000		0.0467809	2.1835e+06
0.0467755	2.07097e+06			0.0468	2020000			0.0468271	2.08486e+06		0.0468	2050000		0.0468098	2.18454e+06
0.0468043	2.07199e+06			0.0468	2020000			0.046856	2.08583e+06		0.0468	2050000		0.0468386	2.18558e+06
0.0468332	2.073e+06			0.0469	2020000			0.0468848	2.08681e+06		0.0469	2050000		0.0468674	2.18662e+06
0.046862	2.074e+06			0.0469	2020000			0.0469136	2.08778e+06		0.0469	2050000		0.0468963	2.18766e+06
0.0468909	2.07501e+06			0.0469	2020000			0.0469425	2.08876e+06		0.0469	2050000		0.0469251	2.1887e+06
0.0469197	2.07603e+06			0.047	2020000			0.0469713	2.08973e+06		0.047	2060000		0.0469539	2.18974e+06
0.0469485	2.07707e+06			0.047	2020000			0.0470002	2.09071e+06		0.047	2060000		0.0469828	2.19077e+06
0.0469774	2.07813e+06			0.047	2020000			0.047029	2.09169e+06		0.047	2060000		0.0470116	2.19181e+06
0.0470062	2.07916e+06			0.047	2020000			0.0470578	2.09266e+06		0.047	2060000		0.0470405	2.19285e+06
0.047035	2.0801e+06			0.0471	2020000			0.0470867	2.09364e+06		0.0471	2060000		0.0470693	2.19389e+06
0.0470639	2.08094e+06			0.0471	2020000			0.0471155	2.09462e+06		0.0471	2060000		0.0470981	2.19493e+06
0.0470927	2.0817e+06			0.0471	2020000			0.0471443	2.0956e+06		0.0471	2060000		0.047127	2.19597e+06
0.0471215	2.08242e+06			0.0472	2020000			0.0471732	2.09658e+06		0.0472	2060000		0.0471558	2.19701e+06
0.0471504	2.08311e+06			0.0472	2020000			0.047202	2.09756e+06		0.0472	2060000		0.0471846	2.19804e+06
0.0471792	2.08377e+06			0.0472	2020000			0.0472308	2.09853e+06		0.0472	2060000		0.0472135	2.19908e+06
0.047208	2.08442e+06			0.0472	2020000			0.0472597	2.0995e+06		0.0473	2060000		0.0472423	2.20012e+06
0.0472369	2.08508e+06			0.0473	2020000			0.0472885	2.10048e+06		0.0473	2070000		0.0472711	2.20116e+06
0.0472657	2.08573e+06			0.0473	2020000			0.0473173	2.10145e+06		0.0473	2070000		0.0473	2.2022e+06
0.0472945	2.08639e+06			0.0473	2020000			0.0473462	2.10242e+06		0.0473	2070000		0.0473288	2.20325e+06
0.0473234	2.08705e+06			0.0474	2020000			0.047375	2.1034e+06		0.0474	2070000		0.0473576	2.2043e+06
0.0473522	2.0877e+06			0.0474	2020000			0.0474038	2.10437e+06		0.0474	2070000		0.0473865	2.20536e+06
0.0473811	2.08834e+06			0.0474	2020000			0.0474327	2.10534e+06		0.0474	2070000		0.0474153	2.20642e+06
0.0474099	2.08897e+06			0.0475	2020000			0.0474615	2.10632e+06		0.0475	2070000		0.0474441	2.20749e+06
0.0474387	2.08958e+06			0.0475	2010000			0.0474904	2.10729e+06		0.0475	2070000		0.047473	2.20855e+06
0.0474676	2.09017e+06			0.0475	2010000			0.0475192	2.10825e+06		0.0475	2070000		0.0475018	2.20961e+06
0.0474964	2.09074e+06			0.0475	2010000			0.047548	2.10922e+06		0.0475	2070000		0.0475307	2.21068e+06
0.0475252	2.09129e+06			0.0476	2010000			0.0475769	2.11018e+06		0.0476	2080000		0.0475595	2.21174e+06
0.0475541	2.09184e+06			0.0476	2010000			0.0476057	2.11114e+06		0.0476	2080000		0.0475883	2.21281e+06
0.0475829	2.09238e+06			0.0476	2010000			0.0476345	2.1121e+06		0.0476	2080000		0.0476172	2.21388e+06
0.0476117	2.0929e+06			0.0477	2010000			0.0476634	2.11306e+06		0.0477	2080000		0.047646	2.21496e+06
0.0476406	2.09343e+06			0.0477	2000000			0.0476922	2.11402e+06		0.0477	2080000		0.0476748	2.21604e+06
0.0476694	2.09397e+06			0.0477	2000000			0.047721	2.11499e+06		0.0477	2080000		0.0477037	2.21713e+06
0.0476982	2.09445e+06			0.0477	2000000			0.0477499	2.11595e+06		0.0477	2080000		0.0477325	2.21822e+06
0.0477271	2.09494e+06			0.0478	2000000			0.0477787	2.11691e+06		0.0478	2080000		0.0477613	2.21932e+06
0.0477559	2.09545e+06			0.0478	1990000			0.0478075	2.11787e+06		0.0478	2080000		0.0477902	2.22042e+06
0.0477847	2.09602e+06			0.0478	1990000			0.0478364	2.11884e+06		0.0478	2080000		0.047819	2.22153e+06
0.0478136	2.09664e+06			0.0479	1980000			0.0478652	2.1198e+06		0.0479	2090000		0.0478478	2.22263e+06
0.0478424	2.09727e+06			0.0479	1980000			0.047894	2.12077e+06		0.0479	2090000		0.0478767	2.22374e+06
0.0478713	2.09786e+06			0.0479	1970000			0.0479229	2.12174e+06		0.0479	2090000		0.0479055	2.22485e+06
0.0479001	2.09841e+06			0.0479	1970000			0.0479517	2.12272e+06		0.0479	2090000		0.0479343	2.22596e+06
0.0479289	2.09897e+06			0.048	1970000			0.0479806	2.1237e+06		0.048	2090000		0.0479632	2.22707e+06
0.0479578	2.09957e+06			0.048	1960000			0.0480094	2.12468e+06		0.048	2090000		0.047992	2.22819e+06
0.0479866	2.10024e+06			0.048	1960000			0.0480382	2.12567e+06		0.048	2090000		0.0480208	2.22931e+06
0.0480154	2.10095e+06			0.0481	1960000			0.0480671	2.12665e+06		0.0481	2090000		0.0480497	2.23044e+06
0.0480443	2.10169e+06			0.0481	1950000			0.0480959	2.12764e+06		0.0481	2090000		0.0480785	2.23156e+06
0.0480731	2.1024e+06			0.0481	1950000			0.0481247	2.12862e+06		0.0481	2090000		0.0481074	2.23268e+06
0.0481019	2.10309e+06			0.0481	1940000			0.0481536	2.12961e+06		0.0481	2100000		0.0481362	2.2338e+06
0.0481308	2.10378e+06			0.0482	1940000			0.0481824	2.1306e+06		0.0482	2100000		0.048165	2.23491e+06
0.0481596	2.10447e+06			0.0482	1940000			0.0482112	2.13159e+06		0.0482	2100000		0.0481939	2.23603e+06
0.0481884	2.10516e+06			0.0482	1930000			0.0482401	2.13257e+06		0.0482	2100000		0.0482227	2.23714e+06
0.0482173	2.10589e+06			0.0483	1930000			0.0482689	2.13356e+06		0.0483	2100000		0.0482515	2.23825e+06
0.0482461	2.10673e+06			0.0483	1930000			0.0482977	2.13456e+06		0.0483	2100000		0.0482804	2.23936e+06
0.0482749	2.10766e+06			0.0483	1930000			0.0483266	2.13555e+06		0.0483	2100000		0.0483092	2.24046e+06
0.0483038	2.10868e+06			0.0483	1920000			0.0483554	2.13654e+06		0.0483	2100000		0.048338	2.24156e+06
0.0483326	2.10982e+06			0.0484	1920000			0.0483842	2.13753e+06		0.0484	2100000		0.0483669	2.24266e+06
0.0483615	2.11109e+06			0.0484	1920000			0.0484131	2.13853e+06		0.0484	2100000		0.0483957	2.24375e+06
0.0483903	2.11246e+06			0.0484	1920000			0.0484419	2.13953e+06		0.0484	2110000		0.0484245	2.24483e+06
0.0484191	2.11387e+06			0.0485	1920000			0.0484708	2.14054e+06		0.0485	2110000		0.0484534	2.24591e+06
0.048448	2.11529e+06			0.0485	1920000			0.0484996	2.14154e+06		0.0485	2110000		0.0484822	2.24698e+06
0.0484768	2.11668e+06			0.0485	1920000			0.0485284	2.14254e+06		0.0485	2110000		0.048511	2.24805e+06
0.0485056	2.11807e+06			0.0485	1910000			0.0485573	2.14355e+06		0.0485	2110000		0.0485399	2.24912e+06
0.0485345	2.11945e+06			0.0486	1910000			0.0485861	2.14457e+06		0.0486	2110000		0.0485687	2.25018e+06
0.0485633	2.12081e+06			0.0486	1910000			0.0486149	2.14558e+06		0.0486	2110000		0.0485976	2.25124e+06
0.0485921	2.12215e+06			0.0486	1910000			0.0486438	2.14659e+06		0.0486	2110000		0.0486264	2.2523e+06
0.048621	2.12346e+06			0.0487	1910000			0.0486726	2.14761e+06		0.0487	2110000		0.0486552	2.25335e+06
0.0486498	2.12476e+06			0.0487	1910000			0.0487014	2.14863e+06		0.0487	2110000		0.0486841	2.2544e+06
0.0486786	2.12604e+06			0.0487	1910000			0.0487303	2.14965e+06		0.0487	2120000		0.0487129	2.25545e+06
0.0487075	2.12731e+06			0.0487	1900000			0.0487591	2.15068e+06		0.0488	2120000		0.0487417	2.25649e+06
0.0487363	2.12859e+06			0.0488	1900000			0.0487879	2.1517e+06		0.0488	2120000		0.0487706	2.25753e+06
0.0487652	2.12989e+06			0.0488	1900000			0.0488168	2.15272e+06		0.0488	2120000		0.0487994	2.25856e+06
0.048794	2.13117e+06			0.0488	1900000			0.0488456	2.15375e+06		0.0488	2120000		0.0488282	2.2596e+06
0.0488228	2.13229e+06			0.0489	1890000			0.0488744	2.15477e+06		0.0489	2120000		0.0488571	2.26064e+06
0.0488517	2.1333e+06			0.0489	1890000			0.0489033	2.1558e+06		0.0489	2120000		0.0488859	2.26167e+06
0.0488805	2.13427e+06			0.0489	1890000			0.0489321	2.15683e+06		0.0489	2120000		0.0489147	2.2627e+06
0.0489093	2.13522e+06			0.0489	1890000			0.048961	2.15786e+06		0.049	2120000		0.0489436	2.26373e+06
0.0489382	2.13615e+06			0.049	1880000			0.0489898	2.15889e+06		0.049	2120000		0.0489724	2.26475e+06
0.048967	2.137e+06			0.049	1880000			0.0490186	2.15993e+06		0.049	2130000		0.0490012	2.26578e+06
0.0489958	2.13781e+06			0.049	1880000			0.0490475	2.16097e+06		0.049	2130000		0.0490301	2.26681e+06
0.0490247	2.13863e+06			0.0491	1880000			0.0490763	2.16202e+06		0.0491	2130000		0.0490589	2.26784e+06
0.0490535	2.13942e+06			0.0491	1870000			0.0491051	2.16306e+06		0.0491	2130000		0.0490878	2.26887e+06
0.0490823	2.14018e+06			0.0491	1870000			0.049134	2.16409e+06		0.0491	2130000		0.0491166	2.2699e+06
0.0491112	2.14086e+06			0.0492	1870000			0.0491628	2.16511e+06		0.0492	2130000		0.0491454	2.27093e+06
0.04914	2.14147e+06			0.0492	1860000			0.0491916	2.16613e+06		0.0492	2130000		0.0491743	2.27196e+06
0.0491688	2.14205e+06			0.0492	1860000			0.0492205	2.16713e+06		0.0492	2130000		0.0492031	2.27298e+06
0.0491977	2.14262e+06			0.0492	1860000			0.0492493	2.16812e+06		0.0492	2130000		0.0492319	2.27401e+06
0.0492265	2.14316e+06			0.0493	1860000			0.0492781	2.16909e+06		0.0493	2130000		0.0492608	2.27504e+06
0.0492554	2.14367e+06			0.0493	1850000			0.049307	2.17006e+06		0.0493	2130000		0.0492896	2.27607e+06
0.0492842	2.14417e+06			0.0493	1850000			0.0493358	2.17102e+06		0.0493	2140000		0.0493184	2.2771e+06
0.049313	2.14466e+06			0.0494	1850000			0.0493646	2.17198e+06		0.0494	2140000		0.0493473	2.27813e+06
0.0493419	2.14531e+06			0.0494	1840000			0.0493935	2.17294e+06		0.0494	2140000		0.0493761	2.27917e+06
0.0493707	2.14617e+06			0.0494	1840000			0.0494223	2.1739e+06		0.0494	2140000		0.0494049	2.2802e+06
0.0493995	2.14717e+06			0.0494	1840000			0.0494511	2.17485e+06		0.0494	2140000		0.0494338	2.28124e+06
0.0494284	2.14824e+06			0.0495	1840000			0.04948	2.1758e+06		0.0495	2140000		0.0494626	2.28228e+06
0.0494572	2.14931e+06			0.0495	1830000			0.0495088	2.17675e+06		0.0495	2140000		0.0494914	2.28332e+06
0.049486	2.1504e+06			0.0495	1830000			0.0495377	2.1777e+06		0.0495	2140000		0.0495203	2.28436e+06
0.0495149	2.15153e+06			0.0496	1830000			0.0495665	2.17866e+06		0.0496	2140000		0.0495491	2.28541e+06
0.0495437	2.15268e+06			0.0496	1830000			0.0495953	2.17961e+06		0.0496	2140000		0.049578	2.28647e+06
0.0495725	2.15384e+06			0.0496	1830000			0.0496242	2.18057e+06		0.0496	2150000		0.0496068	2.28753e+06
0.0496014	2.15501e+06			0.0496	1820000			0.049653	2.18152e+06		0.0496	2150000		0.0496356	2.28859e+06
0.0496302	2.15621e+06			0.0497	1820000			0.0496818	2.18248e+06		0.0497	2150000		0.0496645	2.28966e+06
0.0496591	2.15745e+06			0.0497	1820000			0.0497107	2.18344e+06		0.0497	2150000		0.0496933	2.29074e+06
0.0496879	2.1587e+06			0.0497	1820000			0.0497395	2.18439e+06		0.0497	2150000		0.0497221	2.29182e+06
0.0497167	2.15996e+06			0.0498	1820000			0.0497683	2.18535e+06		0.0498	2150000		0.049751	2.29289e+06
0.0497456	2.16122e+06			0.0498	1820000			0.0497972	2.18631e+06		0.0498	2150000		0.0497798	2.29398e+06
0.0497744	2.16249e+06			0.0498	1820000			0.049826	2.18727e+06		0.0498	2150000		0.0498086	2.29506e+06
0.0498032	2.16377e+06			0.0498	1820000			0.0498548	2.18823e+06		0.0498	2150000		0.0498375	2.29614e+06
0.0498321	2.16506e+06			0.0499	1820000			0.0498837	2.1892e+06		0.0499	2150000		0.0498663	2.29723e+06
0.0498609	2.16634e+06			0.0499	1830000			0.0499125	2.19016e+06		0.0499	2160000		0.0498951	2.29832e+06
0.0498897	2.16761e+06			0.0499	1830000			0.0499413	2.19114e+06		0.0499	2160000		0.049924	2.29941e+06
0.0499186	2.16885e+06			0.05	1830000			0.0499702	2.19211e+06		0.05	2160000		0.0499528	2.3005e+06
0.0499474	2.17007e+06			0.05	1830000			0.049999	2.1931e+06		0.05	2160000		0.0499816	2.30159e+06
0.0499762	2.17128e+06			0.05	1840000			0.0500279	2.19408e+06		0.05	2160000		0.0500105	2.30268e+06
0.0500051	2.17245e+06			0.05	1840000			0.0500567	2.19507e+06		0.05	2160000		0.0500393	2.30377e+06
0.0500339	2.17357e+06			0.0501	1840000			0.0500855	2.19606e+06		0.0501	2160000		0.0500682	2.30486e+06
0.0500627	2.17464e+06			0.0501	1840000			0.0501144	2.19705e+06		0.0501	2160000		0.050097	2.30595e+06
0.0500916	2.17563e+06			0.0501	1850000			0.0501432	2.19805e+06		0.0501	2160000		0.0501258	2.30703e+06
0.0501204	2.17654e+06			0.0502	1850000			0.050172	2.19905e+06		0.0502	2160000		0.0501547	2.30812e+06
0.0501493	2.17739e+06			0.0502	1850000			0.0502009	2.20005e+06		0.0502	2170000		0.0501835	2.30919e+06
0.0501781	2.17814e+06			0.0502	1850000			0.0502297	2.20104e+06		0.0502	2170000		0.0502123	2.31027e+06
0.0502069	2.17877e+06			0.0502	1850000			0.0502585	2.20203e+06		0.0502	2170000		0.0502412	2.31135e+06
0.0502358	2.17928e+06			0.0503	1850000			0.0502874	2.20301e+06		0.0503	2170000		0.05027	2.31242e+06
0.0502646	2.17981e+06			0.0503	1850000			0.0503162	2.204e+06		0.0503	2170000		0.0502988	2.31348e+06
0.0502934	2.18043e+06			0.0503	1850000			0.050345	2.20498e+06		0.0503	2170000		0.0503277	2.31455e+06
0.0503223	2.18114e+06			0.0504	1850000			0.0503739	2.20597e+06		0.0504	2170000		0.0503565	2.3156e+06
0.0503511	2.1819e+06			0.0504	1850000			0.0504027	2.20697e+06		0.0504	2170000		0.0503853	2.31666e+06
0.0503799	2.18269e+06			0.0504	1850000			0.0504315	2.20797e+06		0.0504	2170000		0.0504142	2.31771e+06
0.0504088	2.18353e+06			0.0504	1850000			0.0504604	2.20898e+06		0.0505	2170000		0.050443	2.31876e+06
0.0504376	2.18439e+06			0.0505	1850000			0.0504892	2.20999e+06		0.0505	2180000		0.0504718	2.3198e+06
0.0504664	2.18534e+06			0.0505	1850000			0.0505181	2.21101e+06		0.0505	2180000		0.0505007	2.32084e+06
0.0504953	2.18634e+06			0.0505	1850000			0.0505469	2.21202e+06		0.0505	2180000		0.0505295	2.32187e+06
0.0505241	2.18735e+06			0.0506	1840000			0.0505757	2.21304e+06		0.0506	2180000		0.0505584	2.3229e+06
0.050553	2.18834e+06			0.0506	1840000			0.0506046	2.21407e+06		0.0506	2180000		0.0505872	2.32392e+06
0.0505818	2.18927e+06			0.0506	1840000			0.0506334	2.2151e+06		0.0506	2180000		0.050616	2.32494e+06
0.0506106	2.1901e+06			0.0507	1840000			0.0506622	2.21613e+06		0.0507	2180000		0.0506449	2.32596e+06
0.0506395	2.19083e+06			0.0507	1830000			0.0506911	2.21716e+06		0.0507	2180000		0.0506737	2.32698e+06
0.0506683	2.19144e+06			0.0507	1830000			0.0507199	2.2182e+06		0.0507	2180000		0.0507025	2.32799e+06
0.0506971	2.19198e+06			0.0507	1830000			0.0507487	2.21923e+06		0.0507	2180000		0.0507314	2.32899e+06
0.050726	2.1925e+06			0.0508	1820000			0.0507776	2.22025e+06		0.0508	2190000		0.0507602	2.33e+06
0.0507548	2.19301e+06			0.0508	1820000			0.0508064	2.22127e+06		0.0508	2190000		0.050789	2.331e+06
0.0507836	2.19341e+06			0.0508	1810000			0.0508352	2.22229e+06		0.0508	2190000		0.0508179	2.332e+06
0.0508125	2.19358e+06			0.0509	1810000			0.0508641	2.22326e+06		0.0509	2190000		0.0508467	2.33299e+06
0.0508413	2.19356e+06			0.0509	1810000			0.0508929	2.22411e+06		0.0509	2190000		0.0508755	2.33399e+06
0.0508701	2.1934e+06			0.0509	1800000			0.0509217	2.22533e+06		0.0509	2190000		0.0509044	2.33498e+06
0.050899	2.19317e+06			0.0509	1800000			0.0509506	2.22674e+06		0.0509	2190000		0.0509332	2.33597e+06
0.0509278	2.193e+06			0.051	1800000			0.0509794	2.22818e+06		0.051	2190000		0.050962	2.33696e+06
0.0509566	2.1929e+06			0.051	1800000			0.0510083	2.2296e+06		0.051	2190000		0.0509909	2.33795e+06
0.0509855	2.1929e+06			0.051	1790000			0.0510371	2.23111e+06		0.051	2190000		0.0510197	2.33894e+06
0.0510143	2.19298e+06			0.0511	1790000			0.0510659	2.23272e+06		0.0511	2190000		0.0510485	2.33994e+06
0.0510432	2.19314e+06			0.0511	1790000			0.0510948	2.23436e+06		0.0511	2200000		0.0510774	2.34093e+06
0.051072	2.19339e+06			0.0511	1790000			0.0511236	2.23598e+06		0.0511	2200000		0.0511062	2.34192e+06
0.0511008	2.19368e+06			0.0511	1780000			0.0511524	2.2375e+06		0.0511	2200000		0.0511351	2.34292e+06
0.0511297	2.194e+06			0.0512	1780000			0.0511813	2.23882e+06		0.0512	2200000		0.0511639	2.34391e+06
0.0511585	2.19435e+06			0.0512	1780000			0.0512101	2.24015e+06		0.0512	2200000		0.0511927	2.34491e+06
0.0511873	2.19472e+06			0.0512	1780000			0.0512389	2.24145e+06		0.0512	2200000		0.0512216	2.3459e+06
0.0512162	2.19513e+06			0.0513	1780000			0.0512678	2.24271e+06		0.0513	2200000		0.0512504	2.3469e+06
0.051245	2.19568e+06			0.0513	1780000			0.0512966	2.24396e+06		0.0513	2200000		0.0512792	2.3479e+06
0.0512738	2.19651e+06			0.0513	1770000			0.0513254	2.24507e+06		0.0513	2200000		0.0513081	2.3489e+06
0.0513027	2.19762e+06			0.0513	1770000			0.0513543	2.24614e+06		0.0513	2200000		0.0513369	2.34991e+06
0.0513315	2.1989e+06			0.0514	1770000			0.0513831	2.24729e+06		0.0514	2200000		0.0513657	2.35092e+06
0.0513603	2.20026e+06			0.0514	1770000			0.0514119	2.24845e+06		0.0514	2210000		0.0513946	2.35194e+06
0.0513892	2.20163e+06			0.0514	1770000			0.0514408	2.24959e+06		0.0514	2210000		0.0514234	2.35295e+06
0.051418	2.20296e+06			0.0515	1780000			0.0514696	2.25073e+06		0.0515	2210000		0.0514522	2.35397e+06
0.0514468	2.20425e+06			0.0515	1780000			0.0514985	2.25189e+06		0.0515	2210000		0.0514811	2.35498e+06
0.0514757	2.20558e+06			0.0515	1780000			0.0515273	2.25306e+06		0.0515	2210000		0.0515099	2.356e+06
0.0515045	2.20696e+06			0.0515	1780000			0.0515561	2.25422e+06		0.0515	2210000		0.0515387	2.35702e+06
0.0515334	2.20841e+06			0.0516	1780000			0.051585	2.25534e+06		0.0516	2210000		0.0515676	2.35804e+06
0.0515622	2.20994e+06			0.0516	1780000			0.0516138	2.25641e+06		0.0516	2210000		0.0515964	2.35907e+06
0.051591	2.2115e+06			0.0516	1780000			0.0516426	2.25747e+06		0.0516	2210000		0.0516253	2.3601e+06
0.0516199	2.21309e+06			0.0517	1780000			0.0516715	2.25856e+06		0.0517	2210000		0.0516541	2.36114e+06
0.0516487	2.2147e+06			0.0517	1790000			0.0517003	2.25967e+06		0.0517	2220000		0.0516829	2.36217e+06
0.0516775	2.2163e+06			0.0517	1790000			0.0517291	2.26079e+06		0.0517	2220000		0.0517118	2.36321e+06
0.0517064	2.21785e+06			0.0517	1790000			0.051758	2.26192e+06		0.0517	2220000		0.0517406	2.36425e+06
0.0517352	2.21933e+06			0.0518	1790000			0.0517868	2.26301e+06		0.0518	2220000		0.0517694	2.36529e+06
0.051764	2.22073e+06			0.0518	1790000			0.0518156	2.26403e+06		0.0518	2220000		0.0517983	2.36633e+06
0.0517929	2.22204e+06			0.0518	1790000			0.0518445	2.26492e+06		0.0518	2220000		0.0518271	2.36738e+06
0.0518217	2.22327e+06			0.0519	1790000			0.0518733	2.26574e+06		0.0519	2220000		0.0518559	2.36842e+06
0.0518505	2.22438e+06			0.0519	1790000			0.0519021	2.26648e+06		0.0519	2220000		0.0518848	2.36947e+06
0.0518794	2.22539e+06			0.0519	1780000			0.051931	2.26718e+06		0.0519	2220000		0.0519136	2.37052e+06
0.0519082	2.22628e+06			0.0519	1780000			0.0519598	2.26787e+06		0.052	2220000		0.0519424	2.37156e+06
0.051937	2.22704e+06			0.052	1780000			0.0519887	2.26854e+06		0.052	2220000		0.0519713	2.3726e+06
0.0519659	2.22768e+06			0.052	1780000			0.0520175	2.26919e+06		0.052	2230000		0.0520001	2.37364e+06
0.0519947	2.22817e+06			0.052	1780000			0.0520463	2.26985e+06		0.052	2230000		0.0520289	2.37468e+06
0.0520236	2.22851e+06			0.0521	1780000			0.0520752	2.27049e+06		0.0521	2230000		0.0520578	2.37573e+06
0.0520524	2.22873e+06			0.0521	1770000			0.052104	2.27114e+06		0.0521	2230000		0.0520866	2.37677e+06
0.0520812	2.22889e+06			0.0521	1770000			0.0521328	2.27181e+06		0.0521	2230000		0.0521155	2.37782e+06
0.0521101	2.22899e+06			0.0522	1770000			0.0521617	2.27247e+06		0.0522	2230000		0.0521443	2.37887e+06
0.0521389	2.22904e+06			0.0522	1760000			0.0521905	2.27314e+06		0.0522	2230000		0.0521731	2.37992e+06
0.0521677	2.22904e+06			0.0522	1760000			0.0522193	2.27379e+06		0.0522	2230000		0.052202	2.38097e+06
0.0521966	2.22901e+06			0.0522	1760000			0.0522482	2.27444e+06		0.0522	2230000		0.0522308	2.38202e+06
0.0522254	2.22893e+06			0.0523	1750000			0.052277	2.2751e+06		0.0523	2230000		0.0522596	2.38307e+06
0.0522542	2.22877e+06			0.0523	1750000			0.0523058	2.27575e+06		0.0523	2240000		0.0522885	2.38412e+06
0.0522831	2.22851e+06			0.0523	1750000			0.0523347	2.27641e+06		0.0523	2240000		0.0523173	2.38518e+06
0.0523119	2.22813e+06			0.0524	1740000			0.0523635	2.27705e+06		0.0524	2240000		0.0523461	2.38623e+06
0.0523407	2.22763e+06			0.0524	1740000			0.0523923	2.27767e+06		0.0524	2240000		0.052375	2.38728e+06
0.0523696	2.22712e+06			0.0524	1740000			0.0524212	2.2783e+06		0.0524	2240000		0.0524038	2.38834e+06
0.0523984	2.22668e+06			0.0524	1730000			0.05245	2.27893e+06		0.0524	2240000		0.0524326	2.38939e+06
0.0524273	2.22631e+06			0.0525	1730000			0.0524789	2.27957e+06		0.0525	2240000		0.0524615	2.39044e+06
0.0524561	2.226e+06			0.0525	1740000			0.0525077	2.2802e+06		0.0525	2240000		0.0524903	2.39149e+06
0.0524849	2.22579e+06			0.0525	1740000			0.0525365	2.28083e+06		0.0525	2240000		0.0525191	2.39255e+06
0.0525138	2.22567e+06			0.0526	1740000			0.0525654	2.28148e+06		0.0526	2240000		0.052548	2.39361e+06
0.0525426	2.2256e+06			0.0526	1740000			0.0525942	2.28213e+06		0.0526	2250000		0.0525768	2.39466e+06
0.0525714	2.2256e+06			0.0526	1740000			0.052623	2.28279e+06		0.0526	2250000		0.0526057	2.39573e+06
0.0526003	2.22573e+06			0.0526	1750000			0.0526519	2.28346e+06		0.0526	2250000		0.0526345	2.39679e+06
0.0526291	2.22597e+06			0.0527	1750000			0.0526807	2.28413e+06		0.0527	2250000		0.0526633	2.39785e+06
0.0526579	2.22627e+06			0.0527	1750000			0.0527095	2.28478e+06		0.0527	2250000		0.0526922	2.39891e+06
0.0526868	2.22658e+06			0.0527	1760000			0.0527384	2.28541e+06		0.0527	2250000		0.052721	2.39997e+06
0.0527156	2.22694e+06			0.0528	1760000			0.0527672	2.28605e+06		0.0528	2250000		0.0527498	2.40103e+06
0.0527444	2.22732e+06			0.0528	1760000			0.052796	2.28671e+06		0.0528	2250000		0.0527787	2.40209e+06
0.0527733	2.22772e+06			0.0528	1760000			0.0528249	2.28738e+06		0.0528	2250000		0.0528075	2.40316e+06
0.0528021	2.22814e+06			0.0528	1760000			0.0528537	2.28808e+06		0.0528	2250000		0.0528363	2.40422e+06
0.0528309	2.22859e+06			0.0529	1770000			0.0528825	2.28876e+06		0.0529	2260000		0.0528652	2.40529e+06
0.0528598	2.22903e+06			0.0529	1770000			0.0529114	2.28945e+06		0.0529	2260000		0.052894	2.40636e+06
0.0528886	2.2295e+06			0.0529	1770000			0.0529402	2.29015e+06		0.0529	2260000		0.0529228	2.40743e+06
0.0529175	2.23002e+06			0.053	1770000			0.0529691	2.29083e+06		0.053	2260000		0.0529517	2.4085e+06
0.0529463	2.23058e+06			0.053	1770000			0.0529979	2.29152e+06		0.053	2260000		0.0529805	2.40957e+06
0.0529751	2.23114e+06			0.053	1780000			0.0530267	2.29223e+06		0.053	2260000		0.0530093	2.41064e+06
0.053004	2.23169e+06			0.053	1780000			0.0530556	2.29296e+06		0.053	2260000		0.0530382	2.41171e+06
0.0530328	2.23221e+06			0.0531	1780000			0.0530844	2.29373e+06		0.0531	2260000		0.053067	2.41277e+06
0.0530616	2.23272e+06			0.0531	1780000			0.0531132	2.29453e+06		0.0531	2260000		0.0530959	2.41384e+06
0.0530905	2.23324e+06			0.0531	1780000			0.0531421	2.29537e+06		0.0531	2260000		0.0531247	2.4149e+06
0.0531193	2.23378e+06			0.0532	1780000			0.0531709	2.29625e+06		0.0532	2270000		0.0531535	2.41597e+06
0.0531481	2.23435e+06			0.0532	1780000			0.0531997	2.29722e+06		0.0532	2270000		0.0531824	2.41703e+06
0.053177	2.23497e+06			0.0532	1780000			0.0532286	2.29825e+06		0.0532	2270000		0.0532112	2.4181e+06
0.0532058	2.23563e+06			0.0532	1780000			0.0532574	2.29933e+06		0.0532	2270000		0.05324	2.41917e+06
0.0532346	2.23629e+06			0.0533	1780000			0.0532862	2.30048e+06		0.0533	2270000		0.0532689	2.42023e+06
0.0532635	2.23696e+06			0.0533	1780000			0.0533151	2.30168e+06		0.0533	2270000		0.0532977	2.42131e+06
0.0532923	2.23765e+06			0.0533	1780000			0.0533439	2.3029e+06		0.0533	2270000		0.0533265	2.42238e+06
0.0533211	2.23835e+06			0.0534	1780000			0.0533727	2.30414e+06		0.0534	2270000		0.0533554	2.42345e+06
0.05335	2.23904e+06			0.0534	1780000			0.0534016	2.3054e+06		0.0534	2270000		0.0533842	2.42452e+06
0.0533788	2.23971e+06			0.0534	1780000			0.0534304	2.30666e+06		0.0534	2270000		0.053413	2.42559e+06
0.0534077	2.24039e+06			0.0534	1780000			0.0534593	2.30793e+06		0.0535	2280000		0.0534419	2.42665e+06
0.0534365	2.24108e+06			0.0535	1780000			0.0534881	2.30922e+06		0.0535	2280000		0.0534707	2.42771e+06
0.0534653	2.24196e+06			0.0535	1780000			0.0535169	2.31052e+06		0.0535	2280000		0.0534995	2.42877e+06
0.0534942	2.24306e+06			0.0535	1780000			0.0535458	2.31184e+06		0.0535	2280000		0.0535284	2.42982e+06
0.053523	2.24434e+06			0.0536	1780000			0.0535746	2.31318e+06		0.0536	2280000		0.0535572	2.43087e+06
0.0535518	2.24574e+06			0.0536	1780000			0.0536034	2.31452e+06		0.0536	2280000		0.0535861	2.43192e+06
0.0535807	2.24736e+06			0.0536	1770000			0.0536323	2.31589e+06		0.0536	2280000		0.0536149	2.43297e+06
0.0536095	2.24901e+06			0.0537	1770000			0.0536611	2.31727e+06		0.0537	2280000		0.0536437	2.43402e+06
0.0536383	2.25063e+06			0.0537	1770000			0.0536899	2.31865e+06		0.0537	2280000		0.0536726	2.43507e+06
0.0536672	2.25219e+06			0.0537	1770000			0.0537188	2.32004e+06		0.0537	2280000		0.0537014	2.43612e+06
0.053696	2.25359e+06			0.0537	1770000			0.0537476	2.32143e+06		0.0537	2280000		0.0537302	2.43717e+06
0.0537248	2.25494e+06			0.0538	1770000			0.0537764	2.32282e+06		0.0538	2290000		0.0537591	2.43823e+06
0.0537537	2.25627e+06			0.0538	1760000			0.0538053	2.32421e+06		0.0538	2290000		0.0537879	2.43928e+06
0.0537825	2.2575e+06			0.0538	1760000			0.0538341	2.3256e+06		0.0538	2290000		0.0538167	2.44033e+06
0.0538113	2.25873e+06			0.0539	1760000			0.053863	2.327e+06		0.0539	2290000		0.0538456	2.44138e+06
0.0538402	2.25972e+06			0.0539	1760000			0.0538918	2.32839e+06		0.0539	2290000		0.0538744	2.44243e+06
0.053869	2.26055e+06			0.0539	1760000			0.0539206	2.32977e+06		0.0539	2290000		0.0539032	2.44348e+06
0.0538979	2.26135e+06			0.0539	1760000			0.0539495	2.33113e+06		0.0539	2290000		0.0539321	2.44453e+06
0.0539267	2.26227e+06			0.054	1760000			0.0539783	2.33246e+06		0.054	2290000		0.0539609	2.44558e+06
0.0539555	2.26326e+06			0.054	1760000			0.0540071	2.33373e+06		0.054	2290000		0.0539897	2.44663e+06
0.0539844	2.26432e+06			0.054	1760000			0.054036	2.33498e+06		0.054	2290000		0.0540186	2.44768e+06
0.0540132	2.26544e+06			0.0541	1760000			0.0540648	2.33621e+06		0.0541	2300000		0.0540474	2.44873e+06
0.054042	2.26649e+06			0.0541	1760000			0.0540936	2.33741e+06		0.0541	2300000		0.0540763	2.44978e+06
0.0540709	2.26755e+06			0.0541	1760000			0.0541225	2.33862e+06		0.0541	2300000		0.0541051	2.45084e+06
0.0540997	2.26859e+06			0.0541	1760000			0.0541513	2.33982e+06		0.0541	2300000		0.0541339	2.45189e+06
0.0541285	2.26947e+06			0.0542	1770000			0.0541801	2.34103e+06		0.0542	2300000		0.0541628	2.45294e+06
0.0541574	2.2703e+06			0.0542	1770000			0.054209	2.34224e+06		0.0542	2300000		0.0541916	2.454e+06
0.0541862	2.27145e+06			0.0542	1770000			0.0542378	2.34346e+06		0.0542	2300000		0.0542204	2.45506e+06
0.054215	2.27286e+06			0.0543	1770000			0.0542666	2.34466e+06		0.0543	2300000		0.0542493	2.45612e+06
0.0542439	2.27442e+06			0.0543	1770000			0.0542955	2.34586e+06		0.0543	2300000		0.0542781	2.45718e+06
0.0542727	2.27612e+06			0.0543	1770000			0.0543243	2.34705e+06		0.0543	2300000		0.0543069	2.45823e+06
0.0543015	2.27783e+06			0.0543	1770000			0.0543532	2.34823e+06		0.0543	2310000		0.0543358	2.4593e+06
0.0543304	2.27954e+06			0.0544	1770000			0.054382	2.3494e+06		0.0544	2310000		0.0543646	2.46036e+06
0.0543592	2.2812e+06			0.0544	1770000			0.0544108	2.35055e+06		0.0544	2310000		0.0543934	2.46143e+06
0.0543881	2.28277e+06			0.0544	1770000			0.0544397	2.35169e+06		0.0544	2310000		0.0544223	2.4625e+06
0.0544169	2.28418e+06			0.0545	1770000			0.0544685	2.35283e+06		0.0545	2310000		0.0544511	2.46357e+06
0.0544457	2.28548e+06			0.0545	1770000			0.0544973	2.35395e+06		0.0545	2310000		0.0544799	2.46464e+06
0.0544746	2.28672e+06			0.0545	1770000			0.0545262	2.35506e+06		0.0545	2310000		0.0545088	2.46572e+06
0.0545034	2.28791e+06			0.0545	1770000			0.054555	2.35616e+06		0.0545	2310000		0.0545376	2.4668e+06
0.0545322	2.2891e+06			0.0546	1770000			0.0545838	2.35725e+06		0.0546	2310000		0.0545665	2.46788e+06
0.0545611	2.29029e+06			0.0546	1770000			0.0546127	2.35835e+06		0.0546	2310000		0.0545953	2.46897e+06
0.0545899	2.29149e+06			0.0546	1770000			0.0546415	2.35943e+06		0.0546	2310000		0.0546241	2.47005e+06
0.0546187	2.29267e+06			0.0547	1770000			0.0546703	2.36045e+06		0.0547	2320000		0.054653	2.47114e+06
0.0546476	2.2938e+06			0.0547	1770000			0.0546992	2.36134e+06		0.0547	2320000		0.0546818	2.47224e+06
0.0546764	2.2949e+06			0.0547	1770000			0.054728	2.36212e+06		0.0547	2320000		0.0547106	2.47333e+06
0.0547052	2.296e+06			0.0547	1780000			0.0547568	2.36285e+06		0.0547	2320000		0.0547395	2.47442e+06
0.0547341	2.29702e+06			0.0548	1780000			0.0547857	2.36352e+06		0.0548	2320000		0.0547683	2.47552e+06
0.0547629	2.29798e+06			0.0548	1780000			0.0548145	2.36412e+06		0.0548	2320000		0.0547971	2.47662e+06
0.0547917	2.29888e+06			0.0548	1780000			0.0548434	2.36466e+06		0.0548	2320000		0.054826	2.47772e+06
0.0548206	2.29972e+06			0.0549	1780000			0.0548722	2.36515e+06		0.0549	2320000		0.0548548	2.47882e+06
0.0548494	2.30061e+06			0.0549	1780000			0.054901	2.3656e+06		0.0549	2320000		0.0548836	2.47993e+06
0.0548783	2.30158e+06			0.0549	1790000			0.0549299	2.36605e+06		0.0549	2320000		0.0549125	2.48103e+06
0.0549071	2.3026e+06			0.0549	1790000			0.0549587	2.36651e+06		0.0549	2330000		0.0549413	2.48214e+06
0.0549359	2.30362e+06			0.055	1790000			0.0549875	2.36697e+06		0.055	2330000		0.0549702	2.48325e+06
0.0549648	2.30459e+06			0.055	1790000			0.0550164	2.36743e+06		0.055	2330000		0.054999	2.48436e+06
0.0549936	2.30553e+06			0.055	1800000			0.0550452	2.36789e+06		0.055	2330000		0.0550278	2.48546e+06
0.0550224	2.30645e+06			0.0551	1800000			0.055074	2.36836e+06		0.0551	2330000		0.0550567	2.48657e+06
0.0550513	2.30719e+06			0.0551	1800000			0.0551029	2.36883e+06		0.0551	2330000		0.0550855	2.48768e+06
0.0550801	2.30785e+06			0.0551	1800000			0.0551317	2.36932e+06		0.0551	2330000		0.0551143	2.48878e+06
0.0551089	2.30834e+06			0.0551	1810000			0.0551605	2.36981e+06		0.0552	2330000		0.0551432	2.48989e+06
0.0551378	2.30869e+06			0.0552	1810000			0.0551894	2.37031e+06		0.0552	2330000		0.055172	2.491e+06
0.0551666	2.30902e+06			0.0552	1810000			0.0552182	2.37081e+06		0.0552	2330000		0.0552008	2.4921e+06
0.0551954	2.30934e+06			0.0552	1810000			0.0552471	2.37133e+06		0.0552	2340000		0.0552297	2.4932e+06
0.0552243	2.30966e+06			0.0553	1810000			0.0552759	2.37185e+06		0.0553	2340000		0.0552585	2.49429e+06
0.0552531	2.31006e+06			0.0553	1810000			0.0553047	2.37236e+06		0.0553	2340000		0.0552873	2.49538e+06
0.0552819	2.31072e+06			0.0553	1820000			0.0553336	2.37287e+06		0.0553	2340000		0.0553162	2.49647e+06
0.0553108	2.3117e+06			0.0554	1820000			0.0553624	2.3734e+06		0.0554	2340000		0.055345	2.49754e+06
0.0553396	2.31288e+06			0.0554	1820000			0.0553912	2.374e+06		0.0554	2340000		0.0553738	2.49861e+06
0.0553685	2.31422e+06			0.0554	1820000			0.0554201	2.37464e+06		0.0554	2340000		0.0554027	2.49968e+06
0.0553973	2.31563e+06			0.0554	1820000			0.0554489	2.37531e+06		0.0554	2340000		0.0554315	2.50074e+06
0.0554261	2.3171e+06			0.0555	1820000			0.0554777	2.37601e+06		0.0555	2340000		0.0554604	2.5018e+06
0.055455	2.31864e+06			0.0555	1820000			0.0555066	2.37671e+06		0.0555	2350000		0.0554892	2.50286e+06
0.0554838	2.32025e+06			0.0555	1830000			0.0555354	2.37742e+06		0.0555	2350000		0.055518	2.50391e+06
0.0555126	2.32186e+06			0.0556	1830000			0.0555642	2.3781e+06		0.0556	2350000		0.0555469	2.50496e+06
0.0555415	2.32343e+06			0.0556	1830000			0.0555931	2.37876e+06		0.0556	2350000		0.0555757	2.50602e+06
0.0555703	2.32497e+06			0.0556	1830000			0.0556219	2.37939e+06		0.0556	2350000		0.0556045	2.50707e+06
0.0555991	2.3264e+06			0.0556	1830000			0.0556507	2.37999e+06		0.0556	2350000		0.0556334	2.50812e+06
0.055628	2.32771e+06			0.0557	1830000			0.0556796	2.38057e+06		0.0557	2350000		0.0556622	2.50918e+06
0.0556568	2.32889e+06			0.0557	1830000			0.0557084	2.38116e+06		0.0557	2350000		0.055691	2.51023e+06
0.0556856	2.32994e+06			0.0557	1830000			0.0557373	2.38175e+06		0.0557	2350000		0.0557199	2.51128e+06
0.0557145	2.3309e+06			0.0558	1830000			0.0557661	2.38235e+06		0.0558	2350000		0.0557487	2.51234e+06
0.0557433	2.33174e+06			0.0558	1820000			0.0557949	2.38297e+06		0.0558	2350000		0.0557775	2.51339e+06
0.0557721	2.33245e+06			0.0558	1820000			0.0558238	2.38364e+06		0.0558	2360000		0.0558064	2.51444e+06
0.055801	2.33304e+06			0.0558	1820000			0.0558526	2.38436e+06		0.0558	2360000		0.0558352	2.51549e+06
0.0558298	2.3335e+06			0.0559	1820000			0.0558814	2.38513e+06		0.0559	2360000		0.055864	2.51654e+06
0.0558587	2.33384e+06			0.0559	1820000			0.0559103	2.38595e+06		0.0559	2360000		0.0558929	2.51758e+06
0.0558875	2.33407e+06			0.0559	1820000			0.0559391	2.38682e+06		0.0559	2360000		0.0559217	2.51861e+06
0.0559163	2.33422e+06			0.056	1820000			0.0559679	2.38771e+06		0.056	2360000		0.0559506	2.51965e+06
0.0559452	2.3343e+06			0.056	1820000			0.0559968	2.38861e+06		0.056	2360000		0.0559794	2.52069e+06
0.055974	2.33434e+06			0.056	1810000			0.0560256	2.38956e+06		0.056	2360000		0.0560082	2.52173e+06
0.0560028	2.33437e+06			0.056	1810000			0.0560544	2.39053e+06		0.056	2360000		0.0560371	2.52276e+06
0.0560317	2.33441e+06			0.0561	1810000			0.0560833	2.39153e+06		0.0561	2360000		0.0560659	2.52379e+06
0.0560605	2.33448e+06			0.0561	1810000			0.0561121	2.39261e+06		0.0561	2370000		0.0560947	2.52482e+06
0.0560893	2.33455e+06			0.0561	1810000			0.056141	2.39374e+06		0.0561	2370000		0.0561236	2.52586e+06
0.0561182	2.33464e+06			0.0562	1810000			0.0561698	2.39492e+06		0.0562	2370000		0.0561524	2.52689e+06
0.056147	2.33476e+06			0.0562	1800000			0.0561986	2.39615e+06		0.0562	2370000		0.0561812	2.52793e+06
0.0561758	2.33488e+06			0.0562	1800000			0.0562275	2.39741e+06		0.0562	2370000		0.0562101	2.52897e+06
0.0562047	2.33498e+06			0.0562	1800000			0.0562563	2.39866e+06		0.0562	2370000		0.0562389	2.53e+06
0.0562335	2.33503e+06			0.0563	1800000			0.0562851	2.39989e+06		0.0563	2370000		0.0562677	2.53104e+06
0.0562623	2.33507e+06			0.0563	1800000			0.056314	2.4011e+06		0.0563	2370000		0.0562966	2.53208e+06
0.0562912	2.33515e+06			0.0563	1800000			0.0563428	2.4023e+06		0.0563	2370000		0.0563254	2.53312e+06
0.05632	2.33527e+06			0.0564	1790000			0.0563716	2.40346e+06		0.0564	2370000		0.0563542	2.53416e+06
0.0563489	2.33546e+06			0.0564	1790000			0.0564005	2.4046e+06		0.0564	2380000		0.0563831	2.5352e+06
0.0563777	2.33576e+06			0.0564	1790000			0.0564293	2.40573e+06		0.0564	2380000		0.0564119	2.53625e+06
0.0564065	2.33615e+06			0.0564	1790000			0.0564581	2.40686e+06		0.0564	2380000		0.0564408	2.53729e+06
0.0564354	2.33661e+06			0.0565	1790000			0.056487	2.40798e+06		0.0565	2380000		0.0564696	2.53833e+06
0.0564642	2.33724e+06			0.0565	1790000			0.0565158	2.4091e+06		0.0565	2380000		0.0564984	2.53938e+06
0.056493	2.3381e+06			0.0565	1790000			0.0565446	2.41025e+06		0.0565	2380000		0.0565273	2.54043e+06
0.0565219	2.3391e+06			0.0566	1790000			0.0565735	2.4114e+06		0.0566	2380000		0.0565561	2.54149e+06
0.0565507	2.34016e+06			0.0566	1790000			0.0566023	2.41255e+06		0.0566	2380000		0.0565849	2.54255e+06
0.0565795	2.34129e+06			0.0566	1790000			0.0566312	2.41369e+06		0.0566	2380000		0.0566138	2.54361e+06
0.0566084	2.34258e+06			0.0566	1790000			0.05666	2.41481e+06		0.0567	2380000		0.0566426	2.54468e+06
0.0566372	2.34407e+06			0.0567	1790000			0.0566888	2.41594e+06		0.0567	2390000		0.0566714	2.54575e+06
0.056666	2.34573e+06			0.0567	1790000			0.0567177	2.41707e+06		0.0567	2390000		0.0567003	2.54682e+06
0.0566949	2.34756e+06			0.0567	1790000			0.0567465	2.41819e+06		0.0567	2390000		0.0567291	2.54789e+06
0.0567237	2.34946e+06			0.0568	1790000			0.0567753	2.4193e+06		0.0568	2390000		0.0567579	2.54896e+06
0.0567525	2.3514e+06			0.0568	1790000			0.0568042	2.42039e+06		0.0568	2390000		0.0567868	2.55003e+06
0.0567814	2.35328e+06			0.0568	1790000			0.056833	2.42146e+06		0.0568	2390000		0.0568156	2.55111e+06
0.0568102	2.35506e+06			0.0569	1790000			0.0568618	2.42253e+06		0.0569	2390000		0.0568444	2.55217e+06
0.0568391	2.35676e+06			0.0569	1790000			0.0568907	2.4236e+06		0.0569	2390000		0.0568733	2.55324e+06
0.0568679	2.35838e+06			0.0569	1790000			0.0569195	2.42467e+06		0.0569	2390000		0.0569021	2.55431e+06
0.0568967	2.35983e+06			0.0569	1790000			0.0569483	2.42574e+06		0.0569	2390000		0.056931	2.55537e+06
0.0569256	2.36106e+06			0.057	1790000			0.0569772	2.42679e+06		0.057	2400000		0.0569598	2.55643e+06
0.0569544	2.36219e+06			0.057	1790000			0.057006	2.42785e+06		0.057	2400000		0.0569886	2.55748e+06
0.0569832	2.36324e+06			0.057	1790000			0.0570348	2.42891e+06		0.057	2400000		0.0570175	2.55854e+06
0.0570121	2.36423e+06			0.0571	1790000			0.0570637	2.42996e+06		0.0571	2400000		0.0570463	2.55959e+06
0.0570409	2.36517e+06			0.0571	1790000			0.0570925	2.43102e+06		0.0571	2400000		0.0570751	2.56063e+06
0.0570697	2.36606e+06			0.0571	1790000			0.0571214	2.43208e+06		0.0571	2400000		0.057104	2.56168e+06
0.0570986	2.36685e+06			0.0571	1790000			0.0571502	2.43313e+06		0.0571	2400000		0.0571328	2.56273e+06
0.0571274	2.36752e+06			0.0572	1790000			0.057179	2.43418e+06		0.0572	2400000		0.0571616	2.56377e+06
0.0571562	2.36807e+06			0.0572	1790000			0.0572079	2.43524e+06		0.0572	2400000		0.0571905	2.56481e+06
0.0571851	2.36849e+06			0.0572	1790000			0.0572367	2.4363e+06		0.0572	2400000		0.0572193	2.56585e+06
0.0572139	2.36878e+06			0.0573	1790000			0.0572655	2.43736e+06		0.0573	2400000		0.0572481	2.56689e+06
0.0572428	2.36897e+06			0.0573	1790000			0.0572944	2.4384e+06		0.0573	2410000		0.057277	2.56793e+06
0.0572716	2.36905e+06			0.0573	1790000			0.0573232	2.43943e+06		0.0573	2410000		0.0573058	2.56896e+06
0.0573004	2.36907e+06			0.0573	1790000			0.057352	2.44044e+06		0.0573	2410000		0.0573346	2.56999e+06
0.0573293	2.36907e+06			0.0574	1790000			0.0573809	2.44143e+06		0.0574	2410000		0.0573635	2.57101e+06
0.0573581	2.36906e+06			0.0574	1790000			0.0574097	2.44239e+06		0.0574	2410000		0.0573923	2.57204e+06
0.0573869	2.36906e+06			0.0574	1790000			0.0574385	2.44333e+06		0.0574	2410000		0.0574212	2.57306e+06
0.0574158	2.36902e+06			0.0575	1790000			0.0574674	2.44426e+06		0.0575	2410000		0.05745	2.57409e+06
0.0574446	2.36893e+06			0.0575	1790000			0.0574962	2.44517e+06		0.0575	2410000		0.0574788	2.57511e+06
0.0574734	2.36878e+06			0.0575	1790000			0.057525	2.44604e+06		0.0575	2410000		0.0575077	2.57614e+06
0.0575023	2.36859e+06			0.0575	1790000			0.0575539	2.44689e+06		0.0575	2410000		0.0575365	2.57716e+06
0.0575311	2.36839e+06			0.0576	1790000			0.0575827	2.4477e+06		0.0576	2420000		0.0575653	2.57818e+06
[truncated: 15,334 more rows]

## Sheet: Numerical simulation
Numerical simulation
A-0-0				A-15-0				A-30-0			A-45-0			A-60-0
displacement	Shear stress			displacement	Shear stress			displacement	Shear stress		displacement	Shear stress		displacement	Shear stress
0.02769	0.05866			0.02715	0.06598			0.01125	-0.02142		-0.57273	5.15887		0.0004454	0.00191
0.04335	0.12332			0.06139	0.13793			0.05241	0.09258		0.00798	0.02358		0.04222	0.1277
0.06788	0.19445			0.11138	0.25227			0.07393	0.20509		0.04633	0.08782		0.0655	0.24641
0.0924	0.25912			0.13398	0.37433			0.14689	0.31614		0.06893	0.1739		0.0881	0.31708
0.11419	0.32895			0.1874	0.51051			0.17308	0.4257		0.11138	0.26641		0.11138	0.37219
0.13327	0.40655			0.22575	0.61073			0.18805	0.53379		0.14905	0.33064		0.12987	0.44285
0.15438	0.47122			0.26409	0.73921			0.23482	0.65117		0.19904	0.42443		0.15727	0.53754
0.17958	0.52424			0.27163	0.9255			0.25072	0.76085		0.24834	0.51051		0.18397	0.6082
0.20751	0.61736			0.29833	0.96918			0.26663	0.8528		0.27505	0.5966		0.23328	0.75801
0.23203	0.68849			0.30587	1.08353			0.28253	0.94483		0.3134	0.66726		0.27163	0.86118
0.25996	0.81782			0.32847	1.26982			0.29282	1.03299		0.37092	0.73921		0.28669	0.95587
0.27562	0.98207			0.35175	1.44841			0.29282	1.11782		0.4127	0.86897		0.32504	1.02653
0.29129	1.11269			0.36339	1.56275			0.29282	1.1954		0.4394	0.94734		0.34764	1.08165
0.29129	1.23038			0.37846	1.69894			0.30779	1.2737		0.47364	1.03342		0.37092	1.15232
0.28788	1.3416			0.40516	1.8287			0.3134	1.36132		0.49693	1.10537		0.40105	1.247
0.30627	1.40627			0.4127	1.99316			0.32369	1.45932		0.51953	1.26982		0.43187	1.33321
0.32535	1.48904			0.45447	2.1075			0.31901	1.56381		0.55377	1.3482		0.45858	1.44344
0.32807	1.60026			0.46269	2.20772			0.33959	1.67141		0.58869	1.54862		0.47364	1.53107
0.33761	1.70631			0.51953	2.24369			0.34427	1.77612		0.60786	1.62828		0.48939	1.60173
0.356	1.84211			0.53117	2.11521			0.34988	1.87363		0.62293	1.7786		0.5161	1.68794
0.3594	1.96497			0.55377	2.02142			0.37046	1.97402		0.638	1.86339		0.5387	1.79817
0.37166	2.06585			0.57294	1.87881			0.37046	2.06965		0.66128	1.98545		0.55377	1.90134
0.37166	2.19518			0.638	1.80686			0.37607	2.16116		0.67634	2.15119		0.56952	2.0031
0.37779	2.27666			0.70716	1.78502			0.38636	2.25808		0.69141	2.27196		0.59211	2.12181
0.3812	2.40081			0.80646	1.74905			0.40694	2.352		0.70716	2.41585		0.60376	2.23912
0.39959	2.34779			0.90918	1.70665			0.42846	2.43604		0.71469	2.52249		0.60786	2.30271
0.40913	2.45384			1.04271	1.64241			0.46962	2.4905		0.72223	2.70878		0.6154	2.38185
0.40572	2.57153			1.09613	1.70665			0.49113	2.53421		0.74893	2.82441		0.6421	2.52318
0.41798	2.6543			1.16872	1.76318			0.53229	2.53272		0.76811	2.98887		0.64964	2.61787
0.42411	2.73578			1.25706	1.74262			0.57906	2.48654		0.79824	3.14561		0.65306	2.73658
0.464	2.86			1.35224	1.74262			0.61087	2.4028		0.82152	3.21113		0.66881	2.86237
0.488	2.88			1.40566	1.75676			0.61087	2.29101		0.8407	3.31135		0.67977	2.99662
0.51402	2.90132			1.47825	1.73492			0.66232	2.19368		0.8674	3.36788		0.67977	3.08283
0.54535	2.81208							0.71002	2.11317		0.89754	3.4758		0.69141	3.23264
0.55762	2.74224							0.72499	2.0526		0.95095	3.55417		0.69552	3.27928
0.57941	2.67111							0.75679	2.00852		0.9893	3.62612		0.71058	3.39799
0.60393	2.55989							0.79328	1.98955		1.01601	3.69036		0.71469	3.52377
0.62914	2.44737							0.82976	1.99697		1.04271	3.76231		0.71812	3.64955
0.65979	2.31287							0.87653	1.9779		1.08517	3.86252		0.73729	3.75978
0.68771	2.21199							0.95978	1.94667		1.12694	3.92676		0.75236	3.87002
0.74357	2.08913							1.00656	1.89529		1.13	3.84		0.76058	3.92513
0.82462	1.96497							1.04304	1.83662		1.14954	3.82655		0.78317	4.04385
0.8832	1.93005							1.11132	1.79167		1.18036	3.7122		0.79482	4.09048
0.95131	1.88867							1.16839	1.74905		1.2146	3.56188		0.82152	4.18518
0.99763	1.85375							1.22545	1.70523		1.27212	3.36145		0.83659	4.2728
1.05076	1.81236							1.29841	1.68789		1.3406	3.18929		0.85987	4.359
1.11547	1.78908							1.39289	1.68017		1.37484	3.08137		0.88247	4.45369
1.19039	1.7658							1.46024	1.67694		1.39059	2.99529		0.91671	4.53991
1.24625	1.77744							1.53321	1.65942		1.42483	2.90279		0.93999	4.68265
1.28303	1.77744							1.58559	1.64604		1.46661	2.80257		0.98177	4.79288
1.36068	1.68303							1.62207	1.63363		1.52002	2.74476		1.01258	4.68971
1.40427	1.64811							1.66884	1.6222		1.57344	2.64454		1.02847	4.52436
1.47852	1.63001							1.72123	1.61174		1.62343	2.5803		1.03518	4.41412
1.53709	1.6119							1.79419	1.60225		1.71861	2.54433		1.07353	4.30389
1.61202	1.6119										1.86037	2.46596		1.09613	4.21769
1.66447	1.59509										1.91378	2.39401		1.14201	4.13006
1.72986	1.57052										1.98637	2.3863		1.18447	4.00428
1.8259	1.58862										2.04732	2.3439		1.23377	3.8785
1.91581	1.60673										2.10484	2.32977		1.26048	3.76826
1.97779	1.5537													1.29472	3.64955
2.02752	1.51232													1.31047	3.5478
														1.35224	3.34994
														1.37142	3.24818
														1.44743	3.01216
														1.45154	2.95705
														1.50085	2.90899
														1.54673	2.92455
														1.61589	2.90899
														1.66177	2.91748
														1.7686	2.86237
														1.81791	2.84681
														1.90625	2.81431
														1.95555	2.84681
														2.03225	2.81431
