# Supplementary material for: Analysis of the effect of joint roughness on the failure mechanism of jointed rock mass under direct shear loading
Source: PLoS One. 2025 Jan 24;20(1):e0310893. doi: 10.1371/journal.pone.0310893 (PMC11760554; doi:10.1371/journal.pone.0310893)
Supplement: S1 Dataset — (ZIP) [file pone.0310893.s001.zip › Minimum data/S4 Fig.7.xlsx.xlsx]

## Sheet: Sheet1
	Joints inclination	Experimental value	Simulated value
	0	2.9	2.94
	15	2.2	2
	30	2.53	2.78
	45	3.92	4.2
	60	4.8	5.3
