# Supplementary material for: Analysis of the effect of joint roughness on the failure mechanism of jointed rock mass under direct shear loading
Source: PLoS One. 2025 Jan 24;20(1):e0310893. doi: 10.1371/journal.pone.0310893 (PMC11760554; doi:10.1371/journal.pone.0310893)
Supplement: S1 Dataset — (ZIP) [file pone.0310893.s001.zip › Minimum data/S5 Fig.8.xlsx.xlsx]

## Sheet: a
A-0-0	X-Axis	Y-Axis	A-0-5	X-Axis	Y-Axis	A-0-10	X-Axis	Y-Axis	A-0-15	X-Axis	Y-Axis	A-0-20	X-Axis	Y-Axis
	0	5292.79		1.15323e-05	17177.2		5.76361e-06	7058.41		1.44e-05	9560		2.88e-06	1690
	2.88385e-05	20605.6		4.03759e-05	31887.6		3.46073e-05	22100.7		4.33e-05	24300		3.17e-05	17500
	5.76821e-05	34208.1		6.92195e-05	44776.7		6.3451e-05	35340.1		7.21e-05	37200		6.06e-05	31400
	8.65258e-05	46130		9.80631e-05	56116.1		9.22948e-05	46964.1		0.000101	48600		8.94e-05	43700
	0.000115369	56705.3		0.000126907	66258.2		0.000121138	57315		0.00013	58800		0.000118	54500
	0.000144213	66262.9		0.00015575	75430		0.000149982	66680.2		0.000159	68000		0.000147	64400
	0.000173057	74867		0.000184594	83670.9		0.000178826	75100.6		0.000187	76300		0.000176	73200
	0.0002019	82590.1		0.000213438	91079.3		0.00020767	82662.6		0.000216	83800		0.000205	81200
	0.000230744	89580.3		0.000242281	97808		0.000236513	89521.2		0.000245	90500		0.000234	88400
	0.000259587	95921.1		0.000271125	103897		0.000265357	95733		0.000274	96600		0.000262	94900
	0.000288431	101644		0.000299968	109379		0.000294201	101329		0.000303	102000		0.000291	101000
	0.000317275	106787		0.000328812	114317		0.000323044	106351		0.000332	107000		0.00032	106000
	0.000346118	111490		0.000357656	118868		0.000351888	110958		0.000361	112000		0.000349	111000
	0.000374962	115856		0.000386499	123069		0.000380732	115225		0.000389	116000		0.000378	115000
	0.000403805	119863		0.000415343	126917		0.000409575	119141		0.000418	120000		0.000407	119000
	0.000432649	123501		0.000444186	130415		0.000438419	122702		0.000447	123000		0.000436	123000
	0.000461492	126769		0.000473029	133564		0.000467262	125915		0.000476	126000		0.000464	126000
	0.000490335	129659		0.000501872	136325		0.000496106	128730		0.000505	129000		0.000493	129000
	0.000519179	132214		0.000530716	138790		0.000524949	131214		0.000534	132000		0.000522	132000
	0.000548022	134623		0.000559559	141108		0.000553792	133543		0.000562	134000		0.000551	134000
	0.000576865	136850		0.000588401	143224		0.000582635	135681		0.000591	136000		0.00058	137000
	0.000605708	138866		0.000617244	145137		0.000611478	137609		0.00062	138000		0.000609	139000
	0.00063455	140736		0.000646087	146925		0.000640321	139406		0.000649	140000		0.000637	140000
	0.000663393	142524		0.00067493	148640		0.000669164	141137		0.000678	141000		0.000666	142000
	0.000692236	144240		0.000703773	150274		0.000698007	142793		0.000707	143000		0.000695	144000
	0.000721079	145875		0.000732615	151790		0.00072685	144337		0.000736	145000		0.000724	146000
	0.000749921	147403		0.000761458	153200		0.000755692	145755		0.000764	146000		0.000753	147000
	0.000778764	148867		0.000790301	154557		0.000784535	147098		0.000793	147000		0.000782	149000
	0.000807607	150337		0.000819143	155939		0.000813378	148419		0.000822	149000		0.00081	150000
	0.000836449	151822		0.000847986	157311		0.000842221	149740		0.000851	150000		0.000839	151000
	0.000865292	153288		0.000876828	158636		0.000871063	151030		0.00088	151000		0.000868	153000
	0.000894134	154732		0.000905671	159952		0.000899906	152309		0.000909	153000		0.000897	154000
	0.000922977	156203		0.000934513	161295		0.000928749	153607		0.000937	154000		0.000926	155000
	0.000951819	157667		0.000963356	162621		0.000957591	154886		0.000966	155000		0.000955	157000
	0.000980662	159079		0.000992198	163929		0.000986434	156139		0.000995	156000		0.000984	158000
	0.0010095	160462		0.00102104	165231		0.00101528	157423		0.00102	158000		0.00101	159000
	0.00103835	161837		0.00104988	166534		0.00104412	158717		0.00105	159000		0.00104	161000
	0.00106719	163175		0.00107873	167788		0.00107296	159968		0.00108	160000		0.00107	162000
	0.00109603	164466		0.00110757	168984		0.0011018	161155		0.00111	161000		0.0011	163000
	0.00112487	165717		0.00113641	170148		0.00113065	162292		0.00114	162000		0.00113	164000
	0.00115372	166971		0.00116525	171343		0.00115949	163451		0.00117	164000		0.00116	166000
	0.00118256	168298		0.0011941	172607		0.00118833	164665		0.0012	165000		0.00119	167000
	0.0012114	169680		0.00122294	173903		0.00121718	165911		0.00123	166000		0.00121	168000
	0.00124025	171076		0.00125178	175215		0.00124602	167158		0.00125	168000		0.00124	170000
	0.00126909	172472		0.00128062	176532		0.00127486	168405		0.00128	169000		0.00127	171000
	0.00129793	173887		0.00130947	177868		0.0013037	169663		0.00131	170000		0.0013	172000
	0.00132677	175316		0.00133831	179243		0.00133255	170964		0.00134	172000		0.00133	174000
	0.00135562	176785		0.00136715	180677		0.00136139	172317		0.00137	173000		0.00136	175000
	0.00138446	178283		0.00139599	182158		0.00139023	173715		0.0014	175000		0.00139	177000
	0.0014133	179809		0.00142484	183665		0.00141907	175146		0.00143	176000		0.00142	178000
	0.00144214	181330		0.00145368	185164		0.00144792	176605		0.00146	178000		0.00145	180000
	0.00147099	182844		0.00148252	186626		0.00147676	178059		0.00149	179000		0.00147	181000
	0.00149983	184344		0.00151136	188042		0.0015056	179487		0.00151	181000		0.0015	183000
	0.00152867	185825		0.00154021	189414		0.00153444	180906		0.00154	182000		0.00153	184000
	0.00155751	187298		0.00156905	190740		0.00156329	182321		0.00157	183000		0.00156	186000
	0.00158636	188765		0.00159789	192060		0.00159213	183716		0.0016	185000		0.00159	187000
	0.0016152	190229		0.00162674	193393		0.00162097	185132		0.00163	186000		0.00162	188000
	0.00164404	191705		0.00165558	194726		0.00164982	186570		0.00166	188000		0.00165	190000
	0.00167288	193172		0.00168442	196048		0.00167866	187988		0.00169	189000		0.00168	191000
	0.00170173	194621		0.00171326	197370		0.0017075	189386		0.00172	190000		0.0017	193000
	0.00173057	196042		0.00174211	198678		0.00173634	190770		0.00175	192000		0.00173	194000
	0.00175941	197423		0.00177095	199979		0.00176519	192160		0.00177	193000		0.00176	196000
	0.00178826	198799		0.00179979	201261		0.00179403	193546		0.0018	194000		0.00179	197000
	0.0018171	200168		0.00182863	202476		0.00182287	194918		0.00183	196000		0.00182	198000
	0.00184594	201540		0.00185748	203636		0.00185172	196289		0.00186	197000		0.00185	200000
	0.00187478	202800		0.00188632	204815		0.00188056	197561		0.00189	199000		0.00188	201000
	0.00190363	204052		0.00191516	205991		0.0019094	198816		0.00192	200000		0.00191	202000
	0.00193247	205321		0.001944	207153		0.00193824	199991		0.00195	202000		0.00194	204000
	0.00196131	206608		0.00197285	208309		0.00196709	201156		0.00198	203000		0.00196	205000
	0.00199015	207881		0.00200169	209453		0.00199593	202326		0.002	205000		0.00199	207000
	0.002019	209146		0.00203053	210575		0.00202477	203472		0.00203	206000		0.00202	208000
	0.00204784	210379		0.00205938	211664		0.00205362	204581		0.00206	207000		0.00205	209000
	0.00207668	211581		0.00208822	212714		0.00208246	205659		0.00209	208000		0.00208	211000
	0.00210553	212762		0.00211706	213740		0.0021113	206704		0.00212	209000		0.00211	212000
	0.00213437	213924		0.00214591	214728		0.00214015	207718		0.00215	210000		0.00214	213000
	0.00216321	215051		0.00217475	215681		0.00216899	208695		0.00218	212000		0.00217	214000
	0.00219206	216119		0.00220359	216573		0.00219783	209630		0.00221	213000		0.00219	215000
	0.0022209	217105		0.00223244	217379		0.00222668	210499		0.00224	213000		0.00222	216000
	0.00224974	217972		0.00226128	218072		0.00225552	211251		0.00226	214000		0.00225	217000
	0.00227859	218667		0.00229012	218559		0.00228436	211822		0.00229	215000		0.00228	218000
	0.00230743	219073		0.00231896	218706		0.00231321	212081		0.00232	215000		0.00231	218000
	0.00233627	219031		0.00234781	218322		0.00234205	211846		0.00235	214000		0.00234	218000
	0.00236512	218327		0.00237665	217191		0.00237089	210920		0.00238	213000		0.00237	217000
	0.00239396	216749		0.00240549	215136		0.00239974	209124		0.00241	211000		0.0024	215000
	0.0024228	214188		0.00243434	212107		0.00242858	206370		0.00244	208000		0.00243	213000
	0.00245164	210842		0.00246318	208516		0.00245742	202940		0.00247	205000		0.00245	209000
	0.00248049	207563		0.00249202	205236		0.00248626	199688		0.00249	202000		0.00248	206000
	0.00250933	205213		0.00252087	202975		0.00251511	197361		0.00252	200000		0.00251	203000
	0.00253817	204251		0.00254971	202036		0.00254395	196369		0.00255	199000		0.00254	202000
	0.00256702	204650		0.00257855	202399		0.00257279	196767		0.00258	200000		0.00257	202000
	0.00259586	206267		0.0026074	203985		0.00260164	198424		0.00261	202000		0.0026	204000
	0.0026247	208918		0.00263624	206536		0.00263048	201094		0.00264	205000		0.00263	207000
	0.00265355	212278		0.00266508	209806		0.00265932	204549		0.00267	209000		0.00266	210000
	0.00268239	216192		0.00269392	213841		0.00268817	208702		0.0027	214000		0.00269	215000
	0.00271123	220587		0.00272277	218359		0.00271701	213361		0.00273	219000		0.00271	220000
	0.00274007	225221		0.00275161	223034		0.00274585	218253		0.00275	224000		0.00274	225000
	0.00276892	229925		0.00278045	227751		0.0027747	223233		0.00278	229000		0.00277	231000
	0.00279776	234630		0.0028093	232505		0.00280354	228212		0.00281	234000		0.0028	236000
	0.0028266	239377		0.00283814	237402		0.00283238	233221		0.00284	239000		0.00283	242000
	0.00285545	244086		0.00286698	242348		0.00286123	238204		0.00287	245000		0.00286	247000
	0.00288429	248670		0.00289583	247274		0.00289007	243093		0.0029	250000		0.00289	252000
	0.00291313	253106		0.00292467	252007		0.00291891	247830		0.00293	255000		0.00292	258000
	0.00294198	257454		0.00295351	256611		0.00294775	252379		0.00296	260000		0.00294	263000
	0.00297082	261714		0.00298235	261055		0.0029766	256809		0.00299	264000		0.00297	268000
	0.00299966	265855		0.0030112	265353		0.00300544	261119		0.00301	269000		0.003	273000
	0.0030285	269896		0.00304004	269496		0.00303428	265321		0.00304	273000		0.00303	277000
	0.00305735	273755		0.00306888	273429		0.00306313	269396		0.00307	277000		0.00306	282000
	0.00308619	277472		0.00309773	277169		0.00309197	273309		0.0031	281000		0.00309	286000
	0.00311503	281000		0.00312657	280725		0.00312081	277039		0.00313	285000		0.00312	290000
	0.00314388	284344		0.00315541	284100		0.00314966	280542		0.00316	288000		0.00315	294000
	0.00317272	287538		0.00318426	287324		0.0031785	283864		0.00319	291000		0.00318	297000
	0.00320156	290586		0.0032131	290417		0.00320734	287035		0.00322	295000		0.0032	301000
	0.00323041	293513		0.00324194	293449		0.00323619	290133		0.00324	298000		0.00323	304000
	0.00325925	296387		0.00327078	296465		0.00326503	293198		0.00327	301000		0.00326	307000
	0.00328809	299183		0.00329963	299396		0.00329387	296231		0.0033	304000		0.00329	310000
	0.00331693	301916		0.00332847	302197		0.00332271	299207		0.00333	307000		0.00332	314000
	0.00334578	304544		0.00335731	304902		0.00335156	302070		0.00336	310000		0.00335	317000
	0.00337462	307042		0.00338616	307470		0.0033804	304788		0.00339	313000		0.00338	320000
	0.00340346	309409		0.003415	309941		0.00340924	307423		0.00342	315000		0.00341	322000
	0.00343231	311679		0.00344384	312323		0.00343809	309970		0.00345	318000		0.00344	325000
	0.00346115	313873		0.00347268	314608		0.00346693	312436		0.00348	320000		0.00346	328000
	0.00348999	316033		0.00350153	316795		0.00349577	314824		0.0035	323000		0.00349	330000
	0.00351883	318103		0.00353037	318917		0.00352462	317155		0.00353	325000		0.00352	333000
	0.00354768	320091		0.00355921	320952		0.00355346	319372		0.00356	328000		0.00355	335000
	0.00357652	322109		0.00358806	323077		0.0035823	321603		0.00359	330000		0.00358	338000
	0.00360536	324371		0.0036169	325517		0.00361114	324115		0.00362	333000		0.00361	341000
	0.0036342	326960		0.00364574	328194		0.00363999	326890		0.00365	336000		0.00364	343000
	0.00366305	329743		0.00367458	330971		0.00366883	329755		0.00368	339000		0.00367	346000
	0.00369189	332591		0.00370343	333777		0.00369767	332571		0.00371	342000		0.00369	349000
	0.00372073	335464		0.00373227	336608		0.00372651	335417		0.00374	345000		0.00372	352000
	0.00374957	338337		0.00376111	339454		0.00375536	338275		0.00376	348000		0.00375	355000
	0.00377842	341217		0.00378995	342325		0.0037842	341134		0.00379	351000		0.00378	358000
	0.00380726	344085		0.0038188	345173		0.00381304	343966		0.00382	353000		0.00381	361000
	0.0038361	346908		0.00384764	347973		0.00384189	346736		0.00385	356000		0.00384	364000
	0.00386495	349659		0.00387648	350727		0.00387073	349449		0.00388	359000		0.00387	366000
	0.00389379	352337		0.00390532	353425		0.00389957	352116		0.00391	362000		0.0039	369000
	0.00392263	354950		0.00393417	356063		0.00392841	354683		0.00394	364000		0.00393	372000
	0.00395147	357484		0.00396301	358555		0.00395726	357138		0.00397	367000		0.00395	374000
	0.00398032	359917		0.00399185	360960		0.0039861	359539		0.00399	369000		0.00398	377000
	0.00400916	362252		0.00402069	363324		0.00401494	361899		0.00402	372000		0.00401	379000
	0.004038	364547		0.00404954	365669		0.00404378	364213		0.00405	374000		0.00404	382000
	0.00406684	366778		0.00407838	367972		0.00407263	366467		0.00408	376000		0.00407	384000
	0.00409569	368926		0.00410722	370195		0.00410147	368653		0.00411	378000		0.0041	386000
	0.00412453	370991		0.00413606	372322		0.00413031	370767		0.00414	380000		0.00413	389000
	0.00415337	372957		0.00416491	374352		0.00415915	372783		0.00417	382000		0.00416	391000
	0.00418221	374795		0.00419375	376277		0.004188	374705		0.0042	384000		0.00419	393000
	0.00421105	376554		0.00422259	378117		0.00421684	376552		0.00423	386000		0.00421	395000
	0.0042399	378241		0.00425143	379887		0.00424568	378327		0.00425	388000		0.00424	397000
	0.00426874	379870		0.00428028	381598		0.00427452	380026		0.00428	389000		0.00427	398000
	0.00429758	381448		0.00430912	383226		0.00430337	381664		0.00431	391000		0.0043	400000
	0.00432642	382950		0.00433796	384755		0.00433221	383250		0.00434	393000		0.00433	402000
	0.00435527	384371		0.0043668	386214		0.00436105	384783		0.00437	394000		0.00436	403000
	0.00438411	385725		0.00439564	387612		0.00438989	386254		0.0044	395000		0.00439	405000
	0.00441295	387035		0.00442449	388971		0.00441874	387675		0.00443	397000		0.00442	406000
	0.00444179	388300		0.00445333	390278		0.00444758	389044		0.00446	398000		0.00444	408000
	0.00447064	389514		0.00448217	391522		0.00447642	390355		0.00449	399000		0.00447	409000
	0.00449948	390678		0.00451101	392691		0.00450526	391607		0.00451	401000		0.0045	410000
	0.00452832	391786		0.00453986	393797		0.00453411	392795		0.00454	402000		0.00453	412000
	0.00455716	392843		0.0045687	394860		0.00456295	393930		0.00457	403000		0.00456	413000
	0.00458601	393856		0.00459754	395870		0.00459179	394997		0.0046	404000		0.00459	414000
	0.00461485	394859		0.00462638	396843		0.00462063	396020		0.00463	405000		0.00462	415000
	0.00464369	395874		0.00465523	397807		0.00464948	397062		0.00466	406000		0.00465	416000
	0.00467253	396885		0.00468407	398773		0.00467832	398115		0.00469	407000		0.00468	417000
	0.00470137	397874		0.00471291	399732		0.00470716	399158		0.00472	408000		0.0047	418000
	0.00473022	398846		0.00474175	400668		0.004736	400180		0.00474	409000		0.00473	419000
	0.00475906	399801		0.00477059	401580		0.00476485	401163		0.00477	411000		0.00476	420000
	0.0047879	400730		0.00479944	402479		0.00479369	402084		0.0048	412000		0.00479	421000
	0.00481674	401627		0.00482828	403357		0.00482253	402997		0.00483	412000		0.00482	422000
	0.00484559	402500		0.00485712	404200		0.00485137	403899		0.00486	413000		0.00485	423000
	0.00487443	403351		0.00488596	404981		0.00488021	404771		0.00489	414000		0.00488	424000
	0.00490327	404179		0.00491481	405752		0.00490906	405601		0.00492	415000		0.00491	425000
	0.00493211	404989		0.00494365	406505		0.0049379	406397		0.00495	416000		0.00494	426000
	0.00496095	405756		0.00497249	407234		0.00496674	407170		0.00498	417000		0.00496	427000
	0.0049898	406476		0.00500133	407933		0.00499558	407922		0.005	418000		0.00499	427000
	0.00501864	407195		0.00503017	408596		0.00502443	408660		0.00503	419000		0.00502	428000
	0.00504748	407911		0.00505902	409238		0.00505327	409387		0.00506	419000		0.00505	429000
	0.00507632	408625		0.00508786	409835		0.00508211	410106		0.00509	420000		0.00508	430000
	0.00510517	409331		0.0051167	410402		0.00511095	410830		0.00512	421000		0.00511	431000
	0.00513401	410036		0.00514554	410980		0.0051398	411568		0.00515	422000		0.00514	431000
	0.00516285	410746		0.00517439	411592		0.00516864	412332		0.00518	423000		0.00517	432000
	0.00519169	411512		0.00520323	412277		0.00519748	413119		0.00521	423000		0.00519	433000
	0.00522053	412340		0.00523207	413052		0.00522632	413903		0.00523	424000		0.00522	434000
	0.00524938	413237		0.00526091	413915		0.00525516	414732		0.00526	425000		0.00525	435000
	0.00527822	414200		0.00528975	414871		0.00528401	415618		0.00529	426000		0.00528	436000
	0.00530706	415218		0.0053186	415903		0.00531285	416583		0.00532	427000		0.00531	437000
	0.0053359	416291		0.00534744	416993		0.00534169	417642		0.00535	428000		0.00534	438000
	0.00536475	417433		0.00537628	418141		0.00537053	418799		0.00538	430000		0.00537	439000
	0.00539359	418656		0.00540512	419353		0.00539938	420041		0.00541	431000		0.0054	440000
	0.00542243	419930		0.00543397	420632		0.00542822	421366		0.00544	432000		0.00543	442000
	0.00545127	421259		0.00546281	421989		0.00545706	422749		0.00547	434000		0.00545	443000
	0.00548011	422646		0.00549165	423426		0.0054859	424193		0.00549	435000		0.00548	445000
	0.00550896	424073		0.00552049	424932		0.00551475	425701		0.00552	437000		0.00551	446000
	0.0055378	425527		0.00554933	426467		0.00554359	427288		0.00555	439000		0.00554	448000
	0.00556664	427017		0.00557818	428006		0.00557243	428944		0.00558	440000		0.00557	450000
	0.00559548	428537		0.00560702	429559		0.00560127	430636		0.00561	442000		0.0056	452000
	0.00562432	430067		0.00563586	431120		0.00563011	432332		0.00564	444000		0.00563	454000
	0.00565317	431608		0.0056647	432657		0.00565896	434008		0.00567	445000		0.00566	455000
	0.00568201	433142		0.00569354	434201		0.0056878	435674		0.0057	447000		0.00568	457000
	0.00571085	434663		0.00572239	435746		0.00571664	437329		0.00573	449000		0.00571	459000
	0.00573969	436156		0.00575123	437274		0.00574548	438983		0.00575	450000		0.00574	461000
	0.00576854	437573		0.00578007	438788		0.00577433	440633		0.00578	452000		0.00577	462000
	0.00579738	438964		0.00580891	440294		0.00580317	442270		0.00581	454000		0.0058	464000
	0.00582622	440340		0.00583776	441772		0.00583201	443888		0.00584	455000		0.00583	466000
	0.00585506	441701		0.0058666	443192		0.00586085	445442		0.00587	457000		0.00586	467000
	0.0058839	443043		0.00589544	444606		0.00588969	446941		0.0059	459000		0.00589	469000
	0.00591275	444372		0.00592428	446020		0.00591854	448417		0.00593	460000		0.00592	471000
	0.00594159	445682		0.00595312	447429		0.00594738	449898		0.00596	462000		0.00594	473000
	0.00597043	446970		0.00598197	448827		0.00597622	451375		0.00598	463000		0.00597	474000
	0.00599927	448238		0.00601081	450215		0.00600506	452853		0.00601	465000		0.006	476000
	0.00602811	449490		0.00603965	451604		0.00603391	454338		0.00604	466000		0.00603	478000
	0.00605696	450726		0.00606849	452985		0.00606275	455847		0.00607	468000		0.00606	480000
	0.0060858	451950		0.00609733	454370		0.00609159	457373		0.0061	469000		0.00609	481000
	0.00611464	453120		0.00612618	455766		0.00612043	458915		0.00613	471000		0.00612	483000
	0.00614348	454348		0.00615502	457183		0.00614927	460484		0.00616	473000		0.00615	485000
	0.00617233	455677		0.00618386	458591		0.00617812	462063		0.00619	475000		0.00618	487000
	0.00620117	457153		0.0062127	460099		0.00620696	463776		0.00622	477000		0.0062	489000
	0.00623001	458775		0.00624155	461796		0.0062358	465662		0.00624	479000		0.00623	491000
	0.00625885	460523		0.00627039	463708		0.00626464	467765		0.00627	481000		0.00626	493000
	0.00628769	462412		0.00629923	465858		0.00629349	470088		0.0063	484000		0.00629	496000
	0.00631654	464489		0.00632807	468228		0.00632233	472633		0.00633	487000		0.00632	499000
	0.00634538	466809		0.00635691	470833		0.00635117	475386		0.00636	490000		0.00635	501000
	0.00637422	469353		0.00638576	473659		0.00638001	478303		0.00639	493000		0.00638	504000
	0.00640306	472104		0.0064146	476647		0.00640885	481311		0.00642	496000		0.00641	507000
	0.0064319	475011		0.00644344	479729		0.0064377	484317		0.00645	499000		0.00643	510000
	0.00646075	478032		0.00647228	482858		0.00646654	487288		0.00648	502000		0.00646	514000
	0.00648959	481152		0.00650112	485996		0.00649538	490232		0.0065	505000		0.00649	517000
	0.00651843	484277		0.00652997	489099		0.00652422	493161		0.00653	508000		0.00652	520000
	0.00654727	487334		0.00655881	492138		0.00655307	496032		0.00656	510000		0.00655	523000
	0.00657611	490296		0.00658765	495053		0.00658191	498827		0.00659	513000		0.00658	526000
	0.00660496	493137		0.00661649	497837		0.00661075	501544		0.00662	516000		0.00661	529000
	0.0066338	495792		0.00664533	500465		0.00663959	504182		0.00665	518000		0.00664	531000
	0.00666264	498336		0.00667418	502955		0.00666843	506731		0.00668	521000		0.00667	534000
	0.00669148	500792		0.00670302	505347		0.00669728	509186		0.00671	523000		0.00669	537000
	0.00672032	503185		0.00673186	507661		0.00672612	511605		0.00673	526000		0.00672	539000
	0.00674917	505531		0.0067607	509920		0.00675496	513989		0.00676	528000		0.00675	541000
	0.00677801	507835		0.00678954	512161		0.0067838	516324		0.00679	530000		0.00678	544000
	0.00680685	510046		0.00681839	514369		0.00681264	518569		0.00682	532000		0.00681	546000
	0.00683569	512158		0.00684723	516505		0.00684149	520743		0.00685	534000		0.00684	548000
	0.00686453	514189		0.00687607	518560		0.00687033	522806		0.00688	536000		0.00687	550000
	0.00689338	516126		0.00690491	520519		0.00689917	524760		0.00691	538000		0.0069	552000
	0.00692222	517980		0.00693375	522362		0.00692801	526639		0.00694	540000		0.00693	554000
	0.00695106	519769		0.0069626	524104		0.00695685	528467		0.00697	542000		0.00695	556000
	0.0069799	521514		0.00699144	525795		0.0069857	530259		0.00699	543000		0.00698	557000
	0.00700874	523212		0.00702028	527468		0.00701454	532052		0.00702	545000		0.00701	559000
	0.00703759	524863		0.00704912	529103		0.00704338	533788		0.00705	547000		0.00704	561000
	0.00706643	526478		0.00707796	530684		0.00707222	535458		0.00708	548000		0.00707	562000
	0.00709527	528048		0.00710681	532242		0.00710106	537056		0.00711	550000		0.0071	564000
	0.00712411	529602		0.00713565	533779		0.00712991	538554		0.00714	552000		0.00713	566000
	0.00715295	531184		0.00716449	535284		0.00715875	540000		0.00717	553000		0.00716	567000
	0.0071818	532672		0.00719333	536758		0.00718759	541438		0.0072	555000		0.00718	569000
	0.00721064	534118		0.00722217	538220		0.00721643	542869		0.00723	556000		0.00721	570000
	0.00723948	535543		0.00725102	539674		0.00724527	544294		0.00725	558000		0.00724	572000
	0.00726832	536962		0.00727986	541064		0.00727412	545707		0.00728	559000		0.00727	573000
	0.00729716	538374		0.0073087	542460		0.00730296	547113		0.00731	560000		0.0073	575000
	0.007326	539779		0.00733754	543865		0.0073318	548522		0.00734	562000		0.00733	576000
	0.00735485	541251		0.00736638	545298		0.00736064	549911		0.00737	563000		0.00736	577000
	0.00738369	542807		0.00739522	546799		0.00738948	551300		0.0074	565000		0.00739	579000
	0.00741253	544443		0.00742407	548371		0.00741832	552695		0.00743	567000		0.00742	580000
	0.00744137	546097		0.00745291	549985		0.00744717	554124		0.00746	568000		0.00744	582000
	0.00747021	547727		0.00748175	551610		0.00747601	555614		0.00748	570000		0.00747	583000
	0.00749906	549299		0.00751059	553218		0.00750485	557136		0.00751	571000		0.0075	585000
	0.0075279	550871		0.00753943	554813		0.00753369	558669		0.00754	573000		0.00753	587000
	0.00755674	552431		0.00756827	556404		0.00756253	560192		0.00757	574000		0.00756	588000
	0.00758558	553976		0.00759712	557983		0.00759138	561704		0.0076	576000		0.00759	589000
	0.00761442	555530		0.00762596	559542		0.00762022	563206		0.00763	577000		0.00762	591000
	0.00764326	557109		0.0076548	561084		0.00764906	564690		0.00766	579000		0.00765	592000
	0.00767211	558689		0.00768364	562611		0.0076779	566106		0.00769	580000		0.00768	594000
	0.00770095	560251		0.00771248	564115		0.00770674	567525		0.00772	582000		0.0077	595000
	0.00772979	561791		0.00774132	565600		0.00773558	568946		0.00774	583000		0.00773	597000
	0.00775863	563305		0.00777017	567036		0.00776443	570377		0.00777	585000		0.00776	598000
	0.00778747	564793		0.00779901	568418		0.00779327	571814		0.0078	586000		0.00779	600000
	0.00781631	566259		0.00782785	569777		0.00782211	573244		0.00783	587000		0.00782	601000
	0.00784515	567707		0.00785669	571105		0.00785095	574664		0.00786	589000		0.00785	603000
	0.007874	569136		0.00788553	572401		0.00787979	576072		0.00789	590000		0.00788	604000
	0.00790284	570537		0.00791437	573675		0.00790863	577473		0.00792	592000		0.00791	605000
	0.00793168	571904		0.00794322	574933		0.00793748	578850		0.00795	593000		0.00793	607000
	0.00796052	573248		0.00797206	576178		0.00796632	580207		0.00797	594000		0.00796	608000
	0.00798936	574574		0.0080009	577423		0.00799516	581567		0.008	596000		0.00799	610000
	0.0080182	575877		0.00802974	578670		0.008024	582936		0.00803	597000		0.00802	611000
	0.00804705	577128		0.00805858	579914		0.00805284	584306		0.00806	598000		0.00805	612000
	0.00807589	578386		0.00808742	581150		0.00808168	585676		0.00809	600000		0.00808	614000
	0.00810473	579667		0.00811626	582390		0.00811053	587045		0.00812	601000		0.00811	615000
	0.00813357	580947		0.00814511	583643		0.00813937	588410		0.00815	603000		0.00814	616000
	0.00816241	582226		0.00817395	584900		0.00816821	589770		0.00818	604000		0.00817	618000
	0.00819125	583491		0.00820279	586162		0.00819705	591131		0.00821	605000		0.00819	619000
	0.00822009	584733		0.00823163	587424		0.00822589	592482		0.00823	607000		0.00822	621000
	0.00824894	585950		0.00826047	588690		0.00825473	593800		0.00826	608000		0.00825	622000
	0.00827778	587149		0.00828931	589961		0.00828357	595109		0.00829	609000		0.00828	623000
	0.00830662	588334		0.00831815	591220		0.00831242	596404		0.00832	610000		0.00831	625000
	0.00833546	589510		0.008347	592467		0.00834126	597658		0.00835	612000		0.00834	626000
	0.0083643	590684		0.00837584	593712		0.0083701	598884		0.00838	613000		0.00837	627000
	0.00839314	591860		0.00840468	594930		0.00839894	600106		0.00841	614000		0.0084	629000
	0.00842198	593026		0.00843352	596155		0.00842778	601327		0.00844	616000		0.00842	630000
	0.00845083	594154		0.00846236	597385		0.00845662	602550		0.00847	617000		0.00845	631000
	0.00847967	595267		0.0084912	598595		0.00848546	603771		0.00849	618000		0.00848	633000
	0.00850851	596388		0.00852004	599799		0.00851431	604998		0.00852	620000		0.00851	634000
	0.00853735	597507		0.00854889	601020		0.00854315	606235		0.00855	621000		0.00854	636000
	0.00856619	598626		0.00857773	602251		0.00857199	607478		0.00858	622000		0.00857	637000
	0.00859503	599743		0.00860657	603489		0.00860083	608719		0.00861	624000		0.0086	638000
	0.00862387	600863		0.00863541	604729		0.00862967	609951		0.00864	625000		0.00863	640000
	0.00865272	601986		0.00866425	605976		0.00865851	611186		0.00867	627000		0.00866	641000
	0.00868156	603104		0.00869309	607230		0.00868735	612423		0.0087	628000		0.00868	643000
	0.0087104	604222		0.00872193	608488		0.0087162	613638		0.00872	629000		0.00871	644000
	0.00873924	605371		0.00875078	609757		0.00874504	614847		0.00875	631000		0.00874	645000
	0.00876808	606571		0.00877962	611046		0.00877388	616076		0.00878	632000		0.00877	647000
	0.00879692	607815		0.00880846	612357		0.00880272	617327		0.00881	634000		0.0088	648000
	0.00882576	609078		0.0088373	613674		0.00883156	618597		0.00884	635000		0.00883	650000
	0.0088546	610322		0.00886614	614982		0.0088604	619880		0.00887	637000		0.00886	652000
	0.00888345	611570		0.00889498	616307		0.00888924	621158		0.0089	638000		0.00889	653000
	0.00891229	612827		0.00892382	617648		0.00891809	622471		0.00893	640000		0.00892	655000
	0.00894113	614097		0.00895266	619000		0.00894693	623812		0.00896	641000		0.00894	656000
	0.00896997	615373		0.00898151	620371		0.00897577	625176		0.00898	643000		0.00897	658000
	0.00899881	616650		0.00901035	621770		0.00900461	626565		0.00901	645000		0.009	660000
	0.00902765	617938		0.00903919	623205		0.00903345	627985		0.00904	646000		0.00903	661000
	0.00905649	619238		0.00906803	624690		0.00906229	629430		0.00907	648000		0.00906	663000
	0.00908533	620555		0.00909687	626192		0.00909113	630902		0.0091	649000		0.00909	665000
	0.00911418	621865		0.00912571	627728		0.00911997	632420		0.00913	651000		0.00912	667000
	0.00914302	623176		0.00915455	629288		0.00914882	633999		0.00916	653000		0.00915	668000
	0.00917186	624495		0.00918339	630873		0.00917766	635620		0.00919	654000		0.00917	670000
	0.0092007	625821		0.00921223	632492		0.0092065	637273		0.00922	656000		0.0092	672000
	0.00922954	627159		0.00924108	634141		0.00923534	638949		0.00924	658000		0.00923	673000
	0.00925838	628507		0.00926992	635811		0.00926418	640652		0.00927	659000		0.00926	675000
	0.00928722	629876		0.00929876	637496		0.00929302	642382		0.0093	661000		0.00929	677000
	0.00931606	631275		0.0093276	639185		0.00932186	644130		0.00933	663000		0.00932	679000
	0.0093449	632695		0.00935644	640884		0.0093507	645890		0.00936	664000		0.00935	680000
	0.00937375	634101		0.00938528	642580		0.00937955	647649		0.00939	666000		0.00938	682000
	0.00940259	635519		0.00941412	644267		0.00940839	649397		0.00942	668000		0.00941	684000
	0.00943143	636948		0.00944296	645933		0.00943723	651126		0.00945	669000		0.00943	685000
	0.00946027	638397		0.00947181	647568		0.00946607	652784		0.00947	671000		0.00946	687000
	0.00948911	639857		0.00950065	649174		0.00949491	654422		0.0095	672000		0.00949	689000
	0.00951795	641332		0.00952949	650748		0.00952375	656044		0.00953	674000		0.00952	690000
	0.00954679	642791		0.00955833	652292		0.00955259	657650		0.00956	675000		0.00955	692000
	0.00957563	644259		0.00958717	653773		0.00958143	659232		0.00959	677000		0.00958	694000
	0.00960448	645760		0.00961601	655212		0.00961027	660790		0.00962	678000		0.00961	695000
	0.00963332	647306		0.00964485	656629		0.00963912	662322		0.00965	679000		0.00964	697000
	0.00966216	648909		0.00967369	658028		0.00966796	663816		0.00968	681000		0.00967	698000
	0.009691	650561		0.00970253	659407		0.0096968	665300		0.00971	682000		0.00969	700000
	0.00971984	652248		0.00973138	660776		0.00972564	666768		0.00973	684000		0.00972	701000
	0.00974868	653977		0.00976022	662140		0.00975448	668211		0.00976	685000		0.00975	703000
	0.00977752	655759		0.00978906	663497		0.00978332	669616		0.00979	687000		0.00978	704000
	0.00980636	657578		0.0098179	664856		0.00981216	670994		0.00982	688000		0.00981	706000
	0.0098352	659413		0.00984674	666232		0.009841	672400		0.00985	690000		0.00984	708000
	0.00986405	661251		0.00987558	667637		0.00986984	673841		0.00988	691000		0.00987	709000
	0.00989289	663065		0.00990442	669071		0.00989869	675321		0.00991	693000		0.0099	711000
	0.00992173	664840		0.00993326	670491		0.00992753	676855		0.00994	694000		0.00992	712000
	0.00995057	666604		0.0099621	671919		0.00995637	678455		0.00997	696000		0.00995	714000
	0.00997941	668355		0.00999095	673362		0.00998521	680122		0.00999	698000		0.00998	716000
	0.0100083	670109		0.0100198	674850		0.0100141	681843		0.01	699000		0.01	717000
	0.0100371	671862		0.0100486	676402		0.0100429	683624		0.0101	701000		0.01	719000
	0.0100659	673623		0.0100775	678012		0.0100717	685454		0.0101	703000		0.0101	721000
	0.0100948	675387		0.0101063	679673		0.0101006	687319		0.0101	705000		0.0101	723000
	0.0101236	677156		0.0101352	681388		0.0101294	689203		0.0101	706000		0.0101	725000
	0.0101525	678950		0.010164	683144		0.0101583	691100		0.0102	708000		0.0102	726000
	0.0101813	680772		0.0101928	684927		0.0101871	693011		0.0102	710000		0.0102	728000
	0.0102101	682618		0.0102217	686749		0.0102159	694953		0.0102	712000		0.0102	730000
	0.010239	684492		0.0102505	688612		0.0102448	696921		0.0103	714000		0.0102	732000
	0.0102678	686392		0.0102794	690512		0.0102736	698911		0.0103	716000		0.0103	734000
	0.0102967	688278		0.0103082	692444		0.0103025	700925		0.0103	718000		0.0103	736000
	0.0103255	690135		0.010337	694393		0.0103313	702951		0.0103	720000		0.0103	738000
	0.0103543	691963		0.0103659	696361		0.0103601	704988		0.0104	722000		0.0104	740000
	0.0103832	693769		0.0103947	698336		0.010389	707029		0.0104	724000		0.0104	742000
	0.010412	695558		0.0104236	700281		0.0104178	709039		0.0104	726000		0.0104	744000
	0.0104409	697308		0.0104524	702174		0.0104467	710994		0.0105	728000		0.0104	746000
	0.0104697	699000		0.0104812	704033		0.0104755	712845		0.0105	730000		0.0105	748000
	0.0104985	700641		0.0105101	705838		0.0105043	714570		0.0105	731000		0.0105	750000
	0.0105274	702218		0.0105389	707579		0.0105332	716169		0.0105	733000		0.0105	751000
	0.0105562	703738		0.0105678	709239		0.010562	717626		0.0106	735000		0.0106	753000
	0.0105851	705203		0.0105966	710810		0.0105909	718971		0.0106	736000		0.0106	754000
	0.0106139	706603		0.0106254	712298		0.0106197	720240		0.0106	738000		0.0106	756000
	0.0106428	707914		0.0106543	713707		0.0106486	721457		0.0107	739000		0.0106	757000
	0.0106716	709098		0.0106831	715046		0.0106774	722634		0.0107	740000		0.0107	758000
	0.0107004	710161		0.010712	716290		0.0107062	723772		0.0107	742000		0.0107	759000
	0.0107293	711155		0.0107408	717502		0.0107351	724870		0.0107	743000		0.0107	761000
	0.0107581	712127		0.0107697	718703		0.0107639	725950		0.0108	744000		0.0108	762000
	0.010787	713095		0.0107985	719902		0.0107928	727017		0.0108	745000		0.0108	763000
	0.0108158	714073		0.0108273	721100		0.0108216	728084		0.0108	746000		0.0108	764000
	0.0108446	715081		0.0108562	722305		0.0108504	729147		0.0109	748000		0.0108	765000
	0.0108735	716130		0.010885	723524		0.0108793	730169		0.0109	749000		0.0109	767000
	0.0109023	717198		0.0109139	724757		0.0109081	731179		0.0109	750000		0.0109	768000
	0.0109312	718281		0.0109427	725995		0.010937	732224		0.0109	751000		0.0109	769000
	0.01096	719394		0.0109715	727235		0.0109658	733326		0.011	753000		0.011	771000
	0.0109888	720530		0.0110004	728478		0.0109946	734478		0.011	754000		0.011	772000
	0.0110177	721683		0.0110292	729728		0.0110235	735670		0.011	755000		0.011	773000
	0.0110465	722851		0.0110581	730964		0.0110523	736902		0.0111	757000		0.011	775000
	0.0110754	724021		0.0110869	732217		0.0110812	738167		0.0111	758000		0.0111	776000
	0.0111042	725166		0.0111157	733499		0.01111	739452		0.0111	759000		0.0111	777000
	0.011133	726295		0.0111446	734800		0.0111388	740761		0.0111	761000		0.0111	779000
	0.0111619	727423		0.0111734	736116		0.0111677	742089		0.0112	762000		0.0112	780000
	0.0111907	728544		0.0112023	737439		0.0111965	743420		0.0112	763000		0.0112	782000
	0.0112196	729629		0.0112311	738756		0.0112254	744759		0.0112	765000		0.0112	783000
	0.0112484	730742		0.0112599	740075		0.0112542	746095		0.0113	766000		0.0113	784000
	0.0112773	731886		0.0112888	741404		0.0112831	747431		0.0113	767000		0.0113	786000
	0.0113061	733047		0.0113176	742746		0.0113119	748768		0.0113	769000		0.0113	787000
	0.0113349	734221		0.0113465	744103		0.0113407	750104		0.0113	770000		0.0113	789000
	0.0113638	735410		0.0113753	745470		0.0113696	751441		0.0114	771000		0.0114	790000
	0.0113926	736636		0.0114041	746840		0.0113984	752786		0.0114	773000		0.0114	792000
	0.0114215	737892		0.011433	748219		0.0114273	754149		0.0114	774000		0.0114	793000
	0.0114503	739166		0.0114618	749600		0.0114561	755524		0.0115	776000		0.0115	794000
	0.0114791	740456		0.0114907	750975		0.0114849	756906		0.0115	777000		0.0115	796000
	0.011508	741791		0.0115195	752345		0.0115138	758317		0.0115	778000		0.0115	797000
	0.0115368	743155		0.0115484	753707		0.0115426	759740		0.0116	780000		0.0115	798000
	0.0115657	744546		0.0115772	755048		0.0115715	761119		0.0116	781000		0.0116	800000
	0.0115945	745967		0.011606	756372		0.0116003	762459		0.0116	782000		0.0116	801000
	0.0116233	747407		0.0116349	757677		0.0116291	763786		0.0116	784000		0.0116	802000
	0.0116522	748864		0.0116637	758951		0.011658	765113		0.0117	785000		0.0117	804000
	0.011681	750331		0.0116926	760193		0.0116868	766439		0.0117	786000		0.0117	805000
	0.0117099	751813		0.0117214	761438		0.0117157	767777		0.0117	787000		0.0117	806000
	0.0117387	753316		0.0117502	762678		0.0117445	769102		0.0118	789000		0.0117	808000
	0.0117675	754844		0.0117791	763913		0.0117733	770420		0.0118	790000		0.0118	809000
	0.0117964	756393		0.0118079	765143		0.0118022	771716		0.0118	791000		0.0118	810000
	0.0118252	757953		0.0118368	766368		0.011831	773007		0.0118	793000		0.0118	812000
	0.0118541	759501		0.0118656	767590		0.0118599	774313		0.0119	794000		0.0119	813000
	0.0118829	761066		0.0118944	768808		0.0118887	775590		0.0119	795000		0.0119	814000
	0.0119117	762621		0.0119233	770023		0.0119175	776877		0.0119	796000		0.0119	816000
	0.0119406	764157		0.0119521	771236		0.0119464	778157		0.012	798000		0.0119	817000
	0.0119694	765682		0.011981	772456		0.0119752	779417		0.012	799000		0.012	819000
	0.0119983	767196		0.0120098	773679		0.0120041	780691		0.012	800000		0.012	820000
	0.0120271	768700		0.0120386	774909		0.0120329	781999		0.012	802000		0.012	822000
	0.0120559	770200		0.0120675	776149		0.0120617	783328		0.0121	803000		0.0121	823000
	0.0120848	771709		0.0120963	777389		0.0120906	784652		0.0121	804000		0.0121	824000
	0.0121136	773221		0.0121252	778614		0.0121194	785971		0.0121	806000		0.0121	826000
	0.0121425	774731		0.012154	779851		0.0121483	787294		0.0122	807000		0.0121	827000
	0.0121713	776236		0.0121828	781105		0.0121771	788630		0.0122	809000		0.0122	829000
	0.0122001	777741		0.0122117	782378		0.0122059	789970		0.0122	810000		0.0122	830000
	0.012229	779253		0.0122405	783657		0.0122348	791306		0.0122	811000		0.0122	832000
	0.0122578	780731		0.0122694	784939		0.0122636	792648		0.0123	813000		0.0123	833000
	0.0122867	782201		0.0122982	786235		0.0122925	794021		0.0123	814000		0.0123	834000
	0.0123155	783667		0.012327	787543		0.0123213	795415		0.0123	815000		0.0123	836000
	0.0123443	785124		0.0123559	788862		0.0123502	796834		0.0124	817000		0.0123	837000
	0.0123732	786566		0.0123847	790191		0.012379	798259		0.0124	818000		0.0124	839000
	0.012402	788001		0.0124136	791525		0.0124078	799657		0.0124	819000		0.0124	840000
	0.0124309	789427		0.0124424	792867		0.0124367	801062		0.0124	821000		0.0124	842000
	0.0124597	790853		0.0124712	794212		0.0124655	802469		0.0125	822000		0.0125	843000
	0.0124886	792281		0.0125001	795556		0.0124944	803894		0.0125	824000		0.0125	844000
	0.0125174	793700		0.0125289	796902		0.0125232	805331		0.0125	825000		0.0125	846000
	0.0125462	795111		0.0125578	798244		0.012552	806770		0.0126	826000		0.0125	847000
	0.0125751	796524		0.0125866	799581		0.0125809	808199		0.0126	828000		0.0126	849000
	0.0126039	797934		0.0126154	800913		0.0126097	809616		0.0126	829000		0.0126	850000
	0.0126328	799344		0.0126443	802240		0.0126386	811006		0.0126	830000		0.0126	852000
	0.0126616	800751		0.0126731	803536		0.0126674	812395		0.0127	832000		0.0127	853000
	0.0126904	802147		0.012702	804838		0.0126962	813787		0.0127	833000		0.0127	854000
	0.0127193	803528		0.0127308	806149		0.0127251	815148		0.0127	835000		0.0127	856000
	0.0127481	804902		0.0127596	807469		0.0127539	816525		0.0128	836000		0.0128	857000
	0.012777	806268		0.0127885	808798		0.0127828	817902		0.0128	837000		0.0128	858000
	0.0128058	807627		0.0128173	810132		0.0128116	819281		0.0128	839000		0.0128	860000
	0.0128346	808979		0.0128462	811473		0.0128404	820673		0.0128	840000		0.0128	861000
	0.0128635	810336		0.012875	812815		0.0128693	822069		0.0129	841000		0.0129	863000
	0.0128923	811679		0.0129038	814136		0.0128981	823477		0.0129	843000		0.0129	864000
	0.0129212	812966		0.0129327	815467		0.012927	824889		0.0129	844000		0.0129	866000
	0.01295	814204		0.0129615	816810		0.0129558	826281		0.013	845000		0.013	867000
	0.0129788	815397		0.0129904	818162		0.0129846	827682		0.013	847000		0.013	868000
	0.0130077	816553		0.0130192	819507		0.0130135	829094		0.013	848000		0.013	870000
	0.0130365	817686		0.013048	820848		0.0130423	830478		0.0131	849000		0.013	871000
	0.0130654	818804		0.0130769	822194		0.0130712	831863		0.0131	851000		0.0131	873000
	0.0130942	819913		0.0131057	823548		0.0131	833223		0.0131	852000		0.0131	874000
	0.013123	821013		0.0131346	824912		0.0131288	834545		0.0131	854000		0.0131	875000
	0.0131519	822103		0.0131634	826283		0.0131577	835853		0.0132	855000		0.0132	877000
	0.0131807	823182		0.0131922	827664		0.0131865	837172		0.0132	857000		0.0132	878000
	0.0132096	824249		0.0132211	829049		0.0132154	838481		0.0132	858000		0.0132	880000
	0.0132384	825314		0.0132499	830443		0.0132442	839749		0.0133	860000		0.0132	881000
	0.0132672	826383		0.0132788	831848		0.013273	841012		0.0133	861000		0.0133	883000
	0.0132961	827451		0.0133076	833262		0.0133019	842262		0.0133	863000		0.0133	885000
	0.0133249	828519		0.0133364	834686		0.0133307	843515		0.0133	865000		0.0133	886000
	0.0133538	829591		0.0133653	836123		0.0133596	844798		0.0134	866000		0.0134	888000
	0.0133826	830671		0.0133941	837550		0.0133884	846117		0.0134	868000		0.0134	889000
	0.0134114	831740		0.013423	838948		0.0134172	847462		0.0134	869000		0.0134	891000
	0.0134403	832837		0.0134518	840354		0.0134461	848838		0.0135	871000		0.0134	892000
	0.0134691	833960		0.0134806	841767		0.0134749	850222		0.0135	872000		0.0135	894000
	0.013498	835115		0.0135095	843185		0.0135038	851622		0.0135	874000		0.0135	895000
	0.0135268	836289		0.0135383	844610		0.0135326	853047		0.0135	875000		0.0135	897000
	0.0135556	837469		0.0135672	846034		0.0135614	854485		0.0136	877000		0.0136	899000
	0.0135845	838647		0.013596	847459		0.0135903	855923		0.0136	878000		0.0136	900000
	0.0136133	839813		0.0136248	848880		0.0136191	857352		0.0136	880000		0.0136	902000
	0.0136422	840973		0.0136537	850301		0.013648	858777		0.0137	881000		0.0136	903000
	0.013671	842107		0.0136825	851725		0.0136768	860207		0.0137	883000		0.0137	905000
	0.0136998	843247		0.0137114	853151		0.0137056	861642		0.0137	884000		0.0137	906000
	0.0137287	844400		0.0137402	854580		0.0137345	863080		0.0137	885000		0.0137	908000
	0.0137575	845561		0.013769	856006		0.0137633	864527		0.0138	887000		0.0138	909000
	0.0137864	846731		0.0137979	857435		0.0137922	865938		0.0138	888000		0.0138	911000
	0.0138152	847926		0.0138267	858862		0.013821	867354		0.0138	890000		0.0138	912000
	0.013844	849148		0.0138556	860296		0.0138498	868776		0.0139	891000		0.0138	914000
	0.0138729	850385		0.0138844	861744		0.0138787	870217		0.0139	893000		0.0139	915000
	0.0139017	851635		0.0139132	863201		0.0139075	871683		0.0139	894000		0.0139	917000
	0.0139306	852897		0.0139421	864652		0.0139364	873171		0.0139	896000		0.0139	918000
	0.0139594	854177		0.0139709	866073		0.0139652	874657		0.014	897000		0.014	920000
	0.0139882	855453		0.0139998	867501		0.013994	876143		0.014	899000		0.014	921000
	0.0140171	856727		0.0140286	868939		0.0140229	877621		0.014	900000		0.014	923000
	0.0140459	858031		0.0140574	870387		0.0140517	879094		0.0141	902000		0.014	924000
	0.0140748	859375		0.0140863	871848		0.0140806	880567		0.0141	903000		0.0141	925000
	0.0141036	860753		0.0141151	873317		0.0141094	882036		0.0141	905000		0.0141	927000
	0.0141324	862167		0.014144	874792		0.0141382	883496		0.0141	906000		0.0141	928000
	0.0141613	863626		0.0141728	876272		0.0141671	884948		0.0142	908000		0.0142	930000
	0.0141901	865125		0.0142016	877750		0.0141959	886397		0.0142	909000		0.0142	931000
	0.014219	866663		0.0142305	879229		0.0142248	887835		0.0142	911000		0.0142	933000
	0.0142478	868232		0.0142593	880690		0.0142536	889255		0.0143	912000		0.0143	934000
	0.0142766	869808		0.0142882	882130		0.0142824	890651		0.0143	913000		0.0143	935000
	0.0143055	871381		0.014317	883549		0.0143113	892028		0.0143	915000		0.0143	937000
	0.0143343	872949		0.0143458	884951		0.0143401	893385		0.0143	916000		0.0143	938000
	0.0143632	874515		0.0143747	886335		0.014369	894699		0.0144	918000		0.0144	940000
	0.014392	876083		0.0144035	887673		0.0143978	895998		0.0144	919000		0.0144	941000
	0.0144208	877667		0.0144324	888949		0.0144266	897276		0.0144	920000		0.0144	942000
	0.0144497	879275		0.0144612	890161		0.0144555	898516		0.0145	921000		0.0145	944000
	0.0144785	880902		0.01449	891321		0.0144843	899691		0.0145	922000		0.0145	945000
	0.0145074	882536		0.0145189	892420		0.0145132	900804		0.0145	924000		0.0145	946000
	0.0145362	884185		0.0145477	893487		0.014542	901886		0.0146	925000		0.0145	947000
	0.014565	885832		0.0145766	894550		0.0145708	902962		0.0146	926000		0.0146	948000
	0.0145939	887454		0.0146054	895611		0.0145997	904037		0.0146	927000		0.0146	949000
	0.0146227	889042		0.0146342	896664		0.0146285	905116		0.0146	928000		0.0146	950000
	0.0146515	890575		0.0146631	897708		0.0146574	906204		0.0147	929000		0.0147	951000
	0.0146804	892050		0.0146919	898744		0.0146862	907311		0.0147	930000		0.0147	952000
	0.0147092	893480		0.0147208	899778		0.014715	908426		0.0147	931000		0.0147	953000
	0.0147381	894871		0.0147496	900824		0.0147439	909558		0.0148	932000		0.0147	954000
	0.0147669	896199		0.0147784	901882		0.0147727	910697		0.0148	933000		0.0148	955000
	0.0147957	897459		0.0148073	902949		0.0148015	911841		0.0148	934000		0.0148	957000
	0.0148246	898672		0.0148361	904021		0.0148304	913002		0.0148	935000		0.0148	958000
	0.0148534	899851		0.014865	905103		0.0148592	914180		0.0149	936000		0.0149	959000
	0.0148823	901006		0.0148938	906189		0.0148881	915369		0.0149	938000		0.0149	960000
	0.0149111	902140		0.0149226	907290		0.0149169	916563		0.0149	939000		0.0149	961000
	0.0149399	903259		0.0149515	908401		0.0149457	917762		0.015	940000		0.0149	962000
	0.0149688	904368		0.0149803	909520		0.0149746	918962		0.015	941000		0.015	964000
	0.0149976	905472		0.0150092	910650		0.0150034	920161		0.015	942000		0.015	965000
	0.0150265	906571		0.015038	911797		0.0150323	921358		0.015	944000		0.015	966000
	0.0150553	907669		0.0150668	912958		0.0150611	922548		0.0151	945000		0.0151	967000
	0.0150841	908774		0.0150957	914131		0.0150899	923732		0.0151	946000		0.0151	969000
	0.015113	909877		0.0151245	915321		0.0151188	924913		0.0151	948000		0.0151	970000
	0.0151418	910977		0.0151534	916532		0.0151476	926071		0.0152	949000		0.0151	971000
	0.0151707	912080		0.0151822	917763		0.0151765	927229		0.0152	950000		0.0152	973000
	0.0151995	913186		0.015211	919021		0.0152053	928375		0.0152	951000		0.0152	974000
	0.0152283	914288		0.0152399	920307		0.0152341	929532		0.0152	953000		0.0152	976000
	0.0152572	915390		0.0152687	921622		0.015263	930707		0.0153	954000		0.0153	977000
	0.015286	916496		0.0152976	922958		0.0152918	931899		0.0153	956000		0.0153	978000
	0.0153149	917611		0.0153264	924306		0.0153207	933110		0.0153	957000		0.0153	980000
	0.0153437	918728		0.0153552	925658		0.0153495	934342		0.0154	958000		0.0153	981000
	0.0153725	919844		0.0153841	927016		0.0153783	935595		0.0154	960000		0.0154	983000
	0.0154014	920966		0.0154129	928373		0.0154072	936865		0.0154	961000		0.0154	984000
	0.0154302	922121		0.0154417	929711		0.015436	938159		0.0154	962000		0.0154	986000
	0.0154591	923322		0.0154706	931060		0.0154649	939476		0.0155	964000		0.0155	987000
	0.0154879	924548		0.0154994	932412		0.0154937	940810		0.0155	965000		0.0155	989000
	0.0155167	925797		0.0155283	933774		0.0155225	942155		0.0155	967000		0.0155	990000
	0.0155456	927053		0.0155571	935149		0.0155514	943516		0.0156	968000		0.0155	992000
	0.0155744	928335		0.0155859	936518		0.0155802	944892		0.0156	969000		0.0156	993000
	0.0156033	929628		0.0156148	937881		0.0156091	946278		0.0156	971000		0.0156	994000
	0.0156321	930912		0.0156436	939244		0.0156379	947669		0.0156	972000		0.0156	996000
	0.0156609	932148		0.0156725	940613		0.0156667	949069		0.0157	974000		0.0157	997000
	0.0156898	933332		0.0157013	941994		0.0156956	950477		0.0157	975000		0.0157	999000
	0.0157186	934512		0.0157301	943386		0.0157244	951896		0.0157	977000		0.0157	1000000
	0.0157475	935715		0.015759	944784		0.0157533	953329		0.0158	978000		0.0158	1000000
	0.0157763	936941		0.0157878	946186		0.0157821	954769		0.0158	980000		0.0158	1000000
	0.0158051	938189		0.0158167	947591		0.0158109	956197		0.0158	981000		0.0158	1000000
	0.015834	939470		0.0158455	948999		0.0158398	957601		0.0158	983000		0.0158	1010000
	0.0158628	940786		0.0158743	950409		0.0158686	959017		0.0159	984000		0.0159	1010000
	0.0158917	942121		0.0159032	951818		0.0158975	960438		0.0159	986000		0.0159	1010000
	0.0159205	943480		0.015932	953227		0.0159263	961866		0.0159	987000		0.0159	1010000
	0.0159493	944857		0.0159609	954635		0.0159551	963302		0.016	989000		0.016	1010000
	0.0159782	946235		0.0159897	956049		0.015984	964743		0.016	990000		0.016	1010000
	0.016007	947617		0.0160185	957434		0.0160128	966190		0.016	992000		0.016	1010000
	0.0160358	949011		0.0160474	958815		0.0160416	967636		0.0161	993000		0.016	1020000
	0.0160647	950402		0.0160762	960199		0.0160705	969084		0.0161	995000		0.0161	1020000
	0.0160935	951753		0.0161051	961589		0.0160993	970530		0.0161	996000		0.0161	1020000
	0.0161224	953088		0.0161339	962979		0.0161282	971977		0.0161	998000		0.0161	1020000
	0.0161512	954419		0.0161627	964365		0.016157	973427		0.0162	999000		0.0162	1020000
	0.01618	955754		0.0161916	965748		0.0161858	974877		0.0162	1000000		0.0162	1020000
	0.0162089	957094		0.0162204	967128		0.0162147	976329		0.0162	1000000		0.0162	1020000
	0.0162377	958434		0.0162493	968504		0.0162435	977789		0.0163	1000000		0.0162	1030000
	0.0162666	959783		0.0162781	969877		0.0162724	979243		0.0163	1000000		0.0163	1030000
	0.0162954	961145		0.0163069	971247		0.0163012	980686		0.0163	1010000		0.0163	1030000
	0.0163242	962517		0.0163358	972611		0.01633	982124		0.0163	1010000		0.0163	1030000
	0.0163531	963897		0.0163646	973964		0.0163589	983533		0.0164	1010000		0.0164	1030000
	0.0163819	965286		0.0163934	975308		0.0163877	984923		0.0164	1010000		0.0164	1030000
	0.0164108	966678		0.0164223	976645		0.0164166	986311		0.0164	1010000		0.0164	1030000
	0.0164396	968097		0.0164511	977969		0.0164454	987689		0.0165	1010000		0.0164	1040000
	0.0164684	969540		0.01648	979281		0.0164742	989033		0.0165	1010000		0.0165	1040000
	0.0164973	971006		0.0165088	980587		0.0165031	990367		0.0165	1010000		0.0165	1040000
	0.0165261	972496		0.0165376	981888		0.0165319	991691		0.0165	1020000		0.0165	1040000
	0.016555	974009		0.0165665	983184		0.0165608	993010		0.0166	1020000		0.0166	1040000
	0.0165838	975542		0.0165953	984456		0.0165896	994324		0.0166	1020000		0.0166	1040000
	0.0166126	977075		0.0166242	985733		0.0166184	995640		0.0166	1020000		0.0166	1040000
	0.0166415	978609		0.016653	987010		0.0166473	996963		0.0167	1020000		0.0166	1040000
	0.0166703	980153		0.0166818	988286		0.0166761	998285		0.0167	1020000		0.0167	1050000
	0.0166991	981696		0.0167107	989565		0.0167049	999605		0.0167	1020000		0.0167	1050000
	0.016728	983207		0.0167395	990837		0.0167338	1.00092e+06		0.0167	1030000		0.0167	1050000
	0.0167568	984677		0.0167684	992094		0.0167626	1.00223e+06		0.0168	1030000		0.0168	1050000
	0.0167857	986114		0.0167972	993354		0.0167915	1.00354e+06		0.0168	1030000		0.0168	1050000
	0.0168145	987526		0.016826	994619		0.0168203	1.00485e+06		0.0168	1030000		0.0168	1050000
	0.0168433	988903		0.0168549	995884		0.0168491	1.00616e+06		0.0169	1030000		0.0168	1050000
	0.0168722	990237		0.0168837	997151		0.016878	1.00747e+06		0.0169	1030000		0.0169	1060000
	0.016901	991541		0.0169126	998417		0.0169068	1.00877e+06		0.0169	1030000		0.0169	1060000
	0.0169299	992822		0.0169414	999682		0.0169357	1.01008e+06		0.0169	1030000		0.0169	1060000
	0.0169587	994074		0.0169702	1.00095e+06		0.0169645	1.01137e+06		0.017	1040000		0.017	1060000
	0.0169875	995291		0.0169991	1.00221e+06		0.0169933	1.01266e+06		0.017	1040000		0.017	1060000
	0.0170164	996488		0.0170279	1.00347e+06		0.0170222	1.01394e+06		0.017	1040000		0.017	1060000
	0.0170452	997676		0.0170567	1.00473e+06		0.017051	1.01518e+06		0.0171	1040000		0.017	1060000
	0.0170741	998867		0.0170856	1.006e+06		0.0170799	1.01642e+06		0.0171	1040000		0.0171	1060000
	0.0171029	1.00007e+06		0.0171144	1.00729e+06		0.0171087	1.01765e+06		0.0171	1040000		0.0171	1070000
	0.0171317	1.00126e+06		0.0171433	1.00858e+06		0.0171375	1.01889e+06		0.0171	1040000		0.0171	1070000
	0.0171606	1.00247e+06		0.0171721	1.00987e+06		0.0171664	1.02012e+06		0.0172	1040000		0.0172	1070000
	0.0171894	1.00369e+06		0.0172009	1.01117e+06		0.0171952	1.02136e+06		0.0172	1040000		0.0172	1070000
	0.0172183	1.00491e+06		0.0172298	1.01248e+06		0.0172241	1.0226e+06		0.0172	1050000		0.0172	1070000
	0.0172471	1.00613e+06		0.0172586	1.01379e+06		0.0172529	1.02385e+06		0.0173	1050000		0.0173	1070000
	0.0172759	1.00734e+06		0.0172875	1.0151e+06		0.0172817	1.02509e+06		0.0173	1050000		0.0173	1070000
	0.0173048	1.00856e+06		0.0173163	1.0164e+06		0.0173106	1.02633e+06		0.0173	1050000		0.0173	1080000
	0.0173336	1.00978e+06		0.0173451	1.01769e+06		0.0173394	1.02756e+06		0.0173	1050000		0.0173	1080000
	0.0173624	1.01099e+06		0.017374	1.01899e+06		0.0173682	1.0288e+06		0.0174	1050000		0.0174	1080000
	0.0173913	1.01219e+06		0.0174028	1.02028e+06		0.0173971	1.03003e+06		0.0174	1050000		0.0174	1080000
	0.0174201	1.01339e+06		0.0174317	1.02159e+06		0.0174259	1.03126e+06		0.0174	1050000		0.0174	1080000
	0.017449	1.01457e+06		0.0174605	1.0229e+06		0.0174548	1.03248e+06		0.0175	1060000		0.0175	1080000
	0.0174778	1.01575e+06		0.0174893	1.02421e+06		0.0174836	1.0337e+06		0.0175	1060000		0.0175	1080000
	0.0175066	1.01691e+06		0.0175182	1.02553e+06		0.0175124	1.03491e+06		0.0175	1060000		0.0175	1080000
	0.0175355	1.01806e+06		0.017547	1.02685e+06		0.0175413	1.03611e+06		0.0175	1060000		0.0175	1090000
	0.0175643	1.01918e+06		0.0175758	1.02816e+06		0.0175701	1.03731e+06		0.0176	1060000		0.0176	1090000
	0.0175932	1.02028e+06		0.0176047	1.02946e+06		0.017599	1.0385e+06		0.0176	1060000		0.0176	1090000
	0.017622	1.02135e+06		0.0176335	1.03076e+06		0.0176278	1.03967e+06		0.0176	1060000		0.0176	1090000
	0.0176508	1.02239e+06		0.0176624	1.03205e+06		0.0176566	1.04084e+06		0.0177	1060000		0.0177	1090000
	0.0176797	1.02341e+06		0.0176912	1.03332e+06		0.0176855	1.04201e+06		0.0177	1070000		0.0177	1090000
	0.0177085	1.02442e+06		0.01772	1.03458e+06		0.0177143	1.04318e+06		0.0177	1070000		0.0177	1090000
	0.0177373	1.02541e+06		0.0177489	1.03584e+06		0.0177432	1.04435e+06		0.0178	1070000		0.0177	1090000
	0.0177662	1.02642e+06		0.0177777	1.03709e+06		0.017772	1.04552e+06		0.0178	1070000		0.0178	1100000
	0.017795	1.02744e+06		0.0178066	1.03834e+06		0.0178008	1.04669e+06		0.0178	1070000		0.0178	1100000
	0.0178239	1.02847e+06		0.0178354	1.03958e+06		0.0178297	1.04786e+06		0.0178	1070000		0.0178	1100000
	0.0178527	1.02951e+06		0.0178642	1.04082e+06		0.0178585	1.04903e+06		0.0179	1070000		0.0179	1100000
	0.0178815	1.03056e+06		0.0178931	1.04205e+06		0.0178873	1.0502e+06		0.0179	1070000		0.0179	1100000
	0.0179104	1.03163e+06		0.0179219	1.04328e+06		0.0179162	1.05136e+06		0.0179	1080000		0.0179	1100000
	0.0179392	1.03271e+06		0.0179508	1.04451e+06		0.017945	1.05251e+06		0.018	1080000		0.0179	1100000
	0.0179681	1.0338e+06		0.0179796	1.04575e+06		0.0179739	1.05366e+06		0.018	1080000		0.018	1110000
	0.0179969	1.03491e+06		0.0180084	1.04698e+06		0.0180027	1.05481e+06		0.018	1080000		0.018	1110000
	0.0180257	1.03604e+06		0.0180373	1.0482e+06		0.0180315	1.05596e+06		0.018	1080000		0.018	1110000
	0.0180546	1.03719e+06		0.0180661	1.04942e+06		0.0180604	1.05711e+06		0.0181	1080000		0.0181	1110000
	0.0180834	1.03836e+06		0.0180949	1.05065e+06		0.0180892	1.05827e+06		0.0181	1080000		0.0181	1110000
	0.0181123	1.03956e+06		0.0181238	1.05187e+06		0.0181181	1.05943e+06		0.0181	1080000		0.0181	1110000
	0.0181411	1.04078e+06		0.0181526	1.05308e+06		0.0181469	1.0606e+06		0.0182	1080000		0.0181	1110000
	0.0181699	1.04201e+06		0.0181815	1.05426e+06		0.0181757	1.06176e+06		0.0182	1090000		0.0182	1110000
	0.0181988	1.04325e+06		0.0182103	1.05543e+06		0.0182046	1.06291e+06		0.0182	1090000		0.0182	1120000
	0.0182276	1.04448e+06		0.0182391	1.0566e+06		0.0182334	1.06407e+06		0.0182	1090000		0.0182	1120000
	0.0182564	1.0457e+06		0.018268	1.05776e+06		0.0182623	1.06521e+06		0.0183	1090000		0.0183	1120000
	0.0182853	1.04691e+06		0.0182968	1.05891e+06		0.0182911	1.06635e+06		0.0183	1090000		0.0183	1120000
	0.0183141	1.04808e+06		0.0183257	1.06002e+06		0.0183199	1.06747e+06		0.0183	1090000		0.0183	1120000
	0.018343	1.04919e+06		0.0183545	1.06112e+06		0.0183488	1.06857e+06		0.0184	1090000		0.0183	1120000
	0.0183718	1.05027e+06		0.0183833	1.0622e+06		0.0183776	1.06967e+06		0.0184	1090000		0.0184	1120000
	0.0184006	1.05134e+06		0.0184122	1.06329e+06		0.0184064	1.07077e+06		0.0184	1090000		0.0184	1120000
	0.0184295	1.05243e+06		0.018441	1.06436e+06		0.0184353	1.07188e+06		0.0184	1100000		0.0184	1120000
	0.0184583	1.05353e+06		0.0184698	1.06544e+06		0.0184641	1.073e+06		0.0185	1100000		0.0185	1130000
	0.0184872	1.05465e+06		0.0184987	1.06655e+06		0.018493	1.07413e+06		0.0185	1100000		0.0185	1130000
	0.018516	1.05578e+06		0.0185275	1.06766e+06		0.0185218	1.07527e+06		0.0185	1100000		0.0185	1130000
	0.0185448	1.05693e+06		0.0185564	1.06879e+06		0.0185506	1.07642e+06		0.0186	1100000		0.0185	1130000
	0.0185737	1.0581e+06		0.0185852	1.06992e+06		0.0185795	1.07758e+06		0.0186	1100000		0.0186	1130000
	0.0186025	1.05929e+06		0.018614	1.07104e+06		0.0186083	1.07873e+06		0.0186	1100000		0.0186	1130000
	0.0186314	1.06051e+06		0.0186429	1.07218e+06		0.0186372	1.0799e+06		0.0186	1100000		0.0186	1130000
	0.0186602	1.06176e+06		0.0186717	1.07331e+06		0.018666	1.0811e+06		0.0187	1110000		0.0187	1130000
	0.018689	1.06302e+06		0.0187006	1.07445e+06		0.0186948	1.08232e+06		0.0187	1110000		0.0187	1140000
	0.0187179	1.06427e+06		0.0187294	1.07558e+06		0.0187237	1.08355e+06		0.0187	1110000		0.0187	1140000
	0.0187467	1.06553e+06		0.0187582	1.07671e+06		0.0187525	1.0848e+06		0.0188	1110000		0.0187	1140000
	0.0187755	1.0668e+06		0.0187871	1.07784e+06		0.0187813	1.08606e+06		0.0188	1110000		0.0188	1140000
	0.0188044	1.06808e+06		0.0188159	1.07898e+06		0.0188102	1.08734e+06		0.0188	1110000		0.0188	1140000
	0.0188332	1.06938e+06		0.0188448	1.08012e+06		0.018839	1.08865e+06		0.0188	1110000		0.0188	1140000
	0.0188621	1.0707e+06		0.0188736	1.08127e+06		0.0188679	1.08997e+06		0.0189	1110000		0.0189	1140000
	0.0188909	1.07204e+06		0.0189024	1.08243e+06		0.0188967	1.09131e+06		0.0189	1120000		0.0189	1140000
	0.0189197	1.0734e+06		0.0189313	1.08361e+06		0.0189255	1.09265e+06		0.0189	1120000		0.0189	1140000
	0.0189486	1.07476e+06		0.0189601	1.0848e+06		0.0189544	1.09398e+06		0.019	1120000		0.019	1150000
	0.0189774	1.07614e+06		0.0189889	1.08602e+06		0.0189832	1.09531e+06		0.019	1120000		0.019	1150000
	0.0190063	1.07749e+06		0.0190178	1.08725e+06		0.0190121	1.09661e+06		0.019	1120000		0.019	1150000
	0.0190351	1.07883e+06		0.0190466	1.08848e+06		0.0190409	1.0979e+06		0.019	1120000		0.019	1150000
	0.0190639	1.08015e+06		0.0190755	1.08973e+06		0.0190697	1.09918e+06		0.0191	1120000		0.0191	1150000
	0.0190928	1.08145e+06		0.0191043	1.09099e+06		0.0190986	1.10042e+06		0.0191	1120000		0.0191	1150000
	0.0191216	1.08273e+06		0.0191331	1.09225e+06		0.0191274	1.10164e+06		0.0191	1130000		0.0191	1150000
	0.0191504	1.08399e+06		0.019162	1.09352e+06		0.0191563	1.10285e+06		0.0192	1130000		0.0192	1150000
	0.0191793	1.08525e+06		0.0191908	1.09478e+06		0.0191851	1.10406e+06		0.0192	1130000		0.0192	1160000
	0.0192081	1.08651e+06		0.0192197	1.09604e+06		0.0192139	1.10527e+06		0.0192	1130000		0.0192	1160000
	0.019237	1.08779e+06		0.0192485	1.0973e+06		0.0192428	1.10649e+06		0.0193	1130000		0.0192	1160000
	0.0192658	1.08906e+06		0.0192773	1.09855e+06		0.0192716	1.10769e+06		0.0193	1130000		0.0193	1160000
	0.0192946	1.09033e+06		0.0193062	1.0998e+06		0.0193004	1.10889e+06		0.0193	1130000		0.0193	1160000
	0.0193235	1.09159e+06		0.019335	1.10103e+06		0.0193293	1.1101e+06		0.0193	1140000		0.0193	1160000
	0.0193523	1.09285e+06		0.0193638	1.10227e+06		0.0193581	1.11128e+06		0.0194	1140000		0.0194	1160000
	0.0193812	1.0941e+06		0.0193927	1.10348e+06		0.019387	1.11247e+06		0.0194	1140000		0.0194	1170000
	0.01941	1.09534e+06		0.0194215	1.10467e+06		0.0194158	1.11366e+06		0.0194	1140000		0.0194	1170000
	0.0194388	1.09658e+06		0.0194504	1.10584e+06		0.0194446	1.11487e+06		0.0195	1140000		0.0194	1170000
	0.0194677	1.09783e+06		0.0194792	1.10702e+06		0.0194735	1.11607e+06		0.0195	1140000		0.0195	1170000
	0.0194965	1.09907e+06		0.019508	1.1082e+06		0.0195023	1.11727e+06		0.0195	1140000		0.0195	1170000
	0.0195253	1.10029e+06		0.0195369	1.10942e+06		0.0195312	1.11848e+06		0.0195	1140000		0.0195	1170000
	0.0195542	1.1015e+06		0.0195657	1.1107e+06		0.01956	1.11969e+06		0.0196	1150000		0.0196	1170000
	0.019583	1.1027e+06		0.0195946	1.11202e+06		0.0195888	1.1209e+06		0.0196	1150000		0.0196	1170000
	0.0196119	1.10386e+06		0.0196234	1.11335e+06		0.0196177	1.12211e+06		0.0196	1150000		0.0196	1180000
	0.0196407	1.10501e+06		0.0196522	1.1147e+06		0.0196465	1.12333e+06		0.0197	1150000		0.0196	1180000
	0.0196695	1.10615e+06		0.0196811	1.11606e+06		0.0196753	1.12455e+06		0.0197	1150000		0.0197	1180000
	0.0196984	1.10729e+06		0.0197099	1.11743e+06		0.0197042	1.12578e+06		0.0197	1150000		0.0197	1180000
	0.0197272	1.10843e+06		0.0197387	1.11881e+06		0.019733	1.12703e+06		0.0197	1150000		0.0197	1180000
	0.0197561	1.10956e+06		0.0197676	1.12019e+06		0.0197619	1.12828e+06		0.0198	1150000		0.0198	1180000
	0.0197849	1.11071e+06		0.0197964	1.12156e+06		0.0197907	1.12954e+06		0.0198	1160000		0.0198	1180000
	0.0198137	1.11187e+06		0.0198253	1.12292e+06		0.0198195	1.13079e+06		0.0198	1160000		0.0198	1190000
	0.0198426	1.11305e+06		0.0198541	1.12428e+06		0.0198484	1.13206e+06		0.0199	1160000		0.0198	1190000
	0.0198714	1.11425e+06		0.0198829	1.12564e+06		0.0198772	1.13332e+06		0.0199	1160000		0.0199	1190000
	0.0199002	1.11546e+06		0.0199118	1.127e+06		0.0199061	1.13459e+06		0.0199	1160000		0.0199	1190000
	0.0199291	1.11669e+06		0.0199406	1.12836e+06		0.0199349	1.13586e+06		0.0199	1160000		0.0199	1190000
	0.0199579	1.11795e+06		0.0199695	1.12971e+06		0.0199637	1.13714e+06		0.02	1160000		0.02	1190000
	0.0199868	1.11921e+06		0.0199983	1.13105e+06		0.0199926	1.1384e+06		0.02	1170000		0.02	1190000
	0.0200156	1.12047e+06		0.0200271	1.13239e+06		0.0200214	1.13965e+06		0.02	1170000		0.02	1200000
	0.0200444	1.12174e+06		0.020056	1.13372e+06		0.0200502	1.14088e+06		0.0201	1170000		0.02	1200000
	0.0200733	1.12303e+06		0.0200848	1.13504e+06		0.0200791	1.14211e+06		0.0201	1170000		0.0201	1200000
	0.0201021	1.12433e+06		0.0201136	1.13635e+06		0.0201079	1.14334e+06		0.0201	1170000		0.0201	1200000
	0.020131	1.12566e+06		0.0201425	1.13765e+06		0.0201368	1.14458e+06		0.0201	1170000		0.0201	1200000
	0.0201598	1.12699e+06		0.0201713	1.13895e+06		0.0201656	1.14582e+06		0.0202	1170000		0.0202	1200000
	0.0201886	1.12833e+06		0.0202002	1.14022e+06		0.0201944	1.14707e+06		0.0202	1170000		0.0202	1200000
	0.0202175	1.12969e+06		0.020229	1.14145e+06		0.0202233	1.1483e+06		0.0202	1180000		0.0202	1210000
	0.0202463	1.13104e+06		0.0202578	1.14267e+06		0.0202521	1.14954e+06		0.0203	1180000		0.0202	1210000
	0.0202751	1.13242e+06		0.0202867	1.14389e+06		0.020281	1.15079e+06		0.0203	1180000		0.0203	1210000
	0.020304	1.13379e+06		0.0203155	1.14509e+06		0.0203098	1.15203e+06		0.0203	1180000		0.0203	1210000
	0.0203328	1.13517e+06		0.0203444	1.14628e+06		0.0203386	1.15326e+06		0.0203	1180000		0.0203	1210000
	0.0203617	1.13654e+06		0.0203732	1.14746e+06		0.0203675	1.15449e+06		0.0204	1180000		0.0204	1210000
	0.0203905	1.13787e+06		0.020402	1.14864e+06		0.0203963	1.15572e+06		0.0204	1180000		0.0204	1210000
	0.0204193	1.13919e+06		0.0204309	1.14981e+06		0.0204251	1.15694e+06		0.0204	1180000		0.0204	1210000
	0.0204482	1.1405e+06		0.0204597	1.15096e+06		0.020454	1.15815e+06		0.0205	1190000		0.0205	1220000
	0.020477	1.14182e+06		0.0204885	1.15211e+06		0.0204828	1.15936e+06		0.0205	1190000		0.0205	1220000
	0.0205059	1.14313e+06		0.0205174	1.15325e+06		0.0205117	1.16056e+06		0.0205	1190000		0.0205	1220000
	0.0205347	1.14444e+06		0.0205462	1.15437e+06		0.0205405	1.16176e+06		0.0205	1190000		0.0205	1220000
	0.0205635	1.14574e+06		0.0205751	1.15549e+06		0.0205693	1.16296e+06		0.0206	1190000		0.0206	1220000
	0.0205924	1.14704e+06		0.0206039	1.1566e+06		0.0205982	1.16417e+06		0.0206	1190000		0.0206	1220000
	0.0206212	1.14833e+06		0.0206327	1.15771e+06		0.020627	1.16538e+06		0.0206	1190000		0.0206	1220000
	0.02065	1.14959e+06		0.0206616	1.15881e+06		0.0206558	1.16659e+06		0.0207	1190000		0.0207	1220000
	0.0206789	1.15085e+06		0.0206904	1.1599e+06		0.0206847	1.16781e+06		0.0207	1190000		0.0207	1230000
	0.0207077	1.1521e+06		0.0207192	1.16099e+06		0.0207135	1.16902e+06		0.0207	1200000		0.0207	1230000
	0.0207366	1.15335e+06		0.0207481	1.16207e+06		0.0207424	1.17023e+06		0.0208	1200000		0.0207	1230000
	0.0207654	1.15459e+06		0.0207769	1.16316e+06		0.0207712	1.17144e+06		0.0208	1200000		0.0208	1230000
	0.0207942	1.15582e+06		0.0208058	1.16425e+06		0.0208	1.17263e+06		0.0208	1200000		0.0208	1230000
	0.0208231	1.15705e+06		0.0208346	1.16534e+06		0.0208289	1.17381e+06		0.0208	1200000		0.0208	1230000
	0.0208519	1.15828e+06		0.0208634	1.16642e+06		0.0208577	1.17499e+06		0.0209	1200000		0.0209	1230000
	0.0208808	1.1595e+06		0.0208923	1.16751e+06		0.0208866	1.17617e+06		0.0209	1200000		0.0209	1230000
	0.0209096	1.16071e+06		0.0209211	1.1686e+06		0.0209154	1.17735e+06		0.0209	1200000		0.0209	1240000
	0.0209384	1.16192e+06		0.02095	1.1697e+06		0.0209442	1.17853e+06		0.021	1200000		0.0209	1240000
	0.0209673	1.16311e+06		0.0209788	1.17081e+06		0.0209731	1.17972e+06		0.021	1210000		0.021	1240000
	0.0209961	1.1643e+06		0.0210076	1.17195e+06		0.0210019	1.18092e+06		0.021	1210000		0.021	1240000
	0.0210249	1.16547e+06		0.0210365	1.1731e+06		0.0210307	1.18212e+06		0.021	1210000		0.021	1240000
	0.0210538	1.16663e+06		0.0210653	1.17425e+06		0.0210596	1.18333e+06		0.0211	1210000		0.0211	1240000
	0.0210826	1.16779e+06		0.0210941	1.1754e+06		0.0210884	1.18453e+06		0.0211	1210000		0.0211	1240000
	0.0211115	1.16893e+06		0.021123	1.17655e+06		0.0211173	1.18573e+06		0.0211	1210000		0.0211	1240000
	0.0211403	1.17005e+06		0.0211518	1.17772e+06		0.0211461	1.18691e+06		0.0212	1210000		0.0211	1250000
	0.0211691	1.17116e+06		0.0211807	1.17889e+06		0.0211749	1.18809e+06		0.0212	1210000		0.0212	1250000
	0.021198	1.17228e+06		0.0212095	1.18007e+06		0.0212038	1.18926e+06		0.0212	1210000		0.0212	1250000
	0.0212268	1.17339e+06		0.0212383	1.18125e+06		0.0212326	1.19042e+06		0.0212	1220000		0.0212	1250000
	0.0212556	1.17451e+06		0.0212672	1.18244e+06		0.0212614	1.19158e+06		0.0213	1220000		0.0213	1250000
	0.0212845	1.17564e+06		0.021296	1.18364e+06		0.0212903	1.19272e+06		0.0213	1220000		0.0213	1250000
	0.0213133	1.17676e+06		0.0213248	1.18484e+06		0.0213191	1.19387e+06		0.0213	1220000		0.0213	1250000
	0.0213422	1.17788e+06		0.0213537	1.18603e+06		0.021348	1.19501e+06		0.0214	1220000		0.0213	1250000
	0.021371	1.17898e+06		0.0213825	1.18721e+06		0.0213768	1.19614e+06		0.0214	1220000		0.0214	1250000
	0.0213998	1.18008e+06		0.0214114	1.1884e+06		0.0214056	1.19728e+06		0.0214	1220000		0.0214	1260000
	0.0214287	1.18118e+06		0.0214402	1.18958e+06		0.0214345	1.19839e+06		0.0214	1220000		0.0214	1260000
	0.0214575	1.18227e+06		0.021469	1.19076e+06		0.0214633	1.1995e+06		0.0215	1220000		0.0215	1260000
	0.0214863	1.18337e+06		0.0214979	1.19193e+06		0.0214922	1.20062e+06		0.0215	1230000		0.0215	1260000
	0.0215152	1.18447e+06		0.0215267	1.19311e+06		0.021521	1.20173e+06		0.0215	1230000		0.0215	1260000
	0.021544	1.18557e+06		0.0215556	1.19428e+06		0.0215498	1.20285e+06		0.0216	1230000		0.0215	1260000
	0.0215729	1.18665e+06		0.0215844	1.19545e+06		0.0215787	1.20398e+06		0.0216	1230000		0.0216	1260000
	0.0216017	1.18774e+06		0.0216132	1.19662e+06		0.0216075	1.2051e+06		0.0216	1230000		0.0216	1260000
	0.0216305	1.18884e+06		0.0216421	1.19779e+06		0.0216363	1.20622e+06		0.0216	1230000		0.0216	1260000
	0.0216594	1.18993e+06		0.0216709	1.19895e+06		0.0216652	1.20734e+06		0.0217	1230000		0.0217	1270000
	0.0216882	1.19104e+06		0.0216997	1.20008e+06		0.021694	1.20845e+06		0.0217	1230000		0.0217	1270000
	0.0217171	1.19213e+06		0.0217286	1.20121e+06		0.0217229	1.20955e+06		0.0217	1230000		0.0217	1270000
	0.0217459	1.19322e+06		0.0217574	1.20232e+06		0.0217517	1.21065e+06		0.0218	1240000		0.0217	1270000
	0.0217747	1.19429e+06		0.0217863	1.20343e+06		0.0217805	1.21176e+06		0.0218	1240000		0.0218	1270000
	0.0218036	1.19536e+06		0.0218151	1.20454e+06		0.0218094	1.21286e+06		0.0218	1240000		0.0218	1270000
	0.0218324	1.19643e+06		0.0218439	1.20564e+06		0.0218382	1.21396e+06		0.0218	1240000		0.0218	1270000
	0.0218612	1.19749e+06		0.0218728	1.20675e+06		0.021867	1.21506e+06		0.0219	1240000		0.0219	1270000
	0.0218901	1.19854e+06		0.0219016	1.20786e+06		0.0218959	1.21616e+06		0.0219	1240000		0.0219	1270000
	0.0219189	1.19959e+06		0.0219304	1.20897e+06		0.0219247	1.21727e+06		0.0219	1240000		0.0219	1270000
	0.0219478	1.20062e+06		0.0219593	1.21009e+06		0.0219536	1.21837e+06		0.022	1240000		0.022	1280000
	0.0219766	1.20165e+06		0.0219881	1.21121e+06		0.0219824	1.21946e+06		0.022	1240000		0.022	1280000
	0.0220054	1.20269e+06		0.022017	1.21233e+06		0.0220112	1.22056e+06		0.022	1250000		0.022	1280000
	0.0220343	1.20374e+06		0.0220458	1.21345e+06		0.0220401	1.22166e+06		0.022	1250000		0.022	1280000
	0.0220631	1.20479e+06		0.0220746	1.21458e+06		0.0220689	1.22275e+06		0.0221	1250000		0.0221	1280000
	0.0220919	1.20585e+06		0.0221035	1.21571e+06		0.0220977	1.22385e+06		0.0221	1250000		0.0221	1280000
	0.0221208	1.20692e+06		0.0221323	1.21685e+06		0.0221266	1.22495e+06		0.0221	1250000		0.0221	1280000
	0.0221496	1.20799e+06		0.0221611	1.21798e+06		0.0221554	1.22605e+06		0.0222	1250000		0.0222	1280000
	0.0221785	1.20905e+06		0.02219	1.21912e+06		0.0221843	1.22715e+06		0.0222	1250000		0.0222	1280000
	0.0222073	1.21012e+06		0.0222188	1.22026e+06		0.0222131	1.22825e+06		0.0222	1250000		0.0222	1280000
	0.0222361	1.21118e+06		0.0222477	1.2214e+06		0.0222419	1.22935e+06		0.0223	1250000		0.0222	1290000
	0.022265	1.21224e+06		0.0222765	1.22255e+06		0.0222708	1.23045e+06		0.0223	1260000		0.0223	1290000
	0.0222938	1.2133e+06		0.0223053	1.2237e+06		0.0222996	1.23153e+06		0.0223	1260000		0.0223	1290000
	0.0223226	1.21437e+06		0.0223342	1.22486e+06		0.0223285	1.23259e+06		0.0223	1260000		0.0223	1290000
	0.0223515	1.21543e+06		0.022363	1.22602e+06		0.0223573	1.23365e+06		0.0224	1260000		0.0224	1290000
	0.0223803	1.21649e+06		0.0223918	1.2272e+06		0.0223861	1.23472e+06		0.0224	1260000		0.0224	1290000
	0.0224092	1.21755e+06		0.0224207	1.22838e+06		0.022415	1.23578e+06		0.0224	1260000		0.0224	1290000
	0.022438	1.2186e+06		0.0224495	1.22957e+06		0.0224438	1.23685e+06		0.0225	1260000		0.0224	1290000
	0.0224668	1.21965e+06		0.0224784	1.23076e+06		0.0224726	1.23792e+06		0.0225	1260000		0.0225	1300000
	0.0224957	1.2207e+06		0.0225072	1.23193e+06		0.0225015	1.23898e+06		0.0225	1260000		0.0225	1300000
	0.0225245	1.22175e+06		0.022536	1.23308e+06		0.0225303	1.24005e+06		0.0225	1270000		0.0225	1300000
	0.0225533	1.2228e+06		0.0225649	1.23424e+06		0.0225592	1.24112e+06		0.0226	1270000		0.0226	1300000
	0.0225822	1.22386e+06		0.0225937	1.2354e+06		0.022588	1.2422e+06		0.0226	1270000		0.0226	1300000
	0.022611	1.22493e+06		0.0226225	1.23655e+06		0.0226168	1.24327e+06		0.0226	1270000		0.0226	1300000
	0.0226399	1.226e+06		0.0226514	1.2377e+06		0.0226457	1.24435e+06		0.0227	1270000		0.0226	1300000
	0.0226687	1.22707e+06		0.0226802	1.23884e+06		0.0226745	1.24542e+06		0.0227	1270000		0.0227	1300000
	0.0226975	1.22813e+06		0.0227091	1.23998e+06		0.0227033	1.2465e+06		0.0227	1270000		0.0227	1300000
	0.0227264	1.2292e+06		0.0227379	1.24111e+06		0.0227322	1.24757e+06		0.0227	1270000		0.0227	1310000
	0.0227552	1.23027e+06		0.0227667	1.24225e+06		0.022761	1.24866e+06		0.0228	1270000		0.0228	1310000
	0.0227841	1.23134e+06		0.0227956	1.24338e+06		0.0227899	1.24975e+06		0.0228	1280000		0.0228	1310000
	0.0228129	1.23242e+06		0.0228244	1.2445e+06		0.0228187	1.25085e+06		0.0228	1280000		0.0228	1310000
	0.0228417	1.23348e+06		0.0228532	1.24563e+06		0.0228475	1.25195e+06		0.0229	1280000		0.0228	1310000
	0.0228706	1.23455e+06		0.0228821	1.24676e+06		0.0228764	1.25307e+06		0.0229	1280000		0.0229	1310000
	0.0228994	1.23564e+06		0.0229109	1.24789e+06		0.0229052	1.25419e+06		0.0229	1280000		0.0229	1310000
	0.0229282	1.23675e+06		0.0229398	1.24901e+06		0.022934	1.25532e+06		0.0229	1280000		0.0229	1310000
	0.0229571	1.23788e+06		0.0229686	1.25014e+06		0.0229629	1.25646e+06		0.023	1280000		0.023	1320000
	0.0229859	1.23902e+06		0.0229974	1.25127e+06		0.0229917	1.2576e+06		0.023	1280000		0.023	1320000
	0.0230148	1.24018e+06		0.0230263	1.25241e+06		0.0230206	1.25875e+06		0.023	1290000		0.023	1320000
	0.0230436	1.24134e+06		0.0230551	1.25354e+06		0.0230494	1.2599e+06		0.0231	1290000		0.023	1320000
	0.0230724	1.24251e+06		0.0230839	1.25468e+06		0.0230782	1.26105e+06		0.0231	1290000		0.0231	1320000
	0.0231013	1.24371e+06		0.0231128	1.25581e+06		0.0231071	1.26221e+06		0.0231	1290000		0.0231	1320000
	0.0231301	1.24493e+06		0.0231416	1.25693e+06		0.0231359	1.26337e+06		0.0231	1290000		0.0231	1320000
	0.0231589	1.24615e+06		0.0231705	1.25806e+06		0.0231647	1.26453e+06		0.0232	1290000		0.0232	1320000
	0.0231878	1.24738e+06		0.0231993	1.25918e+06		0.0231936	1.26568e+06		0.0232	1290000		0.0232	1330000
	0.0232166	1.24861e+06		0.0232281	1.26029e+06		0.0232224	1.26683e+06		0.0232	1290000		0.0232	1330000
	0.0232455	1.24985e+06		0.023257	1.26139e+06		0.0232513	1.26798e+06		0.0233	1290000		0.0232	1330000
	0.0232743	1.25108e+06		0.0232858	1.26247e+06		0.0232801	1.26914e+06		0.0233	1300000		0.0233	1330000
	0.0233031	1.25233e+06		0.0233146	1.26352e+06		0.0233089	1.27031e+06		0.0233	1300000		0.0233	1330000
	0.023332	1.25358e+06		0.0233435	1.26458e+06		0.0233378	1.27149e+06		0.0233	1300000		0.0233	1330000
	0.0233608	1.25483e+06		0.0233723	1.26564e+06		0.0233666	1.27268e+06		0.0234	1300000		0.0234	1330000
	0.0233896	1.25608e+06		0.0234012	1.26671e+06		0.0233954	1.27387e+06		0.0234	1300000		0.0234	1330000
	0.0234185	1.25731e+06		0.02343	1.26778e+06		0.0234243	1.27506e+06		0.0234	1300000		0.0234	1340000
	0.0234473	1.25852e+06		0.0234588	1.26885e+06		0.0234531	1.27625e+06		0.0235	1300000		0.0235	1340000
	0.0234762	1.25973e+06		0.0234877	1.26991e+06		0.023482	1.27744e+06		0.0235	1300000		0.0235	1340000
	0.023505	1.26093e+06		0.0235165	1.27098e+06		0.0235108	1.27862e+06		0.0235	1310000		0.0235	1340000
	0.0235338	1.26213e+06		0.0235453	1.27204e+06		0.0235396	1.27979e+06		0.0235	1310000		0.0235	1340000
	0.0235627	1.26333e+06		0.0235742	1.2731e+06		0.0235685	1.28095e+06		0.0236	1310000		0.0236	1340000
	0.0235915	1.26452e+06		0.023603	1.27417e+06		0.0235973	1.2821e+06		0.0236	1310000		0.0236	1340000
	0.0236203	1.26571e+06		0.0236319	1.27525e+06		0.0236261	1.28324e+06		0.0236	1310000		0.0236	1340000
	0.0236492	1.2669e+06		0.0236607	1.27633e+06		0.023655	1.28439e+06		0.0237	1310000		0.0237	1350000
	0.023678	1.26809e+06		0.0236895	1.27742e+06		0.0236838	1.28553e+06		0.0237	1310000		0.0237	1350000
	0.0237069	1.26927e+06		0.0237184	1.27851e+06		0.0237127	1.28667e+06		0.0237	1310000		0.0237	1350000
	0.0237357	1.27045e+06		0.0237472	1.2796e+06		0.0237415	1.28779e+06		0.0238	1320000		0.0237	1350000
	0.0237645	1.27162e+06		0.023776	1.2807e+06		0.0237703	1.28889e+06		0.0238	1320000		0.0238	1350000
	0.0237934	1.27279e+06		0.0238049	1.2818e+06		0.0237992	1.28999e+06		0.0238	1320000		0.0238	1350000
	0.0238222	1.27394e+06		0.0238337	1.2829e+06		0.023828	1.29109e+06		0.0238	1320000		0.0238	1350000
	0.023851	1.27508e+06		0.0238626	1.284e+06		0.0238568	1.29217e+06		0.0239	1320000		0.0239	1350000
	0.0238799	1.27619e+06		0.0238914	1.28511e+06		0.0238857	1.29326e+06		0.0239	1320000		0.0239	1350000
	0.0239087	1.27729e+06		0.0239202	1.28622e+06		0.0239145	1.29434e+06		0.0239	1320000		0.0239	1360000
	0.0239376	1.27837e+06		0.0239491	1.28733e+06		0.0239434	1.29544e+06		0.024	1320000		0.0239	1360000
	0.0239664	1.27943e+06		0.0239779	1.28846e+06		0.0239722	1.29653e+06		0.024	1320000		0.024	1360000
	0.0239952	1.28048e+06		0.0240067	1.28959e+06		0.024001	1.29763e+06		0.024	1330000		0.024	1360000
	0.0240241	1.28153e+06		0.0240356	1.29073e+06		0.0240299	1.29872e+06		0.024	1330000		0.024	1360000
	0.0240529	1.28257e+06		0.0240644	1.29188e+06		0.0240587	1.29982e+06		0.0241	1330000		0.0241	1360000
	0.0240817	1.28361e+06		0.0240933	1.29303e+06		0.0240875	1.30092e+06		0.0241	1330000		0.0241	1360000
	0.0241106	1.28464e+06		0.0241221	1.29419e+06		0.0241164	1.30203e+06		0.0241	1330000		0.0241	1360000
	0.0241394	1.28568e+06		0.0241509	1.29535e+06		0.0241452	1.30314e+06		0.0242	1330000		0.0241	1360000
	0.0241682	1.28671e+06		0.0241798	1.29651e+06		0.0241741	1.30424e+06		0.0242	1330000		0.0242	1370000
	0.0241971	1.28776e+06		0.0242086	1.29766e+06		0.0242029	1.30533e+06		0.0242	1330000		0.0242	1370000
	0.0242259	1.28881e+06		0.0242374	1.29881e+06		0.0242317	1.30642e+06		0.0242	1330000		0.0242	1370000
	0.0242548	1.28987e+06		0.0242663	1.29996e+06		0.0242606	1.3075e+06		0.0243	1340000		0.0243	1370000
	0.0242836	1.29094e+06		0.0242951	1.3011e+06		0.0242894	1.30859e+06		0.0243	1340000		0.0243	1370000
	0.0243124	1.29203e+06		0.024324	1.30223e+06		0.0243182	1.30966e+06		0.0243	1340000		0.0243	1370000
	0.0243413	1.29313e+06		0.0243528	1.30335e+06		0.0243471	1.31074e+06		0.0244	1340000		0.0243	1370000
	0.0243701	1.29423e+06		0.0243816	1.30446e+06		0.0243759	1.3118e+06		0.0244	1340000		0.0244	1370000
	0.0243989	1.29534e+06		0.0244105	1.30557e+06		0.0244048	1.31285e+06		0.0244	1340000		0.0244	1370000
	0.0244278	1.29645e+06		0.0244393	1.30668e+06		0.0244336	1.31391e+06		0.0244	1340000		0.0244	1370000
	0.0244566	1.29756e+06		0.0244681	1.30779e+06		0.0244624	1.31496e+06		0.0245	1340000		0.0245	1380000
	0.0244855	1.29867e+06		0.024497	1.30889e+06		0.0244913	1.31602e+06		0.0245	1340000		0.0245	1380000
	0.0245143	1.29977e+06		0.0245258	1.30999e+06		0.0245201	1.31708e+06		0.0245	1340000		0.0245	1380000
	0.0245431	1.30088e+06		0.0245547	1.31109e+06		0.0245489	1.31813e+06		0.0246	1350000		0.0245	1380000
	0.024572	1.30199e+06		0.0245835	1.31218e+06		0.0245778	1.31918e+06		0.0246	1350000		0.0246	1380000
	0.0246008	1.3031e+06		0.0246123	1.31326e+06		0.0246066	1.32021e+06		0.0246	1350000		0.0246	1380000
	0.0246296	1.30421e+06		0.0246412	1.31433e+06		0.0246354	1.32123e+06		0.0246	1350000		0.0246	1380000
	0.0246585	1.30532e+06		0.02467	1.3154e+06		0.0246643	1.32226e+06		0.0247	1350000		0.0247	1380000
	0.0246873	1.30642e+06		0.0246988	1.31647e+06		0.0246931	1.32329e+06		0.0247	1350000		0.0247	1380000
	0.0247162	1.30753e+06		0.0247277	1.31754e+06		0.024722	1.32434e+06		0.0247	1350000		0.0247	1390000
	0.024745	1.30865e+06		0.0247565	1.31861e+06		0.0247508	1.32539e+06		0.0248	1350000		0.0247	1390000
	0.0247738	1.30976e+06		0.0247854	1.31969e+06		0.0247796	1.32644e+06		0.0248	1350000		0.0248	1390000
	0.0248027	1.31087e+06		0.0248142	1.32074e+06		0.0248085	1.3275e+06		0.0248	1360000		0.0248	1390000
	0.0248315	1.31199e+06		0.024843	1.32181e+06		0.0248373	1.32856e+06		0.0248	1360000		0.0248	1390000
	0.0248603	1.31308e+06		0.0248719	1.32287e+06		0.0248661	1.32963e+06		0.0249	1360000		0.0249	1390000
	0.0248892	1.31416e+06		0.0249007	1.32395e+06		0.024895	1.33071e+06		0.0249	1360000		0.0249	1390000
	0.024918	1.31523e+06		0.0249295	1.32504e+06		0.0249238	1.3318e+06		0.0249	1360000		0.0249	1390000
	0.0249469	1.3163e+06		0.0249584	1.32613e+06		0.0249527	1.33289e+06		0.025	1360000		0.0249	1390000
	0.0249757	1.31736e+06		0.0249872	1.32723e+06		0.0249815	1.33397e+06		0.025	1360000		0.025	1400000
	0.0250045	1.31841e+06		0.025016	1.32834e+06		0.0250103	1.33505e+06		0.025	1360000		0.025	1400000
	0.0250334	1.31945e+06		0.0250449	1.32945e+06		0.0250392	1.33613e+06		0.025	1360000		0.025	1400000
	0.0250622	1.32047e+06		0.0250737	1.33056e+06		0.025068	1.33721e+06		0.0251	1360000		0.0251	1400000
	0.025091	1.32151e+06		0.0251026	1.33167e+06		0.0250968	1.33829e+06		0.0251	1370000		0.0251	1400000
	0.0251199	1.32255e+06		0.0251314	1.33278e+06		0.0251257	1.33937e+06		0.0251	1370000		0.0251	1400000
	0.0251487	1.3236e+06		0.0251602	1.33388e+06		0.0251545	1.34045e+06		0.0252	1370000		0.0252	1400000
	0.0251776	1.32465e+06		0.0251891	1.33497e+06		0.0251834	1.34154e+06		0.0252	1370000		0.0252	1400000
	0.0252064	1.3257e+06		0.0252179	1.33606e+06		0.0252122	1.34262e+06		0.0252	1370000		0.0252	1400000
	0.0252352	1.32675e+06		0.0252467	1.33715e+06		0.025241	1.3437e+06		0.0252	1370000		0.0252	1410000
	0.0252641	1.3278e+06		0.0252756	1.33823e+06		0.0252699	1.34478e+06		0.0253	1370000		0.0253	1410000
	0.0252929	1.32885e+06		0.0253044	1.33931e+06		0.0252987	1.34587e+06		0.0253	1370000		0.0253	1410000
	0.0253217	1.3299e+06		0.0253333	1.34039e+06		0.0253275	1.34696e+06		0.0253	1370000		0.0253	1410000
	0.0253506	1.33096e+06		0.0253621	1.34147e+06		0.0253564	1.34805e+06		0.0254	1380000		0.0254	1410000
	0.0253794	1.33202e+06		0.0253909	1.34255e+06		0.0253852	1.34914e+06		0.0254	1380000		0.0254	1410000
	0.0254082	1.33307e+06		0.0254198	1.34363e+06		0.0254141	1.35024e+06		0.0254	1380000		0.0254	1410000
	0.0254371	1.33413e+06		0.0254486	1.3447e+06		0.0254429	1.35132e+06		0.0255	1380000		0.0254	1410000
	0.0254659	1.33519e+06		0.0254774	1.34577e+06		0.0254717	1.3524e+06		0.0255	1380000		0.0255	1410000
	0.0254948	1.33625e+06		0.0255063	1.34683e+06		0.0255006	1.3535e+06		0.0255	1380000		0.0255	1420000
	0.0255236	1.33732e+06		0.0255351	1.34789e+06		0.0255294	1.35459e+06		0.0255	1380000		0.0255	1420000
	0.0255524	1.3384e+06		0.025564	1.34893e+06		0.0255582	1.35569e+06		0.0256	1380000		0.0256	1420000
	0.0255813	1.33947e+06		0.0255928	1.34998e+06		0.0255871	1.35679e+06		0.0256	1380000		0.0256	1420000
	0.0256101	1.34055e+06		0.0256216	1.35103e+06		0.0256159	1.35789e+06		0.0256	1380000		0.0256	1420000
	0.0256389	1.34163e+06		0.0256505	1.35208e+06		0.0256447	1.35898e+06		0.0257	1390000		0.0256	1420000
	0.0256678	1.34272e+06		0.0256793	1.35313e+06		0.0256736	1.36008e+06		0.0257	1390000		0.0257	1420000
	0.0256966	1.34382e+06		0.0257081	1.35418e+06		0.0257024	1.36118e+06		0.0257	1390000		0.0257	1420000
	0.0257255	1.34491e+06		0.025737	1.35523e+06		0.0257313	1.36226e+06		0.0257	1390000		0.0257	1420000
	0.0257543	1.346e+06		0.0257658	1.35629e+06		0.0257601	1.36334e+06		0.0258	1390000		0.0258	1430000
	0.0257831	1.34707e+06		0.0257946	1.35734e+06		0.0257889	1.36441e+06		0.0258	1390000		0.0258	1430000
	0.025812	1.34813e+06		0.0258235	1.3584e+06		0.0258178	1.36548e+06		0.0258	1390000		0.0258	1430000
	0.0258408	1.34919e+06		0.0258523	1.35946e+06		0.0258466	1.36656e+06		0.0259	1390000		0.0258	1430000
	0.0258696	1.35024e+06		0.0258812	1.36053e+06		0.0258754	1.36763e+06		0.0259	1390000		0.0259	1430000
	0.0258985	1.3513e+06		0.02591	1.36159e+06		0.0259043	1.3687e+06		0.0259	1400000		0.0259	1430000
	0.0259273	1.35236e+06		0.0259388	1.36265e+06		0.0259331	1.36977e+06		0.0259	1400000		0.0259	1430000
	0.0259561	1.35343e+06		0.0259677	1.3637e+06		0.025962	1.37084e+06		0.026	1400000		0.026	1430000
	0.025985	1.35449e+06		0.0259965	1.36477e+06		0.0259908	1.37191e+06		0.026	1400000		0.026	1430000
	0.0260138	1.35555e+06		0.0260253	1.36583e+06		0.0260196	1.37298e+06		0.026	1400000		0.026	1440000
	0.0260427	1.35662e+06		0.0260542	1.36691e+06		0.0260485	1.37405e+06		0.0261	1400000		0.026	1440000
	0.0260715	1.35768e+06		0.026083	1.36798e+06		0.0260773	1.37512e+06		0.0261	1400000		0.0261	1440000
	0.0261003	1.35875e+06		0.0261119	1.36906e+06		0.0261061	1.37619e+06		0.0261	1400000		0.0261	1440000
	0.0261292	1.35982e+06		0.0261407	1.37013e+06		0.026135	1.37726e+06		0.0261	1400000		0.0261	1440000
	0.026158	1.3609e+06		0.0261695	1.3712e+06		0.0261638	1.37833e+06		0.0262	1410000		0.0262	1440000
	0.0261868	1.36197e+06		0.0261984	1.37227e+06		0.0261926	1.3794e+06		0.0262	1410000		0.0262	1440000
	0.0262157	1.36303e+06		0.0262272	1.37335e+06		0.0262215	1.38046e+06		0.0262	1410000		0.0262	1440000
	0.0262445	1.3641e+06		0.026256	1.37443e+06		0.0262503	1.38152e+06		0.0263	1410000		0.0262	1440000
	0.0262734	1.36516e+06		0.0262849	1.37551e+06		0.0262792	1.38258e+06		0.0263	1410000		0.0263	1450000
	0.0263022	1.36622e+06		0.0263137	1.37659e+06		0.026308	1.38364e+06		0.0263	1410000		0.0263	1450000
	0.026331	1.36729e+06		0.0263425	1.37766e+06		0.0263368	1.38467e+06		0.0263	1410000		0.0263	1450000
	0.0263599	1.36837e+06		0.0263714	1.37874e+06		0.0263657	1.38571e+06		0.0264	1410000		0.0264	1450000
	0.0263887	1.36943e+06		0.0264002	1.37981e+06		0.0263945	1.38674e+06		0.0264	1410000		0.0264	1450000
	0.0264175	1.3705e+06		0.0264291	1.38087e+06		0.0264233	1.38777e+06		0.0264	1410000		0.0264	1450000
	0.0264464	1.37156e+06		0.0264579	1.38193e+06		0.0264522	1.38879e+06		0.0265	1420000		0.0264	1450000
	0.0264752	1.37261e+06		0.0264867	1.38299e+06		0.026481	1.38982e+06		0.0265	1420000		0.0265	1450000
	0.026504	1.37366e+06		0.0265156	1.38407e+06		0.0265099	1.39085e+06		0.0265	1420000		0.0265	1450000
	0.0265329	1.37471e+06		0.0265444	1.38515e+06		0.0265387	1.39188e+06		0.0265	1420000		0.0265	1460000
	0.0265617	1.37577e+06		0.0265732	1.38624e+06		0.0265675	1.3929e+06		0.0266	1420000		0.0266	1460000
	0.0265906	1.37682e+06		0.0266021	1.38733e+06		0.0265964	1.39393e+06		0.0266	1420000		0.0266	1460000
	0.0266194	1.37786e+06		0.0266309	1.38842e+06		0.0266252	1.39496e+06		0.0266	1420000		0.0266	1460000
	0.0266482	1.37888e+06		0.0266597	1.38952e+06		0.026654	1.39598e+06		0.0267	1420000		0.0267	1460000
	0.0266771	1.3799e+06		0.0266886	1.39062e+06		0.0266829	1.39701e+06		0.0267	1420000		0.0267	1460000
	0.0267059	1.38092e+06		0.0267174	1.39172e+06		0.0267117	1.39803e+06		0.0267	1430000		0.0267	1460000
	0.0267347	1.38194e+06		0.0267463	1.39282e+06		0.0267405	1.39905e+06		0.0267	1430000		0.0267	1460000
	0.0267636	1.38297e+06		0.0267751	1.39392e+06		0.0267694	1.40008e+06		0.0268	1430000		0.0268	1460000
	0.0267924	1.384e+06		0.0268039	1.39501e+06		0.0267982	1.40112e+06		0.0268	1430000		0.0268	1470000
	0.0268213	1.38503e+06		0.0268328	1.39611e+06		0.0268271	1.40215e+06		0.0268	1430000		0.0268	1470000
	0.0268501	1.38608e+06		0.0268616	1.3972e+06		0.0268559	1.4032e+06		0.0269	1430000		0.0269	1470000
	0.0268789	1.38714e+06		0.0268904	1.39829e+06		0.0268847	1.40425e+06		0.0269	1430000		0.0269	1470000
	0.0269078	1.38822e+06		0.0269193	1.39938e+06		0.0269136	1.4053e+06		0.0269	1430000		0.0269	1470000
	0.0269366	1.3893e+06		0.0269481	1.40046e+06		0.0269424	1.40637e+06		0.027	1430000		0.0269	1470000
	0.0269654	1.39039e+06		0.026977	1.40154e+06		0.0269712	1.40743e+06		0.027	1440000		0.027	1470000
	0.0269943	1.39147e+06		0.0270058	1.40261e+06		0.0270001	1.40851e+06		0.027	1440000		0.027	1470000
	0.0270231	1.39256e+06		0.0270346	1.40368e+06		0.0270289	1.40959e+06		0.027	1440000		0.027	1470000
	0.0270519	1.39366e+06		0.0270635	1.40474e+06		0.0270577	1.41068e+06		0.0271	1440000		0.0271	1480000
	0.0270808	1.39476e+06		0.0270923	1.4058e+06		0.0270866	1.41178e+06		0.0271	1440000		0.0271	1480000
	0.0271096	1.39585e+06		0.0271211	1.40685e+06		0.0271154	1.41287e+06		0.0271	1440000		0.0271	1480000
	0.0271385	1.39695e+06		0.02715	1.40789e+06		0.0271443	1.41396e+06		0.0272	1440000		0.0271	1480000
	0.0271673	1.39806e+06		0.0271788	1.40894e+06		0.0271731	1.41504e+06		0.0272	1440000		0.0272	1480000
	0.0271961	1.39916e+06		0.0272076	1.40998e+06		0.0272019	1.41611e+06		0.0272	1440000		0.0272	1480000
	0.027225	1.40026e+06		0.0272365	1.41102e+06		0.0272308	1.41718e+06		0.0272	1450000		0.0272	1480000
	0.0272538	1.40136e+06		0.0272653	1.41206e+06		0.0272596	1.41825e+06		0.0273	1450000		0.0273	1480000
	0.0272826	1.40246e+06		0.0272942	1.41306e+06		0.0272884	1.41932e+06		0.0273	1450000		0.0273	1480000
	0.0273115	1.40357e+06		0.027323	1.41407e+06		0.0273173	1.4204e+06		0.0273	1450000		0.0273	1490000
	0.0273403	1.40469e+06		0.0273518	1.41507e+06		0.0273461	1.42147e+06		0.0274	1450000		0.0273	1490000
	0.0273691	1.4058e+06		0.0273807	1.41608e+06		0.027375	1.42255e+06		0.0274	1450000		0.0274	1490000
	0.027398	1.40692e+06		0.0274095	1.41709e+06		0.0274038	1.42361e+06		0.0274	1450000		0.0274	1490000
	0.0274268	1.40803e+06		0.0274383	1.4181e+06		0.0274326	1.42467e+06		0.0274	1450000		0.0274	1490000
	0.0274557	1.40914e+06		0.0274672	1.41911e+06		0.0274615	1.42572e+06		0.0275	1450000		0.0275	1490000
	0.0274845	1.41022e+06		0.027496	1.42012e+06		0.0274903	1.42677e+06		0.0275	1460000		0.0275	1490000
	0.0275133	1.41131e+06		0.0275248	1.42114e+06		0.0275191	1.42782e+06		0.0275	1460000		0.0275	1490000
	0.0275422	1.4124e+06		0.0275537	1.42215e+06		0.027548	1.42885e+06		0.0276	1460000		0.0275	1490000
	0.027571	1.4135e+06		0.0275825	1.42317e+06		0.0275768	1.42989e+06		0.0276	1460000		0.0276	1500000
	0.0275998	1.41461e+06		0.0276114	1.42418e+06		0.0276056	1.43094e+06		0.0276	1460000		0.0276	1500000
	0.0276287	1.41571e+06		0.0276402	1.42519e+06		0.0276345	1.43199e+06		0.0276	1460000		0.0276	1500000
	0.0276575	1.4168e+06		0.027669	1.4262e+06		0.0276633	1.43304e+06		0.0277	1460000		0.0277	1500000
	0.0276863	1.41789e+06		0.0276979	1.42721e+06		0.0276922	1.4341e+06		0.0277	1460000		0.0277	1500000
	0.0277152	1.41897e+06		0.0277267	1.42823e+06		0.027721	1.43516e+06		0.0277	1460000		0.0277	1500000
	0.027744	1.42005e+06		0.0277555	1.42924e+06		0.0277498	1.43622e+06		0.0278	1470000		0.0277	1500000
	0.0277729	1.42112e+06		0.0277844	1.43024e+06		0.0277787	1.43729e+06		0.0278	1470000		0.0278	1500000
	0.0278017	1.42218e+06		0.0278132	1.43125e+06		0.0278075	1.43836e+06		0.0278	1470000		0.0278	1500000
	0.0278305	1.42324e+06		0.027842	1.43226e+06		0.0278363	1.43943e+06		0.0278	1470000		0.0278	1510000
	0.0278594	1.4243e+06		0.0278709	1.43327e+06		0.0278652	1.4405e+06		0.0279	1470000		0.0279	1510000
	0.0278882	1.42535e+06		0.0278997	1.4343e+06		0.027894	1.44157e+06		0.0279	1470000		0.0279	1510000
	0.027917	1.42639e+06		0.0279286	1.43532e+06		0.0279228	1.44264e+06		0.0279	1470000		0.0279	1510000
	0.0279459	1.42744e+06		0.0279574	1.43634e+06		0.0279517	1.44371e+06		0.028	1470000		0.0279	1510000
	0.0279747	1.42848e+06		0.0279862	1.43737e+06		0.0279805	1.44478e+06		0.028	1470000		0.028	1510000
	0.0280035	1.42954e+06		0.0280151	1.43839e+06		0.0280094	1.44584e+06		0.028	1480000		0.028	1510000
	0.0280324	1.4306e+06		0.0280439	1.43941e+06		0.0280382	1.44691e+06		0.028	1480000		0.028	1510000
	0.0280612	1.43166e+06		0.0280727	1.44044e+06		0.028067	1.44797e+06		0.0281	1480000		0.0281	1510000
	0.0280901	1.43272e+06		0.0281016	1.44145e+06		0.0280959	1.44903e+06		0.0281	1480000		0.0281	1520000
	0.0281189	1.43379e+06		0.0281304	1.44248e+06		0.0281247	1.45009e+06		0.0281	1480000		0.0281	1520000
	0.0281477	1.43485e+06		0.0281592	1.44351e+06		0.0281535	1.45114e+06		0.0282	1480000		0.0282	1520000
	0.0281766	1.43592e+06		0.0281881	1.44455e+06		0.0281824	1.4522e+06		0.0282	1480000		0.0282	1520000
	0.0282054	1.43699e+06		0.0282169	1.4456e+06		0.0282112	1.45326e+06		0.0282	1480000		0.0282	1520000
	0.0282342	1.43803e+06		0.0282458	1.44667e+06		0.02824	1.45431e+06		0.0282	1480000		0.0282	1520000
	0.0282631	1.43907e+06		0.0282746	1.44773e+06		0.0282689	1.45536e+06		0.0283	1490000		0.0283	1520000
	0.0282919	1.44008e+06		0.0283034	1.4488e+06		0.0282977	1.4564e+06		0.0283	1490000		0.0283	1520000
	0.0283207	1.44108e+06		0.0283323	1.44986e+06		0.0283266	1.45744e+06		0.0283	1490000		0.0283	1520000
	0.0283496	1.44207e+06		0.0283611	1.45092e+06		0.0283554	1.45847e+06		0.0284	1490000		0.0284	1530000
	0.0283784	1.44306e+06		0.0283899	1.45197e+06		0.0283842	1.4595e+06		0.0284	1490000		0.0284	1530000
	0.0284073	1.44405e+06		0.0284188	1.45301e+06		0.0284131	1.46052e+06		0.0284	1490000		0.0284	1530000
	0.0284361	1.44503e+06		0.0284476	1.45404e+06		0.0284419	1.46153e+06		0.0285	1490000		0.0284	1530000
	0.0284649	1.44602e+06		0.0284764	1.45506e+06		0.0284707	1.46253e+06		0.0285	1490000		0.0285	1530000
	0.0284938	1.44701e+06		0.0285053	1.45608e+06		0.0284996	1.46353e+06		0.0285	1490000		0.0285	1530000
	0.0285226	1.44801e+06		0.0285341	1.45709e+06		0.0285284	1.46453e+06		0.0285	1490000		0.0285	1530000
	0.0285514	1.44902e+06		0.028563	1.45809e+06		0.0285572	1.46553e+06		0.0286	1500000		0.0286	1530000
	0.0285803	1.45003e+06		0.0285918	1.45909e+06		0.0285861	1.46653e+06		0.0286	1500000		0.0286	1530000
	0.0286091	1.45104e+06		0.0286206	1.46008e+06		0.0286149	1.46752e+06		0.0286	1500000		0.0286	1530000
	0.0286379	1.45205e+06		0.0286495	1.46108e+06		0.0286438	1.46851e+06		0.0287	1500000		0.0286	1540000
	0.0286668	1.45305e+06		0.0286783	1.46207e+06		0.0286726	1.4695e+06		0.0287	1500000		0.0287	1540000
	0.0286956	1.45405e+06		0.0287071	1.46306e+06		0.0287014	1.47049e+06		0.0287	1500000		0.0287	1540000
	0.0287245	1.45505e+06		0.028736	1.46404e+06		0.0287303	1.47147e+06		0.0287	1500000		0.0287	1540000
	0.0287533	1.45604e+06		0.0287648	1.46503e+06		0.0287591	1.47246e+06		0.0288	1500000		0.0288	1540000
	0.0287821	1.45704e+06		0.0287936	1.46602e+06		0.0287879	1.47345e+06		0.0288	1500000		0.0288	1540000
	0.028811	1.45803e+06		0.0288225	1.467e+06		0.0288168	1.47443e+06		0.0288	1500000		0.0288	1540000
	0.0288398	1.45901e+06		0.0288513	1.46799e+06		0.0288456	1.47541e+06		0.0289	1500000		0.0288	1540000
	0.0288686	1.46e+06		0.0288802	1.46898e+06		0.0288744	1.47639e+06		0.0289	1510000		0.0289	1540000
	0.0288975	1.46097e+06		0.028909	1.46998e+06		0.0289033	1.47736e+06		0.0289	1510000		0.0289	1540000
	0.0289263	1.46195e+06		0.0289378	1.47097e+06		0.0289321	1.47833e+06		0.0289	1510000		0.0289	1540000
	0.0289551	1.46293e+06		0.0289667	1.47197e+06		0.028961	1.47931e+06		0.029	1510000		0.029	1550000
	0.028984	1.4639e+06		0.0289955	1.47296e+06		0.0289898	1.48028e+06		0.029	1510000		0.029	1550000
	0.0290128	1.46487e+06		0.0290243	1.47396e+06		0.0290186	1.48126e+06		0.029	1510000		0.029	1550000
	0.0290417	1.46583e+06		0.0290532	1.47497e+06		0.0290475	1.48223e+06		0.0291	1510000		0.029	1550000
	0.0290705	1.46679e+06		0.029082	1.47597e+06		0.0290763	1.48318e+06		0.0291	1510000		0.0291	1550000
	0.0290993	1.46774e+06		0.0291108	1.47699e+06		0.0291051	1.48413e+06		0.0291	1510000		0.0291	1550000
	0.0291282	1.46868e+06		0.0291397	1.478e+06		0.029134	1.48508e+06		0.0291	1510000		0.0291	1550000
	0.029157	1.46961e+06		0.0291685	1.47901e+06		0.0291628	1.48602e+06		0.0292	1510000		0.0292	1550000
	0.0291858	1.47054e+06		0.0291974	1.48003e+06		0.0291916	1.48697e+06		0.0292	1520000		0.0292	1550000
	0.0292147	1.47146e+06		0.0292262	1.48106e+06		0.0292205	1.48791e+06		0.0292	1520000		0.0292	1550000
	0.0292435	1.47237e+06		0.029255	1.48208e+06		0.0292493	1.48886e+06		0.0293	1520000		0.0292	1560000
	0.0292723	1.47328e+06		0.0292839	1.48311e+06		0.0292782	1.48981e+06		0.0293	1520000		0.0293	1560000
	0.0293012	1.4742e+06		0.0293127	1.48414e+06		0.029307	1.49077e+06		0.0293	1520000		0.0293	1560000
	0.02933	1.47512e+06		0.0293415	1.48517e+06		0.0293358	1.49172e+06		0.0293	1520000		0.0293	1560000
	0.0293589	1.47605e+06		0.0293704	1.48619e+06		0.0293647	1.49268e+06		0.0294	1520000		0.0294	1560000
	0.0293877	1.477e+06		0.0293992	1.48719e+06		0.0293935	1.49365e+06		0.0294	1520000		0.0294	1560000
	0.0294165	1.47796e+06		0.029428	1.4882e+06		0.0294223	1.49461e+06		0.0294	1520000		0.0294	1560000
	0.0294454	1.47893e+06		0.0294569	1.48921e+06		0.0294512	1.49557e+06		0.0295	1520000		0.0294	1560000
	0.0294742	1.4799e+06		0.0294857	1.49021e+06		0.02948	1.49654e+06		0.0295	1520000		0.0295	1560000
	0.029503	1.48088e+06		0.0295146	1.49122e+06		0.0295088	1.49751e+06		0.0295	1530000		0.0295	1560000
	0.0295319	1.48187e+06		0.0295434	1.49222e+06		0.0295377	1.49848e+06		0.0295	1530000		0.0295	1570000
	0.0295607	1.48286e+06		0.0295722	1.49323e+06		0.0295665	1.49945e+06		0.0296	1530000		0.0296	1570000
	0.0295895	1.48385e+06		0.0296011	1.49423e+06		0.0295954	1.50043e+06		0.0296	1530000		0.0296	1570000
	0.0296184	1.48485e+06		0.0296299	1.49523e+06		0.0296242	1.50142e+06		0.0296	1530000		0.0296	1570000
	0.0296472	1.48585e+06		0.0296587	1.49622e+06		0.029653	1.50241e+06		0.0297	1530000		0.0297	1570000
	0.0296761	1.48684e+06		0.0296876	1.49722e+06		0.0296819	1.50341e+06		0.0297	1530000		0.0297	1570000
	0.0297049	1.48783e+06		0.0297164	1.49822e+06		0.0297107	1.50442e+06		0.0297	1530000		0.0297	1570000
	0.0297337	1.48881e+06		0.0297452	1.49923e+06		0.0297395	1.50544e+06		0.0297	1530000		0.0297	1570000
	0.0297626	1.48979e+06		0.0297741	1.50025e+06		0.0297684	1.50647e+06		0.0298	1540000		0.0298	1570000
	0.0297914	1.49077e+06		0.0298029	1.50127e+06		0.0297972	1.5075e+06		0.0298	1540000		0.0298	1580000
	0.0298202	1.49175e+06		0.0298317	1.50231e+06		0.029826	1.50853e+06		0.0298	1540000		0.0298	1580000
	0.0298491	1.49274e+06		0.0298606	1.50334e+06		0.0298549	1.50956e+06		0.0299	1540000		0.0299	1580000
	0.0298779	1.49374e+06		0.0298894	1.50437e+06		0.0298837	1.5106e+06		0.0299	1540000		0.0299	1580000
	0.0299067	1.49474e+06		0.0299183	1.50541e+06		0.0299125	1.51164e+06		0.0299	1540000		0.0299	1580000
	0.0299356	1.49574e+06		0.0299471	1.50645e+06		0.0299414	1.51269e+06		0.0299	1540000		0.0299	1580000
	0.0299644	1.49676e+06		0.0299759	1.50749e+06		0.0299702	1.51374e+06		0.03	1540000		0.03	1580000
	0.0299933	1.49778e+06		0.0300048	1.50853e+06		0.0299991	1.51481e+06		0.03	1540000		0.03	1580000
	0.0300221	1.4988e+06		0.0300336	1.50956e+06		0.0300279	1.51588e+06		0.03	1550000		0.03	1580000
	0.0300509	1.49983e+06		0.0300624	1.51059e+06		0.0300567	1.51696e+06		0.0301	1550000		0.0301	1590000
	0.0300798	1.50086e+06		0.0300913	1.51161e+06		0.0300856	1.51804e+06		0.0301	1550000		0.0301	1590000
	0.0301086	1.5019e+06		0.0301201	1.51264e+06		0.0301144	1.51912e+06		0.0301	1550000		0.0301	1590000
	0.0301374	1.50294e+06		0.0301489	1.51366e+06		0.0301432	1.5202e+06		0.0302	1550000		0.0301	1590000
	0.0301663	1.50398e+06		0.0301778	1.51469e+06		0.0301721	1.52128e+06		0.0302	1550000		0.0302	1590000
	0.0301951	1.50502e+06		0.0302066	1.51572e+06		0.0302009	1.52236e+06		0.0302	1550000		0.0302	1590000
	0.0302239	1.50606e+06		0.0302355	1.51675e+06		0.0302297	1.52343e+06		0.0302	1550000		0.0302	1590000
	0.0302528	1.5071e+06		0.0302643	1.51778e+06		0.0302586	1.5245e+06		0.0303	1550000		0.0303	1590000
	0.0302816	1.50813e+06		0.0302931	1.5188e+06		0.0302874	1.52555e+06		0.0303	1560000		0.0303	1590000
	0.0303104	1.50917e+06		0.030322	1.51983e+06		0.0303163	1.5266e+06		0.0303	1560000		0.0303	1600000
	0.0303393	1.5102e+06		0.0303508	1.52087e+06		0.0303451	1.52765e+06		0.0304	1560000		0.0303	1600000
	0.0303681	1.51124e+06		0.0303796	1.52191e+06		0.0303739	1.5287e+06		0.0304	1560000		0.0304	1600000
	0.030397	1.5123e+06		0.0304085	1.52296e+06		0.0304028	1.52975e+06		0.0304	1560000		0.0304	1600000
	0.0304258	1.51336e+06		0.0304373	1.52401e+06		0.0304316	1.5308e+06		0.0304	1560000		0.0304	1600000
	0.0304546	1.51443e+06		0.0304661	1.52506e+06		0.0304604	1.53185e+06		0.0305	1560000		0.0305	1600000
	0.0304835	1.5155e+06		0.030495	1.52612e+06		0.0304893	1.53291e+06		0.0305	1560000		0.0305	1600000
	0.0305123	1.51657e+06		0.0305238	1.52718e+06		0.0305181	1.53397e+06		0.0305	1560000		0.0305	1600000
	0.0305411	1.51765e+06		0.0305527	1.52825e+06		0.0305469	1.53504e+06		0.0306	1570000		0.0305	1610000
	0.03057	1.51873e+06		0.0305815	1.52933e+06		0.0305758	1.5361e+06		0.0306	1570000		0.0306	1610000
	0.0305988	1.51981e+06		0.0306103	1.5304e+06		0.0306046	1.53718e+06		0.0306	1570000		0.0306	1610000
	0.0306276	1.5209e+06		0.0306392	1.53148e+06		0.0306335	1.53826e+06		0.0306	1570000		0.0306	1610000
	0.0306565	1.52199e+06		0.030668	1.53255e+06		0.0306623	1.53934e+06		0.0307	1570000		0.0307	1610000
	0.0306853	1.52307e+06		0.0306968	1.53361e+06		0.0306911	1.54041e+06		0.0307	1570000		0.0307	1610000
	0.0307142	1.52415e+06		0.0307257	1.53467e+06		0.03072	1.54147e+06		0.0307	1570000		0.0307	1610000
	0.030743	1.52523e+06		0.0307545	1.53573e+06		0.0307488	1.54253e+06		0.0308	1570000		0.0307	1610000
	0.0307718	1.52631e+06		0.0307833	1.53681e+06		0.0307776	1.54359e+06		0.0308	1570000		0.0308	1610000
	0.0308007	1.52739e+06		0.0308122	1.53794e+06		0.0308065	1.54464e+06		0.0308	1580000		0.0308	1610000
	0.0308295	1.52847e+06		0.030841	1.5391e+06		0.0308353	1.54569e+06		0.0308	1580000		0.0308	1620000
	0.0308583	1.52955e+06		0.0308698	1.5403e+06		0.0308641	1.54673e+06		0.0309	1580000		0.0309	1620000
	0.0308872	1.53064e+06		0.0308987	1.54153e+06		0.030893	1.54777e+06		0.0309	1580000		0.0309	1620000
	0.030916	1.53173e+06		0.0309275	1.54276e+06		0.0309218	1.54881e+06		0.0309	1580000		0.0309	1620000
	0.0309448	1.53281e+06		0.0309564	1.5439e+06		0.0309506	1.54986e+06		0.031	1580000		0.0309	1620000
	0.0309737	1.53389e+06		0.0309852	1.5449e+06		0.0309795	1.5509e+06		0.031	1580000		0.031	1620000
	0.0310025	1.53497e+06		0.031014	1.54583e+06		0.0310083	1.55194e+06		0.031	1580000		0.031	1620000
	0.0310313	1.53606e+06		0.0310429	1.54678e+06		0.0310372	1.55299e+06		0.031	1580000		0.031	1620000
	0.0310602	1.53716e+06		0.0310717	1.54778e+06		0.031066	1.55403e+06		0.0311	1580000		0.0311	1620000
	0.031089	1.53825e+06		0.0311005	1.54883e+06		0.0310948	1.55508e+06		0.0311	1590000		0.0311	1630000
	0.0311179	1.53935e+06		0.0311294	1.5499e+06		0.0311237	1.55612e+06		0.0311	1590000		0.0311	1630000
	0.0311467	1.54044e+06		0.0311582	1.55098e+06		0.0311525	1.55716e+06		0.0312	1590000		0.0311	1630000
	0.0311755	1.54154e+06		0.031187	1.55207e+06		0.0311813	1.5582e+06		0.0312	1590000		0.0312	1630000
	0.0312044	1.54263e+06		0.0312159	1.55316e+06		0.0312102	1.55923e+06		0.0312	1590000		0.0312	1630000
	0.0312332	1.54372e+06		0.0312447	1.55423e+06		0.031239	1.56026e+06		0.0312	1590000		0.0312	1630000
	0.031262	1.54481e+06		0.0312736	1.5553e+06		0.0312678	1.56129e+06		0.0313	1590000		0.0313	1630000
	0.0312909	1.5459e+06		0.0313024	1.55634e+06		0.0312967	1.56232e+06		0.0313	1590000		0.0313	1630000
	0.0313197	1.54697e+06		0.0313312	1.55739e+06		0.0313255	1.56336e+06		0.0313	1590000		0.0313	1630000
	0.0313485	1.54805e+06		0.0313601	1.55843e+06		0.0313544	1.56439e+06		0.0314	1590000		0.0314	1630000
	0.0313774	1.54913e+06		0.0313889	1.55946e+06		0.0313832	1.56542e+06		0.0314	1600000		0.0314	1640000
	0.0314062	1.55021e+06		0.0314177	1.56047e+06		0.031412	1.56645e+06		0.0314	1600000		0.0314	1640000
	0.0314351	1.55128e+06		0.0314466	1.56147e+06		0.0314409	1.56747e+06		0.0314	1600000		0.0314	1640000
	0.0314639	1.55235e+06		0.0314754	1.56246e+06		0.0314697	1.5685e+06		0.0315	1600000		0.0315	1640000
	0.0314927	1.55343e+06		0.0315042	1.56344e+06		0.0314985	1.56953e+06		0.0315	1600000		0.0315	1640000
	0.0315216	1.5545e+06		0.0315331	1.56441e+06		0.0315274	1.57056e+06		0.0315	1600000		0.0315	1640000
	0.0315504	1.55557e+06		0.0315619	1.56537e+06		0.0315562	1.57159e+06		0.0316	1600000		0.0316	1640000
	0.0315792	1.55663e+06		0.0315907	1.56633e+06		0.031585	1.57262e+06		0.0316	1600000		0.0316	1640000
	0.0316081	1.5577e+06		0.0316196	1.56729e+06		0.0316139	1.57364e+06		0.0316	1600000		0.0316	1640000
	0.0316369	1.55876e+06		0.0316484	1.56827e+06		0.0316427	1.57467e+06		0.0317	1600000		0.0316	1650000
	0.0316657	1.55982e+06		0.0316773	1.56921e+06		0.0316715	1.5757e+06		0.0317	1610000		0.0317	1650000
	0.0316946	1.56088e+06		0.0317061	1.57013e+06		0.0317004	1.57673e+06		0.0317	1610000		0.0317	1650000
	0.0317234	1.56193e+06		0.0317349	1.57104e+06		0.0317292	1.57776e+06		0.0317	1610000		0.0317	1650000
	0.0317522	1.56298e+06		0.0317638	1.57194e+06		0.0317581	1.57878e+06		0.0318	1610000		0.0318	1650000
	0.0317811	1.56403e+06		0.0317926	1.57281e+06		0.0317869	1.5798e+06		0.0318	1610000		0.0318	1650000
	0.0318099	1.56507e+06		0.0318214	1.57367e+06		0.0318157	1.5808e+06		0.0318	1610000		0.0318	1650000
	0.0318388	1.56611e+06		0.0318503	1.57453e+06		0.0318446	1.58181e+06		0.0319	1610000		0.0318	1650000
	0.0318676	1.56715e+06		0.0318791	1.57539e+06		0.0318734	1.58283e+06		0.0319	1610000		0.0319	1650000
	0.0318964	1.56818e+06		0.0319079	1.57627e+06		0.0319022	1.58385e+06		0.0319	1610000		0.0319	1660000
	0.0319253	1.56919e+06		0.0319368	1.57718e+06		0.0319311	1.58488e+06		0.0319	1610000		0.0319	1660000
	0.0319541	1.57019e+06		0.0319656	1.57814e+06		0.0319599	1.5859e+06		0.032	1620000		0.032	1660000
	0.0319829	1.57118e+06		0.0319944	1.57911e+06		0.0319887	1.58693e+06		0.032	1620000		0.032	1660000
	0.0320118	1.57218e+06		0.0320233	1.58011e+06		0.0320176	1.58796e+06		0.032	1620000		0.032	1660000
	0.0320406	1.57317e+06		0.0320521	1.58114e+06		0.0320464	1.589e+06		0.0321	1620000		0.032	1660000
	0.0320694	1.57417e+06		0.032081	1.58221e+06		0.0320752	1.59005e+06		0.0321	1620000		0.0321	1660000
	0.0320983	1.57516e+06		0.0321098	1.58333e+06		0.0321041	1.59109e+06		0.0321	1620000		0.0321	1660000
	0.0321271	1.57616e+06		0.0321386	1.58449e+06		0.0321329	1.59214e+06		0.0321	1620000		0.0321	1660000
	0.0321559	1.57716e+06		0.0321675	1.58568e+06		0.0321618	1.59319e+06		0.0322	1620000		0.0322	1660000
	0.0321848	1.57817e+06		0.0321963	1.5869e+06		0.0321906	1.59424e+06		0.0322	1620000		0.0322	1670000
	0.0322136	1.57917e+06		0.0322251	1.58814e+06		0.0322194	1.59528e+06		0.0322	1630000		0.0322	1670000
	0.0322425	1.58018e+06		0.032254	1.58938e+06		0.0322483	1.59631e+06		0.0323	1630000		0.0322	1670000
	0.0322713	1.58119e+06		0.0322828	1.59062e+06		0.0322771	1.59734e+06		0.0323	1630000		0.0323	1670000
	0.0323001	1.58219e+06		0.0323116	1.59185e+06		0.0323059	1.59837e+06		0.0323	1630000		0.0323	1670000
	0.032329	1.5832e+06		0.0323405	1.59305e+06		0.0323348	1.5994e+06		0.0323	1630000		0.0323	1670000
	0.0323578	1.58421e+06		0.0323693	1.59421e+06		0.0323636	1.60042e+06		0.0324	1630000		0.0324	1670000
	0.0323866	1.58522e+06		0.0323981	1.59532e+06		0.0323924	1.60144e+06		0.0324	1630000		0.0324	1670000
	0.0324155	1.58622e+06		0.032427	1.59641e+06		0.0324213	1.60245e+06		0.0324	1630000		0.0324	1670000
	0.0324443	1.58722e+06		0.0324558	1.59746e+06		0.0324501	1.60345e+06		0.0325	1630000		0.0324	1680000
	0.0324731	1.58821e+06		0.0324847	1.5985e+06		0.032479	1.60446e+06		0.0325	1640000		0.0325	1680000
	0.032502	1.5892e+06		0.0325135	1.5995e+06		0.0325078	1.60546e+06		0.0325	1640000		0.0325	1680000
	0.0325308	1.5902e+06		0.0325423	1.60049e+06		0.0325366	1.60646e+06		0.0325	1640000		0.0325	1680000
	0.0325597	1.59118e+06		0.0325712	1.60146e+06		0.0325655	1.60745e+06		0.0326	1640000		0.0326	1680000
	0.0325885	1.59217e+06		0.0326	1.6024e+06		0.0325943	1.60843e+06		0.0326	1640000		0.0326	1680000
	0.0326173	1.59316e+06		0.0326288	1.60333e+06		0.0326231	1.60941e+06		0.0326	1640000		0.0326	1680000
	0.0326462	1.59414e+06		0.0326577	1.60426e+06		0.032652	1.61038e+06		0.0327	1640000		0.0326	1680000
	0.032675	1.59513e+06		0.0326865	1.60521e+06		0.0326808	1.61135e+06		0.0327	1640000		0.0327	1680000
	0.0327038	1.59611e+06		0.0327153	1.60614e+06		0.0327096	1.61232e+06		0.0327	1640000		0.0327	1680000
	0.0327327	1.59708e+06		0.0327442	1.60706e+06		0.0327385	1.61328e+06		0.0327	1640000		0.0327	1690000
	0.0327615	1.59804e+06		0.032773	1.60799e+06		0.0327673	1.61424e+06		0.0328	1650000		0.0328	1690000
	0.0327903	1.59901e+06		0.0328018	1.60892e+06		0.0327961	1.61518e+06		0.0328	1650000		0.0328	1690000
	0.0328192	1.59998e+06		0.0328307	1.60985e+06		0.032825	1.61613e+06		0.0328	1650000		0.0328	1690000
	0.032848	1.60095e+06		0.0328595	1.6108e+06		0.0328538	1.61707e+06		0.0329	1650000		0.0329	1690000
	0.0328768	1.60191e+06		0.0328884	1.61175e+06		0.0328827	1.61801e+06		0.0329	1650000		0.0329	1690000
	0.0329057	1.60288e+06		0.0329172	1.61272e+06		0.0329115	1.61895e+06		0.0329	1650000		0.0329	1690000
	0.0329345	1.60384e+06		0.032946	1.61369e+06		0.0329403	1.6199e+06		0.0329	1650000		0.0329	1690000
	0.0329634	1.6048e+06		0.0329749	1.61469e+06		0.0329692	1.62085e+06		0.033	1650000		0.033	1690000
	0.0329922	1.60575e+06		0.0330037	1.61571e+06		0.032998	1.6218e+06		0.033	1650000		0.033	1690000
	0.033021	1.60671e+06		0.0330325	1.61675e+06		0.0330268	1.62276e+06		0.033	1650000		0.033	1700000
	0.0330499	1.60767e+06		0.0330614	1.6178e+06		0.0330557	1.62373e+06		0.0331	1660000		0.0331	1700000
	0.0330787	1.60863e+06		0.0330902	1.61888e+06		0.0330845	1.62469e+06		0.0331	1660000		0.0331	1700000
	0.0331075	1.60959e+06		0.033119	1.61998e+06		0.0331133	1.62567e+06		0.0331	1660000		0.0331	1700000
	0.0331364	1.61054e+06		0.0331479	1.62111e+06		0.0331422	1.62665e+06		0.0332	1660000		0.0331	1700000
	0.0331652	1.61149e+06		0.0331767	1.62225e+06		0.033171	1.62763e+06		0.0332	1660000		0.0332	1700000
	0.033194	1.61245e+06		0.0332055	1.6234e+06		0.0331998	1.62862e+06		0.0332	1660000		0.0332	1700000
	0.0332229	1.61341e+06		0.0332344	1.62455e+06		0.0332287	1.62961e+06		0.0332	1660000		0.0332	1700000
	0.0332517	1.61437e+06		0.0332632	1.6257e+06		0.0332575	1.63061e+06		0.0333	1660000		0.0333	1700000
	0.0332805	1.61534e+06		0.0332921	1.62683e+06		0.0332864	1.63161e+06		0.0333	1660000		0.0333	1700000
	0.0333094	1.61632e+06		0.0333209	1.62796e+06		0.0333152	1.6326e+06		0.0333	1660000		0.0333	1710000
	0.0333382	1.61721e+06		0.0333497	1.62909e+06		0.033344	1.6336e+06		0.0334	1660000		0.0333	1710000
	0.0333671	1.618e+06		0.0333786	1.63023e+06		0.0333729	1.6346e+06		0.0334	1670000		0.0334	1710000
	0.0333959	1.61869e+06		0.0334074	1.63137e+06		0.0334017	1.6356e+06		0.0334	1670000		0.0334	1710000
	0.0334247	1.6193e+06		0.0334362	1.63251e+06		0.0334305	1.6366e+06		0.0334	1670000		0.0334	1710000
	0.0334536	1.61987e+06		0.0334651	1.63365e+06		0.0334594	1.63761e+06		0.0335	1670000		0.0335	1710000
	0.0334824	1.62042e+06		0.0334939	1.63479e+06		0.0334882	1.63862e+06		0.0335	1670000		0.0335	1710000
	0.0335112	1.62095e+06		0.0335227	1.6359e+06		0.033517	1.63962e+06		0.0335	1670000		0.0335	1710000
	0.0335401	1.62147e+06		0.0335516	1.63702e+06		0.0335459	1.64063e+06		0.0336	1670000		0.0335	1710000
	0.0335689	1.62197e+06		0.0335804	1.63814e+06		0.0335747	1.64164e+06		0.0336	1670000		0.0336	1720000
	0.0335977	1.62246e+06		0.0336092	1.63927e+06		0.0336035	1.64265e+06		0.0336	1670000		0.0336	1720000
	0.0336266	1.62293e+06		0.0336381	1.6404e+06		0.0336324	1.64367e+06		0.0336	1670000		0.0336	1720000
	0.0336554	1.62338e+06		0.0336669	1.64152e+06		0.0336612	1.64468e+06		0.0337	1680000		0.0337	1720000
	0.0336842	1.62383e+06		0.0336958	1.64264e+06		0.0336901	1.64569e+06		0.0337	1680000		0.0337	1720000
	0.0337131	1.62429e+06		0.0337246	1.64375e+06		0.0337189	1.64671e+06		0.0337	1680000		0.0337	1720000
	0.0337419	1.62477e+06		0.0337534	1.64484e+06		0.0337477	1.64773e+06		0.0338	1680000		0.0337	1720000
	0.0337708	1.62527e+06		0.0337823	1.64591e+06		0.0337766	1.64875e+06		0.0338	1680000		0.0338	1720000
	0.0337996	1.62575e+06		0.0338111	1.64696e+06		0.0338054	1.64978e+06		0.0338	1680000		0.0338	1720000
	0.0338284	1.62623e+06		0.0338399	1.64799e+06		0.0338342	1.65081e+06		0.0338	1680000		0.0338	1720000
	0.0338573	1.62674e+06		0.0338688	1.64901e+06		0.0338631	1.65183e+06		0.0339	1680000		0.0339	1730000
	0.0338861	1.62726e+06		0.0338976	1.65003e+06		0.0338919	1.65285e+06		0.0339	1680000		0.0339	1730000
	0.0339149	1.62783e+06		0.0339264	1.65105e+06		0.0339207	1.65386e+06		0.0339	1680000		0.0339	1730000
	0.0339438	1.62856e+06		0.0339553	1.65207e+06		0.0339496	1.65485e+06		0.034	1690000		0.0339	1730000
	0.0339726	1.62951e+06		0.0339841	1.65308e+06		0.0339784	1.65582e+06		0.034	1690000		0.034	1730000
	0.0340014	1.6306e+06		0.0340129	1.65408e+06		0.0340072	1.65679e+06		0.034	1690000		0.034	1730000
	0.0340303	1.63178e+06		0.0340418	1.65508e+06		0.0340361	1.65774e+06		0.034	1690000		0.034	1730000
	0.0340591	1.63302e+06		0.0340706	1.65608e+06		0.0340649	1.6587e+06		0.0341	1690000		0.0341	1730000
	0.0340879	1.63429e+06		0.0340995	1.65706e+06		0.0340938	1.65965e+06		0.0341	1690000		0.0341	1730000
	0.0341168	1.6356e+06		0.0341283	1.65803e+06		0.0341226	1.66059e+06		0.0341	1690000		0.0341	1730000
	0.0341456	1.63694e+06		0.0341571	1.65898e+06		0.0341514	1.66153e+06		0.0342	1690000		0.0341	1740000
	0.0341744	1.63831e+06		0.034186	1.65993e+06		0.0341803	1.66248e+06		0.0342	1690000		0.0342	1740000
	0.0342033	1.63968e+06		0.0342148	1.66087e+06		0.0342091	1.66343e+06		0.0342	1690000		0.0342	1740000
	0.0342321	1.64101e+06		0.0342436	1.66181e+06		0.0342379	1.66439e+06		0.0342	1700000		0.0342	1740000
	0.034261	1.64234e+06		0.0342725	1.66275e+06		0.0342668	1.66536e+06		0.0343	1700000		0.0343	1740000
	0.0342898	1.64369e+06		0.0343013	1.66368e+06		0.0342956	1.66633e+06		0.0343	1700000		0.0343	1740000
	0.0343186	1.64508e+06		0.0343301	1.6646e+06		0.0343244	1.66732e+06		0.0343	1700000		0.0343	1740000
	0.0343475	1.6465e+06		0.034359	1.66552e+06		0.0343533	1.66832e+06		0.0344	1700000		0.0344	1740000
	0.0343763	1.64793e+06		0.0343878	1.66643e+06		0.0343821	1.66933e+06		0.0344	1700000		0.0344	1740000
	0.0344051	1.64937e+06		0.0344166	1.66733e+06		0.0344109	1.67036e+06		0.0344	1700000		0.0344	1750000
	0.034434	1.65082e+06		0.0344455	1.6682e+06		0.0344398	1.67139e+06		0.0344	1700000		0.0344	1750000
	0.0344628	1.65228e+06		0.0344743	1.66903e+06		0.0344686	1.67243e+06		0.0345	1700000		0.0345	1750000
	0.0344916	1.65374e+06		0.0345032	1.66985e+06		0.0344975	1.67347e+06		0.0345	1710000		0.0345	1750000
	0.0345205	1.65521e+06		0.034532	1.67067e+06		0.0345263	1.67451e+06		0.0345	1710000		0.0345	1750000
	0.0345493	1.65665e+06		0.0345608	1.67149e+06		0.0345551	1.67555e+06		0.0346	1710000		0.0346	1750000
	0.0345781	1.65809e+06		0.0345897	1.67231e+06		0.034584	1.67657e+06		0.0346	1710000		0.0346	1750000
	0.034607	1.65952e+06		0.0346185	1.67313e+06		0.0346128	1.67758e+06		0.0346	1710000		0.0346	1750000
	0.0346358	1.66094e+06		0.0346473	1.67396e+06		0.0346416	1.6786e+06		0.0347	1710000		0.0346	1750000
	0.0346647	1.66237e+06		0.0346762	1.67479e+06		0.0346705	1.67962e+06		0.0347	1710000		0.0347	1750000
	0.0346935	1.66378e+06		0.034705	1.67562e+06		0.0346993	1.68064e+06		0.0347	1710000		0.0347	1760000
	0.0347223	1.66518e+06		0.0347338	1.67646e+06		0.0347281	1.68167e+06		0.0347	1710000		0.0347	1760000
	0.0347512	1.66655e+06		0.0347627	1.67731e+06		0.034757	1.6827e+06		0.0348	1720000		0.0348	1760000
	0.03478	1.6679e+06		0.0347915	1.67817e+06		0.0347858	1.68373e+06		0.0348	1720000		0.0348	1760000
	0.0348088	1.66923e+06		0.0348203	1.67904e+06		0.0348146	1.68477e+06		0.0348	1720000		0.0348	1760000
	0.0348377	1.67056e+06		0.0348492	1.6799e+06		0.0348435	1.68581e+06		0.0349	1720000		0.0348	1760000
	0.0348665	1.67187e+06		0.034878	1.68077e+06		0.0348723	1.68685e+06		0.0349	1720000		0.0349	1760000
	0.0348953	1.67317e+06		0.0349069	1.68163e+06		0.0349011	1.68789e+06		0.0349	1720000		0.0349	1760000
	0.0349242	1.67445e+06		0.0349357	1.68248e+06		0.03493	1.68894e+06		0.0349	1720000		0.0349	1760000
	0.034953	1.67571e+06		0.0349645	1.68333e+06		0.0349588	1.68999e+06		0.035	1720000		0.035	1770000
	0.0349818	1.67696e+06		0.0349934	1.68417e+06		0.0349877	1.69104e+06		0.035	1720000		0.035	1770000
	0.0350107	1.67817e+06		0.0350222	1.68502e+06		0.0350165	1.69209e+06		0.035	1730000		0.035	1770000
	0.0350395	1.67937e+06		0.035051	1.68587e+06		0.0350453	1.69315e+06		0.0351	1730000		0.035	1770000
	0.0350684	1.68053e+06		0.0350799	1.68673e+06		0.0350742	1.69421e+06		0.0351	1730000		0.0351	1770000
	0.0350972	1.68166e+06		0.0351087	1.68757e+06		0.035103	1.69526e+06		0.0351	1730000		0.0351	1770000
	0.035126	1.68276e+06		0.0351375	1.68842e+06		0.0351318	1.69632e+06		0.0351	1730000		0.0351	1770000
	0.0351549	1.68385e+06		0.0351664	1.68926e+06		0.0351607	1.69737e+06		0.0352	1730000		0.0352	1770000
	0.0351837	1.68495e+06		0.0351952	1.69011e+06		0.0351895	1.69842e+06		0.0352	1730000		0.0352	1770000
	0.0352125	1.68606e+06		0.035224	1.69095e+06		0.0352183	1.69945e+06		0.0352	1730000		0.0352	1780000
	0.0352414	1.68716e+06		0.0352529	1.69178e+06		0.0352472	1.70049e+06		0.0353	1730000		0.0352	1780000
	0.0352702	1.68826e+06		0.0352817	1.69259e+06		0.035276	1.70152e+06		0.0353	1730000		0.0353	1780000
	0.035299	1.68934e+06		0.0353105	1.69338e+06		0.0353048	1.70255e+06		0.0353	1740000		0.0353	1780000
	0.0353279	1.69042e+06		0.0353394	1.69416e+06		0.0353337	1.70357e+06		0.0353	1740000		0.0353	1780000
	0.0353567	1.69148e+06		0.0353682	1.69495e+06		0.0353625	1.70459e+06		0.0354	1740000		0.0354	1780000
	0.0353855	1.69251e+06		0.0353971	1.69576e+06		0.0353914	1.70561e+06		0.0354	1740000		0.0354	1780000
	0.0354144	1.69349e+06		0.0354259	1.69659e+06		0.0354202	1.70663e+06		0.0354	1740000		0.0354	1780000
	0.0354432	1.69441e+06		0.0354547	1.69743e+06		0.035449	1.70765e+06		0.0355	1740000		0.0354	1780000
	0.0354721	1.69529e+06		0.0354836	1.69828e+06		0.0354779	1.70866e+06		0.0355	1740000		0.0355	1790000
	0.0355009	1.69612e+06		0.0355124	1.69915e+06		0.0355067	1.70967e+06		0.0355	1740000		0.0355	1790000
	0.0355297	1.69691e+06		0.0355412	1.70004e+06		0.0355355	1.71067e+06		0.0355	1740000		0.0355	1790000
	0.0355586	1.69768e+06		0.0355701	1.701e+06		0.0355644	1.71167e+06		0.0356	1740000		0.0356	1790000
	0.0355874	1.69843e+06		0.0355989	1.70203e+06		0.0355932	1.71267e+06		0.0356	1750000		0.0356	1790000
	0.0356162	1.69916e+06		0.0356277	1.70311e+06		0.035622	1.71368e+06		0.0356	1750000		0.0356	1790000
	0.0356451	1.69986e+06		0.0356566	1.70423e+06		0.0356509	1.71469e+06		0.0357	1750000		0.0356	1790000
	0.0356739	1.70055e+06		0.0356854	1.70538e+06		0.0356797	1.71569e+06		0.0357	1750000		0.0357	1790000
	0.0357027	1.70121e+06		0.0357142	1.70654e+06		0.0357085	1.7167e+06		0.0357	1750000		0.0357	1790000
	0.0357316	1.70185e+06		0.0357431	1.70773e+06		0.0357374	1.7177e+06		0.0357	1750000		0.0357	1800000
	0.0357604	1.70248e+06		0.0357719	1.70891e+06		0.0357662	1.71871e+06		0.0358	1750000		0.0358	1800000
	0.0357892	1.7031e+06		0.0358008	1.71012e+06		0.0357951	1.71971e+06		0.0358	1750000		0.0358	1800000
	0.0358181	1.70372e+06		0.0358296	1.71133e+06		0.0358239	1.72073e+06		0.0358	1750000		0.0358	1800000
	0.0358469	1.70436e+06		0.0358584	1.71254e+06		0.0358527	1.72174e+06		0.0359	1750000		0.0358	1800000
	0.0358758	1.70501e+06		0.0358873	1.71374e+06		0.0358816	1.72276e+06		0.0359	1760000		0.0359	1800000
	0.0359046	1.70568e+06		0.0359161	1.71495e+06		0.0359104	1.72378e+06		0.0359	1760000		0.0359	1800000
	0.0359334	1.70635e+06		0.0359449	1.71618e+06		0.0359392	1.7248e+06		0.0359	1760000		0.0359	1800000
	0.0359623	1.70704e+06		0.0359738	1.71739e+06		0.0359681	1.72582e+06		0.036	1760000		0.036	1800000
	0.0359911	1.70775e+06		0.0360026	1.71856e+06		0.0359969	1.72684e+06		0.036	1760000		0.036	1800000
	0.0360199	1.70848e+06		0.0360314	1.71972e+06		0.0360257	1.72787e+06		0.036	1760000		0.036	1810000
	0.0360488	1.70923e+06		0.0360603	1.72079e+06		0.0360546	1.72891e+06		0.0361	1760000		0.0361	1810000
	0.0360776	1.71001e+06		0.0360891	1.72177e+06		0.0360834	1.72994e+06		0.0361	1760000		0.0361	1810000
	0.0361064	1.71083e+06		0.0361179	1.72261e+06		0.0361122	1.73098e+06		0.0361	1760000		0.0361	1810000
	0.0361353	1.71168e+06		0.0361468	1.72337e+06		0.0361411	1.73203e+06		0.0361	1760000		0.0361	1810000
	0.0361641	1.71255e+06		0.0361756	1.72408e+06		0.0361699	1.73308e+06		0.0362	1770000		0.0362	1810000
	0.0361929	1.71343e+06		0.0362044	1.72474e+06		0.0361987	1.73412e+06		0.0362	1770000		0.0362	1810000
	0.0362218	1.71434e+06		0.0362333	1.72538e+06		0.0362276	1.73517e+06		0.0362	1770000		0.0362	1810000
	0.0362506	1.71528e+06		0.0362621	1.72599e+06		0.0362564	1.73622e+06		0.0363	1770000		0.0363	1810000
	0.0362794	1.71622e+06		0.036291	1.72657e+06		0.0362853	1.73727e+06		0.0363	1770000		0.0363	1810000
	0.0363083	1.71712e+06		0.0363198	1.72713e+06		0.0363141	1.73832e+06		0.0363	1770000		0.0363	1820000
	0.0363371	1.71797e+06		0.0363486	1.72769e+06		0.0363429	1.73938e+06		0.0364	1770000		0.0363	1820000
	0.036366	1.71878e+06		0.0363775	1.72821e+06		0.0363718	1.74043e+06		0.0364	1770000		0.0364	1820000
	0.0363948	1.71958e+06		0.0364063	1.72871e+06		0.0364006	1.74148e+06		0.0364	1770000		0.0364	1820000
	0.0364236	1.72039e+06		0.0364351	1.72922e+06		0.0364294	1.74253e+06		0.0364	1770000		0.0364	1820000
	0.0364525	1.72123e+06		0.036464	1.72975e+06		0.0364583	1.74358e+06		0.0365	1780000		0.0365	1820000
	0.0364813	1.72209e+06		0.0364928	1.7303e+06		0.0364871	1.74462e+06		0.0365	1780000		0.0365	1820000
	0.0365101	1.72298e+06		0.0365216	1.73086e+06		0.0365159	1.74567e+06		0.0365	1780000		0.0365	1820000
	0.036539	1.72394e+06		0.0365505	1.73147e+06		0.0365448	1.74672e+06		0.0366	1780000		0.0365	1820000
	0.0365678	1.72499e+06		0.0365793	1.73214e+06		0.0365736	1.74777e+06		0.0366	1780000		0.0366	1830000
	0.0365966	1.72609e+06		0.0366081	1.73296e+06		0.0366024	1.74882e+06		0.0366	1780000		0.0366	1830000
	0.0366255	1.7272e+06		0.036637	1.73398e+06		0.0366313	1.74987e+06		0.0366	1780000		0.0366	1830000
	0.0366543	1.72834e+06		0.0366658	1.73521e+06		0.0366601	1.75091e+06		0.0367	1780000		0.0367	1830000
	0.0366831	1.72951e+06		0.0366947	1.73659e+06		0.036689	1.75194e+06		0.0367	1780000		0.0367	1830000
	0.036712	1.73074e+06		0.0367235	1.73806e+06		0.0367178	1.75295e+06		0.0367	1780000		0.0367	1830000
	0.0367408	1.73201e+06		0.0367523	1.73959e+06		0.0367466	1.75396e+06		0.0368	1790000		0.0367	1830000
	0.0367697	1.7333e+06		0.0367812	1.74114e+06		0.0367755	1.75495e+06		0.0368	1790000		0.0368	1830000
	0.0367985	1.73456e+06		0.03681	1.74271e+06		0.0368043	1.75593e+06		0.0368	1790000		0.0368	1830000
	0.0368273	1.73577e+06		0.0368388	1.74431e+06		0.0368331	1.75691e+06		0.0368	1790000		0.0368	1840000
	0.0368562	1.73697e+06		0.0368677	1.74592e+06		0.036862	1.75788e+06		0.0369	1790000		0.0369	1840000
	0.036885	1.7382e+06		0.0368965	1.74753e+06		0.0368908	1.75886e+06		0.0369	1790000		0.0369	1840000
	0.0369138	1.73946e+06		0.0369253	1.74912e+06		0.0369196	1.75983e+06		0.0369	1790000		0.0369	1840000
	0.0369427	1.74073e+06		0.0369542	1.75066e+06		0.0369485	1.76081e+06		0.037	1790000		0.0369	1840000
	0.0369715	1.74195e+06		0.036983	1.75218e+06		0.0369773	1.76179e+06		0.037	1790000		0.037	1840000
	0.0370003	1.74314e+06		0.0370118	1.75367e+06		0.0370061	1.76277e+06		0.037	1800000		0.037	1840000
	0.0370292	1.74434e+06		0.0370407	1.75514e+06		0.037035	1.76375e+06		0.037	1800000		0.037	1840000
	0.037058	1.74554e+06		0.0370695	1.75659e+06		0.0370638	1.76474e+06		0.0371	1800000		0.0371	1840000
	0.0370868	1.74676e+06		0.0370984	1.75803e+06		0.0370926	1.76574e+06		0.0371	1800000		0.0371	1840000
	0.0371157	1.74799e+06		0.0371272	1.75947e+06		0.0371215	1.76675e+06		0.0371	1800000		0.0371	1850000
	0.0371445	1.74924e+06		0.037156	1.76089e+06		0.0371503	1.76777e+06		0.0372	1800000		0.0371	1850000
	0.0371734	1.75053e+06		0.0371849	1.76231e+06		0.0371792	1.76878e+06		0.0372	1800000		0.0372	1850000
	0.0372022	1.75182e+06		0.0372137	1.76372e+06		0.037208	1.7698e+06		0.0372	1800000		0.0372	1850000
	0.037231	1.75295e+06		0.0372425	1.76513e+06		0.0372368	1.77083e+06		0.0372	1800000		0.0372	1850000
	0.0372599	1.75394e+06		0.0372714	1.76652e+06		0.0372657	1.77186e+06		0.0373	1810000		0.0373	1850000
	0.0372887	1.75482e+06		0.0373002	1.7679e+06		0.0372945	1.77289e+06		0.0373	1810000		0.0373	1850000
	0.0373175	1.75564e+06		0.037329	1.76925e+06		0.0373233	1.77393e+06		0.0373	1810000		0.0373	1850000
	0.0373464	1.75645e+06		0.0373579	1.77058e+06		0.0373522	1.77496e+06		0.0374	1810000		0.0373	1850000
	0.0373752	1.75728e+06		0.0373867	1.7719e+06		0.037381	1.77601e+06		0.0374	1810000		0.0374	1860000
	0.037404	1.75811e+06		0.0374155	1.77321e+06		0.0374098	1.77706e+06		0.0374	1810000		0.0374	1860000
	0.0374329	1.75895e+06		0.0374444	1.77453e+06		0.0374387	1.77811e+06		0.0374	1810000		0.0374	1860000
	0.0374617	1.7598e+06		0.0374732	1.77584e+06		0.0374675	1.77915e+06		0.0375	1810000		0.0375	1860000
	0.0374905	1.76061e+06		0.037502	1.77717e+06		0.0374963	1.7802e+06		0.0375	1810000		0.0375	1860000
	0.0375194	1.76143e+06		0.0375309	1.77848e+06		0.0375252	1.78124e+06		0.0375	1810000		0.0375	1860000
	0.0375482	1.76224e+06		0.0375597	1.77977e+06		0.037554	1.78228e+06		0.0376	1820000		0.0376	1860000
	0.037577	1.76305e+06		0.0375886	1.78104e+06		0.0375829	1.78333e+06		0.0376	1820000		0.0376	1860000
	0.0376059	1.76386e+06		0.0376174	1.78231e+06		0.0376117	1.78438e+06		0.0376	1820000		0.0376	1860000
	0.0376347	1.76468e+06		0.0376462	1.78355e+06		0.0376405	1.78542e+06		0.0376	1820000		0.0376	1860000
	0.0376636	1.7655e+06		0.0376751	1.78475e+06		0.0376694	1.78646e+06		0.0377	1820000		0.0377	1870000
	0.0376924	1.76633e+06		0.0377039	1.78593e+06		0.0376982	1.7875e+06		0.0377	1820000		0.0377	1870000
	0.0377212	1.76713e+06		0.0377327	1.78704e+06		0.037727	1.78854e+06		0.0377	1820000		0.0377	1870000
	0.0377501	1.76791e+06		0.0377616	1.78813e+06		0.0377559	1.78958e+06		0.0378	1820000		0.0378	1870000
	0.0377789	1.76868e+06		0.0377904	1.7892e+06		0.0377847	1.79061e+06		0.0378	1820000		0.0378	1870000
	0.0378077	1.76945e+06		0.0378192	1.79025e+06		0.0378135	1.79163e+06		0.0378	1820000		0.0378	1870000
	0.0378366	1.77022e+06		0.0378481	1.79127e+06		0.0378424	1.79265e+06		0.0379	1830000		0.0378	1870000
	0.0378654	1.771e+06		0.0378769	1.7923e+06		0.0378712	1.79366e+06		0.0379	1830000		0.0379	1870000
	0.0378942	1.77179e+06		0.0379057	1.79334e+06		0.0379	1.79467e+06		0.0379	1830000		0.0379	1870000
	0.0379231	1.77258e+06		0.0379346	1.79437e+06		0.0379289	1.79568e+06		0.0379	1830000		0.0379	1880000
	0.0379519	1.77336e+06		0.0379634	1.79539e+06		0.0379577	1.79668e+06		0.038	1830000		0.038	1880000
	0.0379807	1.77415e+06		0.0379923	1.79642e+06		0.0379865	1.79768e+06		0.038	1830000		0.038	1880000
	0.0380096	1.77496e+06		0.0380211	1.79743e+06		0.0380154	1.79868e+06		0.038	1830000		0.038	1880000
	0.0380384	1.77579e+06		0.0380499	1.79845e+06		0.0380442	1.79967e+06		0.0381	1830000		0.038	1880000
	0.0380672	1.77662e+06		0.0380788	1.79946e+06		0.0380731	1.80066e+06		0.0381	1830000		0.0381	1880000
	0.0380961	1.77742e+06		0.0381076	1.80048e+06		0.0381019	1.80166e+06		0.0381	1830000		0.0381	1880000
	0.0381249	1.77819e+06		0.0381364	1.80146e+06		0.0381307	1.80265e+06		0.0381	1840000		0.0381	1880000
	0.0381538	1.77889e+06		0.0381653	1.80239e+06		0.0381596	1.80364e+06		0.0382	1840000		0.0382	1880000
	0.0381826	1.77952e+06		0.0381941	1.80328e+06		0.0381884	1.80463e+06		0.0382	1840000		0.0382	1880000
	0.0382114	1.78012e+06		0.0382229	1.80414e+06		0.0382172	1.80561e+06		0.0382	1840000		0.0382	1890000
	0.0382403	1.78069e+06		0.0382518	1.80496e+06		0.0382461	1.80659e+06		0.0383	1840000		0.0382	1890000
	0.0382691	1.78125e+06		0.0382806	1.80575e+06		0.0382749	1.80756e+06		0.0383	1840000		0.0383	1890000
	0.0382979	1.7818e+06		0.0383094	1.8065e+06		0.0383037	1.80853e+06		0.0383	1840000		0.0383	1890000
	0.0383268	1.78236e+06		0.0383383	1.80725e+06		0.0383326	1.80949e+06		0.0383	1840000		0.0383	1890000
	0.0383556	1.78293e+06		0.0383671	1.80798e+06		0.0383614	1.81046e+06		0.0384	1840000		0.0384	1890000
	0.0383844	1.78356e+06		0.0383959	1.8087e+06		0.0383902	1.81142e+06		0.0384	1840000		0.0384	1890000
	0.0384133	1.78423e+06		0.0384248	1.80941e+06		0.0384191	1.8124e+06		0.0384	1850000		0.0384	1890000
	0.0384421	1.78495e+06		0.0384536	1.81013e+06		0.0384479	1.81337e+06		0.0385	1850000		0.0384	1890000
	0.0384709	1.78571e+06		0.0384825	1.81084e+06		0.0384767	1.81434e+06		0.0385	1850000		0.0385	1900000
	0.0384998	1.78651e+06		0.0385113	1.81155e+06		0.0385056	1.81532e+06		0.0385	1850000		0.0385	1900000
	0.0385286	1.78736e+06		0.0385401	1.81226e+06		0.0385344	1.8163e+06		0.0385	1850000		0.0385	1900000
	0.0385574	1.78823e+06		0.038569	1.81297e+06		0.0385633	1.8173e+06		0.0386	1850000		0.0386	1900000
	0.0385863	1.78912e+06		0.0385978	1.81368e+06		0.0385921	1.8183e+06		0.0386	1850000		0.0386	1900000
	0.0386151	1.79001e+06		0.0386266	1.8144e+06		0.0386209	1.81932e+06		0.0386	1850000		0.0386	1900000
	0.038644	1.7909e+06		0.0386555	1.81513e+06		0.0386498	1.82034e+06		0.0387	1850000		0.0386	1900000
	0.0386728	1.79178e+06		0.0386843	1.81586e+06		0.0386786	1.82136e+06		0.0387	1850000		0.0387	1900000
	0.0387016	1.79265e+06		0.0387131	1.8166e+06		0.0387074	1.82238e+06		0.0387	1850000		0.0387	1900000
	0.0387305	1.79353e+06		0.038742	1.81734e+06		0.0387363	1.8234e+06		0.0387	1860000		0.0387	1900000
	0.0387593	1.79442e+06		0.0387708	1.81809e+06		0.0387651	1.82443e+06		0.0388	1860000		0.0388	1910000
	0.0387881	1.79533e+06		0.0387996	1.81883e+06		0.0387939	1.82546e+06		0.0388	1860000		0.0388	1910000
	0.038817	1.79628e+06		0.0388285	1.81956e+06		0.0388228	1.82649e+06		0.0388	1860000		0.0388	1910000
	0.0388458	1.79727e+06		0.0388573	1.82029e+06		0.0388516	1.82752e+06		0.0389	1860000		0.0388	1910000
	0.0388746	1.79829e+06		0.0388861	1.82102e+06		0.0388804	1.82855e+06		0.0389	1860000		0.0389	1910000
	0.0389035	1.79937e+06		0.038915	1.82176e+06		0.0389093	1.82959e+06		0.0389	1860000		0.0389	1910000
	0.0389323	1.80052e+06		0.0389438	1.82251e+06		0.0389381	1.83063e+06		0.0389	1860000		0.0389	1910000
	0.0389611	1.80172e+06		0.0389727	1.82326e+06		0.0389669	1.83167e+06		0.039	1860000		0.039	1910000
	0.03899	1.80296e+06		0.0390015	1.82401e+06		0.0389958	1.8327e+06		0.039	1860000		0.039	1910000
	0.0390188	1.80423e+06		0.0390303	1.82478e+06		0.0390246	1.83374e+06		0.039	1860000		0.039	1920000
	0.0390477	1.80553e+06		0.0390592	1.82554e+06		0.0390535	1.83479e+06		0.0391	1860000		0.0391	1920000
	0.0390765	1.80685e+06		0.039088	1.82631e+06		0.0390823	1.83583e+06		0.0391	1860000		0.0391	1920000
	0.0391053	1.8082e+06		0.0391168	1.82708e+06		0.0391111	1.83687e+06		0.0391	1870000		0.0391	1920000
	0.0391342	1.80956e+06		0.0391457	1.82785e+06		0.03914	1.83791e+06		0.0391	1870000		0.0391	1920000
	0.039163	1.81094e+06		0.0391745	1.8286e+06		0.0391688	1.83894e+06		0.0392	1870000		0.0392	1920000
	0.0391918	1.81233e+06		0.0392033	1.82936e+06		0.0391976	1.83997e+06		0.0392	1870000		0.0392	1920000
	0.0392207	1.81372e+06		0.0392322	1.83012e+06		0.0392265	1.841e+06		0.0392	1870000		0.0392	1920000
	0.0392495	1.81512e+06		0.039261	1.83087e+06		0.0392553	1.84203e+06		0.0393	1870000		0.0393	1920000
	0.0392783	1.81652e+06		0.0392898	1.83161e+06		0.0392841	1.84305e+06		0.0393	1870000		0.0393	1920000
	0.0393072	1.81791e+06		0.0393187	1.83236e+06		0.039313	1.84407e+06		0.0393	1870000		0.0393	1930000
	0.039336	1.81929e+06		0.0393475	1.8331e+06		0.0393418	1.84508e+06		0.0394	1870000		0.0393	1930000
	0.0393648	1.82067e+06		0.0393764	1.83383e+06		0.0393706	1.84608e+06		0.0394	1870000		0.0394	1930000
	0.0393937	1.82204e+06		0.0394052	1.83456e+06		0.0393995	1.84709e+06		0.0394	1870000		0.0394	1930000
	0.0394225	1.82341e+06		0.039434	1.8353e+06		0.0394283	1.84809e+06		0.0394	1870000		0.0394	1930000
	0.0394513	1.82474e+06		0.0394629	1.83604e+06		0.0394572	1.84909e+06		0.0395	1880000		0.0395	1930000
	0.0394802	1.82606e+06		0.0394917	1.83678e+06		0.039486	1.85009e+06		0.0395	1880000		0.0395	1930000
	0.039509	1.82738e+06		0.0395205	1.83753e+06		0.0395148	1.85109e+06		0.0395	1880000		0.0395	1930000
	0.0395379	1.82868e+06		0.0395494	1.83829e+06		0.0395437	1.85209e+06		0.0396	1880000		0.0395	1930000
	0.0395667	1.82996e+06		0.0395782	1.83909e+06		0.0395725	1.85309e+06		0.0396	1880000		0.0396	1940000
	0.0395955	1.83123e+06		0.039607	1.83993e+06		0.0396013	1.85408e+06		0.0396	1880000		0.0396	1940000
	0.0396244	1.83247e+06		0.0396359	1.84081e+06		0.0396302	1.85507e+06		0.0396	1880000		0.0396	1940000
	0.0396532	1.83368e+06		0.0396647	1.84171e+06		0.039659	1.85607e+06		0.0397	1880000		0.0397	1940000
	0.039682	1.83487e+06		0.0396935	1.84263e+06		0.0396878	1.85706e+06		0.0397	1880000		0.0397	1940000
	0.0397109	1.83604e+06		0.0397224	1.84358e+06		0.0397167	1.85805e+06		0.0397	1890000		0.0397	1940000
	0.0397397	1.83719e+06		0.0397512	1.84455e+06		0.0397455	1.85904e+06		0.0398	1890000		0.0397	1940000
	0.0397685	1.83833e+06		0.03978	1.84555e+06		0.0397743	1.86003e+06		0.0398	1890000		0.0398	1940000
	0.0397974	1.83946e+06		0.0398089	1.84658e+06		0.0398032	1.86102e+06		0.0398	1890000		0.0398	1940000
	0.0398262	1.8406e+06		0.0398377	1.84764e+06		0.039832	1.86201e+06		0.0398	1890000		0.0398	1940000
	0.039855	1.84172e+06		0.0398666	1.84871e+06		0.0398608	1.86299e+06		0.0399	1890000		0.0399	1950000
	0.0398839	1.84282e+06		0.0398954	1.8498e+06		0.0398897	1.86397e+06		0.0399	1890000		0.0399	1950000
	0.0399127	1.84391e+06		0.0399242	1.85091e+06		0.0399185	1.86495e+06		0.0399	1900000		0.0399	1950000
	0.0399415	1.84497e+06		0.0399531	1.85202e+06		0.0399474	1.86593e+06		0.04	1900000		0.0399	1950000
	0.0399704	1.84599e+06		0.0399819	1.85316e+06		0.0399762	1.8669e+06		0.04	1900000		0.04	1950000
	0.0399992	1.84697e+06		0.0400107	1.8543e+06		0.040005	1.86789e+06		0.04	1900000		0.04	1950000
	0.0400281	1.84788e+06		0.0400396	1.85546e+06		0.0400339	1.86887e+06		0.04	1900000		0.04	1950000
	0.0400569	1.84877e+06		0.0400684	1.85663e+06		0.0400627	1.86987e+06		0.0401	1900000		0.0401	1950000
	0.0400857	1.84963e+06		0.0400972	1.8578e+06		0.0400915	1.87086e+06		0.0401	1910000		0.0401	1950000
	0.0401146	1.85048e+06		0.0401261	1.85899e+06		0.0401204	1.87185e+06		0.0401	1910000		0.0401	1960000
	0.0401434	1.85132e+06		0.0401549	1.86019e+06		0.0401492	1.87285e+06		0.0402	1910000		0.0401	1960000
	0.0401722	1.85215e+06		0.0401837	1.86139e+06		0.040178	1.87385e+06		0.0402	1910000		0.0402	1960000
	0.0402011	1.853e+06		0.0402126	1.86259e+06		0.0402069	1.87486e+06		0.0402	1910000		0.0402	1960000
	0.0402299	1.85387e+06		0.0402414	1.86377e+06		0.0402357	1.87587e+06		0.0402	1910000		0.0402	1960000
	0.0402587	1.85477e+06		0.0402703	1.86495e+06		0.0402645	1.87688e+06		0.0403	1910000		0.0403	1960000
	0.0402876	1.85569e+06		0.0402991	1.86611e+06		0.0402934	1.87789e+06		0.0403	1910000		0.0403	1960000
	0.0403164	1.85661e+06		0.0403279	1.86727e+06		0.0403222	1.8789e+06		0.0403	1920000		0.0403	1960000
	0.0403452	1.85752e+06		0.0403568	1.86842e+06		0.040351	1.87992e+06		0.0404	1920000		0.0403	1960000
	0.0403741	1.85843e+06		0.0403856	1.86957e+06		0.0403799	1.88094e+06		0.0404	1920000		0.0404	1970000
	0.0404029	1.85931e+06		0.0404144	1.87071e+06		0.0404087	1.88196e+06		0.0404	1920000		0.0404	1970000
	0.0404317	1.86019e+06		0.0404433	1.87184e+06		0.0404376	1.88298e+06		0.0404	1920000		0.0404	1970000
	0.0404606	1.86106e+06		0.0404721	1.87295e+06		0.0404664	1.88401e+06		0.0405	1920000		0.0405	1970000
	0.0404894	1.86192e+06		0.0405009	1.87404e+06		0.0404952	1.88503e+06		0.0405	1920000		0.0405	1970000
	0.0405183	1.86277e+06		0.0405298	1.87515e+06		0.0405241	1.88605e+06		0.0405	1920000		0.0405	1970000
	0.0405471	1.8636e+06		0.0405586	1.87629e+06		0.0405529	1.88707e+06		0.0406	1930000		0.0405	1970000
	0.0405759	1.86441e+06		0.0405874	1.87745e+06		0.0405817	1.8881e+06		0.0406	1930000		0.0406	1970000
	0.0406048	1.86521e+06		0.0406163	1.87872e+06		0.0406106	1.88913e+06		0.0406	1930000		0.0406	1970000
	0.0406336	1.86601e+06		0.0406451	1.88013e+06		0.0406394	1.89016e+06		0.0406	1930000		0.0406	1970000
	0.0406624	1.86682e+06		0.0406739	1.88162e+06		0.0406682	1.8912e+06		0.0407	1930000		0.0407	1980000
	0.0406913	1.86765e+06		0.0407028	1.88314e+06		0.0406971	1.89223e+06		0.0407	1930000		0.0407	1980000
	0.0407201	1.86848e+06		0.0407316	1.88471e+06		0.0407259	1.89327e+06		0.0407	1930000		0.0407	1980000
	0.0407489	1.86932e+06		0.0407605	1.88632e+06		0.0407547	1.8943e+06		0.0408	1930000		0.0408	1980000
	0.0407778	1.87016e+06		0.0407893	1.88796e+06		0.0407836	1.89534e+06		0.0408	1930000		0.0408	1980000
	0.0408066	1.87099e+06		0.0408181	1.8896e+06		0.0408124	1.89637e+06		0.0408	1940000		0.0408	1980000
	0.0408354	1.87182e+06		0.040847	1.89123e+06		0.0408412	1.89741e+06		0.0408	1940000		0.0408	1980000
	0.0408643	1.87267e+06		0.0408758	1.89284e+06		0.0408701	1.89844e+06		0.0409	1940000		0.0409	1980000
	0.0408931	1.87352e+06		0.0409046	1.8944e+06		0.0408989	1.89947e+06		0.0409	1940000		0.0409	1980000
	0.0409219	1.87437e+06		0.0409335	1.89586e+06		0.0409278	1.90049e+06		0.0409	1940000		0.0409	1980000
	0.0409508	1.87521e+06		0.0409623	1.89719e+06		0.0409566	1.90151e+06		0.041	1940000		0.041	1990000
	0.0409796	1.87605e+06		0.0409911	1.89841e+06		0.0409854	1.90253e+06		0.041	1940000		0.041	1990000
	0.0410085	1.87689e+06		0.04102	1.89952e+06		0.0410143	1.90355e+06		0.041	1940000		0.041	1990000
	0.0410373	1.87775e+06		0.0410488	1.9005e+06		0.0410431	1.90457e+06		0.0411	1940000		0.041	1990000
	0.0410661	1.87863e+06		0.0410776	1.90134e+06		0.0410719	1.90558e+06		0.0411	1940000		0.0411	1990000
	0.041095	1.87952e+06		0.0411065	1.90206e+06		0.0411008	1.90658e+06		0.0411	1940000		0.0411	1990000
	0.0411238	1.88043e+06		0.0411353	1.90258e+06		0.0411296	1.90759e+06		0.0411	1950000		0.0411	1990000
	0.0411526	1.88135e+06		0.0411641	1.90301e+06		0.0411584	1.90858e+06		0.0412	1950000		0.0412	1990000
	0.0411815	1.88227e+06		0.041193	1.90341e+06		0.0411873	1.90958e+06		0.0412	1950000		0.0412	1990000
	0.0412103	1.8832e+06		0.0412218	1.90378e+06		0.0412161	1.91058e+06		0.0412	1950000		0.0412	2000000
	0.0412391	1.88413e+06		0.0412507	1.90414e+06		0.0412449	1.91157e+06		0.0413	1950000		0.0412	2000000
	0.041268	1.88508e+06		0.0412795	1.90447e+06		0.0412738	1.91257e+06		0.0413	1950000		0.0413	2000000
	0.0412968	1.88603e+06		0.0413083	1.90475e+06		0.0413026	1.91356e+06		0.0413	1950000		0.0413	2000000
	0.0413256	1.88699e+06		0.0413372	1.90504e+06		0.0413314	1.91454e+06		0.0413	1950000		0.0413	2000000
	0.0413545	1.88797e+06		0.041366	1.90543e+06		0.0413603	1.91553e+06		0.0414	1950000		0.0414	2000000
	0.0413833	1.88896e+06		0.0413948	1.90593e+06		0.0413891	1.91652e+06		0.0414	1950000		0.0414	2000000
	0.0414121	1.88995e+06		0.0414237	1.90649e+06		0.041418	1.91751e+06		0.0414	1950000		0.0414	2000000
	0.041441	1.89095e+06		0.0414525	1.90709e+06		0.0414468	1.91851e+06		0.0415	1950000		0.0414	2000000
	0.0414698	1.89198e+06		0.0414813	1.90774e+06		0.0414756	1.9195e+06		0.0415	1950000		0.0415	2000000
	0.0414987	1.89304e+06		0.0415102	1.90843e+06		0.0415045	1.9205e+06		0.0415	1960000		0.0415	2010000
	0.0415275	1.89415e+06		0.041539	1.90917e+06		0.0415333	1.92151e+06		0.0415	1960000		0.0415	2010000
	0.0415563	1.89528e+06		0.0415678	1.9099e+06		0.0415621	1.92252e+06		0.0416	1960000		0.0416	2010000
	0.0415852	1.89643e+06		0.0415967	1.91065e+06		0.041591	1.92353e+06		0.0416	1960000		0.0416	2010000
	0.041614	1.8976e+06		0.0416255	1.91139e+06		0.0416198	1.92455e+06		0.0416	1960000		0.0416	2010000
	0.0416428	1.89878e+06		0.0416543	1.91217e+06		0.0416486	1.92558e+06		0.0417	1960000		0.0416	2010000
	0.0416717	1.89997e+06		0.0416832	1.913e+06		0.0416775	1.9266e+06		0.0417	1960000		0.0417	2010000
	0.0417005	1.90116e+06		0.041712	1.91386e+06		0.0417063	1.92764e+06		0.0417	1960000		0.0417	2010000
	0.0417293	1.90236e+06		0.0417409	1.91474e+06		0.0417351	1.92867e+06		0.0417	1960000		0.0417	2010000
	0.0417582	1.90356e+06		0.0417697	1.91569e+06		0.041764	1.9297e+06		0.0418	1960000		0.0418	2010000
	0.041787	1.90474e+06		0.0417985	1.91664e+06		0.0417928	1.93074e+06		0.0418	1960000		0.0418	2020000
	0.0418158	1.90591e+06		0.0418274	1.91755e+06		0.0418216	1.93178e+06		0.0418	1960000		0.0418	2020000
	0.0418447	1.90704e+06		0.0418562	1.91846e+06		0.0418505	1.93282e+06		0.0419	1970000		0.0418	2020000
	0.0418735	1.90815e+06		0.041885	1.91937e+06		0.0418793	1.93386e+06		0.0419	1970000		0.0419	2020000
	0.0419023	1.90923e+06		0.0419139	1.92029e+06		0.0419081	1.93489e+06		0.0419	1970000		0.0419	2020000
	0.0419312	1.91028e+06		0.0419427	1.92122e+06		0.041937	1.93591e+06		0.0419	1970000		0.0419	2020000
	0.04196	1.91129e+06		0.0419715	1.92214e+06		0.0419658	1.93693e+06		0.042	1970000		0.042	2020000
	0.0419889	1.91225e+06		0.0420004	1.92306e+06		0.0419947	1.93794e+06		0.042	1970000		0.042	2020000
	0.0420177	1.91316e+06		0.0420292	1.92396e+06		0.0420235	1.93895e+06		0.042	1970000		0.042	2020000
	0.0420465	1.91402e+06		0.042058	1.92486e+06		0.0420523	1.93995e+06		0.0421	1970000		0.042	2030000
	0.0420754	1.91484e+06		0.0420869	1.9257e+06		0.0420812	1.94094e+06		0.0421	1970000		0.0421	2030000
	0.0421042	1.91565e+06		0.0421157	1.92654e+06		0.04211	1.94194e+06		0.0421	1970000		0.0421	2030000
	0.042133	1.91645e+06		0.0421445	1.92738e+06		0.0421388	1.94293e+06		0.0421	1970000		0.0421	2030000
	0.0421619	1.91723e+06		0.0421734	1.92822e+06		0.0421677	1.94391e+06		0.0422	1980000		0.0422	2030000
	0.0421907	1.918e+06		0.0422022	1.92906e+06		0.0421965	1.9449e+06		0.0422	1980000		0.0422	2030000
	0.0422195	1.91877e+06		0.0422311	1.92992e+06		0.0422253	1.94589e+06		0.0422	1980000		0.0422	2030000
	0.0422484	1.91953e+06		0.0422599	1.9308e+06		0.0422542	1.94688e+06		0.0423	1980000		0.0423	2030000
	0.0422772	1.92031e+06		0.0422887	1.9317e+06		0.042283	1.94788e+06		0.0423	1980000		0.0423	2030000
	0.042306	1.92111e+06		0.0423176	1.93262e+06		0.0423118	1.94885e+06		0.0423	1980000		0.0423	2030000
	0.0423349	1.92193e+06		0.0423464	1.93356e+06		0.0423407	1.94983e+06		0.0423	1980000		0.0423	2040000
	0.0423637	1.92277e+06		0.0423752	1.93453e+06		0.0423695	1.95081e+06		0.0424	1980000		0.0424	2040000
	0.0423925	1.92362e+06		0.0424041	1.93552e+06		0.0423983	1.95179e+06		0.0424	1980000		0.0424	2040000
	0.0424214	1.92448e+06		0.0424329	1.93654e+06		0.0424272	1.95278e+06		0.0424	1980000		0.0424	2040000
	0.0424502	1.92539e+06		0.0424617	1.93765e+06		0.042456	1.95378e+06		0.0425	1990000		0.0425	2040000
	0.0424791	1.92637e+06		0.0424906	1.93883e+06		0.0424849	1.95477e+06		0.0425	1990000		0.0425	2040000
	0.0425079	1.9274e+06		0.0425194	1.94004e+06		0.0425137	1.95577e+06		0.0425	1990000		0.0425	2040000
	0.0425367	1.92847e+06		0.0425482	1.94128e+06		0.0425425	1.95677e+06		0.0426	1990000		0.0425	2040000
	0.0425656	1.92957e+06		0.0425771	1.94251e+06		0.0425714	1.95777e+06		0.0426	1990000		0.0426	2040000
	0.0425944	1.93069e+06		0.0426059	1.94375e+06		0.0426002	1.95877e+06		0.0426	1990000		0.0426	2050000
	0.0426232	1.93182e+06		0.0426347	1.94496e+06		0.042629	1.95977e+06		0.0426	1990000		0.0426	2050000
	0.0426521	1.93297e+06		0.0426636	1.94614e+06		0.0426579	1.96078e+06		0.0427	1990000		0.0427	2050000
	0.0426809	1.93411e+06		0.0426924	1.94731e+06		0.0426867	1.96178e+06		0.0427	1990000		0.0427	2050000
	0.0427097	1.93527e+06		0.0427213	1.94846e+06		0.0427155	1.9628e+06		0.0427	2000000		0.0427	2050000
	0.0427386	1.93642e+06		0.0427501	1.9496e+06		0.0427444	1.96381e+06		0.0428	2000000		0.0427	2050000
	0.0427674	1.93758e+06		0.0427789	1.95074e+06		0.0427732	1.96484e+06		0.0428	2000000		0.0428	2050000
	0.0427962	1.93875e+06		0.0428078	1.95186e+06		0.042802	1.96587e+06		0.0428	2000000		0.0428	2050000
	0.0428251	1.93992e+06		0.0428366	1.95297e+06		0.0428309	1.9669e+06		0.0428	2000000		0.0428	2050000
	0.0428539	1.94109e+06		0.0428654	1.95408e+06		0.0428597	1.96792e+06		0.0429	2000000		0.0429	2050000
	0.0428827	1.94227e+06		0.0428943	1.95517e+06		0.0428885	1.96896e+06		0.0429	2000000		0.0429	2060000
	0.0429116	1.94343e+06		0.0429231	1.95625e+06		0.0429174	1.97003e+06		0.0429	2000000		0.0429	2060000
	0.0429404	1.94458e+06		0.0429519	1.95732e+06		0.0429462	1.97114e+06		0.043	2010000		0.0429	2060000
	0.0429692	1.94571e+06		0.0429808	1.95839e+06		0.0429751	1.97227e+06		0.043	2010000		0.043	2060000
	0.0429981	1.94684e+06		0.0430096	1.95945e+06		0.0430039	1.97348e+06		0.043	2010000		0.043	2060000
	0.0430269	1.94796e+06		0.0430384	1.9605e+06		0.0430327	1.97486e+06		0.043	2010000		0.043	2060000
	0.0430558	1.94906e+06		0.0430673	1.96154e+06		0.0430616	1.97632e+06		0.0431	2010000		0.0431	2060000
	0.0430846	1.95016e+06		0.0430961	1.96257e+06		0.0430904	1.97781e+06		0.0431	2010000		0.0431	2060000
	0.0431134	1.95123e+06		0.0431249	1.96359e+06		0.0431192	1.97933e+06		0.0431	2010000		0.0431	2060000
	0.0431423	1.95228e+06		0.0431538	1.96462e+06		0.0431481	1.98088e+06		0.0432	2010000		0.0431	2070000
	0.0431711	1.95332e+06		0.0431826	1.96564e+06		0.0431769	1.98245e+06		0.0432	2020000		0.0432	2070000
	0.0431999	1.95435e+06		0.0432115	1.96667e+06		0.0432057	1.98401e+06		0.0432	2020000		0.0432	2070000
	0.0432288	1.95537e+06		0.0432403	1.9677e+06		0.0432346	1.98552e+06		0.0432	2020000		0.0432	2070000
	0.0432576	1.9564e+06		0.0432691	1.96873e+06		0.0432634	1.98698e+06		0.0433	2020000		0.0433	2070000
	0.0432864	1.95744e+06		0.043298	1.96975e+06		0.0432922	1.98836e+06		0.0433	2020000		0.0433	2070000
	0.0433153	1.95848e+06		0.0433268	1.97078e+06		0.0433211	1.98966e+06		0.0433	2020000		0.0433	2070000
	0.0433441	1.95951e+06		0.0433556	1.97181e+06		0.0433499	1.9909e+06		0.0434	2020000		0.0433	2070000
	0.0433729	1.96056e+06		0.0433845	1.97285e+06		0.0433787	1.99211e+06		0.0434	2020000		0.0434	2070000
	0.0434018	1.96161e+06		0.0434133	1.97391e+06		0.0434076	1.99327e+06		0.0434	2020000		0.0434	2070000
	0.0434306	1.96267e+06		0.0434421	1.97498e+06		0.0434364	1.99437e+06		0.0434	2020000		0.0434	2080000
	0.0434594	1.96372e+06		0.043471	1.97607e+06		0.0434653	1.9954e+06		0.0435	2020000		0.0435	2080000
	0.0434883	1.96478e+06		0.0434998	1.97715e+06		0.0434941	1.99639e+06		0.0435	2030000		0.0435	2080000
	0.0435171	1.96584e+06		0.0435286	1.97824e+06		0.0435229	1.99734e+06		0.0435	2030000		0.0435	2080000
	0.043546	1.96689e+06		0.0435575	1.97934e+06		0.0435518	1.99814e+06		0.0436	2030000		0.0435	2080000
	0.0435748	1.96796e+06		0.0435863	1.98044e+06		0.0435806	1.99887e+06		0.0436	2030000		0.0436	2080000
	0.0436036	1.96902e+06		0.0436151	1.98153e+06		0.0436094	1.99956e+06		0.0436	2030000		0.0436	2080000
	0.0436325	1.97008e+06		0.043644	1.98262e+06		0.0436383	2.00021e+06		0.0436	2030000		0.0436	2080000
	0.0436613	1.97114e+06		0.0436728	1.9837e+06		0.0436671	2.00081e+06		0.0437	2030000		0.0437	2080000
	0.0436901	1.97221e+06		0.0437017	1.98478e+06		0.0436959	2.00136e+06		0.0437	2030000		0.0437	2090000
	0.043719	1.97354e+06		0.0437305	1.98587e+06		0.0437248	2.00187e+06		0.0437	2030000		0.0437	2090000
	0.0437478	1.97523e+06		0.0437593	1.98695e+06		0.0437536	2.00234e+06		0.0438	2030000		0.0438	2090000
	0.0437766	1.97708e+06		0.0437882	1.98802e+06		0.0437824	2.00279e+06		0.0438	2030000		0.0438	2090000
	0.0438055	1.97894e+06		0.043817	1.98906e+06		0.0438113	2.0032e+06		0.0438	2030000		0.0438	2090000
	0.0438343	1.98087e+06		0.0438458	1.99007e+06		0.0438401	2.00362e+06		0.0438	2030000		0.0438	2090000
	0.0438631	1.98264e+06		0.0438747	1.99106e+06		0.0438689	2.00407e+06		0.0439	2040000		0.0439	2090000
	0.043892	1.98433e+06		0.0439035	1.99204e+06		0.0438978	2.00453e+06		0.0439	2040000		0.0439	2090000
	0.0439208	1.98611e+06		0.0439323	1.993e+06		0.0439266	2.00495e+06		0.0439	2040000		0.0439	2090000
	0.0439496	1.98782e+06		0.0439612	1.99393e+06		0.0439554	2.00535e+06		0.044	2040000		0.044	2090000
	0.0439785	1.98938e+06		0.04399	1.99484e+06		0.0439843	2.00575e+06		0.044	2040000		0.044	2100000
	0.0440073	1.99085e+06		0.0440188	1.99576e+06		0.0440131	2.00621e+06		0.044	2040000		0.044	2100000
	0.0440362	1.99232e+06		0.0440477	1.99668e+06		0.044042	2.00672e+06		0.0441	2040000		0.044	2100000
	0.044065	1.99371e+06		0.0440765	1.99762e+06		0.0440708	2.00724e+06		0.0441	2040000		0.0441	2100000
	0.0440938	1.99494e+06		0.0441053	1.99857e+06		0.0440996	2.00776e+06		0.0441	2040000		0.0441	2100000
	0.0441227	1.9962e+06		0.0441342	1.99952e+06		0.0441285	2.00829e+06		0.0441	2040000		0.0441	2100000
	0.0441515	1.99753e+06		0.044163	2.00048e+06		0.0441573	2.00886e+06		0.0442	2040000		0.0442	2100000
	0.0441803	1.99878e+06		0.0441919	2.00146e+06		0.0441861	2.00947e+06		0.0442	2050000		0.0442	2100000
	0.0442092	2.00002e+06		0.0442207	2.00245e+06		0.044215	2.01014e+06		0.0442	2050000		0.0442	2100000
	0.044238	2.00125e+06		0.0442495	2.00345e+06		0.0442438	2.01082e+06		0.0443	2050000		0.0442	2100000
	0.0442668	2.00242e+06		0.0442784	2.00445e+06		0.0442726	2.01151e+06		0.0443	2050000		0.0443	2110000
	0.0442957	2.00352e+06		0.0443072	2.00546e+06		0.0443015	2.01219e+06		0.0443	2050000		0.0443	2110000
	0.0443245	2.00461e+06		0.044336	2.00646e+06		0.0443303	2.01289e+06		0.0443	2050000		0.0443	2110000
	0.0443533	2.00567e+06		0.0443649	2.00746e+06		0.0443591	2.01361e+06		0.0444	2050000		0.0444	2110000
	0.0443822	2.00675e+06		0.0443937	2.00846e+06		0.044388	2.01439e+06		0.0444	2050000		0.0444	2110000
	0.044411	2.00782e+06		0.0444225	2.00944e+06		0.0444168	2.01517e+06		0.0444	2050000		0.0444	2110000
	0.0444398	2.00893e+06		0.0444514	2.01042e+06		0.0444456	2.01598e+06		0.0445	2060000		0.0444	2110000
	0.0444687	2.01001e+06		0.0444802	2.0114e+06		0.0444745	2.01683e+06		0.0445	2060000		0.0445	2110000
	0.0444975	2.01106e+06		0.044509	2.01238e+06		0.0445033	2.0177e+06		0.0445	2060000		0.0445	2110000
	0.0445264	2.01209e+06		0.0445379	2.01334e+06		0.0445322	2.01858e+06		0.0445	2060000		0.0445	2120000
	0.0445552	2.01315e+06		0.0445667	2.01428e+06		0.044561	2.0195e+06		0.0446	2060000		0.0446	2120000
	0.044584	2.01421e+06		0.0445956	2.01518e+06		0.0445898	2.02044e+06		0.0446	2060000		0.0446	2120000
	0.0446129	2.01524e+06		0.0446244	2.01605e+06		0.0446187	2.02141e+06		0.0446	2060000		0.0446	2120000
	0.0446417	2.01627e+06		0.0446532	2.01689e+06		0.0446475	2.02239e+06		0.0447	2060000		0.0446	2120000
	0.0446705	2.01732e+06		0.0446821	2.01772e+06		0.0446763	2.02336e+06		0.0447	2060000		0.0447	2120000
	0.0446994	2.01833e+06		0.0447109	2.01852e+06		0.0447052	2.02434e+06		0.0447	2060000		0.0447	2120000
	0.0447282	2.01921e+06		0.0447397	2.01932e+06		0.044734	2.02534e+06		0.0447	2070000		0.0447	2120000
	0.044757	2.02003e+06		0.0447686	2.02013e+06		0.0447628	2.02638e+06		0.0448	2070000		0.0448	2120000
	0.0447859	2.02082e+06		0.0447974	2.02095e+06		0.0447917	2.02746e+06		0.0448	2070000		0.0448	2130000
	0.0448147	2.02153e+06		0.0448262	2.02179e+06		0.0448205	2.02855e+06		0.0448	2070000		0.0448	2130000
	0.0448435	2.0222e+06		0.0448551	2.02263e+06		0.0448493	2.02965e+06		0.0449	2070000		0.0448	2130000
	0.0448724	2.02276e+06		0.0448839	2.02349e+06		0.0448782	2.03076e+06		0.0449	2070000		0.0449	2130000
	0.0449012	2.02322e+06		0.0449127	2.02434e+06		0.044907	2.03186e+06		0.0449	2070000		0.0449	2130000
	0.04493	2.02356e+06		0.0449416	2.02519e+06		0.0449359	2.03296e+06		0.0449	2070000		0.0449	2130000
	0.0449589	2.02379e+06		0.0449704	2.02603e+06		0.0449647	2.03405e+06		0.045	2070000		0.045	2130000
	0.0449877	2.02398e+06		0.0449992	2.02686e+06		0.0449935	2.03513e+06		0.045	2080000		0.045	2130000
	0.0450166	2.02425e+06		0.0450281	2.0277e+06		0.0450224	2.03618e+06		0.045	2080000		0.045	2130000
	0.0450454	2.02457e+06		0.0450569	2.02852e+06		0.0450512	2.03725e+06		0.0451	2080000		0.045	2130000
	0.0450742	2.02489e+06		0.0450858	2.02934e+06		0.04508	2.03831e+06		0.0451	2080000		0.0451	2140000
	0.0451031	2.02518e+06		0.0451146	2.03016e+06		0.0451089	2.03938e+06		0.0451	2080000		0.0451	2140000
	0.0451319	2.02545e+06		0.0451434	2.03097e+06		0.0451377	2.04044e+06		0.0451	2080000		0.0451	2140000
	0.0451607	2.02575e+06		0.0451723	2.03177e+06		0.0451665	2.04149e+06		0.0452	2080000		0.0452	2140000
	0.0451896	2.0261e+06		0.0452011	2.03257e+06		0.0451954	2.04254e+06		0.0452	2080000		0.0452	2140000
	0.0452184	2.02647e+06		0.0452299	2.03335e+06		0.0452242	2.04359e+06		0.0452	2080000		0.0452	2140000
	0.0452472	2.02682e+06		0.0452588	2.03413e+06		0.045253	2.04464e+06		0.0453	2090000		0.0453	2140000
	0.0452761	2.02715e+06		0.0452876	2.03491e+06		0.0452819	2.04569e+06		0.0453	2090000		0.0453	2140000
	0.0453049	2.02747e+06		0.0453164	2.03569e+06		0.0453107	2.04672e+06		0.0453	2090000		0.0453	2140000
	0.0453337	2.02777e+06		0.0453453	2.03648e+06		0.0453395	2.04774e+06		0.0453	2090000		0.0453	2150000
	0.0453626	2.02809e+06		0.0453741	2.03728e+06		0.0453684	2.04878e+06		0.0454	2090000		0.0454	2150000
	0.0453914	2.02846e+06		0.0454029	2.0381e+06		0.0453972	2.04985e+06		0.0454	2090000		0.0454	2150000
	0.0454202	2.02887e+06		0.0454318	2.03892e+06		0.0454261	2.05096e+06		0.0454	2090000		0.0454	2150000
	0.0454491	2.02931e+06		0.0454606	2.03976e+06		0.0454549	2.05209e+06		0.0455	2090000		0.0455	2150000
	0.0454779	2.02977e+06		0.0454894	2.04062e+06		0.0454837	2.05324e+06		0.0455	2090000		0.0455	2150000
	0.0455068	2.03024e+06		0.0455183	2.04149e+06		0.0455126	2.05441e+06		0.0455	2090000		0.0455	2150000
	0.0455356	2.03072e+06		0.0455471	2.04238e+06		0.0455414	2.05563e+06		0.0455	2100000		0.0455	2150000
	0.0455644	2.03123e+06		0.045576	2.04327e+06		0.0455702	2.05686e+06		0.0456	2100000		0.0456	2150000
	0.0455933	2.03179e+06		0.0456048	2.04418e+06		0.0455991	2.05811e+06		0.0456	2100000		0.0456	2150000
	0.0456221	2.03237e+06		0.0456336	2.0451e+06		0.0456279	2.05937e+06		0.0456	2100000		0.0456	2160000
	0.0456509	2.03295e+06		0.0456625	2.04602e+06		0.0456567	2.06064e+06		0.0457	2100000		0.0457	2160000
	0.0456798	2.03354e+06		0.0456913	2.04694e+06		0.0456856	2.0619e+06		0.0457	2100000		0.0457	2160000
	0.0457086	2.03415e+06		0.0457201	2.04786e+06		0.0457144	2.06316e+06		0.0457	2100000		0.0457	2160000
	0.0457374	2.03476e+06		0.045749	2.04879e+06		0.0457432	2.06443e+06		0.0458	2100000		0.0457	2160000
	0.0457663	2.0354e+06		0.0457778	2.0497e+06		0.0457721	2.06569e+06		0.0458	2100000		0.0458	2160000
	0.0457951	2.03607e+06		0.0458066	2.0506e+06		0.0458009	2.06695e+06		0.0458	2100000		0.0458	2160000
	0.0458239	2.03674e+06		0.0458355	2.0515e+06		0.0458297	2.06821e+06		0.0458	2100000		0.0458	2160000
	0.0458528	2.03744e+06		0.0458643	2.05241e+06		0.0458586	2.06948e+06		0.0459	2110000		0.0459	2160000
	0.0458816	2.03815e+06		0.0458931	2.05334e+06		0.0458874	2.07076e+06		0.0459	2110000		0.0459	2170000
	0.0459104	2.03887e+06		0.045922	2.05428e+06		0.0459163	2.07204e+06		0.0459	2110000		0.0459	2170000
	0.0459393	2.0396e+06		0.0459508	2.05524e+06		0.0459451	2.07333e+06		0.046	2110000		0.0459	2170000
	0.0459681	2.04035e+06		0.0459796	2.05622e+06		0.0459739	2.07461e+06		0.046	2110000		0.046	2170000
	0.045997	2.04113e+06		0.0460085	2.05722e+06		0.0460028	2.07589e+06		0.046	2110000		0.046	2170000
	0.0460258	2.04193e+06		0.0460373	2.05825e+06		0.0460316	2.07715e+06		0.046	2110000		0.046	2170000
	0.0460546	2.04278e+06		0.0460662	2.05929e+06		0.0460604	2.07841e+06		0.0461	2110000		0.0461	2170000
	0.0460835	2.04368e+06		0.046095	2.06036e+06		0.0460893	2.07966e+06		0.0461	2110000		0.0461	2170000
	0.0461123	2.04463e+06		0.0461238	2.06144e+06		0.0461181	2.08091e+06		0.0461	2120000		0.0461	2170000
	0.0461411	2.04564e+06		0.0461527	2.06252e+06		0.0461469	2.08214e+06		0.0462	2120000		0.0461	2180000
	0.04617	2.0467e+06		0.0461815	2.06357e+06		0.0461758	2.08335e+06		0.0462	2120000		0.0462	2180000
	0.0461988	2.04778e+06		0.0462103	2.06461e+06		0.0462046	2.08455e+06		0.0462	2120000		0.0462	2180000
	0.0462276	2.04888e+06		0.0462392	2.06563e+06		0.0462334	2.08572e+06		0.0462	2120000		0.0462	2180000
	0.0462565	2.04996e+06		0.046268	2.06663e+06		0.0462623	2.08688e+06		0.0463	2120000		0.0463	2180000
	0.0462853	2.05107e+06		0.0462968	2.06761e+06		0.0462911	2.08802e+06		0.0463	2120000		0.0463	2180000
	0.0463141	2.05221e+06		0.0463257	2.06857e+06		0.0463199	2.08913e+06		0.0463	2120000		0.0463	2180000
	0.046343	2.05336e+06		0.0463545	2.06952e+06		0.0463488	2.09019e+06		0.0464	2120000		0.0463	2180000
	0.0463718	2.05452e+06		0.0463833	2.07048e+06		0.0463776	2.09123e+06		0.0464	2120000		0.0464	2180000
	0.0464007	2.0557e+06		0.0464122	2.07148e+06		0.0464065	2.09223e+06		0.0464	2130000		0.0464	2180000
	0.0464295	2.05692e+06		0.046441	2.07254e+06		0.0464353	2.09317e+06		0.0464	2130000		0.0464	2190000
	0.0464583	2.05819e+06		0.0464698	2.07364e+06		0.0464641	2.09404e+06		0.0465	2130000		0.0465	2190000
	0.0464872	2.0595e+06		0.0464987	2.07478e+06		0.046493	2.09487e+06		0.0465	2130000		0.0465	2190000
	0.046516	2.06081e+06		0.0465275	2.07596e+06		0.0465218	2.09568e+06		0.0465	2130000		0.0465	2190000
	0.0465448	2.06209e+06		0.0465564	2.07721e+06		0.0465506	2.09643e+06		0.0466	2130000		0.0465	2190000
	0.0465737	2.06331e+06		0.0465852	2.07851e+06		0.0465795	2.09714e+06		0.0466	2130000		0.0466	2190000
	0.0466025	2.06448e+06		0.046614	2.07985e+06		0.0466083	2.09781e+06		0.0466	2130000		0.0466	2190000
	0.0466313	2.0656e+06		0.0466429	2.08123e+06		0.0466371	2.09846e+06		0.0466	2140000		0.0466	2190000
	0.0466602	2.0667e+06		0.0466717	2.08263e+06		0.046666	2.09908e+06		0.0467	2140000		0.0467	2190000
	0.046689	2.06778e+06		0.0467005	2.08406e+06		0.0466948	2.09969e+06		0.0467	2140000		0.0467	2200000
	0.0467178	2.06886e+06		0.0467294	2.08548e+06		0.0467236	2.10029e+06		0.0467	2140000		0.0467	2200000
	0.0467467	2.06992e+06		0.0467582	2.08686e+06		0.0467525	2.10088e+06		0.0468	2140000		0.0467	2200000
	0.0467755	2.07097e+06		0.046787	2.08821e+06		0.0467813	2.10147e+06		0.0468	2140000		0.0468	2200000
	0.0468043	2.07199e+06		0.0468159	2.08951e+06		0.0468102	2.10206e+06		0.0468	2140000		0.0468	2200000
	0.0468332	2.073e+06		0.0468447	2.0908e+06		0.046839	2.10266e+06		0.0468	2140000		0.0468	2200000
	0.046862	2.074e+06		0.0468735	2.09208e+06		0.0468678	2.10327e+06		0.0469	2140000		0.0469	2200000
	0.0468909	2.07501e+06		0.0469024	2.09335e+06		0.0468967	2.10388e+06		0.0469	2150000		0.0469	2200000
	0.0469197	2.07603e+06		0.0469312	2.09461e+06		0.0469255	2.1045e+06		0.0469	2150000		0.0469	2200000
	0.0469485	2.07707e+06		0.04696	2.09586e+06		0.0469543	2.10513e+06		0.047	2150000		0.047	2200000
	0.0469774	2.07813e+06		0.0469889	2.0971e+06		0.0469832	2.10577e+06		0.047	2150000		0.047	2210000
	0.0470062	2.07916e+06		0.0470177	2.09831e+06		0.047012	2.10643e+06		0.047	2150000		0.047	2210000
	0.047035	2.0801e+06		0.0470466	2.09949e+06		0.0470408	2.10711e+06		0.047	2150000		0.047	2210000
	0.0470639	2.08094e+06		0.0470754	2.10065e+06		0.0470697	2.10782e+06		0.0471	2160000		0.0471	2210000
	0.0470927	2.0817e+06		0.0471042	2.10182e+06		0.0470985	2.10855e+06		0.0471	2160000		0.0471	2210000
	0.0471215	2.08242e+06		0.0471331	2.10298e+06		0.0471273	2.10929e+06		0.0471	2160000		0.0471	2210000
	0.0471504	2.08311e+06		0.0471619	2.10413e+06		0.0471562	2.11004e+06		0.0472	2160000		0.0472	2210000
	0.0471792	2.08377e+06		0.0471907	2.10526e+06		0.047185	2.11081e+06		0.0472	2160000		0.0472	2210000
	0.047208	2.08442e+06		0.0472196	2.10639e+06		0.0472138	2.11157e+06		0.0472	2160000		0.0472	2210000
	0.0472369	2.08508e+06		0.0472484	2.10751e+06		0.0472427	2.11233e+06		0.0473	2160000		0.0472	2220000
	0.0472657	2.08573e+06		0.0472772	2.10862e+06		0.0472715	2.11309e+06		0.0473	2160000		0.0473	2220000
	0.0472945	2.08639e+06		0.0473061	2.10972e+06		0.0473004	2.11384e+06		0.0473	2170000		0.0473	2220000
	0.0473234	2.08705e+06		0.0473349	2.11081e+06		0.0473292	2.11459e+06		0.0473	2170000		0.0473	2220000
	0.0473522	2.0877e+06		0.0473637	2.11189e+06		0.047358	2.11532e+06		0.0474	2170000		0.0474	2220000
	0.0473811	2.08834e+06		0.0473926	2.11296e+06		0.0473869	2.11607e+06		0.0474	2170000		0.0474	2220000
	0.0474099	2.08897e+06		0.0474214	2.11404e+06		0.0474157	2.11684e+06		0.0474	2170000		0.0474	2230000
	0.0474387	2.08958e+06		0.0474502	2.11511e+06		0.0474445	2.11764e+06		0.0475	2170000		0.0474	2230000
	0.0474676	2.09017e+06		0.0474791	2.11618e+06		0.0474734	2.11847e+06		0.0475	2170000		0.0475	2230000
	0.0474964	2.09074e+06		0.0475079	2.11724e+06		0.0475022	2.11931e+06		0.0475	2170000		0.0475	2230000
	0.0475252	2.09129e+06		0.0475368	2.11831e+06		0.047531	2.12016e+06		0.0475	2170000		0.0475	2230000
	0.0475541	2.09184e+06		0.0475656	2.11937e+06		0.0475599	2.121e+06		0.0476	2170000		0.0476	2240000
	0.0475829	2.09238e+06		0.0475944	2.12042e+06		0.0475887	2.12185e+06		0.0476	2170000		0.0476	2240000
	0.0476117	2.0929e+06		0.0476233	2.12144e+06		0.0476175	2.12272e+06		0.0476	2170000		0.0476	2240000
	0.0476406	2.09343e+06		0.0476521	2.12246e+06		0.0476464	2.1236e+06		0.0477	2180000		0.0476	2240000
	0.0476694	2.09397e+06		0.0476809	2.12346e+06		0.0476752	2.1245e+06		0.0477	2180000		0.0477	2240000
	0.0476982	2.09445e+06		0.0477098	2.12446e+06		0.047704	2.1254e+06		0.0477	2180000		0.0477	2240000
	0.0477271	2.09494e+06		0.0477386	2.12544e+06		0.0477329	2.12631e+06		0.0477	2180000		0.0477	2240000
	0.0477559	2.09545e+06		0.0477674	2.12639e+06		0.0477617	2.12723e+06		0.0478	2180000		0.0478	2250000
	0.0477847	2.09602e+06		0.0477963	2.12731e+06		0.0477906	2.12815e+06		0.0478	2180000		0.0478	2250000
	0.0478136	2.09664e+06		0.0478251	2.12822e+06		0.0478194	2.12909e+06		0.0478	2180000		0.0478	2250000
	0.0478424	2.09727e+06		0.0478539	2.12911e+06		0.0478482	2.13004e+06		0.0479	2180000		0.0478	2250000
	0.0478713	2.09786e+06		0.0478828	2.13e+06		0.0478771	2.13099e+06		0.0479	2180000		0.0479	2250000
	0.0479001	2.09841e+06		0.0479116	2.13087e+06		0.0479059	2.13197e+06		0.0479	2180000		0.0479	2250000
	0.0479289	2.09897e+06		0.0479404	2.13174e+06		0.0479347	2.13297e+06		0.0479	2180000		0.0479	2250000
	0.0479578	2.09957e+06		0.0479693	2.1326e+06		0.0479636	2.13399e+06		0.048	2180000		0.048	2250000
	0.0479866	2.10024e+06		0.0479981	2.13345e+06		0.0479924	2.13503e+06		0.048	2180000		0.048	2250000
	0.0480154	2.10095e+06		0.0480269	2.1343e+06		0.0480212	2.1361e+06		0.048	2180000		0.048	2250000
	0.0480443	2.10169e+06		0.0480558	2.13515e+06		0.0480501	2.13719e+06		0.0481	2180000		0.048	2250000
	0.0480731	2.1024e+06		0.0480846	2.13599e+06		0.0480789	2.13832e+06		0.0481	2180000		0.0481	2250000
	0.0481019	2.10309e+06		0.0481135	2.13682e+06		0.0481077	2.13947e+06		0.0481	2180000		0.0481	2250000
	0.0481308	2.10378e+06		0.0481423	2.13764e+06		0.0481366	2.14065e+06		0.0481	2190000		0.0481	2250000
	0.0481596	2.10447e+06		0.0481711	2.13844e+06		0.0481654	2.14184e+06		0.0482	2190000		0.0482	2250000
	0.0481884	2.10516e+06		0.0482	2.13919e+06		0.0481943	2.14304e+06		0.0482	2190000		0.0482	2260000
	0.0482173	2.10589e+06		0.0482288	2.13986e+06		0.0482231	2.14426e+06		0.0482	2190000		0.0482	2260000
	0.0482461	2.10673e+06		0.0482576	2.14048e+06		0.0482519	2.14547e+06		0.0483	2190000		0.0482	2260000
	0.0482749	2.10766e+06		0.0482865	2.14107e+06		0.0482808	2.14668e+06		0.0483	2190000		0.0483	2260000
	0.0483038	2.10868e+06		0.0483153	2.14162e+06		0.0483096	2.14788e+06		0.0483	2190000		0.0483	2260000
	0.0483326	2.10982e+06		0.0483441	2.14216e+06		0.0483384	2.14908e+06		0.0483	2190000		0.0483	2260000
	0.0483615	2.11109e+06		0.048373	2.1427e+06		0.0483673	2.15028e+06		0.0484	2190000		0.0484	2260000
	0.0483903	2.11246e+06		0.0484018	2.14331e+06		0.0483961	2.15147e+06		0.0484	2190000		0.0484	2260000
	0.0484191	2.11387e+06		0.0484306	2.14404e+06		0.0484249	2.15265e+06		0.0484	2190000		0.0484	2260000
	0.048448	2.11529e+06		0.0484595	2.14485e+06		0.0484538	2.15384e+06		0.0485	2190000		0.0485	2260000
	0.0484768	2.11668e+06		0.0484883	2.14569e+06		0.0484826	2.15502e+06		0.0485	2190000		0.0485	2260000
	0.0485056	2.11807e+06		0.0485171	2.14657e+06		0.0485114	2.15617e+06		0.0485	2200000		0.0485	2260000
	0.0485345	2.11945e+06		0.048546	2.14751e+06		0.0485403	2.15728e+06		0.0485	2200000		0.0485	2260000
	0.0485633	2.12081e+06		0.0485748	2.14849e+06		0.0485691	2.15836e+06		0.0486	2200000		0.0486	2260000
	0.0485921	2.12215e+06		0.0486037	2.14951e+06		0.0485979	2.15939e+06		0.0486	2200000		0.0486	2270000
	0.048621	2.12346e+06		0.0486325	2.15056e+06		0.0486268	2.16039e+06		0.0486	2200000		0.0486	2270000
	0.0486498	2.12476e+06		0.0486613	2.15167e+06		0.0486556	2.16135e+06		0.0487	2200000		0.0487	2270000
	0.0486786	2.12604e+06		0.0486902	2.15284e+06		0.0486845	2.16224e+06		0.0487	2200000		0.0487	2270000
	0.0487075	2.12731e+06		0.048719	2.15406e+06		0.0487133	2.16307e+06		0.0487	2200000		0.0487	2270000
	0.0487363	2.12859e+06		0.0487478	2.1553e+06		0.0487421	2.16385e+06		0.0488	2200000		0.0487	2270000
	0.0487652	2.12989e+06		0.0487767	2.15656e+06		0.048771	2.16459e+06		0.0488	2200000		0.0488	2270000
	0.048794	2.13117e+06		0.0488055	2.15785e+06		0.0487998	2.16532e+06		0.0488	2200000		0.0488	2270000
	0.0488228	2.13229e+06		0.0488343	2.15911e+06		0.0488286	2.16604e+06		0.0488	2200000		0.0488	2270000
	0.0488517	2.1333e+06		0.0488632	2.16033e+06		0.0488575	2.16677e+06		0.0489	2210000		0.0489	2270000
	0.0488805	2.13427e+06		0.048892	2.16146e+06		0.0488863	2.16753e+06		0.0489	2210000		0.0489	2270000
	0.0489093	2.13522e+06		0.0489208	2.16252e+06		0.0489151	2.16835e+06		0.0489	2210000		0.0489	2270000
	0.0489382	2.13615e+06		0.0489497	2.16357e+06		0.048944	2.16925e+06		0.049	2210000		0.0489	2270000
	0.048967	2.137e+06		0.0489785	2.16463e+06		0.0489728	2.1702e+06		0.049	2210000		0.049	2270000
	0.0489958	2.13781e+06		0.0490073	2.16569e+06		0.0490016	2.1712e+06		0.049	2210000		0.049	2270000
	0.0490247	2.13863e+06		0.0490362	2.16678e+06		0.0490305	2.17225e+06		0.049	2210000		0.049	2280000
	0.0490535	2.13942e+06		0.049065	2.16789e+06		0.0490593	2.1733e+06		0.0491	2210000		0.0491	2280000
	0.0490823	2.14018e+06		0.0490939	2.16894e+06		0.0490881	2.17436e+06		0.0491	2210000		0.0491	2280000
	0.0491112	2.14086e+06		0.0491227	2.17001e+06		0.049117	2.17546e+06		0.0491	2210000		0.0491	2280000
	0.04914	2.14147e+06		0.0491515	2.17113e+06		0.0491458	2.17658e+06		0.0492	2220000		0.0491	2280000
	0.0491688	2.14205e+06		0.0491804	2.17227e+06		0.0491747	2.17773e+06		0.0492	2220000		0.0492	2280000
	0.0491977	2.14262e+06		0.0492092	2.17339e+06		0.0492035	2.17889e+06		0.0492	2220000		0.0492	2280000
	0.0492265	2.14316e+06		0.049238	2.17449e+06		0.0492323	2.18005e+06		0.0492	2220000		0.0492	2280000
	0.0492554	2.14367e+06		0.0492669	2.17556e+06		0.0492612	2.18122e+06		0.0493	2220000		0.0493	2280000
	0.0492842	2.14417e+06		0.0492957	2.17661e+06		0.04929	2.1824e+06		0.0493	2220000		0.0493	2280000
	0.049313	2.14466e+06		0.0493245	2.17756e+06		0.0493188	2.18359e+06		0.0493	2220000		0.0493	2280000
	0.0493419	2.14531e+06		0.0493534	2.17845e+06		0.0493477	2.18478e+06		0.0494	2220000		0.0493	2290000
	0.0493707	2.14617e+06		0.0493822	2.17929e+06		0.0493765	2.18595e+06		0.0494	2230000		0.0494	2290000
	0.0493995	2.14717e+06		0.049411	2.18011e+06		0.0494053	2.18707e+06		0.0494	2230000		0.0494	2290000
	0.0494284	2.14824e+06		0.0494399	2.18091e+06		0.0494342	2.18814e+06		0.0494	2230000		0.0494	2290000
	0.0494572	2.14931e+06		0.0494687	2.1817e+06		0.049463	2.18915e+06		0.0495	2230000		0.0495	2290000
	0.049486	2.1504e+06		0.0494975	2.18248e+06		0.0494918	2.19014e+06		0.0495	2230000		0.0495	2290000
	0.0495149	2.15153e+06		0.0495264	2.18325e+06		0.0495207	2.1911e+06		0.0495	2230000		0.0495	2290000
	0.0495437	2.15268e+06		0.0495552	2.18398e+06		0.0495495	2.19205e+06		0.0496	2230000		0.0495	2290000
	0.0495725	2.15384e+06		0.0495841	2.18469e+06		0.0495783	2.19296e+06		0.0496	2230000		0.0496	2300000
	0.0496014	2.15501e+06		0.0496129	2.18537e+06		0.0496072	2.19386e+06		0.0496	2240000		0.0496	2300000
	0.0496302	2.15621e+06		0.0496417	2.18601e+06		0.049636	2.19473e+06		0.0496	2240000		0.0496	2300000
	0.0496591	2.15745e+06		0.0496706	2.18662e+06		0.0496649	2.19558e+06		0.0497	2240000		0.0497	2300000
	0.0496879	2.1587e+06		0.0496994	2.18723e+06		0.0496937	2.19642e+06		0.0497	2240000		0.0497	2300000
	0.0497167	2.15996e+06		0.0497282	2.18785e+06		0.0497225	2.19724e+06		0.0497	2240000		0.0497	2300000
	0.0497456	2.16122e+06		0.0497571	2.18847e+06		0.0497514	2.19807e+06		0.0498	2240000		0.0497	2300000
	0.0497744	2.16249e+06		0.0497859	2.1891e+06		0.0497802	2.19885e+06		0.0498	2240000		0.0498	2300000
	0.0498032	2.16377e+06		0.0498147	2.1897e+06		0.049809	2.19962e+06		0.0498	2240000		0.0498	2300000
	0.0498321	2.16506e+06		0.0498436	2.19029e+06		0.0498379	2.20039e+06		0.0498	2240000		0.0498	2310000
	0.0498609	2.16634e+06		0.0498724	2.1908e+06		0.0498667	2.20117e+06		0.0499	2250000		0.0499	2310000
	0.0498897	2.16761e+06		0.0499012	2.19121e+06		0.0498955	2.20198e+06		0.0499	2250000		0.0499	2310000
	0.0499186	2.16885e+06		0.0499301	2.19156e+06		0.0499244	2.20288e+06		0.0499	2250000		0.0499	2310000
	0.0499474	2.17007e+06		0.0499589	2.19188e+06		0.0499532	2.20391e+06		0.05	2250000		0.05	2310000
	0.0499762	2.17128e+06		0.0499877	2.1922e+06		0.049982	2.20503e+06		0.05	2250000		0.05	2310000
	0.0500051	2.17245e+06		0.0500166	2.19253e+06		0.0500109	2.2062e+06		0.05	2250000		0.05	2310000
	0.0500339	2.17357e+06		0.0500454	2.19286e+06		0.0500397	2.20738e+06		0.05	2250000		0.05	2310000
	0.0500627	2.17464e+06		0.0500743	2.19321e+06		0.0500685	2.20857e+06		0.0501	2250000		0.0501	2310000
	0.0500916	2.17563e+06		0.0501031	2.19365e+06		0.0500974	2.20976e+06		0.0501	2250000		0.0501	2320000
	0.0501204	2.17654e+06		0.0501319	2.19421e+06		0.0501262	2.21095e+06		0.0501	2260000		0.0501	2320000
	0.0501493	2.17739e+06		0.0501608	2.19487e+06		0.0501551	2.21215e+06		0.0502	2260000		0.0502	2320000
	0.0501781	2.17814e+06		0.0501896	2.19567e+06		0.0501839	2.21335e+06		0.0502	2260000		0.0502	2320000
	0.0502069	2.17877e+06		0.0502184	2.19657e+06		0.0502127	2.21454e+06		0.0502	2260000		0.0502	2320000
	0.0502358	2.17928e+06		0.0502473	2.19751e+06		0.0502416	2.21576e+06		0.0503	2260000		0.0502	2320000
	0.0502646	2.17981e+06		0.0502761	2.19845e+06		0.0502704	2.217e+06		0.0503	2260000		0.0503	2320000
	0.0502934	2.18043e+06		0.0503049	2.1994e+06		0.0502992	2.21822e+06		0.0503	2260000		0.0503	2320000
	0.0503223	2.18114e+06		0.0503338	2.20037e+06		0.0503281	2.21944e+06		0.0503	2260000		0.0503	2330000
	0.0503511	2.1819e+06		0.0503626	2.20136e+06		0.0503569	2.22064e+06		0.0504	2260000		0.0504	2330000
	0.0503799	2.18269e+06		0.0503914	2.20234e+06		0.0503857	2.22185e+06		0.0504	2270000		0.0504	2330000
	0.0504088	2.18353e+06		0.0504203	2.20332e+06		0.0504146	2.22304e+06		0.0504	2270000		0.0504	2330000
	0.0504376	2.18439e+06		0.0504491	2.20431e+06		0.0504434	2.22422e+06		0.0505	2270000		0.0504	2330000
	0.0504664	2.18534e+06		0.050478	2.20531e+06		0.0504722	2.22538e+06		0.0505	2270000		0.0505	2330000
	0.0504953	2.18634e+06		0.0505068	2.20631e+06		0.0505011	2.22649e+06		0.0505	2270000		0.0505	2330000
	0.0505241	2.18735e+06		0.0505356	2.20727e+06		0.0505299	2.22754e+06		0.0505	2270000		0.0505	2330000
	0.050553	2.18834e+06		0.0505645	2.20819e+06		0.0505587	2.22855e+06		0.0506	2270000		0.0506	2330000
	0.0505818	2.18927e+06		0.0505933	2.20905e+06		0.0505876	2.22952e+06		0.0506	2270000		0.0506	2330000
	0.0506106	2.1901e+06		0.0506221	2.20982e+06		0.0506164	2.2305e+06		0.0506	2270000		0.0506	2340000
	0.0506395	2.19083e+06		0.050651	2.21051e+06		0.0506453	2.23152e+06		0.0507	2270000		0.0506	2340000
	0.0506683	2.19144e+06		0.0506798	2.21113e+06		0.0506741	2.2326e+06		0.0507	2270000		0.0507	2340000
	0.0506971	2.19198e+06		0.0507086	2.21166e+06		0.0507029	2.23371e+06		0.0507	2280000		0.0507	2340000
	0.050726	2.1925e+06		0.0507375	2.21215e+06		0.0507318	2.23484e+06		0.0507	2280000		0.0507	2340000
	0.0507548	2.19301e+06		0.0507663	2.21263e+06		0.0507606	2.23598e+06		0.0508	2280000		0.0508	2340000
	0.0507836	2.19341e+06		0.0507951	2.2131e+06		0.0507894	2.23714e+06		0.0508	2280000		0.0508	2340000
	0.0508125	2.19358e+06		0.050824	2.2136e+06		0.0508183	2.23829e+06		0.0508	2280000		0.0508	2340000
	0.0508413	2.19356e+06		0.0508528	2.21415e+06		0.0508471	2.23942e+06		0.0509	2280000		0.0508	2340000
	0.0508701	2.1934e+06		0.0508816	2.21475e+06		0.0508759	2.24053e+06		0.0509	2280000		0.0509	2340000
	0.050899	2.19317e+06		0.0509105	2.21541e+06		0.0509048	2.2416e+06		0.0509	2280000		0.0509	2340000
	0.0509278	2.193e+06		0.0509393	2.21611e+06		0.0509336	2.24267e+06		0.0509	2280000		0.0509	2350000
	0.0509566	2.1929e+06		0.0509682	2.21686e+06		0.0509624	2.24371e+06		0.051	2280000		0.051	2350000
	0.0509855	2.1929e+06		0.050997	2.21768e+06		0.0509913	2.24474e+06		0.051	2280000		0.051	2350000
	0.0510143	2.19298e+06		0.0510258	2.21853e+06		0.0510201	2.24573e+06		0.051	2290000		0.051	2350000
	0.0510432	2.19314e+06		0.0510547	2.21945e+06		0.0510489	2.24665e+06		0.0511	2290000		0.051	2350000
	0.051072	2.19339e+06		0.0510835	2.22049e+06		0.0510778	2.2475e+06		0.0511	2290000		0.0511	2350000
	0.0511008	2.19368e+06		0.0511123	2.22168e+06		0.0511066	2.24827e+06		0.0511	2290000		0.0511	2350000
	0.0511297	2.194e+06		0.0511412	2.22306e+06		0.0511355	2.249e+06		0.0511	2290000		0.0511	2350000
	0.0511585	2.19435e+06		0.05117	2.22455e+06		0.0511643	2.24977e+06		0.0512	2290000		0.0512	2350000
	0.0511873	2.19472e+06		0.0511988	2.22615e+06		0.0511931	2.25063e+06		0.0512	2290000		0.0512	2350000
	0.0512162	2.19513e+06		0.0512277	2.228e+06		0.051222	2.25156e+06		0.0512	2290000		0.0512	2350000
	0.051245	2.19568e+06		0.0512565	2.23018e+06		0.0512508	2.25255e+06		0.0513	2290000		0.0512	2360000
	0.0512738	2.19651e+06		0.0512853	2.23218e+06		0.0512796	2.25356e+06		0.0513	2290000		0.0513	2360000
	0.0513027	2.19762e+06		0.0513142	2.23413e+06		0.0513085	2.25457e+06		0.0513	2300000		0.0513	2360000
	0.0513315	2.1989e+06		0.051343	2.2358e+06		0.0513373	2.25564e+06		0.0513	2300000		0.0513	2360000
	0.0513603	2.20026e+06		0.0513718	2.23745e+06		0.0513661	2.25676e+06		0.0514	2300000		0.0514	2360000
	0.0513892	2.20163e+06		0.0514007	2.23927e+06		0.051395	2.25786e+06		0.0514	2300000		0.0514	2360000
	0.051418	2.20296e+06		0.0514295	2.24114e+06		0.0514238	2.25894e+06		0.0514	2300000		0.0514	2360000
	0.0514468	2.20425e+06		0.0514584	2.24285e+06		0.0514526	2.25999e+06		0.0515	2300000		0.0514	2360000
	0.0514757	2.20558e+06		0.0514872	2.24425e+06		0.0514815	2.26099e+06		0.0515	2300000		0.0515	2360000
	0.0515045	2.20696e+06		0.051516	2.24543e+06		0.0515103	2.26197e+06		0.0515	2300000		0.0515	2360000
	0.0515334	2.20841e+06		0.0515449	2.24667e+06		0.0515392	2.26295e+06		0.0515	2300000		0.0515	2360000
	0.0515622	2.20994e+06		0.0515737	2.24756e+06		0.051568	2.26394e+06		0.0516	2300000		0.0516	2360000
	0.051591	2.2115e+06		0.0516025	2.24835e+06		0.0515968	2.26487e+06		0.0516	2310000		0.0516	2360000
	0.0516199	2.21309e+06		0.0516314	2.24911e+06		0.0516257	2.26575e+06		0.0516	2310000		0.0516	2360000
	0.0516487	2.2147e+06		0.0516602	2.2498e+06		0.0516545	2.26655e+06		0.0517	2310000		0.0517	2370000
	0.0516775	2.2163e+06		0.051689	2.25045e+06		0.0516833	2.26731e+06		0.0517	2310000		0.0517	2370000
	0.0517064	2.21785e+06		0.0517179	2.25101e+06		0.0517122	2.26803e+06		0.0517	2310000		0.0517	2370000
	0.0517352	2.21933e+06		0.0517467	2.25164e+06		0.051741	2.26872e+06		0.0517	2310000		0.0517	2370000
	0.051764	2.22073e+06		0.0517755	2.25223e+06		0.0517698	2.26938e+06		0.0518	2310000		0.0518	2370000
	0.0517929	2.22204e+06		0.0518044	2.25266e+06		0.0517987	2.27004e+06		0.0518	2310000		0.0518	2370000
	0.0518217	2.22327e+06		0.0518332	2.25295e+06		0.0518275	2.27069e+06		0.0518	2310000		0.0518	2370000
	0.0518505	2.22438e+06		0.0518621	2.25314e+06		0.0518563	2.27136e+06		0.0519	2310000		0.0519	2370000
	0.0518794	2.22539e+06		0.0518909	2.25319e+06		0.0518852	2.27205e+06		0.0519	2320000		0.0519	2370000
	0.0519082	2.22628e+06		0.0519197	2.25322e+06		0.051914	2.27277e+06		0.0519	2320000		0.0519	2370000
	0.051937	2.22704e+06		0.0519486	2.25335e+06		0.0519428	2.27349e+06		0.052	2320000		0.0519	2370000
	0.0519659	2.22768e+06		0.0519774	2.25359e+06		0.0519717	2.27422e+06		0.052	2320000		0.052	2370000
	0.0519947	2.22817e+06		0.0520062	2.25386e+06		0.0520005	2.27495e+06		0.052	2320000		0.052	2370000
	0.0520236	2.22851e+06		0.0520351	2.25419e+06		0.0520294	2.27571e+06		0.052	2320000		0.052	2370000
	0.0520524	2.22873e+06		0.0520639	2.25454e+06		0.0520582	2.27649e+06		0.0521	2320000		0.0521	2370000
	0.0520812	2.22889e+06		0.0520927	2.25484e+06		0.052087	2.2773e+06		0.0521	2320000		0.0521	2380000
	0.0521101	2.22899e+06		0.0521216	2.25513e+06		0.0521159	2.27813e+06		0.0521	2320000		0.0521	2380000
	0.0521389	2.22904e+06		0.0521504	2.25542e+06		0.0521447	2.27899e+06		0.0522	2330000		0.0521	2380000
	0.0521677	2.22904e+06		0.0521792	2.25574e+06		0.0521735	2.2799e+06		0.0522	2330000		0.0522	2380000
	0.0521966	2.22901e+06		0.0522081	2.25608e+06		0.0522024	2.28084e+06		0.0522	2330000		0.0522	2380000
	0.0522254	2.22893e+06		0.0522369	2.25643e+06		0.0522312	2.28182e+06		0.0522	2330000		0.0522	2380000
	0.0522542	2.22877e+06		0.0522657	2.25674e+06		0.05226	2.28282e+06		0.0523	2330000		0.0523	2380000
	0.0522831	2.22851e+06		0.0522946	2.25701e+06		0.0522889	2.28383e+06		0.0523	2330000		0.0523	2380000
	0.0523119	2.22813e+06		0.0523234	2.25725e+06		0.0523177	2.28481e+06		0.0523	2330000		0.0523	2380000
	0.0523407	2.22763e+06		0.0523523	2.25749e+06		0.0523465	2.28574e+06		0.0524	2330000		0.0523	2380000
	0.0523696	2.22712e+06		0.0523811	2.25768e+06		0.0523754	2.28658e+06		0.0524	2330000		0.0524	2380000
	0.0523984	2.22668e+06		0.0524099	2.2578e+06		0.0524042	2.28726e+06		0.0524	2330000		0.0524	2380000
	0.0524273	2.22631e+06		0.0524388	2.25784e+06		0.052433	2.28778e+06		0.0524	2340000		0.0524	2390000
	0.0524561	2.226e+06		0.0524676	2.25778e+06		0.0524619	2.2882e+06		0.0525	2340000		0.0525	2390000
	0.0524849	2.22579e+06		0.0524964	2.25762e+06		0.0524907	2.28859e+06		0.0525	2340000		0.0525	2390000
	0.0525138	2.22567e+06		0.0525253	2.25735e+06		0.0525196	2.28894e+06		0.0525	2340000		0.0525	2390000
	0.0525426	2.2256e+06		0.0525541	2.25697e+06		0.0525484	2.28925e+06		0.0526	2340000		0.0525	2390000
	0.0525714	2.2256e+06		0.0525829	2.25649e+06		0.0525772	2.28952e+06		0.0526	2340000		0.0526	2390000
	0.0526003	2.22573e+06		0.0526118	2.2559e+06		0.0526061	2.28976e+06		0.0526	2340000		0.0526	2390000
	0.0526291	2.22597e+06		0.0526406	2.25519e+06		0.0526349	2.28997e+06		0.0526	2340000		0.0526	2400000
	0.0526579	2.22627e+06		0.0526694	2.25436e+06		0.0526637	2.29021e+06		0.0527	2340000		0.0527	2400000
	0.0526868	2.22658e+06		0.0526983	2.25344e+06		0.0526926	2.29063e+06		0.0527	2350000		0.0527	2400000
	0.0527156	2.22694e+06		0.0527271	2.25246e+06		0.0527214	2.29134e+06		0.0527	2350000		0.0527	2400000
	0.0527444	2.22732e+06		0.052756	2.25145e+06		0.0527502	2.29237e+06		0.0528	2350000		0.0527	2400000
	0.0527733	2.22772e+06		0.0527848	2.25038e+06		0.0527791	2.29358e+06		0.0528	2350000		0.0528	2400000
	0.0528021	2.22814e+06		0.0528136	2.24925e+06		0.0528079	2.29493e+06		0.0528	2350000		0.0528	2400000
	0.0528309	2.22859e+06		0.0528425	2.24813e+06		0.0528367	2.29635e+06		0.0528	2350000		0.0528	2410000
	0.0528598	2.22903e+06		0.0528713	2.24722e+06		0.0528656	2.29783e+06		0.0529	2350000		0.0529	2410000
	0.0528886	2.2295e+06		0.0529001	2.24656e+06		0.0528944	2.29933e+06		0.0529	2350000		0.0529	2410000
	0.0529175	2.23002e+06		0.052929	2.24611e+06		0.0529233	2.30084e+06		0.0529	2350000		0.0529	2410000
	0.0529463	2.23058e+06		0.0529578	2.24585e+06		0.0529521	2.30237e+06		0.053	2350000		0.0529	2410000
	0.0529751	2.23114e+06		0.0529866	2.24575e+06		0.0529809	2.30389e+06		0.053	2360000		0.053	2410000
	0.053004	2.23169e+06		0.0530155	2.24574e+06		0.0530098	2.30543e+06		0.053	2360000		0.053	2410000
	0.0530328	2.23221e+06		0.0530443	2.24581e+06		0.0530386	2.30701e+06		0.053	2360000		0.053	2410000
	0.0530616	2.23272e+06		0.0530731	2.24593e+06		0.0530674	2.30863e+06		0.0531	2360000		0.0531	2410000
	0.0530905	2.23324e+06		0.053102	2.2461e+06		0.0530963	2.31029e+06		0.0531	2360000		0.0531	2420000
	0.0531193	2.23378e+06		0.0531308	2.24632e+06		0.0531251	2.31195e+06		0.0531	2360000		0.0531	2420000
	0.0531481	2.23435e+06		0.0531597	2.24659e+06		0.0531539	2.31355e+06		0.0532	2360000		0.0532	2420000
	0.053177	2.23497e+06		0.0531885	2.24694e+06		0.0531828	2.31502e+06		0.0532	2360000		0.0532	2420000
	0.0532058	2.23563e+06		0.0532173	2.24739e+06		0.0532116	2.31636e+06		0.0532	2360000		0.0532	2420000
	0.0532346	2.23629e+06		0.0532462	2.24791e+06		0.0532404	2.31758e+06		0.0532	2360000		0.0532	2420000
	0.0532635	2.23696e+06		0.053275	2.24851e+06		0.0532693	2.31869e+06		0.0533	2360000		0.0533	2420000
	0.0532923	2.23765e+06		0.0533038	2.24925e+06		0.0532981	2.31972e+06		0.0533	2370000		0.0533	2420000
	0.0533211	2.23835e+06		0.0533327	2.25005e+06		0.0533269	2.32066e+06		0.0533	2370000		0.0533	2420000
	0.05335	2.23904e+06		0.0533615	2.2509e+06		0.0533558	2.32151e+06		0.0534	2370000		0.0534	2420000
	0.0533788	2.23971e+06		0.0533903	2.25177e+06		0.0533846	2.32228e+06		0.0534	2370000		0.0534	2430000
	0.0534077	2.24039e+06		0.0534192	2.25261e+06		0.0534135	2.32299e+06		0.0534	2370000		0.0534	2430000
	0.0534365	2.24108e+06		0.053448	2.25349e+06		0.0534423	2.32364e+06		0.0535	2370000		0.0534	2430000
	0.0534653	2.24196e+06		0.0534768	2.25438e+06		0.0534711	2.32419e+06		0.0535	2370000		0.0535	2430000
	0.0534942	2.24306e+06		0.0535057	2.25529e+06		0.0535	2.32463e+06		0.0535	2370000		0.0535	2430000
	0.053523	2.24434e+06		0.0535345	2.2562e+06		0.0535288	2.32497e+06		0.0535	2380000		0.0535	2430000
	0.0535518	2.24574e+06		0.0535634	2.25709e+06		0.0535576	2.32527e+06		0.0536	2380000		0.0536	2430000
	0.0535807	2.24736e+06		0.0535922	2.25791e+06		0.0535865	2.32552e+06		0.0536	2380000		0.0536	2430000
	0.0536095	2.24901e+06		0.053621	2.25865e+06		0.0536153	2.32572e+06		0.0536	2380000		0.0536	2430000
	0.0536383	2.25063e+06		0.0536499	2.25936e+06		0.0536441	2.32586e+06		0.0537	2380000		0.0536	2430000
	0.0536672	2.25219e+06		0.0536787	2.26007e+06		0.053673	2.32592e+06		0.0537	2380000		0.0537	2440000
	0.053696	2.25359e+06		0.0537075	2.26082e+06		0.0537018	2.32588e+06		0.0537	2380000		0.0537	2440000
	0.0537248	2.25494e+06		0.0537364	2.26161e+06		0.0537306	2.32582e+06		0.0537	2380000		0.0537	2440000
	0.0537537	2.25627e+06		0.0537652	2.2624e+06		0.0537595	2.32577e+06		0.0538	2390000		0.0538	2440000
	0.0537825	2.2575e+06		0.053794	2.2632e+06		0.0537883	2.32578e+06		0.0538	2390000		0.0538	2440000
	0.0538113	2.25873e+06		0.0538229	2.26401e+06		0.0538171	2.32585e+06		0.0538	2390000		0.0538	2440000
	0.0538402	2.25972e+06		0.0538517	2.26484e+06		0.053846	2.32595e+06		0.0539	2390000		0.0538	2440000
	0.053869	2.26055e+06		0.0538805	2.26573e+06		0.0538748	2.32604e+06		0.0539	2390000		0.0539	2440000
	0.0538979	2.26135e+06		0.0539094	2.26663e+06		0.0539037	2.32611e+06		0.0539	2390000		0.0539	2440000
	0.0539267	2.26227e+06		0.0539382	2.26773e+06		0.0539325	2.32617e+06		0.0539	2390000		0.0539	2450000
	0.0539555	2.26326e+06		0.053967	2.26918e+06		0.0539613	2.32624e+06		0.054	2390000		0.054	2450000
	0.0539844	2.26432e+06		0.0539959	2.27089e+06		0.0539902	2.32631e+06		0.054	2400000		0.054	2450000
	0.0540132	2.26544e+06		0.0540247	2.27289e+06		0.054019	2.32634e+06		0.054	2400000		0.054	2450000
	0.054042	2.26649e+06		0.0540536	2.27505e+06		0.0540478	2.3263e+06		0.0541	2400000		0.054	2450000
	0.0540709	2.26755e+06		0.0540824	2.27724e+06		0.0540767	2.32625e+06		0.0541	2400000		0.0541	2450000
	0.0540997	2.26859e+06		0.0541112	2.27937e+06		0.0541055	2.32618e+06		0.0541	2400000		0.0541	2450000
	0.0541285	2.26947e+06		0.0541401	2.28143e+06		0.0541343	2.32611e+06		0.0541	2400000		0.0541	2460000
	0.0541574	2.2703e+06		0.0541689	2.28343e+06		0.0541632	2.32604e+06		0.0542	2400000		0.0542	2460000
	0.0541862	2.27145e+06		0.0541977	2.28539e+06		0.054192	2.32596e+06		0.0542	2400000		0.0542	2460000
	0.054215	2.27286e+06		0.0542266	2.28724e+06		0.0542208	2.32587e+06		0.0542	2400000		0.0542	2460000
	0.0542439	2.27442e+06		0.0542554	2.289e+06		0.0542497	2.32575e+06		0.0543	2410000		0.0542	2460000
	0.0542727	2.27612e+06		0.0542842	2.29067e+06		0.0542785	2.32564e+06		0.0543	2410000		0.0543	2460000
	0.0543015	2.27783e+06		0.0543131	2.29227e+06		0.0543073	2.32556e+06		0.0543	2410000		0.0543	2460000
	0.0543304	2.27954e+06		0.0543419	2.29377e+06		0.0543362	2.32551e+06		0.0543	2410000		0.0543	2470000
	0.0543592	2.2812e+06		0.0543707	2.29524e+06		0.054365	2.32555e+06		0.0544	2410000		0.0544	2470000
	0.0543881	2.28277e+06		0.0543996	2.2967e+06		0.0543939	2.3257e+06		0.0544	2410000		0.0544	2470000
	0.0544169	2.28418e+06		0.0544284	2.29816e+06		0.0544227	2.32589e+06		0.0544	2410000		0.0544	2470000
	0.0544457	2.28548e+06		0.0544572	2.29961e+06		0.0544515	2.3261e+06		0.0545	2410000		0.0544	2470000
	0.0544746	2.28672e+06		0.0544861	2.30107e+06		0.0544804	2.32635e+06		0.0545	2410000		0.0545	2480000
	0.0545034	2.28791e+06		0.0545149	2.30243e+06		0.0545092	2.32665e+06		0.0545	2410000		0.0545	2480000
	0.0545322	2.2891e+06		0.0545438	2.30361e+06		0.054538	2.32709e+06		0.0545	2420000		0.0545	2480000
	0.0545611	2.29029e+06		0.0545726	2.30462e+06		0.0545669	2.32768e+06		0.0546	2420000		0.0546	2480000
	0.0545899	2.29149e+06		0.0546014	2.3056e+06		0.0545957	2.32837e+06		0.0546	2420000		0.0546	2480000
	0.0546187	2.29267e+06		0.0546303	2.30661e+06		0.0546245	2.3291e+06		0.0546	2420000		0.0546	2490000
	0.0546476	2.2938e+06		0.0546591	2.30758e+06		0.0546534	2.32988e+06		0.0547	2420000		0.0547	2490000
	0.0546764	2.2949e+06		0.0546879	2.30848e+06		0.0546822	2.33068e+06		0.0547	2420000		0.0547	2490000
	0.0547052	2.296e+06		0.0547168	2.30927e+06		0.054711	2.3315e+06		0.0547	2420000		0.0547	2490000
	0.0547341	2.29702e+06		0.0547456	2.30989e+06		0.0547399	2.33235e+06		0.0547	2420000		0.0547	2490000
	0.0547629	2.29798e+06		0.0547744	2.31038e+06		0.0547687	2.33321e+06		0.0548	2420000		0.0548	2500000
	0.0547917	2.29888e+06		0.0548033	2.31077e+06		0.0547976	2.33407e+06		0.0548	2430000		0.0548	2500000
	0.0548206	2.29972e+06		0.0548321	2.31107e+06		0.0548264	2.33491e+06		0.0548	2430000		0.0548	2500000
	0.0548494	2.30061e+06		0.0548609	2.31131e+06		0.0548552	2.33577e+06		0.0549	2430000		0.0549	2500000
	0.0548783	2.30158e+06		0.0548898	2.31154e+06		0.0548841	2.33669e+06		0.0549	2430000		0.0549	2500000
	0.0549071	2.3026e+06		0.0549186	2.31183e+06		0.0549129	2.33777e+06		0.0549	2430000		0.0549	2500000
	0.0549359	2.30362e+06		0.0549474	2.31223e+06		0.0549417	2.33899e+06		0.055	2430000		0.0549	2500000
	0.0549648	2.30459e+06		0.0549763	2.31274e+06		0.0549706	2.3403e+06		0.055	2430000		0.055	2510000
	0.0549936	2.30553e+06		0.0550051	2.31331e+06		0.0549994	2.34171e+06		0.055	2430000		0.055	2510000
	0.0550224	2.30645e+06		0.055034	2.31385e+06		0.0550282	2.34319e+06		0.055	2430000		0.055	2510000
	0.0550513	2.30719e+06		0.0550628	2.31441e+06		0.0550571	2.34468e+06		0.0551	2440000		0.0551	2510000
	0.0550801	2.30785e+06		0.0550916	2.31498e+06		0.0550859	2.34615e+06		0.0551	2440000		0.0551	2510000
	0.0551089	2.30834e+06		0.0551205	2.31557e+06		0.0551147	2.34756e+06		0.0551	2440000		0.0551	2510000
	0.0551378	2.30869e+06		0.0551493	2.31613e+06		0.0551436	2.34895e+06		0.0552	2440000		0.0551	2510000
	0.0551666	2.30902e+06		0.0551781	2.31669e+06		0.0551724	2.35029e+06		0.0552	2440000		0.0552	2510000
	0.0551954	2.30934e+06		0.055207	2.31731e+06		0.0552013	2.35163e+06		0.0552	2450000		0.0552	2510000
	0.0552243	2.30966e+06		0.0552358	2.318e+06		0.0552301	2.35298e+06		0.0552	2450000		0.0552	2510000
	0.0552531	2.31006e+06		0.0552646	2.3188e+06		0.0552589	2.35439e+06		0.0553	2450000		0.0553	2510000
	0.0552819	2.31072e+06		0.0552935	2.31975e+06		0.0552878	2.35589e+06		0.0553	2450000		0.0553	2510000
	0.0553108	2.3117e+06		0.0553223	2.3208e+06		0.0553166	2.35741e+06		0.0553	2450000		0.0553	2510000
	0.0553396	2.31288e+06		0.0553511	2.32189e+06		0.0553454	2.35898e+06		0.0554	2460000		0.0553	2510000
	0.0553685	2.31422e+06		0.05538	2.32301e+06		0.0553743	2.36061e+06		0.0554	2460000		0.0554	2510000
	0.0553973	2.31563e+06		0.0554088	2.32415e+06		0.0554031	2.36229e+06		0.0554	2460000		0.0554	2510000
	0.0554261	2.3171e+06		0.0554376	2.32537e+06		0.0554319	2.36399e+06		0.0554	2460000		0.0554	2510000
	0.055455	2.31864e+06		0.0554665	2.32663e+06		0.0554608	2.36566e+06		0.0555	2460000		0.0555	2510000
	0.0554838	2.32025e+06		0.0554953	2.3279e+06		0.0554896	2.36729e+06		0.0555	2470000		0.0555	2510000
	0.0555126	2.32186e+06		0.0555242	2.32912e+06		0.0555184	2.36877e+06		0.0555	2470000		0.0555	2510000
	0.0555415	2.32343e+06		0.055553	2.33028e+06		0.0555473	2.36993e+06		0.0556	2470000		0.0555	2510000
	0.0555703	2.32497e+06		0.0555818	2.33137e+06		0.0555761	2.3708e+06		0.0556	2470000		0.0556	2510000
	0.0555991	2.3264e+06		0.0556107	2.3324e+06		0.0556049	2.37147e+06		0.0556	2470000		0.0556	2510000
	0.055628	2.32771e+06		0.0556395	2.33337e+06		0.0556338	2.37197e+06		0.0556	2470000		0.0556	2520000
	0.0556568	2.32889e+06		0.0556683	2.33429e+06		0.0556626	2.37233e+06		0.0557	2470000		0.0557	2520000
	0.0556856	2.32994e+06		0.0556972	2.33519e+06		0.0556915	2.37257e+06		0.0557	2470000		0.0557	2520000
	0.0557145	2.3309e+06		0.055726	2.33611e+06		0.0557203	2.37272e+06		0.0557	2470000		0.0557	2520000
	0.0557433	2.33174e+06		0.0557548	2.33704e+06		0.0557491	2.37309e+06		0.0558	2470000		0.0557	2520000
	0.0557721	2.33245e+06		0.0557837	2.33799e+06		0.055778	2.37433e+06		0.0558	2470000		0.0558	2520000
	0.055801	2.33304e+06		0.0558125	2.33894e+06		0.0558068	2.37588e+06		0.0558	2470000		0.0558	2520000
	0.0558298	2.3335e+06		0.0558413	2.33991e+06		0.0558356	2.37742e+06		0.0558	2470000		0.0558	2520000
	0.0558587	2.33384e+06		0.0558702	2.3409e+06		0.0558645	2.3788e+06		0.0559	2470000		0.0559	2520000
	0.0558875	2.33407e+06		0.055899	2.34195e+06		0.0558933	2.38055e+06		0.0559	2470000		0.0559	2520000
	0.0559163	2.33422e+06		0.0559279	2.34307e+06		0.0559221	2.38253e+06		0.0559	2470000		0.0559	2520000
	0.0559452	2.3343e+06		0.0559567	2.34423e+06		0.055951	2.38453e+06		0.056	2470000		0.0559	2520000
	0.055974	2.33434e+06		0.0559855	2.3454e+06		0.0559798	2.38646e+06		0.056	2470000		0.056	2520000
	0.0560028	2.33437e+06		0.0560144	2.34658e+06		0.0560086	2.38846e+06		0.056	2470000		0.056	2520000
	0.0560317	2.33441e+06		0.0560432	2.34771e+06		0.0560375	2.39034e+06		0.056	2470000		0.056	2530000
	0.0560605	2.33448e+06		0.056072	2.3488e+06		0.0560663	2.3919e+06		0.0561	2470000		0.0561	2530000
	0.0560893	2.33455e+06		0.0561009	2.34985e+06		0.0560951	2.39322e+06		0.0561	2480000		0.0561	2530000
	0.0561182	2.33464e+06		0.0561297	2.35099e+06		0.056124	2.39457e+06		0.0561	2480000		0.0561	2530000
	0.056147	2.33476e+06		0.0561585	2.35236e+06		0.0561528	2.39574e+06		0.0562	2480000		0.0561	2530000
	0.0561758	2.33488e+06		0.0561874	2.3538e+06		0.0561817	2.39673e+06		0.0562	2480000		0.0562	2530000
	0.0562047	2.33498e+06		0.0562162	2.35489e+06		0.0562105	2.39754e+06		0.0562	2480000		0.0562	2530000
	0.0562335	2.33503e+06		0.056245	2.35606e+06		0.0562393	2.39829e+06		0.0562	2480000		0.0562	2530000
	0.0562623	2.33507e+06		0.0562739	2.3572e+06		0.0562682	2.39886e+06		0.0563	2480000		0.0563	2530000
	0.0562912	2.33515e+06		0.0563027	2.35832e+06		0.056297	2.39923e+06		0.0563	2480000		0.0563	2530000
	0.05632	2.33527e+06		0.0563315	2.35939e+06		0.0563258	2.39958e+06		0.0563	2480000		0.0563	2530000
	0.0563489	2.33546e+06		0.0563604	2.36033e+06		0.0563547	2.4001e+06		0.0564	2480000		0.0564	2530000
	0.0563777	2.33576e+06		0.0563892	2.36165e+06		0.0563835	2.4007e+06		0.0564	2480000		0.0564	2530000
	0.0564065	2.33615e+06		0.0564181	2.36253e+06		0.0564123	2.40137e+06		0.0564	2480000		0.0564	2540000
	0.0564354	2.33661e+06		0.0564469	2.36352e+06		0.0564412	2.40207e+06		0.0564	2480000		0.0564	2540000
	0.0564642	2.33724e+06		0.0564757	2.36494e+06		0.05647	2.40271e+06		0.0565	2480000		0.0565	2540000
	0.056493	2.3381e+06		0.0565046	2.36645e+06		0.0564988	2.40326e+06		0.0565	2480000		0.0565	2540000
	0.0565219	2.3391e+06		0.0565334	2.36746e+06		0.0565277	2.40376e+06		0.0565	2480000		0.0565	2540000
	0.0565507	2.34016e+06		0.0565622	2.36798e+06		0.0565565	2.40424e+06		0.0566	2480000		0.0566	2540000
	0.0565795	2.34129e+06		0.0565911	2.36856e+06		0.0565853	2.40469e+06		0.0566	2480000		0.0566	2540000
	0.0566084	2.34258e+06		0.0566199	2.36884e+06		0.0566142	2.40507e+06		0.0566	2480000		0.0566	2540000
	0.0566372	2.34407e+06		0.0566487	2.369e+06		0.056643	2.40541e+06		0.0567	2480000		0.0566	2540000
	0.056666	2.34573e+06		0.0566776	2.3691e+06		0.0566719	2.40574e+06		0.0567	2480000		0.0567	2550000
	0.0566949	2.34756e+06		0.0567064	2.36901e+06		0.0567007	2.40613e+06		0.0567	2480000		0.0567	2550000
	0.0567237	2.34946e+06		0.0567352	2.36879e+06		0.0567295	2.40653e+06		0.0567	2480000		0.0567	2550000
	0.0567525	2.3514e+06		0.0567641	2.36855e+06		0.0567584	2.40686e+06		0.0568	2480000		0.0568	2550000
	0.0567814	2.35328e+06		0.0567929	2.36828e+06		0.0567872	2.40716e+06		0.0568	2480000		0.0568	2550000
	0.0568102	2.35506e+06		0.0568218	2.36804e+06		0.056816	2.40745e+06		0.0568	2480000		0.0568	2550000
	0.0568391	2.35676e+06		0.0568506	2.3677e+06		0.0568449	2.40764e+06		0.0569	2480000		0.0568	2550000
	0.0568679	2.35838e+06		0.0568794	2.36733e+06		0.0568737	2.40766e+06		0.0569	2480000		0.0569	2550000
	0.0568967	2.35983e+06		0.0569083	2.36708e+06		0.0569025	2.40755e+06		0.0569	2490000		0.0569	2550000
	0.0569256	2.36106e+06		0.0569371	2.36694e+06		0.0569314	2.40729e+06		0.0569	2490000		0.0569	2550000
	0.0569544	2.36219e+06		0.0569659	2.36679e+06		0.0569602	2.40688e+06		0.057	2490000		0.057	2560000
	0.0569832	2.36324e+06		0.0569948	2.36655e+06		0.056989	2.40662e+06		0.057	2490000		0.057	2560000
	0.0570121	2.36423e+06		0.0570236	2.36638e+06		0.0570179	2.40667e+06		0.057	2490000		0.057	2560000
	0.0570409	2.36517e+06		0.0570524	2.36622e+06		0.0570467	2.40693e+06		0.0571	2490000		0.057	2560000
	0.0570697	2.36606e+06		0.0570813	2.36598e+06		0.0570756	2.40739e+06		0.0571	2490000		0.0571	2560000
	0.0570986	2.36685e+06		0.0571101	2.36561e+06		0.0571044	2.40808e+06		0.0571	2490000		0.0571	2560000
	0.0571274	2.36752e+06		0.0571389	2.36519e+06		0.0571332	2.409e+06		0.0571	2490000		0.0571	2560000
	0.0571562	2.36807e+06		0.0571678	2.36466e+06		0.0571621	2.41012e+06		0.0572	2490000		0.0572	2560000
	0.0571851	2.36849e+06		0.0571966	2.36407e+06		0.0571909	2.41133e+06		0.0572	2490000		0.0572	2560000
	0.0572139	2.36878e+06		0.0572254	2.36356e+06		0.0572197	2.41257e+06		0.0572	2490000		0.0572	2570000
	0.0572428	2.36897e+06		0.0572543	2.36301e+06		0.0572486	2.41388e+06		0.0573	2490000		0.0572	2570000
	0.0572716	2.36905e+06		0.0572831	2.36238e+06		0.0572774	2.41525e+06		0.0573	2490000		0.0573	2570000
	0.0573004	2.36907e+06		0.057312	2.36183e+06		0.0573062	2.41662e+06		0.0573	2490000		0.0573	2570000
	0.0573293	2.36907e+06		0.0573408	2.36137e+06		0.0573351	2.41796e+06		0.0573	2490000		0.0573	2570000
	0.0573581	2.36906e+06		0.0573696	2.36108e+06		0.0573639	2.41931e+06		0.0574	2500000		0.0574	2570000
	0.0573869	2.36906e+06		0.0573985	2.36095e+06		0.0573927	2.42068e+06		0.0574	2500000		0.0574	2570000
	0.0574158	2.36902e+06		0.0574273	2.36097e+06		0.0574216	2.4221e+06		0.0574	2500000		0.0574	2570000
	0.0574446	2.36893e+06		0.0574561	2.36111e+06		0.0574504	2.42349e+06		0.0575	2500000		0.0574	2570000
	0.0574734	2.36878e+06		0.057485	2.36128e+06		0.0574792	2.42482e+06		0.0575	2500000		0.0575	2570000
	0.0575023	2.36859e+06		0.0575138	2.36139e+06		0.0575081	2.42609e+06		0.0575	2500000		0.0575	2580000
	0.0575311	2.36839e+06		0.0575426	2.36152e+06		0.0575369	2.42726e+06		0.0575	2500000		0.0575	2580000
	0.0575599	2.3682e+06		0.0575715	2.36171e+06		0.0575658	2.42834e+06		0.0576	2500000		0.0576	2580000
	0.0575888	2.36799e+06		0.0576003	2.36192e+06		0.0575946	2.42936e+06		0.0576	2510000		0.0576	2580000
	0.0576176	2.36775e+06		0.0576291	2.3621e+06		0.0576234	2.43035e+06		0.0576	2510000		0.0576	2580000
[truncated: 15,330 more rows]

## Sheet: b
A-30-0	X-Axis	Y-Axis	A-30-5	X-Axis	Y-Axis	A-30-10	X-Axis	Y-Axis	A-30-15	X-Axis	Y-Axis	A-30-20	X-Axis	Y-Axis
	2.307e-05	-3460.53		1.73012e-05	-9948.14		2.59544e-05	-16058.5		0	-43400		8.65e-06	-44000
	5.19138e-05	10515.8		4.61451e-05	4402.57		5.47983e-05	-2269.76		2.88e-05	-26900		3.75e-05	-29800
	8.07577e-05	22746.9		7.49889e-05	16955.8		8.36422e-05	9806.16		5.77e-05	-12300		6.63e-05	-17400
	0.000109602	33562		0.000103833	28025		0.000112486	20499.5		8.65e-05	548		9.52e-05	-6520
	0.000138445	43312.6		0.000132677	37968.2		0.00014133	30152.7		0.000115	11900		0.000124	3210
	0.000167289	52103.5		0.00016152	46948.7		0.000170174	38849.8		0.000144	22200		0.000153	12000
	0.000196133	59995		0.000190364	55013.7		0.000199018	46657.8		0.000173	31500		0.000182	19900
	0.000224977	67126		0.000219208	62280		0.000227862	53723.8		0.000202	39800		0.000211	27100
	0.000253821	73615.5		0.000248052	68896.3		0.000256705	60149.8		0.000231	47400		0.000239	33500
	0.000282665	79488.9		0.000276896	74891		0.000285549	65963.7		0.00026	54200		0.000268	39400
	0.000311509	84768.8		0.00030574	80286.8		0.000314393	71189.8		0.000288	60400		0.000297	44700
	0.000340353	89568.8		0.000334584	85174.2		0.000343237	75956.1		0.000317	66000		0.000326	49500
	0.000369196	94012.1		0.000363427	89704.5		0.000372081	80369.6		0.000346	71100		0.000355	53900
	0.00039804	98081.8		0.000392271	93872.3		0.000400925	84403.9		0.000375	75800		0.000384	57900
	0.000426884	101778		0.000421115	97663.6		0.000429769	88053.2		0.000404	80100		0.000412	61600
	0.000455728	105121		0.000449959	101086		0.000458612	91335		0.000433	84000		0.000441	64900
	0.000484571	108112		0.000478802	104162		0.000487456	94264.9		0.000461	87500		0.00047	67900
	0.000513415	110744		0.000507646	106858		0.000516299	96854.8		0.00049	90500		0.000499	70600
	0.000542258	113219		0.000536489	109353		0.000545142	99305.7		0.000519	93300		0.000528	72900
	0.000571101	115561		0.000565332	111723		0.000573986	101610		0.000548	95900		0.000557	75200
	0.000599944	117689		0.000594175	113889		0.000602829	103707		0.000577	98300		0.000586	77300
	0.000628787	119647		0.000623019	115867		0.000631672	105652		0.000606	101000		0.000614	79100
	0.00065763	121507		0.000651862	117752		0.000660515	107488		0.000635	103000		0.000643	80900
	0.000686473	123280		0.000680705	119556		0.000689358	109250		0.000663	105000		0.000672	82500
	0.000715316	124978		0.000709548	121273		0.000718201	110939		0.000692	106000		0.000701	84100
	0.000744159	126589		0.000738391	122898		0.000747044	112535		0.000721	108000		0.00073	85600
	0.000773002	128135		0.000767233	124442		0.000775887	114066		0.00075	110000		0.000759	87000
	0.000801845	129667		0.000796076	125982		0.00080473	115573		0.000779	111000		0.000787	88400
	0.000830688	131228		0.000824919	127548		0.000833573	117073		0.000808	113000		0.000816	89700
	0.000859531	132756		0.000853762	129084		0.000862416	118523		0.000836	115000		0.000845	91000
	0.000888374	134255		0.000882605	130580		0.000891259	119932		0.000865	116000		0.000874	92300
	0.000917217	135808		0.000911448	132093		0.000920101	121385		0.000894	118000		0.000903	93600
	0.000946059	137389		0.00094029	133641		0.000948944	122868		0.000923	119000		0.000932	94900
	0.000974902	138915		0.000969133	135151		0.000977787	124322		0.000952	121000		0.00096	96200
	0.00100374	140396		0.000997976	136627		0.00100663	125745		0.000981	122000		0.000989	97500
	0.00103259	141871		0.00102682	138101		0.00103547	127166		0.00101	124000		0.00102	98800
	0.00106143	143330		0.00105566	139569		0.00106432	128586		0.00104	125000		0.00105	100000
	0.00109027	144714		0.0010845	140991		0.00109316	129970		0.00107	127000		0.00108	101000
	0.00111912	146075		0.00111335	142381		0.001122	131308		0.0011	128000		0.0011	102000
	0.00114796	147470		0.00114219	143791		0.00115084	132669		0.00112	130000		0.00113	103000
	0.0011768	148903		0.00117103	145239		0.00117969	134061		0.00115	131000		0.00116	105000
	0.00120564	150359		0.00119988	146707		0.00120853	135473		0.00118	132000		0.00119	106000
	0.00123449	151830		0.00122872	148185		0.00123737	136893		0.00121	134000		0.00122	107000
	0.00126333	153291		0.00125756	149631		0.00126622	138293		0.00124	135000		0.00125	108000
	0.00129217	154777		0.0012864	151082		0.00129506	139709		0.00127	137000		0.00128	109000
	0.00132102	156284		0.00131525	152554		0.0013239	141137		0.0013	138000		0.00131	111000
	0.00134986	157820		0.00134409	154074		0.00135274	142614		0.00133	140000		0.00134	112000
	0.0013787	159413		0.00137293	155659		0.00138159	144172		0.00136	141000		0.00136	113000
	0.00140754	161024		0.00140178	157290		0.00141043	145761		0.00138	143000		0.00139	115000
	0.00143639	162643		0.00143062	158930		0.00143927	147371		0.00141	145000		0.00142	116000
	0.00146523	164267		0.00145946	160564		0.00146812	148987		0.00144	146000		0.00145	118000
	0.00149407	165891		0.0014883	162178		0.00149696	150580		0.00147	148000		0.00148	119000
	0.00152292	167511		0.00151715	163790		0.0015258	152170		0.0015	150000		0.00151	121000
	0.00155176	169109		0.00154599	165395		0.00155464	153757		0.00153	151000		0.00154	122000
	0.0015806	170653		0.00157483	166980		0.00158349	155326		0.00156	153000		0.00157	123000
	0.00160944	172146		0.00160368	168569		0.00161233	156913		0.00159	155000		0.0016	125000
	0.00163829	173660		0.00163252	170146		0.00164117	158489		0.00162	156000		0.00162	126000
	0.00166713	175172		0.00166136	171629		0.00167002	159984		0.00164	158000		0.00165	127000
	0.00169597	176655		0.0016902	173089		0.00169886	161426		0.00167	159000		0.00168	128000
	0.00172482	178110		0.00171905	174541		0.0017277	162830		0.0017	161000		0.00171	130000
	0.00175366	179535		0.00174789	175981		0.00175654	164218		0.00173	162000		0.00174	131000
	0.0017825	180989		0.00177673	177436		0.00178539	165482		0.00176	163000		0.00177	132000
	0.00181135	182350		0.00180558	178901		0.00181423	166746		0.00179	165000		0.0018	134000
	0.00184019	183694		0.00183442	180268		0.00184307	168031		0.00182	166000		0.00183	135000
	0.00186903	185048		0.00186326	181609		0.00187192	169340		0.00185	167000		0.00185	136000
	0.00189787	186409		0.0018921	182958		0.00190076	170674		0.00187	169000		0.00188	137000
	0.00192672	187767		0.00192095	184330		0.0019296	172020		0.0019	170000		0.00191	138000
	0.00195556	189137		0.00194979	185687		0.00195845	173351		0.00193	172000		0.00194	139000
	0.0019844	190508		0.00197863	187050		0.00198729	174675		0.00196	173000		0.00197	140000
	0.00201325	191882		0.00200748	188417		0.00201613	175971		0.00199	174000		0.002	141000
	0.00204209	193235		0.00203632	189769		0.00204497	177238		0.00202	175000		0.00203	142000
	0.00207093	194584		0.00206516	191094		0.00207382	178488		0.00205	177000		0.00206	143000
	0.00209978	195902		0.00209401	192406		0.00210266	179700		0.00208	178000		0.00209	144000
	0.00212862	197198		0.00212285	193716		0.00213151	180895		0.00211	179000		0.00211	145000
	0.00215746	198468		0.00215169	195011		0.00216035	182080		0.00213	180000		0.00214	146000
	0.00218631	199699		0.00218054	196297		0.00218919	183245		0.00216	181000		0.00217	147000
	0.00221515	200887		0.00220938	197502		0.00221804	184380		0.00219	182000		0.0022	148000
	0.00224399	201997		0.00223822	198606		0.00224688	185443		0.00222	184000		0.00223	149000
	0.00227284	202969		0.00226707	199600		0.00227572	186362		0.00225	184000		0.00226	150000
	0.00230168	203723		0.00229591	200398		0.00230457	186982		0.00228	185000		0.00229	151000
	0.00233052	204129		0.00232475	200875		0.00233341	187204		0.00231	186000		0.00232	151000
	0.00235937	203976		0.0023536	200844		0.00236225	186859		0.00234	186000		0.00234	151000
	0.00238821	203067		0.00238244	200105		0.0023911	185749		0.00237	185000		0.00237	150000
	0.00241705	201278		0.00241128	198489		0.00241994	183751		0.00239	184000		0.0024	149000
	0.0024459	198732		0.00244013	196031		0.00244878	181047		0.00242	182000		0.00243	146000
	0.00247474	196093		0.00246897	193312		0.00247763	178310		0.00245	178000		0.00246	143000
	0.00250358	194295		0.00249781	191253		0.00250647	176409		0.00248	175000		0.00249	141000
	0.00253243	193749		0.00252666	190471		0.00253531	175759		0.00251	173000		0.00252	139000
	0.00256127	194372		0.0025555	190942		0.00256416	176267		0.00254	173000		0.00255	139000
	0.00259011	196177		0.00258434	192455		0.002593	177854		0.00257	173000		0.00258	139000
	0.00261896	198962		0.00261319	194979		0.00262184	180343		0.0026	175000		0.0026	141000
	0.0026478	202491		0.00264203	198323		0.00265068	183579		0.00262	178000		0.00263	143000
	0.00267664	206663		0.00267087	202312		0.00267953	187496		0.00265	181000		0.00266	146000
	0.00270549	211336		0.00269972	206855		0.00270837	191958		0.00268	186000		0.00269	150000
	0.00273433	216223		0.00272856	211697		0.00273721	196726		0.00271	190000		0.00272	154000
	0.00276317	221193		0.0027574	216648		0.00276606	201664		0.00274	195000		0.00275	158000
	0.00279202	226203		0.00278625	221624		0.0027949	206723		0.00277	200000		0.00278	163000
	0.00282086	231207		0.00281509	226601		0.00282374	211798		0.0028	206000		0.00281	167000
	0.0028497	236179		0.00284393	231606		0.00285259	216880		0.00283	211000		0.00284	172000
	0.00287855	241056		0.00287278	236549		0.00288143	221875		0.00286	217000		0.00286	177000
	0.00290739	245808		0.00290162	241384		0.00291027	226755		0.00288	222000		0.00289	181000
	0.00293623	250424		0.00293046	246099		0.00293912	231488		0.00291	228000		0.00292	186000
	0.00296508	254932		0.00295931	250678		0.00296796	236043		0.00294	233000		0.00295	190000
	0.00299392	259338		0.00298815	255108		0.0029968	240453		0.00297	238000		0.00298	195000
	0.00302276	263542		0.00301699	259390		0.00302565	244728		0.003	242000		0.00301	199000
	0.0030516	267502		0.00304584	263452		0.00305449	248821		0.00303	247000		0.00304	203000
	0.00308045	271114		0.00307468	267276		0.00308333	252690		0.00306	251000		0.00307	207000
	0.00310929	274493		0.00310352	270772		0.00311218	256322		0.00309	255000		0.00309	211000
	0.00313813	277713		0.00313236	274088		0.00314102	259738		0.00312	259000		0.00312	215000
	0.00316698	280836		0.00316121	277223		0.00316986	262998		0.00314	263000		0.00315	218000
	0.00319582	283887		0.00319005	280271		0.00319871	266145		0.00317	266000		0.00318	221000
	0.00322466	286851		0.00321889	283255		0.00322755	269180		0.0032	270000		0.00321	224000
	0.00325351	289752		0.00324774	286185		0.00325639	272088		0.00323	273000		0.00324	227000
	0.00328235	292669		0.00327658	289104		0.00328524	274911		0.00326	276000		0.00327	230000
	0.00331119	295562		0.00330542	292006		0.00331408	277699		0.00329	279000		0.0033	233000
	0.00334004	298364		0.00333427	294825		0.00334292	280408		0.00332	282000		0.00333	236000
	0.00336888	301008		0.00336311	297514		0.00337177	282990		0.00335	285000		0.00335	239000
	0.00339772	303486		0.00339195	300035		0.00340061	285407		0.00337	288000		0.00338	241000
	0.00342657	305864		0.0034208	302419		0.00342945	287667		0.0034	291000		0.00341	244000
	0.00345541	308191		0.00344964	304737		0.00345829	289845		0.00343	293000		0.00344	246000
	0.00348425	310492		0.00347848	307033		0.00348714	291985		0.00346	295000		0.00347	248000
	0.00351309	312791		0.00350732	309314		0.00351598	294128		0.00349	298000		0.0035	250000
	0.00354194	315052		0.00353617	311610		0.00354482	296307		0.00352	300000		0.00353	252000
	0.00357078	317428		0.00356501	313997		0.00357367	298633		0.00355	302000		0.00356	254000
	0.00359962	320053		0.00359385	316658		0.00360251	301249		0.00358	305000		0.00359	256000
	0.00362847	322971		0.0036227	319679		0.00363135	304227		0.00361	308000		0.00361	259000
	0.00365731	326056		0.00365154	322790		0.0036602	307378		0.00363	311000		0.00364	261000
	0.00368615	329171		0.00368038	325893		0.00368904	310549		0.00366	314000		0.00367	264000
	0.00371499	332127		0.00370922	328863		0.00371788	313683		0.00369	318000		0.0037	267000
	0.00374384	334907		0.00373807	331699		0.00374672	316683		0.00372	321000		0.00373	270000
	0.00377268	337584		0.00376691	334443		0.00377557	319565		0.00375	324000		0.00376	273000
	0.00380152	340216		0.00379575	337107		0.00380441	322253		0.00378	328000		0.00379	275000
	0.00383037	342802		0.0038246	339697		0.00383325	324850		0.00381	331000		0.00382	278000
	0.00385921	345341		0.00385344	342216		0.00386209	327391		0.00384	334000		0.00384	280000
	0.00388805	347810		0.00388228	344673		0.00389094	329867		0.00386	336000		0.00387	283000
	0.00391689	350212		0.00391112	347073		0.00391978	332285		0.00389	339000		0.0039	285000
	0.00394574	352552		0.00393997	349415		0.00394862	334635		0.00392	342000		0.00393	288000
	0.00397458	354845		0.00396881	351700		0.00397747	336924		0.00395	344000		0.00396	290000
	0.00400342	357090		0.00399765	353938		0.00400631	339153		0.00398	347000		0.00399	292000
	0.00403226	359303		0.00402649	356129		0.00403515	341334		0.00401	349000		0.00402	294000
	0.00406111	361490		0.00405534	358275		0.00406399	343474		0.00404	351000		0.00405	296000
	0.00408995	363648		0.00408418	360361		0.00409284	345560		0.00407	354000		0.00408	298000
	0.00411879	365752		0.00411302	362394		0.00412168	347595		0.0041	356000		0.0041	300000
	0.00414764	367789		0.00414187	364379		0.00415052	349557		0.00412	358000		0.00413	302000
	0.00417648	369766		0.00417071	366311		0.00417937	351442		0.00415	360000		0.00416	304000
	0.00420532	371684		0.00419955	368188		0.00420821	353266		0.00418	362000		0.00419	305000
	0.00423416	373544		0.00422839	369997		0.00423705	355046		0.00421	364000		0.00422	307000
	0.00426301	375336		0.00425724	371756		0.00426589	356787		0.00424	366000		0.00425	309000
	0.00429185	377071		0.00428608	373486		0.00429474	358471		0.00427	368000		0.00428	310000
	0.00432069	378754		0.00431492	375174		0.00432358	360108		0.0043	369000		0.00431	312000
	0.00434953	380383		0.00434376	376819		0.00435242	361687		0.00433	371000		0.00434	313000
	0.00437838	381957		0.00437261	378430		0.00438126	363217		0.00436	373000		0.00436	315000
	0.00440722	383408		0.00440145	380005		0.00441011	364696		0.00438	374000		0.00439	316000
	0.00443606	384790		0.00443029	381518		0.00443895	366124		0.00441	376000		0.00442	317000
	0.0044649	386142		0.00445913	382928		0.00446779	367504		0.00444	377000		0.00445	318000
	0.00449375	387467		0.00448798	384251		0.00449663	368856		0.00447	379000		0.00448	320000
	0.00452259	388775		0.00451682	385549		0.00452548	370196		0.0045	380000		0.00451	321000
	0.00455143	390068		0.00454566	386840		0.00455432	371526		0.00453	381000		0.00454	322000
	0.00458027	391372		0.0045745	388146		0.00458316	372850		0.00456	383000		0.00457	323000
	0.00460912	392685		0.00460335	389463		0.004612	374170		0.00459	384000		0.00459	324000
	0.00463796	393987		0.00463219	390764		0.00464085	375470		0.00461	385000		0.00462	325000
	0.0046668	395266		0.00466103	392032		0.00466969	376723		0.00464	386000		0.00465	326000
	0.00469564	396526		0.00468987	393273		0.00469853	377925		0.00467	388000		0.00468	327000
	0.00472449	397769		0.00471872	394494		0.00472737	379054		0.0047	389000		0.00471	328000
	0.00475333	399003		0.00474756	395702		0.00475622	380139		0.00473	390000		0.00474	329000
	0.00478217	400230		0.0047764	396912		0.00478506	381196		0.00476	391000		0.00477	330000
	0.00481101	401448		0.00480524	398132		0.0048139	382257		0.00479	393000		0.0048	331000
	0.00483986	402633		0.00483409	399337		0.00484274	383321		0.00482	394000		0.00483	332000
	0.0048687	403767		0.00486293	400517		0.00487159	384384		0.00485	395000		0.00485	333000
	0.00489754	404883		0.00489177	401678		0.00490043	385441		0.00487	396000		0.00488	334000
	0.00492638	405978		0.00492061	402789		0.00492927	386479		0.0049	397000		0.00491	335000
	0.00495523	407055		0.00494946	403856		0.00495811	387517		0.00493	399000		0.00494	336000
	0.00498407	408123		0.0049783	404912		0.00498696	388567		0.00496	400000		0.00497	337000
	0.00501291	409179		0.00500714	405964		0.0050158	389624		0.00499	401000		0.005	338000
	0.00504175	410239		0.00503598	407026		0.00504464	390697		0.00502	402000		0.00503	339000
	0.00507059	411311		0.00506483	408103		0.00507348	391789		0.00505	403000		0.00506	340000
	0.00509944	412403		0.00509367	409200		0.00510233	392912		0.00508	404000		0.00509	341000
	0.00512828	413541		0.00512251	410323		0.00513117	394093		0.00511	405000		0.00511	342000
	0.00515712	414726		0.00515135	411476		0.00516001	395340		0.00513	407000		0.00514	343000
	0.00518596	415961		0.00518019	412694		0.00518885	396652		0.00516	408000		0.00517	344000
	0.00521481	417264		0.00520904	413999		0.00521769	398035		0.00519	409000		0.0052	345000
	0.00524365	418652		0.00523788	415396		0.00524654	399486		0.00522	411000		0.00523	347000
	0.00527249	420091		0.00526672	416880		0.00527538	400995		0.00525	413000		0.00526	348000
	0.00530133	421531		0.00529556	418441		0.00530422	402555		0.00528	414000		0.00529	349000
	0.00533018	423020		0.00532441	419998		0.00533306	404168		0.00531	416000		0.00532	350000
	0.00535902	424565		0.00535325	421575		0.00536191	405804		0.00534	418000		0.00534	352000
	0.00538786	426169		0.00538209	423176		0.00539075	407457		0.00536	419000		0.00537	353000
	0.0054167	427825		0.00541093	424801		0.00541959	409146		0.00539	421000		0.0054	354000
	0.00544554	429534		0.00543977	426448		0.00544843	410863		0.00542	423000		0.00543	356000
	0.00547439	431281		0.00546862	428140		0.00547728	412604		0.00545	425000		0.00546	357000
	0.00550323	433045		0.00549746	429862		0.00550612	414354		0.00548	427000		0.00549	359000
	0.00553207	434802		0.0055263	431606		0.00553496	416112		0.00551	429000		0.00552	360000
	0.00556091	436567		0.00555514	433364		0.0055638	417835		0.00554	430000		0.00555	362000
	0.00558976	438345		0.00558399	435131		0.00559264	419555		0.00557	432000		0.00558	364000
	0.0056186	440133		0.00561283	436892		0.00562149	421268		0.0056	434000		0.0056	365000
	0.00564744	441939		0.00564167	438629		0.00565033	422980		0.00562	436000		0.00563	367000
	0.00567628	443705		0.00567051	440371		0.00567917	424677		0.00565	438000		0.00566	368000
	0.00570512	445433		0.00569935	442097		0.00570801	426351		0.00568	440000		0.00569	370000
	0.00573397	447161		0.0057282	443763		0.00573686	428011		0.00571	442000		0.00572	372000
	0.00576281	448889		0.00575704	445424		0.0057657	429671		0.00574	443000		0.00575	373000
	0.00579165	450624		0.00578588	447088		0.00579454	431329		0.00577	445000		0.00578	375000
	0.00582049	452364		0.00581472	448753		0.00582338	432996		0.0058	447000		0.00581	377000
	0.00584934	454098		0.00584357	450411		0.00585223	434670		0.00583	448000		0.00583	378000
	0.00587818	455830		0.00587241	452063		0.00588107	436354		0.00586	450000		0.00586	380000
	0.00590702	457554		0.00590125	453720		0.00590991	438010		0.00588	452000		0.00589	381000
	0.00593586	459272		0.00593009	455369		0.00593875	439609		0.00591	454000		0.00592	383000
	0.0059647	460980		0.00595893	457017		0.00596759	441193		0.00594	455000		0.00595	385000
	0.00599355	462679		0.00598778	458672		0.00599644	442768		0.00597	457000		0.00598	386000
	0.00602239	464369		0.00601662	460322		0.00602528	444344		0.006	459000		0.00601	388000
	0.00605123	466048		0.00604546	461976		0.00605412	445930		0.00603	461000		0.00604	390000
	0.00608007	467729		0.0060743	463642		0.00608296	447520		0.00606	462000		0.00607	391000
	0.00610892	469416		0.00610315	465327		0.00611181	449113		0.00609	464000		0.00609	393000
	0.00613776	471112		0.00613199	467025		0.00614065	450706		0.00611	466000		0.00612	395000
	0.0061666	472815		0.00616083	468733		0.00616949	452325		0.00614	468000		0.00615	397000
	0.00619544	474480		0.00618967	470453		0.00619833	453965		0.00617	469000		0.00618	398000
	0.00622428	476110		0.00621851	472173		0.00622717	455638		0.0062	471000		0.00621	400000
	0.00625313	477767		0.00624736	473873		0.00625602	457358		0.00623	473000		0.00624	402000
	0.00628197	479450		0.0062762	475633		0.00628486	459165		0.00626	475000		0.00627	404000
	0.00631081	481211		0.00630504	477477		0.0063137	461073		0.00629	476000		0.0063	406000
	0.00633965	483073		0.00633388	479405		0.00634254	463065		0.00632	479000		0.00633	408000
	0.0063685	485063		0.00636273	481447		0.00637139	465170		0.00635	481000		0.00635	410000
	0.00639734	487197		0.00639157	483612		0.00640023	467402		0.00637	483000		0.00638	412000
	0.00642618	489451		0.00642041	485889		0.00642907	469696		0.0064	486000		0.00641	414000
	0.00645502	491807		0.00644925	488263		0.00645791	472121		0.00643	489000		0.00644	417000
	0.00648386	494283		0.00647809	490727		0.00648675	474641		0.00646	491000		0.00647	420000
	0.00651271	496834		0.00650694	493265		0.0065156	477231		0.00649	494000		0.0065	422000
	0.00654155	499387		0.00653578	495838		0.00654444	479855		0.00652	497000		0.00653	425000
	0.00657039	501977		0.00656462	498371		0.00657328	482487		0.00655	500000		0.00656	427000
	0.00659923	504549		0.00659346	500877		0.00660212	485082		0.00658	502000		0.00658	430000
	0.00662807	507095		0.0066223	503345		0.00663096	487624		0.00661	505000		0.00661	432000
	0.00665692	509603		0.00665115	505772		0.00665981	490106		0.00663	508000		0.00664	434000
	0.00668576	512062		0.00667999	508151		0.00668865	492536		0.00666	510000		0.00667	436000
	0.0067146	514477		0.00670883	510500		0.00671749	494905		0.00669	513000		0.0067	439000
	0.00674344	516842		0.00673767	512820		0.00674633	497176		0.00672	515000		0.00673	441000
	0.00677228	519152		0.00676651	515088		0.00677518	499384		0.00675	518000		0.00676	443000
	0.00680113	521347		0.00679536	517271		0.00680402	501468		0.00678	520000		0.00679	445000
	0.00682997	523424		0.0068242	519376		0.00683286	503462		0.00681	522000		0.00682	447000
	0.00685881	525437		0.00685304	521357		0.0068617	505386		0.00684	524000		0.00684	449000
	0.00688765	527390		0.00688188	523279		0.00689054	507245		0.00686	526000		0.00687	451000
	0.00691649	529268		0.00691072	525147		0.00691939	509049		0.00689	528000		0.0069	453000
	0.00694534	531063		0.00693957	526956		0.00694823	510824		0.00692	530000		0.00693	455000
	0.00697418	532776		0.00696841	528709		0.00697707	512583		0.00695	532000		0.00696	456000
	0.00700302	534437		0.00699725	530423		0.00700591	514338		0.00698	534000		0.00699	458000
	0.00703186	536083		0.00702609	532103		0.00703475	516078		0.00701	536000		0.00702	460000
	0.0070607	537726		0.00705493	533772		0.0070636	517821		0.00704	538000		0.00705	462000
	0.00708955	539373		0.00708378	535445		0.00709244	519506		0.00707	539000		0.00708	463000
	0.00711839	541009		0.00711262	537138		0.00712128	521182		0.0071	541000		0.0071	465000
	0.00714723	542613		0.00714146	538839		0.00715012	522850		0.00712	543000		0.00713	466000
	0.00717607	544185		0.0071703	540514		0.00717896	524511		0.00715	545000		0.00716	468000
	0.00720491	545726		0.00719914	542160		0.00720781	526169		0.00718	547000		0.00719	469000
	0.00723376	547205		0.00722799	543766		0.00723665	527825		0.00721	548000		0.00722	471000
	0.0072626	548655		0.00725683	545370		0.00726549	529483		0.00724	550000		0.00725	472000
	0.00729144	550127		0.00728567	546971		0.00729433	531174		0.00727	552000		0.00728	474000
	0.00732028	551630		0.00731451	548576		0.00732317	532895		0.0073	554000		0.00731	475000
	0.00734912	553150		0.00734335	550194		0.00735202	534613		0.00733	556000		0.00733	477000
	0.00737797	554683		0.0073722	551821		0.00738086	536309		0.00735	558000		0.00736	478000
	0.00740681	556213		0.00740104	553451		0.0074097	537971		0.00738	559000		0.00739	479000
	0.00743565	557712		0.00742988	555064		0.00743854	539587		0.00741	561000		0.00742	481000
	0.00746449	559218		0.00745872	556613		0.00746738	541184		0.00744	563000		0.00745	482000
	0.00749333	560741		0.00748756	558137		0.00749623	542765		0.00747	564000		0.00748	483000
	0.00752217	562271		0.0075164	559646		0.00752507	544345		0.0075	566000		0.00751	485000
	0.00755102	563800		0.00754525	561147		0.00755391	545919		0.00753	568000		0.00754	486000
	0.00757986	565329		0.00757409	562645		0.00758275	547482		0.00756	569000		0.00757	487000
	0.0076087	566852		0.00760293	564139		0.00761159	549030		0.00759	571000		0.00759	489000
	0.00763754	568359		0.00763177	565622		0.00764043	550550		0.00761	573000		0.00762	490000
	0.00766638	569858		0.00766061	567107		0.00766928	551981		0.00764	574000		0.00765	491000
	0.00769522	571344		0.00768945	568579		0.00769812	553404		0.00767	576000		0.00768	493000
	0.00772407	572816		0.0077183	570029		0.00772696	554811		0.0077	577000		0.00771	494000
	0.00775291	574275		0.00774714	571450		0.0077558	556198		0.00773	579000		0.00774	495000
	0.00778175	575721		0.00777598	572858		0.00778464	557567		0.00776	580000		0.00777	496000
	0.00781059	577152		0.00780482	574254		0.00781348	558918		0.00779	582000		0.0078	497000
	0.00783943	578568		0.00783366	575638		0.00784233	560256		0.00782	583000		0.00783	499000
	0.00786827	579973		0.0078625	577009		0.00787117	561583		0.00785	585000		0.00785	500000
	0.00789712	581371		0.00789135	578370		0.00790001	562904		0.00787	586000		0.00788	501000
	0.00792596	582768		0.00792019	579730		0.00792885	564230		0.0079	588000		0.00791	502000
	0.0079548	584166		0.00794903	581099		0.00795769	565571		0.00793	589000		0.00794	504000
	0.00798364	585557		0.00797787	582476		0.00798653	566931		0.00796	591000		0.00797	505000
	0.00801248	586895		0.00800671	583854		0.00801538	568301		0.00799	592000		0.008	506000
	0.00804132	588236		0.00803555	585196		0.00804422	569683		0.00802	593000		0.00803	507000
	0.00807017	589577		0.0080644	586526		0.00807306	571078		0.00805	595000		0.00806	509000
	0.00809901	590916		0.00809324	587867		0.0081019	572482		0.00808	596000		0.00808	510000
	0.00812785	592264		0.00812208	589206		0.00813074	573890		0.0081	598000		0.00811	511000
	0.00815669	593615		0.00815092	590545		0.00815958	575293		0.00813	599000		0.00814	513000
	0.00818553	594977		0.00817976	591891		0.00818843	576690		0.00816	601000		0.00817	514000
	0.00821437	596352		0.0082086	593240		0.00821727	578066		0.00819	602000		0.0082	515000
	0.00824321	597734		0.00823744	594601		0.00824611	579398		0.00822	603000		0.00823	517000
	0.00827206	599121		0.00826629	595976		0.00827495	580725		0.00825	605000		0.00826	518000
	0.0083009	600516		0.00829513	597359		0.00830379	582025		0.00828	606000		0.00829	519000
	0.00832974	601916		0.00832397	598746		0.00833263	583325		0.00831	608000		0.00832	521000
	0.00835858	603275		0.00835281	600136		0.00836147	584633		0.00834	609000		0.00834	522000
	0.00838742	604641		0.00838165	601486		0.00839032	585933		0.00836	611000		0.00837	523000
	0.00841626	606019		0.00841049	602840		0.00841916	587224		0.00839	612000		0.0084	524000
	0.0084451	607408		0.00843933	604195		0.008448	588517		0.00842	614000		0.00843	526000
	0.00847395	608805		0.00846818	605555		0.00847684	589807		0.00845	615000		0.00846	527000
	0.00850279	610206		0.00849702	606920		0.00850568	591098		0.00848	616000		0.00849	528000
	0.00853163	611612		0.00852586	608297		0.00853452	592404		0.00851	618000		0.00852	529000
	0.00856047	613029		0.0085547	609684		0.00856336	593723		0.00854	619000		0.00855	531000
	0.00858931	614452		0.00858354	611080		0.00859221	595013		0.00857	620000		0.00857	532000
	0.00861815	615878		0.00861238	612495		0.00862105	596321		0.0086	622000		0.0086	533000
	0.00864699	617309		0.00864122	613956		0.00864989	597640		0.00862	623000		0.00863	534000
	0.00867583	618739		0.00867006	615415		0.00867873	598966		0.00865	625000		0.00866	536000
	0.00870468	620203		0.00869891	616880		0.00870757	600301		0.00868	626000		0.00869	537000
	0.00873352	621709		0.00872775	618355		0.00873641	601680		0.00871	628000		0.00872	538000
	0.00876236	623219		0.00875659	619839		0.00876525	603091		0.00874	629000		0.00875	539000
	0.0087912	624739		0.00878543	621332		0.00879409	604515		0.00877	631000		0.00878	541000
	0.00882004	626267		0.00881427	622844		0.00882294	605962		0.0088	632000		0.00881	542000
	0.00884888	627818		0.00884311	624382		0.00885178	607423		0.00883	634000		0.00883	543000
	0.00887772	629393		0.00887195	625938		0.00888062	608894		0.00885	635000		0.00886	545000
	0.00890656	630959		0.00890079	627508		0.00890946	610391		0.00888	637000		0.00889	546000
	0.0089354	632515		0.00892963	629096		0.0089383	611926		0.00891	638000		0.00892	547000
	0.00896425	634056		0.00895848	630651		0.00896714	613484		0.00894	640000		0.00895	549000
	0.00899309	635607		0.00898732	632192		0.00899598	615054		0.00897	642000		0.00898	550000
	0.00902193	637157		0.00901616	633739		0.00902482	616642		0.009	643000		0.00901	552000
	0.00905077	638707		0.009045	635283		0.00905366	618257		0.00903	645000		0.00904	553000
	0.00907961	640255		0.00907384	636829		0.00908251	619893		0.00906	647000		0.00907	555000
	0.00910845	641793		0.00910268	638381		0.00911135	621540		0.00909	648000		0.00909	556000
	0.00913729	643330		0.00913152	639939		0.00914019	623190		0.00911	650000		0.00912	558000
	0.00916613	644872		0.00916036	641501		0.00916903	624830		0.00914	652000		0.00915	559000
	0.00919497	646419		0.0091892	643074		0.00919787	626414		0.00917	654000		0.00918	561000
	0.00922382	647970		0.00921805	644646		0.00922671	627976		0.0092	655000		0.00921	562000
	0.00925266	649522		0.00924689	646215		0.00925555	629501		0.00923	657000		0.00924	564000
	0.0092815	651061		0.00927573	647778		0.00928439	631035		0.00926	659000		0.00927	565000
	0.00931034	652570		0.00930457	649336		0.00931323	632582		0.00929	660000		0.0093	567000
	0.00933918	654022		0.00933341	650849		0.00934208	634129		0.00932	662000		0.00932	568000
	0.00936802	655465		0.00936225	652308		0.00937092	635664		0.00934	664000		0.00935	570000
	0.00939686	656908		0.00939109	653746		0.00939976	637179		0.00937	665000		0.00938	571000
	0.0094257	658342		0.00941993	655159		0.0094286	638676		0.0094	667000		0.00941	573000
	0.00945454	659757		0.00944877	656548		0.00945744	640152		0.00943	668000		0.00944	574000
	0.00948338	661154		0.00947761	657910		0.00948628	641612		0.00946	670000		0.00947	576000
	0.00951223	662529		0.00950646	659252		0.00951512	643050		0.00949	671000		0.0095	577000
	0.00954107	663881		0.0095353	660575		0.00954396	644459		0.00952	673000		0.00953	579000
	0.00956991	665209		0.00956414	661879		0.0095728	645793		0.00955	674000		0.00956	580000
	0.00959875	666492		0.00959298	663160		0.00960165	647098		0.00958	676000		0.00958	581000
	0.00962759	667761		0.00962182	664427		0.00963049	648376		0.0096	677000		0.00961	583000
	0.00965643	669020		0.00965066	665666		0.00965933	649632		0.00963	678000		0.00964	584000
	0.00968527	670272		0.0096795	666888		0.00968817	650873		0.00966	680000		0.00967	585000
	0.00971411	671515		0.00970834	668107		0.00971701	652104		0.00969	681000		0.0097	587000
	0.00974295	672757		0.00973718	669332		0.00974585	653328		0.00972	683000		0.00973	588000
	0.00977179	674004		0.00976602	670569		0.00977469	654552		0.00975	684000		0.00976	590000
	0.00980064	675259		0.00979487	671826		0.00980353	655776		0.00978	685000		0.00979	591000
	0.00982948	676528		0.00982371	673102		0.00983237	657004		0.00981	687000		0.00982	592000
	0.00985832	677824		0.00985255	674397		0.00986121	658239		0.00984	688000		0.00984	594000
	0.00988716	679165		0.00988139	675734		0.00989006	659498		0.00986	689000		0.00987	595000
	0.009916	680561		0.00991023	677129		0.0099189	660789		0.00989	691000		0.0099	597000
	0.00994484	682008		0.00993907	678573		0.00994774	662119		0.00992	692000		0.00993	598000
	0.00997368	683510		0.00996791	680060		0.00997658	663501		0.00995	694000		0.00996	600000
	0.0100025	685061		0.00999675	681595		0.0100054	664936		0.00998	695000		0.00999	601000
	0.0100314	686649		0.0100256	683180		0.0100343	666431		0.01	697000		0.01	603000
	0.0100602	688274		0.0100544	684811		0.0100631	667975		0.01	698000		0.01	605000
	0.010089	689930		0.0100833	686487		0.0100919	669577		0.0101	700000		0.0101	606000
	0.0101179	691621		0.0101121	688203		0.0101208	671233		0.0101	702000		0.0101	608000
	0.0101467	693350		0.010141	689947		0.0101496	672937		0.0101	703000		0.0101	609000
	0.0101756	695118		0.0101698	691723		0.0101785	674669		0.0102	705000		0.0102	611000
	0.0102044	696922		0.0101986	693541		0.0102073	676447		0.0102	707000		0.0102	613000
	0.0102332	698756		0.0102275	695395		0.0102361	678272		0.0102	709000		0.0102	615000
	0.0102621	700601		0.0102563	697258		0.010265	680145		0.0102	711000		0.0102	616000
	0.0102909	702482		0.0102852	699135		0.0102938	682053		0.0103	713000		0.0103	618000
	0.0103198	704386		0.010314	701038		0.0103227	683990		0.0103	715000		0.0103	620000
	0.0103486	706312		0.0103428	702961		0.0103515	685951		0.0103	717000		0.0103	622000
	0.0103775	708250		0.0103717	704913		0.0103804	687936		0.0104	719000		0.0104	623000
	0.0104063	710212		0.0104005	706895		0.0104092	689937		0.0104	721000		0.0104	625000
	0.0104351	712203		0.0104294	708877		0.010438	691945		0.0104	723000		0.0104	627000
	0.010464	714224		0.0104582	710881		0.0104669	693904		0.0104	725000		0.0104	629000
	0.0104928	716267		0.010487	712892		0.0104957	695859		0.0105	727000		0.0105	630000
	0.0105217	718305		0.0105159	714895		0.0105246	697793		0.0105	730000		0.0105	632000
	0.0105505	720301		0.0105447	716876		0.0105534	699689		0.0105	732000		0.0105	633000
	0.0105793	722210		0.0105736	718795		0.0105822	701532		0.0106	734000		0.0106	635000
	0.0106082	723964		0.0106024	720606		0.0106111	703293		0.0106	736000		0.0106	636000
	0.010637	725580		0.0106313	722274		0.0106399	704977		0.0106	738000		0.0106	638000
	0.0106659	727074		0.0106601	723817		0.0106688	706598		0.0106	739000		0.0107	639000
	0.0106947	728471		0.0106889	725243		0.0106976	708136		0.0107	741000		0.0107	640000
	0.0107235	729781		0.0107178	726579		0.0107264	709548		0.0107	743000		0.0107	642000
	0.0107524	731036		0.0107466	727842		0.0107553	710879		0.0107	744000		0.0107	643000
	0.0107812	732264		0.0107755	729054		0.0107841	712143		0.0108	746000		0.0108	644000
	0.0108101	733481		0.0108043	730240		0.010813	713361		0.0108	747000		0.0108	645000
	0.0108389	734694		0.0108331	731419		0.0108418	714549		0.0108	748000		0.0108	646000
	0.0108677	735909		0.010862	732616		0.0108706	715749		0.0108	750000		0.0109	647000
	0.0108966	737136		0.0108908	733849		0.0108995	716993		0.0109	751000		0.0109	648000
	0.0109254	738382		0.0109197	735120		0.0109283	718268		0.0109	752000		0.0109	649000
	0.0109543	739655		0.0109485	736430		0.0109572	719569		0.0109	754000		0.0109	651000
	0.0109831	740950		0.0109773	737768		0.010986	720886		0.011	755000		0.011	652000
	0.011012	742266		0.0110062	739121		0.0110149	722212		0.011	756000		0.011	653000
	0.0110408	743596		0.011035	740487		0.0110437	723563		0.011	758000		0.011	654000
	0.0110696	744941		0.0110639	741865		0.0110725	724940		0.011	759000		0.0111	655000
	0.0110985	746297		0.0110927	743250		0.0111014	726345		0.0111	761000		0.0111	656000
	0.0111273	747657		0.0111215	744646		0.0111302	727765		0.0111	762000		0.0111	657000
	0.0111562	748990		0.0111504	746032		0.0111591	729196		0.0111	763000		0.0111	659000
	0.011185	750340		0.0111792	747390		0.0111879	730636		0.0112	765000		0.0112	660000
	0.0112138	751694		0.0112081	748758		0.0112167	732083		0.0112	766000		0.0112	661000
	0.0112427	753044		0.0112369	750127		0.0112456	733531		0.0112	768000		0.0112	662000
	0.0112715	754386		0.0112657	751496		0.0112744	734980		0.0112	769000		0.0113	664000
	0.0113004	755710		0.0112946	752856		0.0113033	736419		0.0113	771000		0.0113	665000
	0.0113292	757006		0.0113234	754211		0.0113321	737837		0.0113	772000		0.0113	666000
	0.011358	758295		0.0113523	755546		0.0113609	739188		0.0113	774000		0.0113	667000
	0.0113869	759573		0.0113811	756858		0.0113898	740501		0.0114	775000		0.0114	668000
	0.0114157	760843		0.0114099	758152		0.0114186	741788		0.0114	777000		0.0114	670000
	0.0114446	762090		0.0114388	759423		0.0114475	743052		0.0114	778000		0.0114	671000
	0.0114734	763306		0.0114676	760670		0.0114763	744290		0.0115	779000		0.0115	672000
	0.0115022	764459		0.0114965	761886		0.0115051	745501		0.0115	781000		0.0115	673000
	0.0115311	765604		0.0115253	763040		0.011534	746697		0.0115	782000		0.0115	674000
	0.0115599	766744		0.0115542	764190		0.0115628	747881		0.0115	783000		0.0115	676000
	0.0115888	767884		0.011583	765338		0.0115917	749054		0.0116	785000		0.0116	677000
	0.0116176	769024		0.0116118	766491		0.0116205	750224		0.0116	786000		0.0116	678000
	0.0116464	770158		0.0116407	767637		0.0116493	751389		0.0116	787000		0.0116	679000
	0.0116753	771296		0.0116695	768779		0.0116782	752547		0.0117	788000		0.0117	681000
	0.0117041	772431		0.0116984	769916		0.011707	753679		0.0117	790000		0.0117	682000
	0.011733	773565		0.0117272	771046		0.0117359	754791		0.0117	791000		0.0117	683000
	0.0117618	774695		0.011756	772170		0.0117647	755906		0.0117	792000		0.0117	684000
	0.0117906	775831		0.0117849	773293		0.0117935	757023		0.0118	793000		0.0118	686000
	0.0118195	776980		0.0118137	774429		0.0118224	758146		0.0118	795000		0.0118	687000
	0.0118483	778143		0.0118426	775582		0.0118512	759269		0.0118	796000		0.0118	688000
	0.0118772	779321		0.0118714	776748		0.0118801	760387		0.0119	797000		0.0119	689000
	0.011906	780516		0.0119002	777932		0.0119089	761504		0.0119	798000		0.0119	690000
	0.0119348	781689		0.0119291	779119		0.0119377	762627		0.0119	799000		0.0119	692000
	0.0119637	782868		0.0119579	780293		0.0119666	763760		0.0119	801000		0.0119	693000
	0.0119925	784054		0.0119868	781458		0.0119954	764894		0.012	802000		0.012	694000
	0.0120214	785248		0.0120156	782632		0.0120243	766034		0.012	803000		0.012	695000
	0.0120502	786460		0.0120444	783816		0.0120531	767179		0.012	804000		0.012	696000
	0.012079	787684		0.0120733	785023		0.0120819	768324		0.0121	805000		0.0121	698000
	0.0121079	788917		0.0121021	786256		0.0121108	769487		0.0121	807000		0.0121	699000
	0.0121367	790161		0.012131	787511		0.0121396	770676		0.0121	808000		0.0121	700000
	0.0121656	791411		0.0121598	788773		0.0121685	771880		0.0121	809000		0.0122	701000
	0.0121944	792664		0.0121886	790040		0.0121973	773066		0.0122	811000		0.0122	703000
	0.0122232	793918		0.0122175	791316		0.0122261	774280		0.0122	812000		0.0122	704000
	0.0122521	795187		0.0122463	792600		0.012255	775512		0.0122	813000		0.0122	705000
	0.0122809	796471		0.0122752	793897		0.0122838	776762		0.0123	815000		0.0123	706000
	0.0123098	797764		0.012304	795207		0.0123127	778043		0.0123	816000		0.0123	708000
	0.0123386	799075		0.0123328	796527		0.0123415	779348		0.0123	817000		0.0123	709000
	0.0123674	800402		0.0123617	797856		0.0123704	780668		0.0123	819000		0.0124	710000
	0.0123963	801742		0.0123905	799197		0.0123992	782004		0.0124	820000		0.0124	712000
	0.0124251	803055		0.0124194	800548		0.012428	783351		0.0124	822000		0.0124	713000
	0.012454	804380		0.0124482	801885		0.0124569	784716		0.0124	823000		0.0124	714000
	0.0124828	805716		0.012477	803220		0.0124857	786092		0.0125	824000		0.0125	715000
	0.0125116	807062		0.0125059	804567		0.0125146	787471		0.0125	826000		0.0125	717000
	0.0125405	808422		0.0125347	805918		0.0125434	788857		0.0125	827000		0.0125	718000
	0.0125693	809770		0.0125636	807281		0.0125722	790251		0.0125	829000		0.0126	719000
	0.0125982	811138		0.0125924	808639		0.0126011	791650		0.0126	830000		0.0126	720000
	0.012627	812528		0.0126212	810014		0.0126299	793059		0.0126	831000		0.0126	722000
	0.0126558	813933		0.0126501	811413		0.0126588	794463		0.0126	833000		0.0126	723000
	0.0126847	815353		0.0126789	812829		0.0126876	795857		0.0127	834000		0.0127	724000
	0.0127135	816780		0.0127078	814259		0.0127164	797258		0.0127	836000		0.0127	726000
	0.0127424	818220		0.0127366	815701		0.0127453	798665		0.0127	837000		0.0127	727000
	0.0127712	819674		0.0127654	817149		0.0127741	800078		0.0127	839000		0.0128	728000
	0.0128	821141		0.0127943	818594		0.012803	801492		0.0128	840000		0.0128	729000
	0.0128289	822622		0.0128231	820043		0.0128318	802910		0.0128	842000		0.0128	731000
	0.0128577	824118		0.012852	821498		0.0128606	804320		0.0128	843000		0.0128	732000
	0.0128866	825626		0.0128808	822965		0.0128895	805715		0.0129	845000		0.0129	733000
	0.0129154	827150		0.0129096	824442		0.0129183	807121		0.0129	846000		0.0129	735000
	0.0129442	828682		0.0129385	825932		0.0129472	808536		0.0129	848000		0.0129	736000
	0.0129731	830220		0.0129673	827440		0.012976	809972		0.013	849000		0.013	737000
	0.0130019	831740		0.0129962	828969		0.0130048	811427		0.013	851000		0.013	739000
	0.0130308	833268		0.013025	830505		0.0130337	812898		0.013	852000		0.013	740000
	0.0130596	834814		0.0130538	832028		0.0130625	814379		0.013	854000		0.013	741000
	0.0130884	836361		0.0130827	833564		0.0130914	815863		0.0131	855000		0.0131	743000
	0.0131173	837912		0.0131115	835107		0.0131202	817345		0.0131	857000		0.0131	744000
	0.0131461	839464		0.0131404	836652		0.013149	818824		0.0131	859000		0.0131	745000
	0.013175	841019		0.0131692	838203		0.0131779	820295		0.0132	860000		0.0132	746000
	0.0132038	842570		0.013198	839753		0.0132067	821756		0.0132	862000		0.0132	748000
	0.0132326	844073		0.0132269	841294		0.0132355	823208		0.0132	863000		0.0132	749000
	0.0132615	845565		0.0132557	842791		0.0132644	824653		0.0132	865000		0.0132	750000
	0.0132903	847057		0.0132846	844278		0.0132932	826095		0.0133	866000		0.0133	752000
	0.0133192	848555		0.0133134	845759		0.0133221	827537		0.0133	868000		0.0133	753000
	0.013348	850056		0.0133422	847231		0.0133509	828965		0.0133	869000		0.0133	754000
	0.0133768	851555		0.0133711	848698		0.0133797	830394		0.0134	871000		0.0134	756000
	0.0134057	853056		0.0133999	850167		0.0134086	831841		0.0134	872000		0.0134	757000
	0.0134345	854555		0.0134288	851639		0.0134374	833313		0.0134	874000		0.0134	758000
	0.0134634	856056		0.0134576	853115		0.0134663	834770		0.0134	875000		0.0134	760000
	0.0134922	857557		0.0134864	854599		0.0134951	836243		0.0135	877000		0.0135	761000
	0.013521	859055		0.0135153	856084		0.0135239	837718		0.0135	879000		0.0135	762000
	0.0135499	860549		0.0135441	857568		0.0135528	839197		0.0135	880000		0.0135	764000
	0.0135787	862042		0.013573	859052		0.0135816	840681		0.0136	882000		0.0136	765000
	0.0136076	863535		0.0136018	860536		0.0136105	842173		0.0136	883000		0.0136	766000
	0.0136364	865023		0.0136306	862020		0.0136393	843667		0.0136	885000		0.0136	768000
	0.0136652	866508		0.0136595	863503		0.0136681	845157		0.0136	886000		0.0137	769000
	0.0136941	867985		0.0136883	864986		0.013697	846642		0.0137	888000		0.0137	770000
	0.0137229	869455		0.0137171	866465		0.0137258	848116		0.0137	889000		0.0137	771000
	0.0137518	870918		0.013746	867936		0.0137547	849583		0.0137	891000		0.0137	773000
	0.0137806	872355		0.0137748	869400		0.0137835	851048		0.0138	892000		0.0138	774000
	0.0138094	873753		0.0138037	870822		0.0138123	852513		0.0138	894000		0.0138	775000
	0.0138383	875143		0.0138325	872223		0.0138412	853980		0.0138	895000		0.0138	777000
	0.0138671	876527		0.0138613	873627		0.01387	855451		0.0138	897000		0.0139	778000
	0.013896	877909		0.0138902	875035		0.0138989	856927		0.0139	898000		0.0139	779000
	0.0139248	879297		0.013919	876447		0.0139277	858412		0.0139	900000		0.0139	780000
	0.0139536	880690		0.0139479	877869		0.0139565	859902		0.0139	901000		0.0139	782000
	0.0139825	882086		0.0139767	879302		0.0139854	861363		0.014	903000		0.014	783000
	0.0140113	883486		0.0140055	880734		0.0140142	862814		0.014	904000		0.014	784000
	0.0140402	884896		0.0140344	882166		0.0140431	864267		0.014	906000		0.014	786000
	0.014069	886314		0.0140632	883604		0.0140719	865720		0.014	907000		0.0141	787000
	0.0140978	887738		0.0140921	885052		0.0141007	867176		0.0141	908000		0.0141	788000
	0.0141267	889160		0.0141209	886505		0.0141296	868637		0.0141	910000		0.0141	790000
	0.0141555	890570		0.0141497	887962		0.0141584	870092		0.0141	912000		0.0141	791000
	0.0141844	891985		0.0141786	889423		0.0141873	871544		0.0142	913000		0.0142	792000
	0.0142132	893403		0.0142074	890873		0.0142161	873007		0.0142	915000		0.0142	794000
	0.014242	894808		0.0142363	892308		0.0142449	874475		0.0142	916000		0.0142	795000
	0.0142709	896175		0.0142651	893701		0.0142738	875948		0.0142	918000		0.0143	796000
	0.0142997	897547		0.0142939	895085		0.0143026	877421		0.0143	919000		0.0143	798000
	0.0143286	898926		0.0143228	896469		0.0143315	878891		0.0143	921000		0.0143	799000
	0.0143574	900305		0.0143516	897853		0.0143603	880352		0.0143	922000		0.0143	800000
	0.0143862	901671		0.0143805	899233		0.0143891	881800		0.0144	924000		0.0144	802000
	0.0144151	903021		0.0144093	900597		0.014418	883219		0.0144	925000		0.0144	803000
	0.0144439	904346		0.0144381	901932		0.0144468	884545		0.0144	927000		0.0144	804000
	0.0144727	905644		0.014467	903236		0.0144757	885805		0.0144	928000		0.0145	806000
	0.0145016	906908		0.0144958	904516		0.0145045	887020		0.0145	930000		0.0145	807000
	0.0145304	908127		0.0145247	905762		0.0145333	888196		0.0145	931000		0.0145	808000
	0.0145593	909272		0.0145535	906940		0.0145622	889321		0.0145	933000		0.0145	809000
	0.0145881	910327		0.0145823	908040		0.014591	890396		0.0146	934000		0.0146	811000
	0.0146169	911319		0.0146112	909086		0.0146199	891417		0.0146	935000		0.0146	812000
	0.0146458	912270		0.01464	910089		0.0146487	892376		0.0146	937000		0.0146	813000
	0.0146746	913196		0.0146689	911054		0.0146775	893283		0.0147	938000		0.0147	814000
	0.0147035	914104		0.0146977	911987		0.0147064	894159		0.0147	939000		0.0147	815000
	0.0147323	914997		0.0147265	912896		0.0147352	894991		0.0147	940000		0.0147	816000
	0.0147611	915877		0.0147554	913788		0.0147641	895813		0.0147	941000		0.0147	817000
	0.01479	916757		0.0147842	914671		0.0147929	896643		0.0148	942000		0.0148	818000
	0.0148188	917636		0.0148131	915557		0.0148217	897495		0.0148	943000		0.0148	819000
	0.0148477	918501		0.0148419	916445		0.0148506	898388		0.0148	944000		0.0148	820000
	0.0148765	919395		0.0148707	917345		0.0148794	899320		0.0149	945000		0.0149	821000
	0.0149053	920319		0.0148996	918284		0.0149082	900288		0.0149	946000		0.0149	823000
	0.0149342	921269		0.0149284	919247		0.0149371	901281		0.0149	947000		0.0149	824000
	0.014963	922238		0.0149572	920227		0.0149659	902300		0.0149	949000		0.0149	825000
	0.0149919	923221		0.0149861	921224		0.0149948	903348		0.015	950000		0.015	826000
	0.0150207	924230		0.0150149	922236		0.0150236	904424		0.015	951000		0.015	827000
	0.0150495	925270		0.0150438	923272		0.0150524	905530		0.015	952000		0.015	828000
	0.0150784	926339		0.0150726	924349		0.0150813	906654		0.0151	953000		0.0151	829000
	0.0151072	927445		0.0151014	925464		0.0151101	907800		0.0151	954000		0.0151	831000
	0.0151361	928588		0.0151303	926622		0.015139	908966		0.0151	955000		0.0151	832000
	0.0151649	929767		0.0151591	927823		0.0151678	910155		0.0151	957000		0.0152	833000
	0.0151937	930988		0.015188	929056		0.0151966	911367		0.0152	958000		0.0152	834000
	0.0152226	932249		0.0152168	930313		0.0152255	912587		0.0152	959000		0.0152	835000
	0.0152514	933543		0.0152456	931595		0.0152543	913830		0.0152	961000		0.0152	836000
	0.0152803	934870		0.0152745	932902		0.0152832	915104		0.0153	962000		0.0153	838000
	0.0153091	936220		0.0153033	934237		0.015312	916396		0.0153	963000		0.0153	839000
	0.0153379	937576		0.0153322	935590		0.0153408	917702		0.0153	965000		0.0153	840000
	0.0153668	938945		0.015361	936942		0.0153697	919026		0.0153	966000		0.0154	841000
	0.0153956	940334		0.0153898	938308		0.0153985	920364		0.0154	968000		0.0154	843000
	0.0154244	941747		0.0154187	939699		0.0154274	921715		0.0154	969000		0.0154	844000
	0.0154533	943172		0.0154475	941109		0.0154562	923078		0.0154	971000		0.0154	845000
	0.0154821	944610		0.0154764	942537		0.015485	924457		0.0155	972000		0.0155	846000
	0.015511	946058		0.0155052	943976		0.0155139	925853		0.0155	974000		0.0155	847000
	0.0155398	947508		0.015534	945424		0.0155427	927259		0.0155	975000		0.0155	849000
	0.0155686	948964		0.0155629	946868		0.0155716	928664		0.0155	977000		0.0156	850000
	0.0155975	950427		0.0155917	948309		0.0156004	930050		0.0156	978000		0.0156	851000
	0.0156263	951900		0.0156206	949757		0.0156292	931451		0.0156	979000		0.0156	852000
	0.0156552	953385		0.0156494	951214		0.0156581	932863		0.0156	981000		0.0156	854000
	0.015684	954878		0.0156782	952681		0.0156869	934281		0.0157	982000		0.0157	855000
	0.0157128	956376		0.0157071	954159		0.0157158	935710		0.0157	984000		0.0157	856000
	0.0157417	957870		0.0157359	955641		0.0157446	937155		0.0157	985000		0.0157	857000
	0.0157705	959359		0.0157647	957123		0.0157734	938619		0.0157	987000		0.0158	859000
	0.0157994	960839		0.0157936	958598		0.0158023	940093		0.0158	988000		0.0158	860000
	0.0158282	962271		0.0158224	960047		0.0158311	941575		0.0158	989000		0.0158	861000
	0.015857	963703		0.0158513	961454		0.0158599	943071		0.0158	991000		0.0158	863000
	0.0158859	965137		0.0158801	962865		0.0158888	944579		0.0159	992000		0.0159	864000
	0.0159147	966574		0.0159089	964283		0.0159176	946091		0.0159	994000		0.0159	865000
	0.0159436	968005		0.0159378	965702		0.0159465	947604		0.0159	995000		0.0159	867000
	0.0159724	969425		0.0159666	967121		0.0159753	949115		0.0159	996000		0.016	868000
	0.0160012	970844		0.0159955	968541		0.0160041	950621		0.016	998000		0.016	870000
	0.0160301	972263		0.0160243	969961		0.016033	952085		0.016	999000		0.016	871000
	0.0160589	973678		0.0160531	971379		0.0160618	953534		0.016	1000000		0.016	872000
	0.0160877	975092		0.016082	972795		0.0160907	954975		0.0161	1000000		0.0161	874000
	0.0161166	976504		0.0161108	974217		0.0161195	956410		0.0161	1000000		0.0161	875000
	0.0161454	977912		0.0161397	975642		0.0161483	957842		0.0161	1010000		0.0161	876000
	0.0161743	979319		0.0161685	977067		0.0161772	959269		0.0162	1010000		0.0162	878000
	0.0162031	980728		0.0161973	978488		0.016206	960688		0.0162	1010000		0.0162	879000
	0.0162319	982135		0.0162262	979904		0.0162349	962095		0.0162	1010000		0.0162	880000
	0.0162608	983499		0.016255	981318		0.0162637	963494		0.0162	1010000		0.0162	882000
	0.0162896	984855		0.0162839	982685		0.0162925	964884		0.0163	1010000		0.0163	883000
	0.0163185	986210		0.0163127	984052		0.0163214	966267		0.0163	1010000		0.0163	884000
	0.0163473	987568		0.0163415	985415		0.0163502	967643		0.0163	1020000		0.0163	886000
	0.0163761	988929		0.0163704	986778		0.0163791	969013		0.0164	1020000		0.0164	887000
	0.016405	990285		0.0163992	988144		0.0164079	970379		0.0164	1020000		0.0164	888000
	0.0164338	991639		0.016428	989509		0.0164367	971736		0.0164	1020000		0.0164	889000
	0.0164627	992989		0.0164569	990867		0.0164656	973087		0.0164	1020000		0.0164	891000
	0.0164915	994338		0.0164857	992228		0.0164944	974415		0.0165	1020000		0.0165	892000
	0.0165203	995683		0.0165146	993587		0.0165232	975713		0.0165	1020000		0.0165	893000
	0.0165492	997029		0.0165434	994949		0.0165521	977010		0.0165	1030000		0.0165	895000
	0.016578	998367		0.0165722	996308		0.0165809	978304		0.0166	1030000		0.0166	896000
	0.0166068	999698		0.0166011	997658		0.0166098	979591		0.0166	1030000		0.0166	897000
	0.0166357	1.00102e+06		0.0166299	999005		0.0166386	980874		0.0166	1030000		0.0166	898000
	0.0166645	1.00235e+06		0.0166588	1.00035e+06		0.0166674	982152		0.0166	1030000		0.0167	900000
	0.0166934	1.00368e+06		0.0166876	1.0017e+06		0.0166963	983431		0.0167	1030000		0.0167	901000
	0.0167222	1.005e+06		0.0167164	1.00304e+06		0.0167251	984709		0.0167	1030000		0.0167	902000
	0.016751	1.00631e+06		0.0167453	1.00438e+06		0.016754	985988		0.0167	1040000		0.0167	903000
	0.0167799	1.00763e+06		0.0167741	1.00571e+06		0.0167828	987272		0.0168	1040000		0.0168	905000
	0.0168087	1.00894e+06		0.016803	1.00704e+06		0.0168116	988556		0.0168	1040000		0.0168	906000
	0.0168376	1.01024e+06		0.0168318	1.00837e+06		0.0168405	989837		0.0168	1040000		0.0168	907000
	0.0168664	1.01154e+06		0.0168606	1.00969e+06		0.0168693	991120		0.0168	1040000		0.0169	908000
	0.0168952	1.01283e+06		0.0168895	1.011e+06		0.0168982	992408		0.0169	1040000		0.0169	910000
	0.0169241	1.01412e+06		0.0169183	1.01231e+06		0.016927	993697		0.0169	1040000		0.0169	911000
	0.0169529	1.0154e+06		0.0169471	1.01362e+06		0.0169558	994986		0.0169	1050000		0.0169	912000
	0.0169818	1.01664e+06		0.016976	1.01491e+06		0.0169847	996271		0.017	1050000		0.017	913000
	0.0170106	1.01787e+06		0.0170048	1.01616e+06		0.0170135	997552		0.017	1050000		0.017	914000
	0.0170394	1.01909e+06		0.0170337	1.01741e+06		0.0170423	998828		0.017	1050000		0.017	916000
	0.0170683	1.0203e+06		0.0170625	1.01865e+06		0.0170712	1.0001e+06		0.017	1050000		0.0171	917000
	0.0170971	1.0215e+06		0.0170913	1.01988e+06		0.0171	1.00136e+06		0.0171	1050000		0.0171	918000
	0.0171259	1.0227e+06		0.0171202	1.02112e+06		0.0171289	1.00262e+06		0.0171	1050000		0.0171	919000
	0.0171548	1.0239e+06		0.017149	1.02236e+06		0.0171577	1.00387e+06		0.0171	1060000		0.0171	920000
	0.0171836	1.02511e+06		0.0171779	1.02359e+06		0.0171865	1.00512e+06		0.0172	1060000		0.0172	922000
	0.0172125	1.02632e+06		0.0172067	1.02483e+06		0.0172154	1.00635e+06		0.0172	1060000		0.0172	923000
	0.0172413	1.02755e+06		0.0172355	1.02608e+06		0.0172442	1.00757e+06		0.0172	1060000		0.0172	924000
	0.0172701	1.02878e+06		0.0172644	1.02733e+06		0.0172731	1.00878e+06		0.0172	1060000		0.0173	925000
	0.017299	1.03002e+06		0.0172932	1.02858e+06		0.0173019	1.00999e+06		0.0173	1060000		0.0173	926000
	0.0173278	1.03126e+06		0.017322	1.02984e+06		0.0173307	1.0112e+06		0.0173	1060000		0.0173	927000
	0.0173567	1.0325e+06		0.0173509	1.03109e+06		0.0173596	1.01242e+06		0.0173	1060000		0.0173	928000
	0.0173855	1.03374e+06		0.0173797	1.03235e+06		0.0173884	1.01364e+06		0.0174	1070000		0.0174	929000
	0.0174143	1.03499e+06		0.0174086	1.03361e+06		0.0174173	1.01486e+06		0.0174	1070000		0.0174	930000
	0.0174432	1.03625e+06		0.0174374	1.03488e+06		0.0174461	1.01608e+06		0.0174	1070000		0.0174	931000
	0.017472	1.03751e+06		0.0174662	1.03615e+06		0.0174749	1.0173e+06		0.0174	1070000		0.0175	933000
	0.0175008	1.03877e+06		0.0174951	1.03743e+06		0.0175038	1.01852e+06		0.0175	1070000		0.0175	934000
	0.0175297	1.04004e+06		0.0175239	1.03871e+06		0.0175326	1.01974e+06		0.0175	1070000		0.0175	935000
	0.0175585	1.0413e+06		0.0175528	1.03999e+06		0.0175614	1.02096e+06		0.0175	1070000		0.0175	936000
	0.0175874	1.04254e+06		0.0175816	1.04127e+06		0.0175903	1.02219e+06		0.0176	1080000		0.0176	937000
	0.0176162	1.04379e+06		0.0176104	1.04253e+06		0.0176191	1.02341e+06		0.0176	1080000		0.0176	938000
	0.017645	1.04503e+06		0.0176393	1.04378e+06		0.017648	1.02464e+06		0.0176	1080000		0.0176	939000
	0.0176739	1.04627e+06		0.0176681	1.04504e+06		0.0176768	1.02587e+06		0.0177	1080000		0.0177	941000
	0.0177027	1.04752e+06		0.017697	1.04628e+06		0.0177056	1.0271e+06		0.0177	1080000		0.0177	942000
	0.0177316	1.04876e+06		0.0177258	1.04753e+06		0.0177345	1.02833e+06		0.0177	1080000		0.0177	943000
	0.0177604	1.05e+06		0.0177546	1.04878e+06		0.0177633	1.02956e+06		0.0177	1080000		0.0177	944000
	0.0177892	1.05124e+06		0.0177835	1.05003e+06		0.0177922	1.03079e+06		0.0178	1080000		0.0178	945000
	0.0178181	1.05246e+06		0.0178123	1.05125e+06		0.017821	1.03202e+06		0.0178	1090000		0.0178	946000
	0.0178469	1.05368e+06		0.0178411	1.05247e+06		0.0178498	1.03326e+06		0.0178	1090000		0.0178	947000
	0.0178758	1.0549e+06		0.01787	1.0537e+06		0.0178787	1.0345e+06		0.0179	1090000		0.0179	949000
	0.0179046	1.05612e+06		0.0178988	1.05492e+06		0.0179075	1.03574e+06		0.0179	1090000		0.0179	950000
	0.0179334	1.05734e+06		0.0179277	1.05614e+06		0.0179363	1.03697e+06		0.0179	1090000		0.0179	951000
	0.0179623	1.05856e+06		0.0179565	1.05736e+06		0.0179652	1.0382e+06		0.0179	1090000		0.0179	952000
	0.0179911	1.05979e+06		0.0179853	1.05858e+06		0.017994	1.03942e+06		0.018	1090000		0.018	953000
	0.0180199	1.06101e+06		0.0180142	1.0598e+06		0.0180229	1.04064e+06		0.018	1100000		0.018	954000
	0.0180488	1.06222e+06		0.018043	1.06102e+06		0.0180517	1.04184e+06		0.018	1100000		0.018	955000
	0.0180776	1.06343e+06		0.0180719	1.06223e+06		0.0180805	1.04303e+06		0.0181	1100000		0.0181	956000
	0.0181065	1.06464e+06		0.0181007	1.06345e+06		0.0181094	1.04421e+06		0.0181	1100000		0.0181	957000
	0.0181353	1.06583e+06		0.0181295	1.06465e+06		0.0181382	1.04538e+06		0.0181	1100000		0.0181	959000
	0.0181641	1.06702e+06		0.0181584	1.06585e+06		0.0181671	1.04655e+06		0.0181	1100000		0.0181	960000
	0.018193	1.0682e+06		0.0181872	1.06704e+06		0.0181959	1.04772e+06		0.0182	1100000		0.0182	961000
	0.0182218	1.06937e+06		0.018216	1.06823e+06		0.0182247	1.04889e+06		0.0182	1100000		0.0182	962000
	0.0182507	1.07053e+06		0.0182449	1.0694e+06		0.0182536	1.05005e+06		0.0182	1110000		0.0182	963000
	0.0182795	1.07168e+06		0.0182737	1.07056e+06		0.0182824	1.05123e+06		0.0183	1110000		0.0183	964000
	0.0183083	1.07282e+06		0.0183026	1.0717e+06		0.0183112	1.05239e+06		0.0183	1110000		0.0183	965000
	0.0183372	1.07392e+06		0.0183314	1.07281e+06		0.0183401	1.05356e+06		0.0183	1110000		0.0183	966000
	0.018366	1.075e+06		0.0183602	1.0739e+06		0.0183689	1.05473e+06		0.0183	1110000		0.0184	967000
	0.0183948	1.07606e+06		0.0183891	1.07497e+06		0.0183978	1.05589e+06		0.0184	1110000		0.0184	968000
	0.0184237	1.07712e+06		0.0184179	1.07603e+06		0.0184266	1.05706e+06		0.0184	1110000		0.0184	969000
	0.0184525	1.07818e+06		0.0184468	1.07708e+06		0.0184554	1.05822e+06		0.0184	1110000		0.0184	970000
	0.0184814	1.07924e+06		0.0184756	1.07813e+06		0.0184843	1.05938e+06		0.0185	1120000		0.0185	971000
	0.0185102	1.08031e+06		0.0185044	1.07918e+06		0.0185131	1.06053e+06		0.0185	1120000		0.0185	972000
	0.018539	1.08139e+06		0.0185333	1.08023e+06		0.018542	1.06167e+06		0.0185	1120000		0.0185	973000
	0.0185679	1.08247e+06		0.0185621	1.08129e+06		0.0185708	1.06277e+06		0.0185	1120000		0.0186	974000
	0.0185967	1.08355e+06		0.0185909	1.08234e+06		0.0185996	1.06388e+06		0.0186	1120000		0.0186	975000
	0.0186256	1.08464e+06		0.0186198	1.0834e+06		0.0186285	1.06499e+06		0.0186	1120000		0.0186	976000
	0.0186544	1.08572e+06		0.0186486	1.08445e+06		0.0186573	1.06611e+06		0.0186	1120000		0.0186	977000
	0.0186832	1.0868e+06		0.0186775	1.08551e+06		0.0186861	1.06724e+06		0.0187	1120000		0.0187	979000
	0.0187121	1.08787e+06		0.0187063	1.08657e+06		0.018715	1.06837e+06		0.0187	1130000		0.0187	980000
	0.0187409	1.08894e+06		0.0187351	1.08763e+06		0.0187438	1.06951e+06		0.0187	1130000		0.0187	981000
	0.0187697	1.09002e+06		0.018764	1.08869e+06		0.0187727	1.07066e+06		0.0187	1130000		0.0188	982000
	0.0187986	1.09111e+06		0.0187928	1.08976e+06		0.0188015	1.07181e+06		0.0188	1130000		0.0188	983000
	0.0188274	1.09221e+06		0.0188216	1.09083e+06		0.0188303	1.07295e+06		0.0188	1130000		0.0188	984000
	0.0188563	1.09331e+06		0.0188505	1.09192e+06		0.0188592	1.07408e+06		0.0188	1130000		0.0188	986000
	0.0188851	1.09442e+06		0.0188793	1.09302e+06		0.018888	1.07521e+06		0.0189	1130000		0.0189	987000
	0.0189139	1.09554e+06		0.0189082	1.09413e+06		0.0189169	1.07634e+06		0.0189	1130000		0.0189	988000
	0.0189428	1.09666e+06		0.018937	1.09527e+06		0.0189457	1.07746e+06		0.0189	1130000		0.0189	989000
	0.0189716	1.09779e+06		0.0189658	1.09645e+06		0.0189745	1.07859e+06		0.0189	1140000		0.019	990000
	0.0190004	1.09893e+06		0.0189947	1.09767e+06		0.0190034	1.07974e+06		0.019	1140000		0.019	991000
	0.0190293	1.10009e+06		0.0190235	1.0989e+06		0.0190322	1.0809e+06		0.019	1140000		0.019	993000
	0.0190581	1.10128e+06		0.0190524	1.10013e+06		0.019061	1.08209e+06		0.019	1140000		0.019	994000
	0.019087	1.10248e+06		0.0190812	1.10137e+06		0.0190899	1.0833e+06		0.0191	1140000		0.0191	995000
	0.0191158	1.10369e+06		0.01911	1.10263e+06		0.0191187	1.08451e+06		0.0191	1140000		0.0191	996000
	0.0191446	1.10491e+06		0.0191389	1.10392e+06		0.0191476	1.08574e+06		0.0191	1140000		0.0191	997000
	0.0191735	1.10615e+06		0.0191677	1.10522e+06		0.0191764	1.08697e+06		0.0192	1140000		0.0192	999000
	0.0192023	1.10741e+06		0.0191965	1.10654e+06		0.0192052	1.08821e+06		0.0192	1150000		0.0192	1000000
	0.0192312	1.10868e+06		0.0192254	1.10787e+06		0.0192341	1.08945e+06		0.0192	1150000		0.0192	1000000
	0.01926	1.10996e+06		0.0192542	1.10919e+06		0.0192629	1.0907e+06		0.0192	1150000		0.0192	1000000
	0.0192888	1.11124e+06		0.0192831	1.1105e+06		0.0192918	1.09197e+06		0.0193	1150000		0.0193	1000000
	0.0193177	1.1125e+06		0.0193119	1.11181e+06		0.0193206	1.09322e+06		0.0193	1150000		0.0193	1000000
	0.0193465	1.11377e+06		0.0193407	1.11312e+06		0.0193494	1.09448e+06		0.0193	1150000		0.0193	1010000
	0.0193753	1.11504e+06		0.0193696	1.11443e+06		0.0193783	1.09574e+06		0.0194	1150000		0.0194	1010000
	0.0194042	1.11632e+06		0.0193984	1.11573e+06		0.0194071	1.097e+06		0.0194	1150000		0.0194	1010000
	0.019433	1.11759e+06		0.0194273	1.11703e+06		0.0194359	1.09826e+06		0.0194	1160000		0.0194	1010000
	0.0194619	1.11887e+06		0.0194561	1.11833e+06		0.0194648	1.09955e+06		0.0194	1160000		0.0194	1010000
	0.0194907	1.12015e+06		0.0194849	1.11964e+06		0.0194936	1.10083e+06		0.0195	1160000		0.0195	1010000
	0.0195195	1.12143e+06		0.0195138	1.12094e+06		0.0195225	1.10211e+06		0.0195	1160000		0.0195	1010000
	0.0195484	1.12272e+06		0.0195426	1.12224e+06		0.0195513	1.1034e+06		0.0195	1160000		0.0195	1020000
	0.0195772	1.124e+06		0.0195714	1.12355e+06		0.0195801	1.10469e+06		0.0196	1160000		0.0196	1020000
	0.0196061	1.12529e+06		0.0196003	1.12485e+06		0.019609	1.10597e+06		0.0196	1160000		0.0196	1020000
	0.0196349	1.12658e+06		0.0196291	1.12614e+06		0.0196378	1.10725e+06		0.0196	1170000		0.0196	1020000
	0.0196637	1.12784e+06		0.019658	1.12741e+06		0.0196666	1.10855e+06		0.0196	1170000		0.0196	1020000
	0.0196926	1.12911e+06		0.0196868	1.12868e+06		0.0196955	1.10984e+06		0.0197	1170000		0.0197	1020000
	0.0197214	1.13037e+06		0.0197156	1.12994e+06		0.0197243	1.11114e+06		0.0197	1170000		0.0197	1020000
	0.0197502	1.13164e+06		0.0197445	1.13119e+06		0.0197532	1.11243e+06		0.0197	1170000		0.0197	1020000
	0.0197791	1.13291e+06		0.0197733	1.13243e+06		0.019782	1.11372e+06		0.0198	1170000		0.0198	1020000
	0.0198079	1.13417e+06		0.0198021	1.13367e+06		0.0198108	1.11501e+06		0.0198	1170000		0.0198	1030000
	0.0198368	1.13543e+06		0.019831	1.13491e+06		0.0198397	1.11629e+06		0.0198	1180000		0.0198	1030000
	0.0198656	1.13669e+06		0.0198598	1.13615e+06		0.0198685	1.11757e+06		0.0198	1180000		0.0199	1030000
	0.0198944	1.1379e+06		0.0198887	1.13739e+06		0.0198974	1.11884e+06		0.0199	1180000		0.0199	1030000
	0.0199233	1.13909e+06		0.0199175	1.13859e+06		0.0199262	1.12009e+06		0.0199	1180000		0.0199	1030000
	0.0199521	1.14026e+06		0.0199463	1.13978e+06		0.019955	1.12134e+06		0.0199	1180000		0.0199	1030000
	0.0199809	1.14144e+06		0.0199752	1.14097e+06		0.0199839	1.12258e+06		0.02	1180000		0.02	1030000
	0.0200098	1.14262e+06		0.020004	1.14217e+06		0.0200127	1.12381e+06		0.02	1180000		0.02	1030000
	0.0200386	1.1438e+06		0.0200329	1.14337e+06		0.0200415	1.12504e+06		0.02	1180000		0.02	1030000
	0.0200675	1.145e+06		0.0200617	1.14456e+06		0.0200704	1.12626e+06		0.02	1190000		0.0201	1040000
	0.0200963	1.14619e+06		0.0200905	1.14574e+06		0.0200992	1.12748e+06		0.0201	1190000		0.0201	1040000
	0.0201251	1.14737e+06		0.0201194	1.14692e+06		0.0201281	1.1287e+06		0.0201	1190000		0.0201	1040000
	0.020154	1.14856e+06		0.0201482	1.1481e+06		0.0201569	1.12991e+06		0.0201	1190000		0.0201	1040000
	0.0201828	1.14975e+06		0.020177	1.14927e+06		0.0201857	1.13108e+06		0.0202	1190000		0.0202	1040000
	0.0202117	1.15095e+06		0.0202059	1.15044e+06		0.0202146	1.13224e+06		0.0202	1190000		0.0202	1040000
	0.0202405	1.15215e+06		0.0202347	1.15161e+06		0.0202434	1.1334e+06		0.0202	1190000		0.0202	1040000
	0.0202693	1.15334e+06		0.0202636	1.15278e+06		0.0202722	1.13456e+06		0.0202	1200000		0.0203	1040000
	0.0202982	1.15454e+06		0.0202924	1.15395e+06		0.0203011	1.13572e+06		0.0203	1200000		0.0203	1040000
	0.020327	1.15574e+06		0.0203212	1.1551e+06		0.0203299	1.13687e+06		0.0203	1200000		0.0203	1050000
	0.0203558	1.15693e+06		0.0203501	1.15625e+06		0.0203588	1.13803e+06		0.0203	1200000		0.0203	1050000
	0.0203847	1.1581e+06		0.0203789	1.15738e+06		0.0203876	1.13919e+06		0.0204	1200000		0.0204	1050000
	0.0204135	1.15928e+06		0.0204077	1.1585e+06		0.0204164	1.14034e+06		0.0204	1200000		0.0204	1050000
	0.0204424	1.16044e+06		0.0204366	1.15961e+06		0.0204453	1.14147e+06		0.0204	1200000		0.0204	1050000
	0.0204712	1.1616e+06		0.0204654	1.16071e+06		0.0204741	1.14259e+06		0.0204	1200000		0.0205	1050000
	0.0205	1.16274e+06		0.0204943	1.1618e+06		0.020503	1.14368e+06		0.0205	1210000		0.0205	1050000
	0.0205289	1.16386e+06		0.0205231	1.16288e+06		0.0205318	1.14475e+06		0.0205	1210000		0.0205	1050000
	0.0205577	1.16496e+06		0.0205519	1.16396e+06		0.0205606	1.14581e+06		0.0205	1210000		0.0205	1050000
	0.0205865	1.16604e+06		0.0205808	1.16502e+06		0.0205895	1.14687e+06		0.0206	1210000		0.0206	1060000
	0.0206154	1.1671e+06		0.0206096	1.16607e+06		0.0206183	1.14793e+06		0.0206	1210000		0.0206	1060000
	0.0206442	1.16815e+06		0.0206384	1.16712e+06		0.0206471	1.149e+06		0.0206	1210000		0.0206	1060000
	0.0206731	1.16918e+06		0.0206673	1.16816e+06		0.020676	1.15007e+06		0.0207	1210000		0.0207	1060000
	0.0207019	1.17021e+06		0.0206961	1.16921e+06		0.0207048	1.15116e+06		0.0207	1210000		0.0207	1060000
	0.0207307	1.17124e+06		0.020725	1.17025e+06		0.0207337	1.15225e+06		0.0207	1220000		0.0207	1060000
	0.0207596	1.17227e+06		0.0207538	1.17131e+06		0.0207625	1.15334e+06		0.0207	1220000		0.0207	1060000
	0.0207884	1.17331e+06		0.0207826	1.17236e+06		0.0207913	1.15443e+06		0.0208	1220000		0.0208	1060000
	0.0208172	1.17434e+06		0.0208115	1.17343e+06		0.0208202	1.15553e+06		0.0208	1220000		0.0208	1060000
	0.0208461	1.17538e+06		0.0208403	1.1745e+06		0.020849	1.15662e+06		0.0208	1220000		0.0208	1070000
	0.0208749	1.17641e+06		0.0208692	1.17558e+06		0.0208778	1.15771e+06		0.0209	1220000		0.0209	1070000
	0.0209038	1.17744e+06		0.020898	1.17664e+06		0.0209067	1.15881e+06		0.0209	1220000		0.0209	1070000
	0.0209326	1.17848e+06		0.0209268	1.17772e+06		0.0209355	1.15991e+06		0.0209	1220000		0.0209	1070000
	0.0209614	1.17952e+06		0.0209557	1.1788e+06		0.0209644	1.16101e+06		0.0209	1220000		0.0209	1070000
	0.0209903	1.18056e+06		0.0209845	1.17988e+06		0.0209932	1.1621e+06		0.021	1230000		0.021	1070000
	0.0210191	1.18161e+06		0.0210133	1.18097e+06		0.021022	1.1632e+06		0.021	1230000		0.021	1070000
	0.0210479	1.18266e+06		0.0210422	1.18205e+06		0.0210509	1.1643e+06		0.021	1230000		0.021	1070000
	0.0210768	1.18372e+06		0.021071	1.18315e+06		0.0210797	1.16541e+06		0.0211	1230000		0.0211	1070000
	0.0211056	1.18478e+06		0.0210999	1.18424e+06		0.0211085	1.16652e+06		0.0211	1230000		0.0211	1080000
	0.0211345	1.18585e+06		0.0211287	1.18534e+06		0.0211374	1.16763e+06		0.0211	1230000		0.0211	1080000
	0.0211633	1.18693e+06		0.0211575	1.18645e+06		0.0211662	1.16874e+06		0.0211	1230000		0.0211	1080000
	0.0211921	1.18801e+06		0.0211864	1.18757e+06		0.0211951	1.16985e+06		0.0212	1230000		0.0212	1080000
	0.021221	1.18909e+06		0.0212152	1.18869e+06		0.0212239	1.17097e+06		0.0212	1240000		0.0212	1080000
	0.0212498	1.19018e+06		0.021244	1.18981e+06		0.0212527	1.1721e+06		0.0212	1240000		0.0212	1080000
	0.0212786	1.19128e+06		0.0212729	1.19095e+06		0.0212816	1.17322e+06		0.0213	1240000		0.0213	1080000
	0.0213075	1.19237e+06		0.0213017	1.19207e+06		0.0213104	1.17432e+06		0.0213	1240000		0.0213	1080000
	0.0213363	1.19348e+06		0.0213306	1.19319e+06		0.0213393	1.17544e+06		0.0213	1240000		0.0213	1080000
	0.0213652	1.19458e+06		0.0213594	1.19431e+06		0.0213681	1.17655e+06		0.0213	1240000		0.0214	1090000
	0.021394	1.19569e+06		0.0213882	1.19543e+06		0.0213969	1.17765e+06		0.0214	1240000		0.0214	1090000
	0.0214228	1.1968e+06		0.0214171	1.19655e+06		0.0214258	1.17876e+06		0.0214	1240000		0.0214	1090000
	0.0214517	1.1979e+06		0.0214459	1.19767e+06		0.0214546	1.17986e+06		0.0214	1240000		0.0214	1090000
	0.0214805	1.19898e+06		0.0214747	1.19879e+06		0.0214834	1.18097e+06		0.0215	1250000		0.0215	1090000
	0.0215093	1.20006e+06		0.0215036	1.19987e+06		0.0215123	1.18207e+06		0.0215	1250000		0.0215	1090000
	0.0215382	1.20114e+06		0.0215324	1.20095e+06		0.0215411	1.18316e+06		0.0215	1250000		0.0215	1090000
	0.021567	1.20222e+06		0.0215613	1.20203e+06		0.02157	1.18426e+06		0.0215	1250000		0.0216	1090000
	0.0215959	1.20331e+06		0.0215901	1.20309e+06		0.0215988	1.18534e+06		0.0216	1250000		0.0216	1090000
	0.0216247	1.20441e+06		0.0216189	1.20416e+06		0.0216276	1.18643e+06		0.0216	1250000		0.0216	1090000
	0.0216535	1.20551e+06		0.0216478	1.20521e+06		0.0216565	1.1875e+06		0.0216	1250000		0.0216	1100000
	0.0216824	1.20662e+06		0.0216766	1.20626e+06		0.0216853	1.18858e+06		0.0217	1250000		0.0217	1100000
	0.0217112	1.20772e+06		0.0217054	1.20731e+06		0.0217141	1.18966e+06		0.0217	1260000		0.0217	1100000
	0.02174	1.20883e+06		0.0217343	1.20836e+06		0.021743	1.19074e+06		0.0217	1260000		0.0217	1100000
	0.0217689	1.20994e+06		0.0217631	1.20942e+06		0.0217718	1.19182e+06		0.0217	1260000		0.0218	1100000
	0.0217977	1.21105e+06		0.021792	1.21048e+06		0.0218007	1.19289e+06		0.0218	1260000		0.0218	1100000
	0.0218266	1.21216e+06		0.0218208	1.21154e+06		0.0218295	1.19394e+06		0.0218	1260000		0.0218	1100000
	0.0218554	1.21327e+06		0.0218496	1.21261e+06		0.0218583	1.195e+06		0.0218	1260000		0.0218	1100000
	0.0218842	1.21437e+06		0.0218785	1.21369e+06		0.0218872	1.19607e+06		0.0219	1260000		0.0219	1100000
	0.0219131	1.21548e+06		0.0219073	1.21477e+06		0.021916	1.19715e+06		0.0219	1260000		0.0219	1100000
	0.0219419	1.21659e+06		0.0219361	1.21586e+06		0.0219448	1.19823e+06		0.0219	1260000		0.0219	1110000
	0.0219707	1.2177e+06		0.021965	1.21696e+06		0.0219737	1.19932e+06		0.0219	1270000		0.022	1110000
	0.0219996	1.2188e+06		0.0219938	1.21807e+06		0.0220025	1.2004e+06		0.022	1270000		0.022	1110000
	0.0220284	1.2199e+06		0.0220227	1.21918e+06		0.0220314	1.20148e+06		0.022	1270000		0.022	1110000
	0.0220573	1.221e+06		0.0220515	1.22029e+06		0.0220602	1.20257e+06		0.022	1270000		0.022	1110000
	0.0220861	1.22209e+06		0.0220803	1.22141e+06		0.022089	1.20366e+06		0.0221	1270000		0.0221	1110000
	0.0221149	1.22319e+06		0.0221092	1.22253e+06		0.0221179	1.20477e+06		0.0221	1270000		0.0221	1110000
	0.0221438	1.22428e+06		0.022138	1.22366e+06		0.0221467	1.20589e+06		0.0221	1270000		0.0221	1110000
	0.0221726	1.22535e+06		0.0221668	1.22478e+06		0.0221755	1.20701e+06		0.0221	1270000		0.0222	1110000
	0.0222014	1.22641e+06		0.0221957	1.22589e+06		0.0222044	1.20815e+06		0.0222	1270000		0.0222	1110000
	0.0222303	1.22747e+06		0.0222245	1.22701e+06		0.0222332	1.20929e+06		0.0222	1280000		0.0222	1120000
	0.0222591	1.22852e+06		0.0222534	1.22814e+06		0.0222621	1.21043e+06		0.0222	1280000		0.0222	1120000
	0.022288	1.22959e+06		0.0222822	1.22926e+06		0.0222909	1.21156e+06		0.0223	1280000		0.0223	1120000
	0.0223168	1.23065e+06		0.022311	1.23039e+06		0.0223197	1.21269e+06		0.0223	1280000		0.0223	1120000
	0.0223456	1.23173e+06		0.0223399	1.23152e+06		0.0223486	1.21382e+06		0.0223	1280000		0.0223	1120000
	0.0223745	1.23281e+06		0.0223687	1.23266e+06		0.0223774	1.21494e+06		0.0224	1280000		0.0224	1120000
	0.0224033	1.2339e+06		0.0223975	1.23379e+06		0.0224062	1.21607e+06		0.0224	1280000		0.0224	1120000
	0.0224321	1.23499e+06		0.0224264	1.23493e+06		0.0224351	1.21718e+06		0.0224	1280000		0.0224	1120000
	0.022461	1.23609e+06		0.0224552	1.23608e+06		0.0224639	1.21829e+06		0.0224	1290000		0.0224	1120000
	0.0224898	1.23719e+06		0.0224841	1.23723e+06		0.0224927	1.2194e+06		0.0225	1290000		0.0225	1120000
	0.0225187	1.2383e+06		0.0225129	1.23839e+06		0.0225216	1.22051e+06		0.0225	1290000		0.0225	1130000
	0.0225475	1.23942e+06		0.0225417	1.23955e+06		0.0225504	1.22162e+06		0.0225	1290000		0.0225	1130000
	0.0225763	1.24054e+06		0.0225706	1.24072e+06		0.0225793	1.22274e+06		0.0226	1290000		0.0226	1130000
	0.0226052	1.24166e+06		0.0225994	1.24188e+06		0.0226081	1.22387e+06		0.0226	1290000		0.0226	1130000
	0.022634	1.24279e+06		0.0226282	1.24305e+06		0.0226369	1.225e+06		0.0226	1290000		0.0226	1130000
	0.0226628	1.24393e+06		0.0226571	1.24419e+06		0.0226658	1.22613e+06		0.0226	1290000		0.0226	1130000
	0.0226917	1.24506e+06		0.0226859	1.24531e+06		0.0226946	1.22727e+06		0.0227	1290000		0.0227	1130000
	0.0227205	1.24617e+06		0.0227147	1.24644e+06		0.0227234	1.2284e+06		0.0227	1300000		0.0227	1130000
	0.0227494	1.24728e+06		0.0227436	1.24757e+06		0.0227523	1.22954e+06		0.0227	1300000		0.0227	1130000
	0.0227782	1.24841e+06		0.0227724	1.2487e+06		0.0227811	1.23067e+06		0.0228	1300000		0.0228	1130000
	0.022807	1.24953e+06		0.0228013	1.24984e+06		0.02281	1.23181e+06		0.0228	1300000		0.0228	1140000
	0.0228359	1.25066e+06		0.0228301	1.25097e+06		0.0228388	1.23295e+06		0.0228	1300000		0.0228	1140000
	0.0228647	1.25179e+06		0.0228589	1.25213e+06		0.0228676	1.23409e+06		0.0228	1300000		0.0229	1140000
	0.0228935	1.25291e+06		0.0228878	1.2533e+06		0.0228965	1.23524e+06		0.0229	1300000		0.0229	1140000
	0.0229224	1.25404e+06		0.0229166	1.25449e+06		0.0229253	1.23638e+06		0.0229	1300000		0.0229	1140000
	0.0229512	1.25517e+06		0.0229454	1.25569e+06		0.0229541	1.23751e+06		0.0229	1310000		0.0229	1140000
	0.0229801	1.2563e+06		0.0229743	1.25689e+06		0.022983	1.23866e+06		0.023	1310000		0.023	1140000
	0.0230089	1.25743e+06		0.0230031	1.25809e+06		0.0230118	1.2398e+06		0.023	1310000		0.023	1140000
	0.0230377	1.25856e+06		0.023032	1.25929e+06		0.0230407	1.24092e+06		0.023	1310000		0.023	1140000
	0.0230666	1.2597e+06		0.0230608	1.26047e+06		0.0230695	1.24196e+06		0.023	1310000		0.0231	1140000
	0.0230954	1.26083e+06		0.0230896	1.26165e+06		0.0230983	1.24291e+06		0.0231	1310000		0.0231	1150000
	0.0231242	1.26196e+06		0.0231185	1.26283e+06		0.0231272	1.24382e+06		0.0231	1310000		0.0231	1150000
	0.0231531	1.2631e+06		0.0231473	1.26402e+06		0.023156	1.24472e+06		0.0231	1310000		0.0231	1150000
	0.0231819	1.26424e+06		0.0231761	1.26521e+06		0.0231848	1.24562e+06		0.0232	1310000		0.0232	1150000
	0.0232107	1.26538e+06		0.023205	1.26638e+06		0.0232137	1.24653e+06		0.0232	1320000		0.0232	1150000
	0.0232396	1.26653e+06		0.0232338	1.26754e+06		0.0232425	1.24745e+06		0.0232	1320000		0.0232	1150000
	0.0232684	1.26768e+06		0.0232627	1.2687e+06		0.0232714	1.24838e+06		0.0232	1320000		0.0233	1150000
	0.0232973	1.26883e+06		0.0232915	1.26985e+06		0.0233002	1.24935e+06		0.0233	1320000		0.0233	1150000
	0.0233261	1.26999e+06		0.0233203	1.27098e+06		0.023329	1.25034e+06		0.0233	1320000		0.0233	1150000
	0.0233549	1.27115e+06		0.0233492	1.2721e+06		0.0233579	1.25136e+06		0.0233	1320000		0.0233	1160000
	0.0233838	1.27231e+06		0.023378	1.27323e+06		0.0233867	1.2524e+06		0.0234	1320000		0.0234	1160000
	0.0234126	1.27347e+06		0.0234068	1.27437e+06		0.0234155	1.25345e+06		0.0234	1320000		0.0234	1160000
	0.0234414	1.27463e+06		0.0234357	1.27552e+06		0.0234444	1.25452e+06		0.0234	1330000		0.0234	1160000
	0.0234703	1.27578e+06		0.0234645	1.27667e+06		0.0234732	1.25561e+06		0.0234	1330000		0.0235	1160000
	0.0234991	1.27693e+06		0.0234933	1.27784e+06		0.023502	1.25673e+06		0.0235	1330000		0.0235	1160000
	0.023528	1.27808e+06		0.0235222	1.27901e+06		0.0235309	1.25788e+06		0.0235	1330000		0.0235	1160000
	0.0235568	1.27922e+06		0.023551	1.2802e+06		0.0235597	1.25905e+06		0.0235	1330000		0.0235	1160000
	0.0235856	1.28037e+06		0.0235799	1.28138e+06		0.0235886	1.26024e+06		0.0236	1330000		0.0236	1170000
	0.0236145	1.28151e+06		0.0236087	1.28255e+06		0.0236174	1.26143e+06		0.0236	1330000		0.0236	1170000
	0.0236433	1.28264e+06		0.0236375	1.28372e+06		0.0236462	1.26262e+06		0.0236	1330000		0.0236	1170000
	0.0236721	1.28377e+06		0.0236664	1.28487e+06		0.0236751	1.26383e+06		0.0236	1340000		0.0237	1170000
	0.023701	1.2849e+06		0.0236952	1.28602e+06		0.0237039	1.26505e+06		0.0237	1340000		0.0237	1170000
	0.0237298	1.28602e+06		0.023724	1.28716e+06		0.0237327	1.26628e+06		0.0237	1340000		0.0237	1170000
	0.0237586	1.28715e+06		0.0237529	1.28829e+06		0.0237616	1.26751e+06		0.0237	1340000		0.0237	1170000
	0.0237875	1.28827e+06		0.0237817	1.28941e+06		0.0237904	1.26873e+06		0.0238	1340000		0.0238	1170000
	0.0238163	1.28939e+06		0.0238106	1.29052e+06		0.0238193	1.26995e+06		0.0238	1340000		0.0238	1170000
	0.0238452	1.29051e+06		0.0238394	1.29163e+06		0.0238481	1.27117e+06		0.0238	1340000		0.0238	1180000
	0.023874	1.29162e+06		0.0238682	1.29273e+06		0.0238769	1.2724e+06		0.0239	1340000		0.0239	1180000
	0.0239028	1.29272e+06		0.0238971	1.29383e+06		0.0239058	1.27362e+06		0.0239	1350000		0.0239	1180000
	0.0239317	1.29382e+06		0.0239259	1.29492e+06		0.0239346	1.27482e+06		0.0239	1350000		0.0239	1180000
	0.0239605	1.2949e+06		0.0239547	1.296e+06		0.0239634	1.27601e+06		0.0239	1350000		0.0239	1180000
	0.0239893	1.29596e+06		0.0239836	1.29706e+06		0.0239923	1.27718e+06		0.024	1350000		0.024	1180000
	0.0240182	1.29699e+06		0.0240124	1.29809e+06		0.0240211	1.27833e+06		0.024	1350000		0.024	1180000
	0.024047	1.29803e+06		0.0240412	1.29911e+06		0.02405	1.27946e+06		0.024	1350000		0.024	1180000
	0.0240759	1.29906e+06		0.0240701	1.30012e+06		0.0240788	1.28058e+06		0.0241	1350000		0.0241	1180000
	0.0241047	1.30008e+06		0.0240989	1.30111e+06		0.0241076	1.28168e+06		0.0241	1350000		0.0241	1180000
	0.0241335	1.30111e+06		0.0241278	1.3021e+06		0.0241365	1.28276e+06		0.0241	1350000		0.0241	1190000
	0.0241624	1.30213e+06		0.0241566	1.30308e+06		0.0241653	1.28383e+06		0.0241	1360000		0.0241	1190000
	0.0241912	1.30315e+06		0.0241854	1.30406e+06		0.0241941	1.2849e+06		0.0242	1360000		0.0242	1190000
	0.02422	1.30417e+06		0.0242143	1.30504e+06		0.024223	1.28598e+06		0.0242	1360000		0.0242	1190000
	0.0242489	1.30519e+06		0.0242431	1.30601e+06		0.0242518	1.28705e+06		0.0242	1360000		0.0242	1190000
	0.0242777	1.30621e+06		0.0242719	1.30698e+06		0.0242806	1.28812e+06		0.0243	1360000		0.0243	1190000
	0.0243065	1.30722e+06		0.0243008	1.30795e+06		0.0243095	1.28919e+06		0.0243	1360000		0.0243	1190000
	0.0243354	1.30822e+06		0.0243296	1.30891e+06		0.0243383	1.29026e+06		0.0243	1360000		0.0243	1190000
	0.0243642	1.30922e+06		0.0243585	1.30987e+06		0.0243672	1.29132e+06		0.0243	1360000		0.0244	1190000
	0.0243931	1.31022e+06		0.0243873	1.31083e+06		0.024396	1.29238e+06		0.0244	1360000		0.0244	1190000
	0.0244219	1.31121e+06		0.0244161	1.31179e+06		0.0244248	1.29344e+06		0.0244	1370000		0.0244	1190000
	0.0244507	1.3122e+06		0.024445	1.31273e+06		0.0244537	1.29451e+06		0.0244	1370000		0.0244	1200000
	0.0244796	1.31318e+06		0.0244738	1.31368e+06		0.0244825	1.2956e+06		0.0245	1370000		0.0245	1200000
	0.0245084	1.31416e+06		0.0245026	1.31462e+06		0.0245113	1.2967e+06		0.0245	1370000		0.0245	1200000
	0.0245372	1.31514e+06		0.0245315	1.31556e+06		0.0245402	1.29781e+06		0.0245	1370000		0.0245	1200000
	0.0245661	1.31611e+06		0.0245603	1.31648e+06		0.024569	1.29893e+06		0.0245	1370000		0.0246	1200000
	0.0245949	1.31707e+06		0.0245891	1.31741e+06		0.0245979	1.30005e+06		0.0246	1370000		0.0246	1200000
	0.0246238	1.31803e+06		0.024618	1.31834e+06		0.0246267	1.30117e+06		0.0246	1370000		0.0246	1200000
	0.0246526	1.31898e+06		0.0246468	1.31926e+06		0.0246555	1.30229e+06		0.0246	1370000		0.0246	1200000
	0.0246814	1.31993e+06		0.0246757	1.32018e+06		0.0246844	1.30342e+06		0.0247	1380000		0.0247	1200000
	0.0247103	1.32088e+06		0.0247045	1.3211e+06		0.0247132	1.30453e+06		0.0247	1380000		0.0247	1200000
	0.0247391	1.32182e+06		0.0247333	1.32201e+06		0.024742	1.30564e+06		0.0247	1380000		0.0247	1210000
	0.0247679	1.32277e+06		0.0247622	1.32293e+06		0.0247709	1.30675e+06		0.0247	1380000		0.0248	1210000
	0.0247968	1.32372e+06		0.024791	1.32384e+06		0.0247997	1.30785e+06		0.0248	1380000		0.0248	1210000
	0.0248256	1.32468e+06		0.0248198	1.32476e+06		0.0248285	1.30893e+06		0.0248	1380000		0.0248	1210000
	0.0248544	1.32563e+06		0.0248487	1.32569e+06		0.0248574	1.31002e+06		0.0248	1380000		0.0248	1210000
	0.0248833	1.32658e+06		0.0248775	1.32664e+06		0.0248862	1.31111e+06		0.0249	1380000		0.0249	1210000
	0.0249121	1.32753e+06		0.0249064	1.32759e+06		0.0249151	1.3122e+06		0.0249	1380000		0.0249	1210000
	0.024941	1.32848e+06		0.0249352	1.32856e+06		0.0249439	1.31329e+06		0.0249	1380000		0.0249	1210000
	0.0249698	1.32943e+06		0.024964	1.32955e+06		0.0249727	1.31437e+06		0.0249	1390000		0.025	1210000
	0.0249986	1.33039e+06		0.0249929	1.33056e+06		0.0250016	1.31544e+06		0.025	1390000		0.025	1210000
	0.0250275	1.33134e+06		0.0250217	1.33159e+06		0.0250304	1.31647e+06		0.025	1390000		0.025	1210000
	0.0250563	1.3323e+06		0.0250505	1.33263e+06		0.0250592	1.3175e+06		0.025	1390000		0.025	1220000
	0.0250851	1.33325e+06		0.0250794	1.33366e+06		0.0250881	1.31851e+06		0.0251	1390000		0.0251	1220000
	0.025114	1.33421e+06		0.0251082	1.3347e+06		0.0251169	1.31952e+06		0.0251	1390000		0.0251	1220000
	0.0251428	1.33518e+06		0.025137	1.33575e+06		0.0251458	1.32052e+06		0.0251	1390000		0.0251	1220000
	0.0251717	1.33617e+06		0.0251659	1.33681e+06		0.0251746	1.32152e+06		0.0251	1390000		0.0252	1220000
	0.0252005	1.33716e+06		0.0251947	1.33787e+06		0.0252034	1.32249e+06		0.0252	1390000		0.0252	1220000
	0.0252293	1.33817e+06		0.0252236	1.33894e+06		0.0252323	1.32345e+06		0.0252	1400000		0.0252	1220000
	0.0252582	1.33918e+06		0.0252524	1.34002e+06		0.0252611	1.3244e+06		0.0252	1400000		0.0252	1220000
	0.025287	1.34021e+06		0.0252812	1.34111e+06		0.0252899	1.32535e+06		0.0253	1400000		0.0253	1220000
	0.0253158	1.34124e+06		0.0253101	1.34221e+06		0.0253188	1.32629e+06		0.0253	1400000		0.0253	1220000
	0.0253447	1.34228e+06		0.0253389	1.34332e+06		0.0253476	1.32722e+06		0.0253	1400000		0.0253	1230000
	0.0253735	1.34331e+06		0.0253677	1.34442e+06		0.0253764	1.32814e+06		0.0254	1400000		0.0254	1230000
	0.0254023	1.34434e+06		0.0253966	1.34552e+06		0.0254053	1.32905e+06		0.0254	1400000		0.0254	1230000
	0.0254312	1.34539e+06		0.0254254	1.34662e+06		0.0254341	1.32994e+06		0.0254	1400000		0.0254	1230000
	0.02546	1.34644e+06		0.0254542	1.34771e+06		0.025463	1.33082e+06		0.0254	1400000		0.0254	1230000
	0.0254889	1.3475e+06		0.0254831	1.34882e+06		0.0254918	1.33169e+06		0.0255	1410000		0.0255	1230000
	0.0255177	1.34857e+06		0.0255119	1.34992e+06		0.0255206	1.33256e+06		0.0255	1410000		0.0255	1230000
	0.0255465	1.34964e+06		0.0255408	1.35103e+06		0.0255495	1.33343e+06		0.0255	1410000		0.0255	1230000
	0.0255754	1.35073e+06		0.0255696	1.35215e+06		0.0255783	1.3343e+06		0.0256	1410000		0.0256	1230000
	0.0256042	1.35182e+06		0.0255984	1.35328e+06		0.0256071	1.33517e+06		0.0256	1410000		0.0256	1240000
	0.025633	1.35293e+06		0.0256273	1.35441e+06		0.025636	1.33606e+06		0.0256	1410000		0.0256	1240000
	0.0256619	1.35404e+06		0.0256561	1.35554e+06		0.0256648	1.33695e+06		0.0256	1410000		0.0256	1240000
	0.0256907	1.35516e+06		0.0256849	1.35667e+06		0.0256936	1.33785e+06		0.0257	1410000		0.0257	1240000
	0.0257195	1.35628e+06		0.0257138	1.3578e+06		0.0257225	1.33875e+06		0.0257	1420000		0.0257	1240000
	0.0257484	1.3574e+06		0.0257426	1.35893e+06		0.0257513	1.33966e+06		0.0257	1420000		0.0257	1240000
	0.0257772	1.35852e+06		0.0257714	1.36005e+06		0.0257802	1.34057e+06		0.0258	1420000		0.0258	1240000
	0.0258061	1.35964e+06		0.0258003	1.36116e+06		0.025809	1.34147e+06		0.0258	1420000		0.0258	1240000
	0.0258349	1.36075e+06		0.0258291	1.36225e+06		0.0258378	1.34237e+06		0.0258	1420000		0.0258	1240000
	0.0258637	1.36185e+06		0.025858	1.36334e+06		0.0258667	1.34327e+06		0.0258	1420000		0.0258	1240000
	0.0258926	1.36294e+06		0.0258868	1.36442e+06		0.0258955	1.34417e+06		0.0259	1420000		0.0259	1250000
	0.0259214	1.36402e+06		0.0259156	1.36549e+06		0.0259243	1.34509e+06		0.0259	1420000		0.0259	1250000
	0.0259502	1.36509e+06		0.0259445	1.36655e+06		0.0259532	1.34601e+06		0.0259	1420000		0.0259	1250000
	0.0259791	1.36616e+06		0.0259733	1.36761e+06		0.025982	1.34694e+06		0.026	1430000		0.026	1250000
	0.0260079	1.36723e+06		0.0260021	1.36868e+06		0.0260108	1.34787e+06		0.026	1430000		0.026	1250000
	0.0260367	1.36827e+06		0.026031	1.36972e+06		0.0260397	1.34882e+06		0.026	1430000		0.026	1250000
	0.0260656	1.36932e+06		0.0260598	1.37075e+06		0.0260685	1.34978e+06		0.026	1430000		0.0261	1250000
	0.0260944	1.37037e+06		0.0260886	1.37179e+06		0.0260974	1.35074e+06		0.0261	1430000		0.0261	1250000
	0.0261233	1.37142e+06		0.0261175	1.37284e+06		0.0261262	1.35171e+06		0.0261	1430000		0.0261	1250000
	0.0261521	1.37246e+06		0.0261463	1.37389e+06		0.026155	1.35271e+06		0.0261	1430000		0.0261	1250000
	0.0261809	1.37351e+06		0.0261752	1.37495e+06		0.0261839	1.35371e+06		0.0262	1430000		0.0262	1260000
	0.0262098	1.37454e+06		0.026204	1.376e+06		0.0262127	1.35472e+06		0.0262	1430000		0.0262	1260000
	0.0262386	1.37558e+06		0.0262328	1.37705e+06		0.0262415	1.35574e+06		0.0262	1440000		0.0262	1260000
	0.0262674	1.37662e+06		0.0262617	1.37809e+06		0.0262704	1.35676e+06		0.0262	1440000		0.0263	1260000
	0.0262963	1.37766e+06		0.0262905	1.37912e+06		0.0262992	1.35777e+06		0.0263	1440000		0.0263	1260000
	0.0263251	1.37869e+06		0.0263193	1.38015e+06		0.026328	1.35878e+06		0.0263	1440000		0.0263	1260000
	0.0263539	1.37971e+06		0.0263482	1.38118e+06		0.0263569	1.3598e+06		0.0263	1440000		0.0263	1260000
	0.0263828	1.38073e+06		0.026377	1.38221e+06		0.0263857	1.36083e+06		0.0264	1440000		0.0264	1260000
	0.0264116	1.38175e+06		0.0264058	1.38323e+06		0.0264146	1.36188e+06		0.0264	1440000		0.0264	1260000
	0.0264405	1.38276e+06		0.0264347	1.38424e+06		0.0264434	1.36293e+06		0.0264	1440000		0.0264	1260000
	0.0264693	1.38376e+06		0.0264635	1.38526e+06		0.0264722	1.364e+06		0.0264	1440000		0.0265	1270000
	0.0264981	1.38477e+06		0.0264924	1.38627e+06		0.0265011	1.36508e+06		0.0265	1450000		0.0265	1270000
	0.026527	1.38577e+06		0.0265212	1.38728e+06		0.0265299	1.36618e+06		0.0265	1450000		0.0265	1270000
	0.0265558	1.38678e+06		0.02655	1.38828e+06		0.0265587	1.3673e+06		0.0265	1450000		0.0265	1270000
	0.0265846	1.38778e+06		0.0265789	1.38929e+06		0.0265876	1.36844e+06		0.0266	1450000		0.0266	1270000
	0.0266135	1.38878e+06		0.0266077	1.39029e+06		0.0266164	1.36959e+06		0.0266	1450000		0.0266	1270000
	0.0266423	1.38978e+06		0.0266365	1.3913e+06		0.0266452	1.37075e+06		0.0266	1450000		0.0266	1270000
	0.0266711	1.39079e+06		0.0266654	1.3923e+06		0.0266741	1.37192e+06		0.0266	1450000		0.0267	1270000
	0.0267	1.39179e+06		0.0266942	1.3933e+06		0.0267029	1.3731e+06		0.0267	1450000		0.0267	1270000
	0.0267288	1.39279e+06		0.026723	1.3943e+06		0.0267318	1.37429e+06		0.0267	1450000		0.0267	1270000
	0.0267577	1.39379e+06		0.0267519	1.3953e+06		0.0267606	1.37549e+06		0.0267	1450000		0.0267	1270000
	0.0267865	1.39479e+06		0.0267807	1.3963e+06		0.0267894	1.37668e+06		0.0268	1460000		0.0268	1280000
	0.0268153	1.3958e+06		0.0268096	1.39729e+06		0.0268183	1.37789e+06		0.0268	1460000		0.0268	1280000
	0.0268442	1.39679e+06		0.0268384	1.39828e+06		0.0268471	1.37909e+06		0.0268	1460000		0.0268	1280000
	0.026873	1.39779e+06		0.0268672	1.39927e+06		0.0268759	1.38029e+06		0.0269	1460000		0.0269	1280000
	0.0269018	1.3988e+06		0.0268961	1.40027e+06		0.0269048	1.38149e+06		0.0269	1460000		0.0269	1280000
	0.0269307	1.39979e+06		0.0269249	1.40126e+06		0.0269336	1.38268e+06		0.0269	1460000		0.0269	1280000
	0.0269595	1.40077e+06		0.0269537	1.40224e+06		0.0269624	1.38386e+06		0.0269	1460000		0.0269	1280000
	0.0269883	1.40175e+06		0.0269826	1.40323e+06		0.0269913	1.38504e+06		0.027	1460000		0.027	1280000
	0.0270172	1.40273e+06		0.0270114	1.40421e+06		0.0270201	1.38622e+06		0.027	1460000		0.027	1280000
	0.027046	1.40372e+06		0.0270402	1.4052e+06		0.027049	1.38739e+06		0.027	1460000		0.027	1280000
	0.0270749	1.40471e+06		0.0270691	1.40619e+06		0.0270778	1.38856e+06		0.0271	1470000		0.0271	1290000
	0.0271037	1.4057e+06		0.0270979	1.40718e+06		0.0271066	1.38971e+06		0.0271	1470000		0.0271	1290000
	0.0271325	1.40671e+06		0.0271268	1.40817e+06		0.0271355	1.39082e+06		0.0271	1470000		0.0271	1290000
	0.0271614	1.40771e+06		0.0271556	1.40917e+06		0.0271643	1.39192e+06		0.0271	1470000		0.0271	1290000
	0.0271902	1.40872e+06		0.0271844	1.41017e+06		0.0271931	1.39301e+06		0.0272	1470000		0.0272	1290000
	0.027219	1.40973e+06		0.0272133	1.41117e+06		0.027222	1.39409e+06		0.0272	1470000		0.0272	1290000
	0.0272479	1.41074e+06		0.0272421	1.41217e+06		0.0272508	1.39514e+06		0.0272	1470000		0.0272	1290000
	0.0272767	1.41175e+06		0.0272709	1.41317e+06		0.0272796	1.39619e+06		0.0273	1470000		0.0273	1290000
	0.0273055	1.41276e+06		0.0272998	1.41418e+06		0.0273085	1.39722e+06		0.0273	1470000		0.0273	1290000
	0.0273344	1.41378e+06		0.0273286	1.41518e+06		0.0273373	1.39825e+06		0.0273	1480000		0.0273	1290000
	0.0273632	1.41479e+06		0.0273574	1.4162e+06		0.0273662	1.39927e+06		0.0273	1480000		0.0273	1290000
	0.0273921	1.4158e+06		0.0273863	1.41721e+06		0.027395	1.40029e+06		0.0274	1480000		0.0274	1300000
	0.0274209	1.41682e+06		0.0274151	1.41823e+06		0.0274238	1.4013e+06		0.0274	1480000		0.0274	1300000
	0.0274497	1.41784e+06		0.027444	1.41925e+06		0.0274527	1.40232e+06		0.0274	1480000		0.0274	1300000
	0.0274786	1.41886e+06		0.0274728	1.42027e+06		0.0274815	1.40334e+06		0.0275	1480000		0.0275	1300000
	0.0275074	1.41988e+06		0.0275016	1.4213e+06		0.0275103	1.40436e+06		0.0275	1480000		0.0275	1300000
	0.0275362	1.42089e+06		0.0275305	1.42233e+06		0.0275392	1.40537e+06		0.0275	1480000		0.0275	1300000
	0.0275651	1.42191e+06		0.0275593	1.42337e+06		0.027568	1.40639e+06		0.0275	1480000		0.0276	1300000
	0.0275939	1.42293e+06		0.0275881	1.42441e+06		0.0275968	1.4074e+06		0.0276	1490000		0.0276	1300000
	0.0276227	1.42396e+06		0.027617	1.42545e+06		0.0276257	1.40841e+06		0.0276	1490000		0.0276	1300000
	0.0276516	1.425e+06		0.0276458	1.42649e+06		0.0276545	1.40943e+06		0.0276	1490000		0.0276	1300000
	0.0276804	1.42604e+06		0.0276746	1.42753e+06		0.0276834	1.41045e+06		0.0277	1490000		0.0277	1300000
	0.0277092	1.42708e+06		0.0277035	1.42858e+06		0.0277122	1.41147e+06		0.0277	1490000		0.0277	1310000
	0.0277381	1.42812e+06		0.0277323	1.42963e+06		0.027741	1.41249e+06		0.0277	1490000		0.0277	1310000
	0.0277669	1.42915e+06		0.0277612	1.43069e+06		0.0277699	1.41351e+06		0.0277	1490000		0.0278	1310000
	0.0277958	1.43018e+06		0.02779	1.43174e+06		0.0277987	1.41453e+06		0.0278	1490000		0.0278	1310000
	0.0278246	1.43121e+06		0.0278188	1.4328e+06		0.0278275	1.41555e+06		0.0278	1490000		0.0278	1310000
	0.0278534	1.43224e+06		0.0278477	1.43386e+06		0.0278564	1.41657e+06		0.0278	1500000		0.0278	1310000
	0.0278823	1.43328e+06		0.0278765	1.43492e+06		0.0278852	1.4176e+06		0.0279	1500000		0.0279	1310000
	0.0279111	1.43432e+06		0.0279053	1.43598e+06		0.027914	1.41864e+06		0.0279	1500000		0.0279	1310000
	0.0279399	1.43536e+06		0.0279342	1.43704e+06		0.0279429	1.41968e+06		0.0279	1500000		0.0279	1310000
	0.0279688	1.43639e+06		0.027963	1.4381e+06		0.0279717	1.42072e+06		0.0279	1500000		0.028	1310000
	0.0279976	1.43742e+06		0.0279918	1.43916e+06		0.0280006	1.42174e+06		0.028	1500000		0.028	1310000
	0.0280264	1.43843e+06		0.0280207	1.44021e+06		0.0280294	1.42275e+06		0.028	1500000		0.028	1320000
	0.0280553	1.43945e+06		0.0280495	1.44126e+06		0.0280582	1.42375e+06		0.028	1500000		0.028	1320000
	0.0280841	1.44045e+06		0.0280783	1.44231e+06		0.0280871	1.42475e+06		0.0281	1500000		0.0281	1320000
	0.028113	1.44146e+06		0.0281072	1.44336e+06		0.0281159	1.42574e+06		0.0281	1510000		0.0281	1320000
	0.0281418	1.44246e+06		0.028136	1.4444e+06		0.0281447	1.42672e+06		0.0281	1510000		0.0281	1320000
	0.0281706	1.44347e+06		0.0281649	1.44543e+06		0.0281736	1.42771e+06		0.0281	1510000		0.0282	1320000
	0.0281995	1.44447e+06		0.0281937	1.44646e+06		0.0282024	1.42869e+06		0.0282	1510000		0.0282	1320000
	0.0282283	1.44548e+06		0.0282225	1.4475e+06		0.0282312	1.42967e+06		0.0282	1510000		0.0282	1320000
	0.0282571	1.44649e+06		0.0282514	1.44853e+06		0.0282601	1.43065e+06		0.0282	1510000		0.0282	1320000
	0.028286	1.44749e+06		0.0282802	1.44956e+06		0.0282889	1.43162e+06		0.0283	1510000		0.0283	1320000
	0.0283148	1.4485e+06		0.028309	1.45059e+06		0.0283177	1.43259e+06		0.0283	1510000		0.0283	1320000
	0.0283436	1.44951e+06		0.0283379	1.45161e+06		0.0283466	1.43355e+06		0.0283	1510000		0.0283	1330000
	0.0283725	1.45052e+06		0.0283667	1.45264e+06		0.0283754	1.43451e+06		0.0283	1520000		0.0284	1330000
	0.0284013	1.45154e+06		0.0283955	1.45365e+06		0.0284043	1.43546e+06		0.0284	1520000		0.0284	1330000
	0.0284302	1.45255e+06		0.0284244	1.45467e+06		0.0284331	1.4364e+06		0.0284	1520000		0.0284	1330000
	0.028459	1.45357e+06		0.0284532	1.45568e+06		0.0284619	1.43732e+06		0.0284	1520000		0.0284	1330000
	0.0284878	1.45459e+06		0.0284821	1.45669e+06		0.0284908	1.43825e+06		0.0285	1520000		0.0285	1330000
	0.0285167	1.45561e+06		0.0285109	1.45771e+06		0.0285196	1.43916e+06		0.0285	1520000		0.0285	1330000
	0.0285455	1.45663e+06		0.0285397	1.45872e+06		0.0285484	1.44007e+06		0.0285	1520000		0.0285	1330000
	0.0285743	1.45764e+06		0.0285686	1.45973e+06		0.0285773	1.44098e+06		0.0286	1520000		0.0286	1330000
	0.0286032	1.45865e+06		0.0285974	1.46073e+06		0.0286061	1.44188e+06		0.0286	1520000		0.0286	1330000
	0.028632	1.45966e+06		0.0286262	1.46174e+06		0.0286349	1.44279e+06		0.0286	1520000		0.0286	1340000
	0.0286608	1.46066e+06		0.0286551	1.46274e+06		0.0286638	1.4437e+06		0.0286	1530000		0.0286	1340000
	0.0286897	1.46165e+06		0.0286839	1.46374e+06		0.0286926	1.44461e+06		0.0287	1530000		0.0287	1340000
	0.0287185	1.46265e+06		0.0287127	1.46475e+06		0.0287215	1.44553e+06		0.0287	1530000		0.0287	1340000
	0.0287473	1.46364e+06		0.0287416	1.46575e+06		0.0287503	1.44646e+06		0.0287	1530000		0.0287	1340000
	0.0287762	1.46463e+06		0.0287704	1.46674e+06		0.0287791	1.44738e+06		0.0288	1530000		0.0288	1340000
	0.028805	1.46562e+06		0.0287992	1.46774e+06		0.028808	1.44831e+06		0.0288	1530000		0.0288	1340000
	0.0288339	1.46661e+06		0.0288281	1.46874e+06		0.0288368	1.44926e+06		0.0288	1530000		0.0288	1340000
	0.0288627	1.4676e+06		0.0288569	1.46974e+06		0.0288656	1.45022e+06		0.0288	1530000		0.0288	1340000
	0.0288915	1.46859e+06		0.0288858	1.47074e+06		0.0288945	1.45119e+06		0.0289	1530000		0.0289	1340000
	0.0289204	1.46958e+06		0.0289146	1.47173e+06		0.0289233	1.45218e+06		0.0289	1540000		0.0289	1340000
	0.0289492	1.47056e+06		0.0289434	1.47271e+06		0.0289521	1.45318e+06		0.0289	1540000		0.0289	1350000
	0.028978	1.47153e+06		0.0289723	1.47369e+06		0.028981	1.45418e+06		0.029	1540000		0.029	1350000
	0.0290069	1.47249e+06		0.0290011	1.47467e+06		0.0290098	1.45519e+06		0.029	1540000		0.029	1350000
	0.0290357	1.47345e+06		0.0290299	1.47564e+06		0.0290386	1.45621e+06		0.029	1540000		0.029	1350000
	0.0290645	1.47442e+06		0.0290588	1.47661e+06		0.0290675	1.45724e+06		0.029	1540000		0.0291	1350000
	0.0290934	1.47538e+06		0.0290876	1.47757e+06		0.0290963	1.45828e+06		0.0291	1540000		0.0291	1350000
	0.0291222	1.47635e+06		0.0291164	1.47852e+06		0.0291252	1.4593e+06		0.0291	1540000		0.0291	1350000
	0.0291511	1.47732e+06		0.0291453	1.47948e+06		0.029154	1.46032e+06		0.0291	1540000		0.0291	1350000
	0.0291799	1.47829e+06		0.0291741	1.48043e+06		0.0291828	1.46135e+06		0.0292	1550000		0.0292	1350000
	0.0292087	1.47925e+06		0.029203	1.48139e+06		0.0292117	1.46238e+06		0.0292	1550000		0.0292	1350000
	0.0292376	1.48022e+06		0.0292318	1.48234e+06		0.0292405	1.46342e+06		0.0292	1550000		0.0292	1350000
	0.0292664	1.48119e+06		0.0292606	1.4833e+06		0.0292693	1.46446e+06		0.0292	1550000		0.0293	1360000
	0.0292952	1.48216e+06		0.0292895	1.48426e+06		0.0292982	1.4655e+06		0.0293	1550000		0.0293	1360000
	0.0293241	1.48312e+06		0.0293183	1.48522e+06		0.029327	1.46654e+06		0.0293	1550000		0.0293	1360000
	0.0293529	1.48408e+06		0.0293471	1.48618e+06		0.0293558	1.46758e+06		0.0293	1550000		0.0293	1360000
	0.0293817	1.48504e+06		0.029376	1.48714e+06		0.0293847	1.46861e+06		0.0294	1550000		0.0294	1360000
	0.0294106	1.486e+06		0.0294048	1.48811e+06		0.0294135	1.46965e+06		0.0294	1550000		0.0294	1360000
	0.0294394	1.48696e+06		0.0294336	1.48908e+06		0.0294424	1.47068e+06		0.0294	1550000		0.0294	1360000
	0.0294682	1.48793e+06		0.0294625	1.49005e+06		0.0294712	1.4717e+06		0.0294	1560000		0.0295	1360000
	0.0294971	1.4889e+06		0.0294913	1.49102e+06		0.0295	1.47271e+06		0.0295	1560000		0.0295	1360000
	0.0295259	1.48987e+06		0.0295201	1.492e+06		0.0295289	1.47372e+06		0.0295	1560000		0.0295	1360000
	0.0295548	1.49084e+06		0.029549	1.49297e+06		0.0295577	1.47472e+06		0.0295	1560000		0.0295	1370000
	0.0295836	1.49182e+06		0.0295778	1.49395e+06		0.0295865	1.47571e+06		0.0296	1560000		0.0296	1370000
	0.0296124	1.49279e+06		0.0296067	1.49494e+06		0.0296154	1.47669e+06		0.0296	1560000		0.0296	1370000
	0.0296413	1.49377e+06		0.0296355	1.49593e+06		0.0296442	1.47767e+06		0.0296	1560000		0.0296	1370000
	0.0296701	1.49476e+06		0.0296643	1.49692e+06		0.029673	1.47866e+06		0.0296	1560000		0.0297	1370000
	0.0296989	1.49575e+06		0.0296932	1.49792e+06		0.0297019	1.47964e+06		0.0297	1560000		0.0297	1370000
	0.0297278	1.49674e+06		0.029722	1.49892e+06		0.0297307	1.48062e+06		0.0297	1560000		0.0297	1370000
	0.0297566	1.49773e+06		0.0297508	1.49992e+06		0.0297595	1.48159e+06		0.0297	1570000		0.0297	1370000
	0.0297854	1.49872e+06		0.0297797	1.50092e+06		0.0297884	1.48255e+06		0.0298	1570000		0.0298	1370000
	0.0298143	1.49972e+06		0.0298085	1.50192e+06		0.0298172	1.48351e+06		0.0298	1570000		0.0298	1370000
	0.0298431	1.50071e+06		0.0298373	1.50292e+06		0.0298461	1.48447e+06		0.0298	1570000		0.0298	1370000
	0.0298719	1.50171e+06		0.0298662	1.50393e+06		0.0298749	1.48543e+06		0.0298	1570000		0.0299	1380000
	0.0299008	1.50271e+06		0.029895	1.50495e+06		0.0299037	1.48639e+06		0.0299	1570000		0.0299	1380000
	0.0299296	1.50371e+06		0.0299238	1.50597e+06		0.0299326	1.48734e+06		0.0299	1570000		0.0299	1380000
	0.0299585	1.50471e+06		0.0299527	1.507e+06		0.0299614	1.4883e+06		0.0299	1570000		0.0299	1380000
	0.0299873	1.50572e+06		0.0299815	1.50803e+06		0.0299902	1.48925e+06		0.03	1570000		0.03	1380000
	0.0300161	1.50673e+06		0.0300104	1.50906e+06		0.0300191	1.49019e+06		0.03	1570000		0.03	1380000
	0.030045	1.50774e+06		0.0300392	1.51009e+06		0.0300479	1.49113e+06		0.03	1580000		0.03	1380000
	0.0300738	1.50875e+06		0.030068	1.51112e+06		0.0300767	1.49207e+06		0.0301	1580000		0.0301	1380000
	0.0301026	1.50976e+06		0.0300969	1.51216e+06		0.0301056	1.49301e+06		0.0301	1580000		0.0301	1380000
	0.0301315	1.51078e+06		0.0301257	1.51319e+06		0.0301344	1.49395e+06		0.0301	1580000		0.0301	1380000
	0.0301603	1.5118e+06		0.0301545	1.51424e+06		0.0301632	1.49489e+06		0.0301	1580000		0.0301	1380000
	0.0301891	1.51282e+06		0.0301834	1.51528e+06		0.0301921	1.49581e+06		0.0302	1580000		0.0302	1380000
	0.030218	1.51384e+06		0.0302122	1.51633e+06		0.0302209	1.49673e+06		0.0302	1580000		0.0302	1390000
	0.0302468	1.51485e+06		0.030241	1.51737e+06		0.0302498	1.49766e+06		0.0302	1580000		0.0302	1390000
	0.0302757	1.51585e+06		0.0302699	1.51841e+06		0.0302786	1.49859e+06		0.0303	1580000		0.0303	1390000
	0.0303045	1.51685e+06		0.0302987	1.51944e+06		0.0303074	1.49954e+06		0.0303	1590000		0.0303	1390000
	0.0303333	1.51784e+06		0.0303276	1.52047e+06		0.0303363	1.50049e+06		0.0303	1590000		0.0303	1390000
	0.0303622	1.51884e+06		0.0303564	1.5215e+06		0.0303651	1.50144e+06		0.0303	1590000		0.0303	1390000
	0.030391	1.51983e+06		0.0303852	1.52254e+06		0.0303939	1.5024e+06		0.0304	1590000		0.0304	1390000
	0.0304198	1.52083e+06		0.0304141	1.52357e+06		0.0304228	1.50336e+06		0.0304	1590000		0.0304	1390000
	0.0304487	1.52183e+06		0.0304429	1.52461e+06		0.0304516	1.50433e+06		0.0304	1590000		0.0304	1390000
	0.0304775	1.52283e+06		0.0304717	1.52564e+06		0.0304804	1.50531e+06		0.0305	1590000		0.0305	1390000
	0.0305063	1.52383e+06		0.0305006	1.52667e+06		0.0305093	1.50629e+06		0.0305	1590000		0.0305	1400000
	0.0305352	1.52482e+06		0.0305294	1.52768e+06		0.0305381	1.50728e+06		0.0305	1590000		0.0305	1400000
	0.030564	1.52582e+06		0.0305582	1.52869e+06		0.030567	1.50827e+06		0.0305	1600000		0.0305	1400000
	0.0305928	1.5268e+06		0.0305871	1.5297e+06		0.0305958	1.50928e+06		0.0306	1600000		0.0306	1400000
	0.0306217	1.52777e+06		0.0306159	1.53071e+06		0.0306246	1.51029e+06		0.0306	1600000		0.0306	1400000
	0.0306505	1.52875e+06		0.0306447	1.53172e+06		0.0306535	1.51131e+06		0.0306	1600000		0.0306	1400000
	0.0306794	1.52974e+06		0.0306736	1.53273e+06		0.0306823	1.51233e+06		0.0307	1600000		0.0307	1400000
	0.0307082	1.53073e+06		0.0307024	1.53374e+06		0.0307111	1.51336e+06		0.0307	1600000		0.0307	1400000
	0.030737	1.53173e+06		0.0307313	1.53476e+06		0.03074	1.51439e+06		0.0307	1600000		0.0307	1400000
	0.0307659	1.53274e+06		0.0307601	1.53577e+06		0.0307688	1.51542e+06		0.0307	1600000		0.0308	1400000
	0.0307947	1.53376e+06		0.0307889	1.53678e+06		0.0307976	1.51648e+06		0.0308	1600000		0.0308	1410000
	0.0308235	1.53478e+06		0.0308178	1.53779e+06		0.0308265	1.51754e+06		0.0308	1600000		0.0308	1410000
	0.0308524	1.5358e+06		0.0308466	1.53881e+06		0.0308553	1.5186e+06		0.0308	1610000		0.0308	1410000
	0.0308812	1.53682e+06		0.0308754	1.53982e+06		0.0308841	1.51967e+06		0.0309	1610000		0.0309	1410000
	0.03091	1.53784e+06		0.0309043	1.54084e+06		0.030913	1.52073e+06		0.0309	1610000		0.0309	1410000
	0.0309389	1.53885e+06		0.0309331	1.54186e+06		0.0309418	1.52181e+06		0.0309	1610000		0.0309	1410000
	0.0309677	1.53985e+06		0.0309619	1.54287e+06		0.0309707	1.52288e+06		0.0309	1610000		0.031	1410000
	0.0309965	1.54085e+06		0.0309908	1.54388e+06		0.0309995	1.52395e+06		0.031	1610000		0.031	1410000
	0.0310254	1.54184e+06		0.0310196	1.54489e+06		0.0310283	1.52502e+06		0.031	1610000		0.031	1410000
	0.0310542	1.54284e+06		0.0310484	1.54589e+06		0.0310572	1.5261e+06		0.031	1610000		0.031	1410000
	0.0310831	1.54384e+06		0.0310773	1.54688e+06		0.031086	1.52718e+06		0.0311	1610000		0.0311	1410000
	0.0311119	1.54483e+06		0.0311061	1.54787e+06		0.0311148	1.52825e+06		0.0311	1610000		0.0311	1420000
	0.0311407	1.54583e+06		0.031135	1.54886e+06		0.0311437	1.52931e+06		0.0311	1620000		0.0311	1420000
	0.0311696	1.54682e+06		0.0311638	1.54984e+06		0.0311725	1.53036e+06		0.0311	1620000		0.0312	1420000
	0.0311984	1.5478e+06		0.0311926	1.55082e+06		0.0312013	1.5314e+06		0.0312	1620000		0.0312	1420000
	0.0312272	1.54877e+06		0.0312215	1.55179e+06		0.0312302	1.53243e+06		0.0312	1620000		0.0312	1420000
	0.0312561	1.54975e+06		0.0312503	1.55276e+06		0.031259	1.53344e+06		0.0312	1620000		0.0312	1420000
	0.0312849	1.55071e+06		0.0312791	1.55373e+06		0.0312878	1.53445e+06		0.0313	1620000		0.0313	1420000
	0.0313137	1.55168e+06		0.031308	1.5547e+06		0.0313167	1.53546e+06		0.0313	1620000		0.0313	1420000
	0.0313426	1.55265e+06		0.0313368	1.55566e+06		0.0313455	1.53648e+06		0.0313	1620000		0.0313	1420000
	0.0313714	1.55361e+06		0.0313656	1.55662e+06		0.0313744	1.53749e+06		0.0313	1620000		0.0314	1420000
	0.0314002	1.55457e+06		0.0313945	1.55757e+06		0.0314032	1.53849e+06		0.0314	1630000		0.0314	1430000
	0.0314291	1.55553e+06		0.0314233	1.55852e+06		0.031432	1.5395e+06		0.0314	1630000		0.0314	1430000
	0.0314579	1.55648e+06		0.0314521	1.55946e+06		0.0314609	1.54051e+06		0.0314	1630000		0.0314	1430000
	0.0314868	1.55744e+06		0.031481	1.56041e+06		0.0314897	1.54152e+06		0.0315	1630000		0.0315	1430000
	0.0315156	1.5584e+06		0.0315098	1.56136e+06		0.0315185	1.54253e+06		0.0315	1630000		0.0315	1430000
	0.0315444	1.55937e+06		0.0315387	1.56231e+06		0.0315474	1.54354e+06		0.0315	1630000		0.0315	1430000
	0.0315733	1.56034e+06		0.0315675	1.56326e+06		0.0315762	1.54456e+06		0.0316	1630000		0.0316	1430000
	0.0316021	1.56132e+06		0.0315963	1.56422e+06		0.031605	1.54558e+06		0.0316	1630000		0.0316	1430000
	0.0316309	1.5623e+06		0.0316252	1.56518e+06		0.0316339	1.5466e+06		0.0316	1630000		0.0316	1430000
	0.0316598	1.56329e+06		0.031654	1.56615e+06		0.0316627	1.54764e+06		0.0316	1630000		0.0316	1430000
	0.0316886	1.56429e+06		0.0316828	1.56713e+06		0.0316915	1.54867e+06		0.0317	1640000		0.0317	1440000
	0.0317174	1.56529e+06		0.0317117	1.56813e+06		0.0317204	1.54972e+06		0.0317	1640000		0.0317	1440000
	0.0317463	1.5663e+06		0.0317405	1.56913e+06		0.0317492	1.55077e+06		0.0317	1640000		0.0317	1440000
	0.0317751	1.56731e+06		0.0317693	1.57015e+06		0.0317781	1.55182e+06		0.0318	1640000		0.0318	1440000
	0.0318039	1.56833e+06		0.0317982	1.57118e+06		0.0318069	1.55288e+06		0.0318	1640000		0.0318	1440000
	0.0318328	1.56936e+06		0.031827	1.57222e+06		0.0318357	1.55395e+06		0.0318	1640000		0.0318	1440000
	0.0318616	1.5704e+06		0.0318558	1.57327e+06		0.0318646	1.55502e+06		0.0318	1640000		0.0318	1440000
	0.0318905	1.57144e+06		0.0318847	1.57431e+06		0.0318934	1.55609e+06		0.0319	1640000		0.0319	1440000
	0.0319193	1.57249e+06		0.0319135	1.57536e+06		0.0319222	1.55717e+06		0.0319	1640000		0.0319	1440000
	0.0319481	1.57354e+06		0.0319424	1.57641e+06		0.0319511	1.55825e+06		0.0319	1650000		0.0319	1440000
	0.031977	1.57459e+06		0.0319712	1.57746e+06		0.0319799	1.55934e+06		0.032	1650000		0.032	1440000
	0.0320058	1.57565e+06		0.032	1.57852e+06		0.0320087	1.56043e+06		0.032	1650000		0.032	1450000
	0.0320346	1.57671e+06		0.0320289	1.57958e+06		0.0320376	1.56152e+06		0.032	1650000		0.032	1450000
	0.0320635	1.57777e+06		0.0320577	1.58064e+06		0.0320664	1.56261e+06		0.032	1650000		0.032	1450000
	0.0320923	1.57883e+06		0.0320865	1.5817e+06		0.0320952	1.56369e+06		0.0321	1650000		0.0321	1450000
	0.0321211	1.5799e+06		0.0321154	1.58277e+06		0.0321241	1.56476e+06		0.0321	1650000		0.0321	1450000
	0.03215	1.58096e+06		0.0321442	1.58383e+06		0.0321529	1.56582e+06		0.0321	1650000		0.0321	1450000
	0.0321788	1.58203e+06		0.032173	1.5849e+06		0.0321818	1.56687e+06		0.0322	1650000		0.0322	1450000
	0.0322076	1.58309e+06		0.0322019	1.58597e+06		0.0322106	1.5679e+06		0.0322	1660000		0.0322	1450000
	0.0322365	1.58415e+06		0.0322307	1.58704e+06		0.0322394	1.56892e+06		0.0322	1660000		0.0322	1450000
	0.0322653	1.58521e+06		0.0322595	1.5881e+06		0.0322683	1.56994e+06		0.0322	1660000		0.0323	1450000
	0.0322941	1.58628e+06		0.0322884	1.58917e+06		0.0322971	1.57094e+06		0.0323	1660000		0.0323	1450000
	0.032323	1.58734e+06		0.0323172	1.59024e+06		0.0323259	1.57194e+06		0.0323	1660000		0.0323	1460000
	0.0323518	1.5884e+06		0.032346	1.59131e+06		0.0323548	1.57294e+06		0.0323	1660000		0.0323	1460000
	0.0323807	1.58945e+06		0.0323749	1.59238e+06		0.0323836	1.57393e+06		0.0324	1660000		0.0324	1460000
	0.0324095	1.59049e+06		0.0324037	1.59344e+06		0.0324124	1.57492e+06		0.0324	1660000		0.0324	1460000
	0.0324383	1.59153e+06		0.0324326	1.5945e+06		0.0324413	1.5759e+06		0.0324	1660000		0.0324	1460000
	0.0324672	1.59257e+06		0.0324614	1.59556e+06		0.0324701	1.57688e+06		0.0324	1670000		0.0325	1460000
	0.032496	1.59357e+06		0.0324902	1.59662e+06		0.0324989	1.57785e+06		0.0325	1670000		0.0325	1460000
	0.0325248	1.59457e+06		0.0325191	1.59765e+06		0.0325278	1.57881e+06		0.0325	1670000		0.0325	1460000
	0.0325537	1.59558e+06		0.0325479	1.59867e+06		0.0325566	1.57977e+06		0.0325	1670000		0.0325	1460000
	0.0325825	1.59658e+06		0.0325767	1.5997e+06		0.0325854	1.5807e+06		0.0326	1670000		0.0326	1460000
	0.0326113	1.59758e+06		0.0326056	1.60072e+06		0.0326143	1.58163e+06		0.0326	1670000		0.0326	1470000
	0.0326402	1.59858e+06		0.0326344	1.60175e+06		0.0326431	1.58256e+06		0.0326	1670000		0.0326	1470000
	0.032669	1.59958e+06		0.0326632	1.60277e+06		0.032672	1.58349e+06		0.0326	1670000		0.0327	1470000
	0.0326978	1.60059e+06		0.0326921	1.60379e+06		0.0327008	1.58442e+06		0.0327	1670000		0.0327	1470000
	0.0327267	1.60159e+06		0.0327209	1.6048e+06		0.0327296	1.58535e+06		0.0327	1680000		0.0327	1470000
	0.0327555	1.60258e+06		0.0327497	1.60581e+06		0.0327585	1.58627e+06		0.0327	1680000		0.0327	1470000
	0.0327844	1.60358e+06		0.0327786	1.60681e+06		0.0327873	1.5872e+06		0.0328	1680000		0.0328	1470000
	0.0328132	1.60457e+06		0.0328074	1.60782e+06		0.0328161	1.58813e+06		0.0328	1680000		0.0328	1470000
	0.032842	1.60556e+06		0.0328363	1.60883e+06		0.032845	1.58906e+06		0.0328	1680000		0.0328	1470000
	0.0328709	1.60655e+06		0.0328651	1.60983e+06		0.0328738	1.58999e+06		0.0328	1680000		0.0329	1470000
	0.0328997	1.60754e+06		0.0328939	1.61084e+06		0.0329026	1.59093e+06		0.0329	1680000		0.0329	1470000
	0.0329285	1.60852e+06		0.0329228	1.61184e+06		0.0329315	1.59187e+06		0.0329	1680000		0.0329	1470000
	0.0329574	1.60951e+06		0.0329516	1.61284e+06		0.0329603	1.59281e+06		0.0329	1680000		0.0329	1480000
	0.0329862	1.61049e+06		0.0329804	1.61384e+06		0.0329891	1.59375e+06		0.033	1680000		0.033	1480000
	0.033015	1.61148e+06		0.0330093	1.61483e+06		0.033018	1.5947e+06		0.033	1690000		0.033	1480000
	0.0330439	1.61246e+06		0.0330381	1.61583e+06		0.0330468	1.59566e+06		0.033	1690000		0.033	1480000
	0.0330727	1.61345e+06		0.0330669	1.61682e+06		0.0330757	1.59662e+06		0.033	1690000		0.0331	1480000
	0.0331015	1.61443e+06		0.0330958	1.6178e+06		0.0331045	1.59758e+06		0.0331	1690000		0.0331	1480000
	0.0331304	1.61542e+06		0.0331246	1.61878e+06		0.0331333	1.59856e+06		0.0331	1690000		0.0331	1480000
	0.0331592	1.61641e+06		0.0331534	1.61976e+06		0.0331622	1.59953e+06		0.0331	1690000		0.0331	1480000
	0.0331881	1.61739e+06		0.0331823	1.62073e+06		0.033191	1.60051e+06		0.0332	1690000		0.0332	1480000
	0.0332169	1.61838e+06		0.0332111	1.62171e+06		0.0332198	1.6015e+06		0.0332	1690000		0.0332	1480000
	0.0332457	1.61937e+06		0.03324	1.62268e+06		0.0332487	1.60248e+06		0.0332	1690000		0.0332	1480000
	0.0332746	1.62035e+06		0.0332688	1.62366e+06		0.0332775	1.60346e+06		0.0333	1700000		0.0333	1490000
	0.0333034	1.62134e+06		0.0332976	1.62463e+06		0.0333063	1.60445e+06		0.0333	1700000		0.0333	1490000
	0.0333322	1.62232e+06		0.0333265	1.62561e+06		0.0333352	1.60545e+06		0.0333	1700000		0.0333	1490000
	0.0333611	1.6233e+06		0.0333553	1.62659e+06		0.033364	1.60644e+06		0.0333	1700000		0.0333	1490000
	0.0333899	1.62429e+06		0.0333841	1.62757e+06		0.0333928	1.60743e+06		0.0334	1700000		0.0334	1490000
	0.0334187	1.62526e+06		0.033413	1.62855e+06		0.0334217	1.60843e+06		0.0334	1700000		0.0334	1490000
	0.0334476	1.62623e+06		0.0334418	1.62953e+06		0.0334505	1.60943e+06		0.0334	1700000		0.0334	1490000
	0.0334764	1.6272e+06		0.0334706	1.63051e+06		0.0334794	1.61043e+06		0.0335	1700000		0.0335	1490000
	0.0335052	1.62815e+06		0.0334995	1.63149e+06		0.0335082	1.61144e+06		0.0335	1700000		0.0335	1490000
	0.0335341	1.62911e+06		0.0335283	1.63247e+06		0.033537	1.61245e+06		0.0335	1700000		0.0335	1490000
	0.0335629	1.63006e+06		0.0335571	1.63344e+06		0.0335659	1.61346e+06		0.0335	1710000		0.0335	1490000
	0.0335917	1.63102e+06		0.033586	1.63441e+06		0.0335947	1.61447e+06		0.0336	1710000		0.0336	1500000
	0.0336206	1.63197e+06		0.0336148	1.63538e+06		0.0336235	1.61548e+06		0.0336	1710000		0.0336	1500000
	0.0336494	1.63293e+06		0.0336436	1.63634e+06		0.0336524	1.61649e+06		0.0336	1710000		0.0336	1500000
	0.0336783	1.63389e+06		0.0336725	1.63731e+06		0.0336812	1.61749e+06		0.0337	1710000		0.0337	1500000
	0.0337071	1.63484e+06		0.0337013	1.63827e+06		0.03371	1.61848e+06		0.0337	1710000		0.0337	1500000
	0.0337359	1.6358e+06		0.0337302	1.63922e+06		0.0337389	1.61947e+06		0.0337	1710000		0.0337	1500000
	0.0337648	1.63675e+06		0.033759	1.64018e+06		0.0337677	1.62045e+06		0.0337	1710000		0.0338	1500000
	0.0337936	1.63771e+06		0.0337878	1.64113e+06		0.0337965	1.62144e+06		0.0338	1710000		0.0338	1500000
	0.0338224	1.63866e+06		0.0338167	1.64209e+06		0.0338254	1.62241e+06		0.0338	1710000		0.0338	1500000
	0.0338513	1.63962e+06		0.0338455	1.64304e+06		0.0338542	1.62339e+06		0.0338	1720000		0.0338	1500000
	0.0338801	1.64057e+06		0.0338743	1.644e+06		0.033883	1.62436e+06		0.0339	1720000		0.0339	1500000
	0.0339089	1.64153e+06		0.0339032	1.64496e+06		0.0339119	1.62533e+06		0.0339	1720000		0.0339	1510000
	0.0339378	1.64248e+06		0.033932	1.64591e+06		0.0339407	1.62629e+06		0.0339	1720000		0.0339	1510000
	0.0339666	1.64343e+06		0.0339608	1.64688e+06		0.0339696	1.62725e+06		0.0339	1720000		0.034	1510000
	0.0339954	1.64438e+06		0.0339897	1.64784e+06		0.0339984	1.6282e+06		0.034	1720000		0.034	1510000
	0.0340243	1.64534e+06		0.0340185	1.64881e+06		0.0340272	1.62915e+06		0.034	1720000		0.034	1510000
	0.0340531	1.6463e+06		0.0340473	1.64979e+06		0.0340561	1.63011e+06		0.034	1720000		0.034	1510000
	0.034082	1.64726e+06		0.0340762	1.65077e+06		0.0340849	1.63106e+06		0.0341	1720000		0.0341	1510000
	0.0341108	1.64823e+06		0.034105	1.65174e+06		0.0341137	1.632e+06		0.0341	1720000		0.0341	1510000
	0.0341396	1.64919e+06		0.0341339	1.65272e+06		0.0341426	1.63295e+06		0.0341	1730000		0.0341	1510000
	0.0341685	1.65016e+06		0.0341627	1.65369e+06		0.0341714	1.63389e+06		0.0341	1730000		0.0342	1510000
	0.0341973	1.65112e+06		0.0341915	1.65466e+06		0.0342002	1.63484e+06		0.0342	1730000		0.0342	1520000
	0.0342261	1.65208e+06		0.0342204	1.65564e+06		0.0342291	1.63579e+06		0.0342	1730000		0.0342	1520000
	0.034255	1.65304e+06		0.0342492	1.65661e+06		0.0342579	1.63674e+06		0.0342	1730000		0.0342	1520000
	0.0342838	1.654e+06		0.034278	1.65758e+06		0.0342867	1.6377e+06		0.0343	1730000		0.0343	1520000
	0.0343126	1.65497e+06		0.0343069	1.65855e+06		0.0343156	1.63865e+06		0.0343	1730000		0.0343	1520000
	0.0343415	1.65593e+06		0.0343357	1.65952e+06		0.0343444	1.63961e+06		0.0343	1730000		0.0343	1520000
	0.0343703	1.6569e+06		0.0343645	1.66049e+06		0.0343733	1.64056e+06		0.0343	1730000		0.0344	1520000
	0.0343991	1.65786e+06		0.0343934	1.66146e+06		0.0344021	1.64152e+06		0.0344	1740000		0.0344	1520000
	0.034428	1.65883e+06		0.0344222	1.66243e+06		0.0344309	1.64248e+06		0.0344	1740000		0.0344	1520000
	0.0344568	1.6598e+06		0.034451	1.66341e+06		0.0344598	1.64344e+06		0.0344	1740000		0.0344	1520000
	0.0344856	1.66078e+06		0.0344799	1.66439e+06		0.0344886	1.64441e+06		0.0345	1740000		0.0345	1520000
	0.0345145	1.66176e+06		0.0345087	1.66539e+06		0.0345174	1.64537e+06		0.0345	1740000		0.0345	1530000
	0.0345433	1.66274e+06		0.0345375	1.66639e+06		0.0345463	1.64635e+06		0.0345	1740000		0.0345	1530000
	0.0345722	1.66373e+06		0.0345664	1.66739e+06		0.0345751	1.64732e+06		0.0345	1740000		0.0346	1530000
	0.034601	1.66473e+06		0.0345952	1.6684e+06		0.0346039	1.64831e+06		0.0346	1740000		0.0346	1530000
	0.0346298	1.66572e+06		0.0346241	1.66942e+06		0.0346328	1.64929e+06		0.0346	1740000		0.0346	1530000
	0.0346587	1.66672e+06		0.0346529	1.67044e+06		0.0346616	1.65028e+06		0.0346	1740000		0.0346	1530000
	0.0346875	1.66772e+06		0.0346817	1.67145e+06		0.0346904	1.65128e+06		0.0347	1750000		0.0347	1530000
	0.0347163	1.66872e+06		0.0347106	1.67248e+06		0.0347193	1.65227e+06		0.0347	1750000		0.0347	1530000
	0.0347452	1.66972e+06		0.0347394	1.6735e+06		0.0347481	1.65327e+06		0.0347	1750000		0.0347	1530000
	0.034774	1.67073e+06		0.0347682	1.67453e+06		0.0347769	1.65426e+06		0.0348	1750000		0.0348	1530000
	0.0348028	1.67174e+06		0.0347971	1.67555e+06		0.0348058	1.65526e+06		0.0348	1750000		0.0348	1530000
	0.0348317	1.67275e+06		0.0348259	1.67658e+06		0.0348346	1.65626e+06		0.0348	1750000		0.0348	1540000
	0.0348605	1.67377e+06		0.0348547	1.6776e+06		0.0348635	1.65727e+06		0.0348	1750000		0.0348	1540000
	0.0348893	1.67478e+06		0.0348836	1.67863e+06		0.0348923	1.65828e+06		0.0349	1750000		0.0349	1540000
	0.0349182	1.6758e+06		0.0349124	1.67965e+06		0.0349211	1.65929e+06		0.0349	1750000		0.0349	1540000
	0.034947	1.67682e+06		0.0349412	1.68068e+06		0.03495	1.66031e+06		0.0349	1750000		0.0349	1540000
	0.0349759	1.67784e+06		0.0349701	1.6817e+06		0.0349788	1.66134e+06		0.035	1760000		0.035	1540000
	0.0350047	1.67885e+06		0.0349989	1.68272e+06		0.0350076	1.66236e+06		0.035	1760000		0.035	1540000
	0.0350335	1.67986e+06		0.0350278	1.68374e+06		0.0350365	1.66339e+06		0.035	1760000		0.035	1540000
	0.0350624	1.68088e+06		0.0350566	1.68476e+06		0.0350653	1.66442e+06		0.035	1760000		0.035	1540000
	0.0350912	1.68189e+06		0.0350854	1.68578e+06		0.0350941	1.66544e+06		0.0351	1760000		0.0351	1540000
	0.03512	1.6829e+06		0.0351143	1.6868e+06		0.035123	1.66646e+06		0.0351	1760000		0.0351	1550000
	0.0351489	1.68392e+06		0.0351431	1.68782e+06		0.0351518	1.66747e+06		0.0351	1760000		0.0351	1550000
	0.0351777	1.68494e+06		0.0351719	1.68884e+06		0.0351806	1.66848e+06		0.0352	1760000		0.0352	1550000
	0.0352065	1.68595e+06		0.0352008	1.68986e+06		0.0352095	1.66949e+06		0.0352	1760000		0.0352	1550000
	0.0352354	1.68697e+06		0.0352296	1.69088e+06		0.0352383	1.67051e+06		0.0352	1770000		0.0352	1550000
	0.0352642	1.68799e+06		0.0352584	1.69189e+06		0.0352671	1.67155e+06		0.0352	1770000		0.0353	1550000
	0.035293	1.68901e+06		0.0352873	1.6929e+06		0.035296	1.6726e+06		0.0353	1770000		0.0353	1550000
	0.0353219	1.69003e+06		0.0353161	1.69391e+06		0.0353248	1.67364e+06		0.0353	1770000		0.0353	1550000
	0.0353507	1.69105e+06		0.0353449	1.69491e+06		0.0353537	1.67468e+06		0.0353	1770000		0.0353	1550000
	0.0353795	1.69207e+06		0.0353738	1.69592e+06		0.0353825	1.67572e+06		0.0354	1770000		0.0354	1550000
	0.0354084	1.69308e+06		0.0354026	1.69693e+06		0.0354113	1.67676e+06		0.0354	1770000		0.0354	1550000
	0.0354372	1.6941e+06		0.0354314	1.69793e+06		0.0354402	1.6778e+06		0.0354	1770000		0.0354	1560000
	0.0354661	1.69511e+06		0.0354603	1.69895e+06		0.035469	1.67884e+06		0.0354	1770000		0.0355	1560000
	0.0354949	1.69612e+06		0.0354891	1.69996e+06		0.0354978	1.67988e+06		0.0355	1770000		0.0355	1560000
	0.0355237	1.69713e+06		0.035518	1.70097e+06		0.0355267	1.68094e+06		0.0355	1780000		0.0355	1560000
	0.0355526	1.69812e+06		0.0355468	1.70197e+06		0.0355555	1.68199e+06		0.0355	1780000		0.0355	1560000
	0.0355814	1.69911e+06		0.0355756	1.70298e+06		0.0355843	1.68305e+06		0.0356	1780000		0.0356	1560000
	0.0356102	1.7001e+06		0.0356045	1.70398e+06		0.0356132	1.68411e+06		0.0356	1780000		0.0356	1560000
	0.0356391	1.70108e+06		0.0356333	1.70498e+06		0.035642	1.68517e+06		0.0356	1780000		0.0356	1560000
	0.0356679	1.70206e+06		0.0356621	1.70597e+06		0.0356708	1.68623e+06		0.0356	1780000		0.0357	1560000
	0.0356967	1.70302e+06		0.035691	1.70696e+06		0.0356997	1.6873e+06		0.0357	1780000		0.0357	1560000
	0.0357256	1.70399e+06		0.0357198	1.70795e+06		0.0357285	1.68835e+06		0.0357	1780000		0.0357	1560000
	0.0357544	1.70495e+06		0.0357486	1.70893e+06		0.0357574	1.68941e+06		0.0357	1780000		0.0357	1570000
	0.0357832	1.70591e+06		0.0357775	1.70991e+06		0.0357862	1.69046e+06		0.0358	1790000		0.0358	1570000
	0.0358121	1.70687e+06		0.0358063	1.71088e+06		0.035815	1.69151e+06		0.0358	1790000		0.0358	1570000
	0.0358409	1.70783e+06		0.0358351	1.71186e+06		0.0358439	1.69255e+06		0.0358	1790000		0.0358	1570000
	0.0358697	1.70878e+06		0.035864	1.71283e+06		0.0358727	1.69359e+06		0.0358	1790000		0.0359	1570000
	0.0358986	1.70974e+06		0.0358928	1.71378e+06		0.0359015	1.69462e+06		0.0359	1790000		0.0359	1570000
	0.0359274	1.71069e+06		0.0359216	1.71473e+06		0.0359304	1.69565e+06		0.0359	1790000		0.0359	1570000
	0.0359563	1.71165e+06		0.0359505	1.71568e+06		0.0359592	1.69668e+06		0.0359	1790000		0.0359	1570000
	0.0359851	1.71259e+06		0.0359793	1.71663e+06		0.035988	1.6977e+06		0.036	1790000		0.036	1570000
	0.0360139	1.71352e+06		0.0360082	1.71759e+06		0.0360169	1.69872e+06		0.036	1790000		0.036	1570000
	0.0360428	1.71446e+06		0.036037	1.71854e+06		0.0360457	1.69972e+06		0.036	1790000		0.036	1570000
	0.0360716	1.7154e+06		0.0360658	1.7195e+06		0.0360745	1.70071e+06		0.036	1800000		0.0361	1580000
	0.0361004	1.71635e+06		0.0360947	1.72045e+06		0.0361034	1.70171e+06		0.0361	1800000		0.0361	1580000
	0.0361293	1.7173e+06		0.0361235	1.7214e+06		0.0361322	1.70271e+06		0.0361	1800000		0.0361	1580000
	0.0361581	1.71826e+06		0.0361523	1.72236e+06		0.036161	1.70371e+06		0.0361	1800000		0.0361	1580000
	0.0361869	1.71922e+06		0.0361812	1.72333e+06		0.0361899	1.7047e+06		0.0362	1800000		0.0362	1580000
	0.0362158	1.7202e+06		0.03621	1.7243e+06		0.0362187	1.7057e+06		0.0362	1800000		0.0362	1580000
	0.0362446	1.72118e+06		0.0362388	1.72528e+06		0.0362476	1.70669e+06		0.0362	1800000		0.0362	1580000
	0.0362734	1.72216e+06		0.0362677	1.72628e+06		0.0362764	1.70769e+06		0.0363	1800000		0.0363	1580000
	0.0363023	1.72316e+06		0.0362965	1.72728e+06		0.0363052	1.70866e+06		0.0363	1800000		0.0363	1580000
	0.0363311	1.72416e+06		0.0363253	1.7283e+06		0.0363341	1.70963e+06		0.0363	1800000		0.0363	1580000
	0.0363599	1.72518e+06		0.0363542	1.72932e+06		0.0363629	1.71059e+06		0.0363	1810000		0.0363	1590000
	0.0363888	1.7262e+06		0.036383	1.73035e+06		0.0363917	1.71156e+06		0.0364	1810000		0.0364	1590000
	0.0364176	1.72723e+06		0.0364118	1.73137e+06		0.0364206	1.71253e+06		0.0364	1810000		0.0364	1590000
	0.0364465	1.72827e+06		0.0364407	1.73241e+06		0.0364494	1.71351e+06		0.0364	1810000		0.0364	1590000
	0.0364753	1.72931e+06		0.0364695	1.73344e+06		0.0364782	1.71449e+06		0.0365	1810000		0.0365	1590000
	0.0365041	1.73035e+06		0.0364984	1.73449e+06		0.0365071	1.71548e+06		0.0365	1810000		0.0365	1590000
	0.036533	1.73139e+06		0.0365272	1.73553e+06		0.0365359	1.71647e+06		0.0365	1810000		0.0365	1590000
	0.0365618	1.73243e+06		0.036556	1.73657e+06		0.0365647	1.71747e+06		0.0365	1810000		0.0365	1590000
	0.0365906	1.73347e+06		0.0365849	1.73762e+06		0.0365936	1.71847e+06		0.0366	1810000		0.0366	1590000
	0.0366195	1.73452e+06		0.0366137	1.73866e+06		0.0366224	1.71948e+06		0.0366	1820000		0.0366	1590000
	0.0366483	1.73556e+06		0.0366425	1.7397e+06		0.0366512	1.72048e+06		0.0366	1820000		0.0366	1590000
	0.0366771	1.7366e+06		0.0366714	1.74074e+06		0.0366801	1.72149e+06		0.0367	1820000		0.0367	1590000
	0.036706	1.73764e+06		0.0367002	1.74178e+06		0.0367089	1.7225e+06		0.0367	1820000		0.0367	1600000
	0.0367348	1.73869e+06		0.036729	1.74283e+06		0.0367378	1.72351e+06		0.0367	1820000		0.0367	1600000
	0.0367636	1.73973e+06		0.0367579	1.74389e+06		0.0367666	1.72452e+06		0.0367	1820000		0.0367	1600000
	0.0367925	1.74077e+06		0.0367867	1.74494e+06		0.0367954	1.72553e+06		0.0368	1820000		0.0368	1600000
	0.0368213	1.74181e+06		0.0368155	1.74599e+06		0.0368243	1.72653e+06		0.0368	1820000		0.0368	1600000
	0.0368502	1.74285e+06		0.0368444	1.74704e+06		0.0368531	1.72754e+06		0.0368	1820000		0.0368	1600000
	0.036879	1.74389e+06		0.0368732	1.74809e+06		0.0368819	1.72855e+06		0.0369	1830000		0.0369	1600000
	0.0369078	1.74493e+06		0.036902	1.74913e+06		0.0369108	1.72955e+06		0.0369	1830000		0.0369	1600000
	0.0369367	1.74596e+06		0.0369309	1.75018e+06		0.0369396	1.73054e+06		0.0369	1830000		0.0369	1600000
	0.0369655	1.74699e+06		0.0369597	1.75122e+06		0.0369684	1.73153e+06		0.0369	1830000		0.037	1600000
	0.0369943	1.74802e+06		0.0369886	1.75226e+06		0.0369973	1.73252e+06		0.037	1830000		0.037	1600000
	0.0370232	1.74904e+06		0.0370174	1.7533e+06		0.0370261	1.73351e+06		0.037	1830000		0.037	1610000
	0.037052	1.75007e+06		0.0370462	1.75434e+06		0.0370549	1.73451e+06		0.037	1830000		0.037	1610000
	0.0370808	1.75109e+06		0.0370751	1.75538e+06		0.0370838	1.73551e+06		0.0371	1830000		0.0371	1610000
	0.0371097	1.75212e+06		0.0371039	1.75641e+06		0.0371126	1.73652e+06		0.0371	1830000		0.0371	1610000
	0.0371385	1.75316e+06		0.0371327	1.75745e+06		0.0371414	1.73754e+06		0.0371	1840000		0.0371	1610000
	0.0371673	1.75419e+06		0.0371616	1.75849e+06		0.0371703	1.73857e+06		0.0371	1840000		0.0372	1610000
	0.0371962	1.75522e+06		0.0371904	1.75953e+06		0.0371991	1.7396e+06		0.0372	1840000		0.0372	1610000
	0.037225	1.75626e+06		0.0372192	1.76057e+06		0.037228	1.74063e+06		0.0372	1840000		0.0372	1610000
	0.0372538	1.75729e+06		0.0372481	1.76161e+06		0.0372568	1.74168e+06		0.0372	1840000		0.0372	1610000
	0.0372827	1.75832e+06		0.0372769	1.76264e+06		0.0372856	1.74273e+06		0.0373	1840000		0.0373	1610000
	0.0373115	1.75936e+06		0.0373057	1.76367e+06		0.0373145	1.74378e+06		0.0373	1840000		0.0373	1620000
	0.0373404	1.76039e+06		0.0373346	1.7647e+06		0.0373433	1.74483e+06		0.0373	1840000		0.0373	1620000
	0.0373692	1.76141e+06		0.0373634	1.76573e+06		0.0373721	1.74588e+06		0.0373	1840000		0.0374	1620000
	0.037398	1.76243e+06		0.0373922	1.76675e+06		0.037401	1.74694e+06		0.0374	1850000		0.0374	1620000
	0.0374269	1.76344e+06		0.0374211	1.76777e+06		0.0374298	1.74799e+06		0.0374	1850000		0.0374	1620000
	0.0374557	1.76445e+06		0.0374499	1.76879e+06		0.0374586	1.74904e+06		0.0374	1850000		0.0374	1620000
	0.0374845	1.76547e+06		0.0374788	1.76981e+06		0.0374875	1.75009e+06		0.0375	1850000		0.0375	1620000
	0.0375134	1.76648e+06		0.0375076	1.77083e+06		0.0375163	1.75113e+06		0.0375	1850000		0.0375	1620000
	0.0375422	1.76749e+06		0.0375364	1.77184e+06		0.0375451	1.75218e+06		0.0375	1850000		0.0375	1620000
	0.037571	1.76851e+06		0.0375653	1.77286e+06		0.037574	1.75322e+06		0.0375	1850000		0.0376	1620000
	0.0375999	1.76952e+06		0.0375941	1.77388e+06		0.0376028	1.75426e+06		0.0376	1850000		0.0376	1620000
	0.0376287	1.77053e+06		0.0376229	1.77489e+06		0.0376316	1.7553e+06		0.0376	1850000		0.0376	1630000
	0.0376575	1.77153e+06		0.0376518	1.7759e+06		0.0376605	1.75633e+06		0.0376	1860000		0.0376	1630000
	0.0376864	1.77252e+06		0.0376806	1.7769e+06		0.0376893	1.75737e+06		0.0377	1860000		0.0377	1630000
	0.0377152	1.7735e+06		0.0377094	1.7779e+06		0.0377182	1.75839e+06		0.0377	1860000		0.0377	1630000
	0.037744	1.77447e+06		0.0377383	1.77889e+06		0.037747	1.75941e+06		0.0377	1860000		0.0377	1630000
	0.0377729	1.77544e+06		0.0377671	1.77987e+06		0.0377758	1.76043e+06		0.0378	1860000		0.0378	1630000
	0.0378017	1.77639e+06		0.0377959	1.78084e+06		0.0378047	1.76143e+06		0.0378	1860000		0.0378	1630000
	0.0378306	1.77734e+06		0.0378248	1.78181e+06		0.0378335	1.76243e+06		0.0378	1860000		0.0378	1630000
	0.0378594	1.77828e+06		0.0378536	1.78278e+06		0.0378623	1.76341e+06		0.0378	1860000		0.0378	1630000
	0.0378882	1.77922e+06		0.0378824	1.78375e+06		0.0378912	1.76439e+06		0.0379	1860000		0.0379	1630000
	0.0379171	1.78016e+06		0.0379113	1.78471e+06		0.03792	1.76536e+06		0.0379	1860000		0.0379	1630000
	0.0379459	1.7811e+06		0.0379401	1.78566e+06		0.0379488	1.76631e+06		0.0379	1870000		0.0379	1640000
	0.0379747	1.78203e+06		0.037969	1.78662e+06		0.0379777	1.76727e+06		0.038	1870000		0.038	1640000
	0.0380036	1.78297e+06		0.0379978	1.78758e+06		0.0380065	1.76821e+06		0.038	1870000		0.038	1640000
	0.0380324	1.78391e+06		0.0380266	1.78853e+06		0.0380353	1.76915e+06		0.038	1870000		0.038	1640000
	0.0380612	1.78485e+06		0.0380555	1.78948e+06		0.0380642	1.77008e+06		0.038	1870000		0.038	1640000
	0.0380901	1.78579e+06		0.0380843	1.79043e+06		0.038093	1.77102e+06		0.0381	1870000		0.0381	1640000
	0.0381189	1.78673e+06		0.0381131	1.79137e+06		0.0381218	1.77194e+06		0.0381	1870000		0.0381	1640000
	0.0381477	1.78768e+06		0.038142	1.79231e+06		0.0381507	1.77287e+06		0.0381	1870000		0.0381	1640000
	0.0381766	1.78863e+06		0.0381708	1.79326e+06		0.0381795	1.77379e+06		0.0382	1870000		0.0382	1640000
	0.0382054	1.78958e+06		0.0381996	1.7942e+06		0.0382084	1.77471e+06		0.0382	1870000		0.0382	1640000
	0.0382342	1.79053e+06		0.0382285	1.79515e+06		0.0382372	1.77563e+06		0.0382	1880000		0.0382	1650000
	0.0382631	1.79149e+06		0.0382573	1.79611e+06		0.038266	1.77655e+06		0.0382	1880000		0.0382	1650000
	0.0382919	1.79244e+06		0.0382861	1.79706e+06		0.0382949	1.77747e+06		0.0383	1880000		0.0383	1650000
	0.0383208	1.7934e+06		0.038315	1.79802e+06		0.0383237	1.77839e+06		0.0383	1880000		0.0383	1650000
	0.0383496	1.79435e+06		0.0383438	1.79897e+06		0.0383525	1.7793e+06		0.0383	1880000		0.0383	1650000
	0.0383784	1.79531e+06		0.0383726	1.79993e+06		0.0383814	1.78022e+06		0.0384	1880000		0.0384	1650000
	0.0384073	1.79626e+06		0.0384015	1.80089e+06		0.0384102	1.78114e+06		0.0384	1880000		0.0384	1650000
	0.0384361	1.79721e+06		0.0384303	1.80186e+06		0.038439	1.78206e+06		0.0384	1880000		0.0384	1650000
	0.0384649	1.79817e+06		0.0384592	1.80282e+06		0.0384679	1.78298e+06		0.0384	1880000		0.0385	1650000
	0.0384938	1.79912e+06		0.038488	1.80379e+06		0.0384967	1.7839e+06		0.0385	1880000		0.0385	1650000
	0.0385226	1.80008e+06		0.0385168	1.80477e+06		0.0385255	1.78482e+06		0.0385	1890000		0.0385	1660000
	0.0385514	1.80104e+06		0.0385457	1.80574e+06		0.0385544	1.78575e+06		0.0385	1890000		0.0385	1660000
	0.0385803	1.80201e+06		0.0385745	1.80672e+06		0.0385832	1.78667e+06		0.0386	1890000		0.0386	1660000
	0.0386091	1.80299e+06		0.0386033	1.8077e+06		0.038612	1.7876e+06		0.0386	1890000		0.0386	1660000
	0.0386379	1.80397e+06		0.0386322	1.80868e+06		0.0386409	1.78852e+06		0.0386	1890000		0.0386	1660000
	0.0386668	1.80495e+06		0.038661	1.80966e+06		0.0386697	1.78944e+06		0.0386	1890000		0.0387	1660000
	0.0386956	1.80594e+06		0.0386898	1.81065e+06		0.0386986	1.79036e+06		0.0387	1890000		0.0387	1660000
	0.0387244	1.80693e+06		0.0387187	1.81163e+06		0.0387274	1.79127e+06		0.0387	1890000		0.0387	1660000
	0.0387533	1.80793e+06		0.0387475	1.81263e+06		0.0387562	1.79218e+06		0.0387	1890000		0.0387	1660000
	0.0387821	1.80892e+06		0.0387763	1.81363e+06		0.0387851	1.7931e+06		0.0388	1890000		0.0388	1660000
	0.038811	1.80992e+06		0.0388052	1.81464e+06		0.0388139	1.79402e+06		0.0388	1900000		0.0388	1660000
	0.0388398	1.81092e+06		0.038834	1.81564e+06		0.0388427	1.79494e+06		0.0388	1900000		0.0388	1660000
	0.0388686	1.81192e+06		0.0388628	1.81666e+06		0.0388716	1.79587e+06		0.0388	1900000		0.0389	1670000
	0.0388975	1.81293e+06		0.0388917	1.81767e+06		0.0389004	1.79681e+06		0.0389	1900000		0.0389	1670000
	0.0389263	1.81393e+06		0.0389205	1.81868e+06		0.0389292	1.79774e+06		0.0389	1900000		0.0389	1670000
	0.0389551	1.81494e+06		0.0389494	1.81969e+06		0.0389581	1.79867e+06		0.0389	1900000		0.0389	1670000
	0.038984	1.81594e+06		0.0389782	1.82071e+06		0.0389869	1.7996e+06		0.039	1900000		0.039	1670000
	0.0390128	1.81695e+06		0.039007	1.82172e+06		0.0390157	1.80053e+06		0.039	1900000		0.039	1670000
	0.0390416	1.81797e+06		0.0390359	1.82273e+06		0.0390446	1.80146e+06		0.039	1900000		0.039	1670000
	0.0390705	1.81898e+06		0.0390647	1.82375e+06		0.0390734	1.80238e+06		0.039	1910000		0.0391	1670000
	0.0390993	1.82e+06		0.0390935	1.82477e+06		0.0391022	1.8033e+06		0.0391	1910000		0.0391	1670000
	0.0391281	1.82102e+06		0.0391224	1.82579e+06		0.0391311	1.80423e+06		0.0391	1910000		0.0391	1670000
	0.039157	1.82204e+06		0.0391512	1.82681e+06		0.0391599	1.80517e+06		0.0391	1910000		0.0391	1670000
	0.0391858	1.82305e+06		0.03918	1.82784e+06		0.0391888	1.80612e+06		0.0392	1910000		0.0392	1680000
	0.0392146	1.82406e+06		0.0392089	1.82886e+06		0.0392176	1.80706e+06		0.0392	1910000		0.0392	1680000
	0.0392435	1.82508e+06		0.0392377	1.82989e+06		0.0392464	1.80801e+06		0.0392	1910000		0.0392	1680000
	0.0392723	1.82609e+06		0.0392665	1.83091e+06		0.0392753	1.80896e+06		0.0392	1910000		0.0393	1680000
	0.0393011	1.8271e+06		0.0392954	1.83194e+06		0.0393041	1.80992e+06		0.0393	1910000		0.0393	1680000
	0.03933	1.82811e+06		0.0393242	1.83297e+06		0.0393329	1.81087e+06		0.0393	1920000		0.0393	1680000
	0.0393588	1.82912e+06		0.039353	1.83399e+06		0.0393618	1.81183e+06		0.0393	1920000		0.0393	1680000
	0.0393877	1.83013e+06		0.0393819	1.83502e+06		0.0393906	1.81279e+06		0.0394	1920000		0.0394	1680000
	0.0394165	1.83114e+06		0.0394107	1.83604e+06		0.0394194	1.81375e+06		0.0394	1920000		0.0394	1680000
	0.0394453	1.83215e+06		0.0394396	1.83706e+06		0.0394483	1.81472e+06		0.0394	1920000		0.0394	1680000
	0.0394742	1.83315e+06		0.0394684	1.83807e+06		0.0394771	1.81568e+06		0.0395	1920000		0.0395	1690000
	0.039503	1.83416e+06		0.0394972	1.83908e+06		0.0395059	1.81664e+06		0.0395	1920000		0.0395	1690000
	0.0395318	1.83515e+06		0.0395261	1.84008e+06		0.0395348	1.8176e+06		0.0395	1920000		0.0395	1690000
	0.0395607	1.83615e+06		0.0395549	1.84108e+06		0.0395636	1.81856e+06		0.0395	1920000		0.0395	1690000
	0.0395895	1.83713e+06		0.0395837	1.84207e+06		0.0395924	1.81953e+06		0.0396	1920000		0.0396	1690000
	0.0396183	1.83811e+06		0.0396126	1.84306e+06		0.0396213	1.82049e+06		0.0396	1930000		0.0396	1690000
	0.0396472	1.83907e+06		0.0396414	1.84405e+06		0.0396501	1.82146e+06		0.0396	1930000		0.0396	1690000
	0.039676	1.84004e+06		0.0396702	1.84503e+06		0.039679	1.82243e+06		0.0397	1930000		0.0397	1690000
	0.0397048	1.841e+06		0.0396991	1.846e+06		0.0397078	1.82341e+06		0.0397	1930000		0.0397	1690000
	0.0397337	1.84196e+06		0.0397279	1.84696e+06		0.0397366	1.82439e+06		0.0397	1930000		0.0397	1690000
	0.0397625	1.84291e+06		0.0397567	1.84792e+06		0.0397655	1.82538e+06		0.0397	1930000		0.0397	1690000
	0.0397913	1.84387e+06		0.0397856	1.84888e+06		0.0397943	1.82637e+06		0.0398	1930000		0.0398	1690000
	0.0398202	1.84482e+06		0.0398144	1.84984e+06		0.0398231	1.82737e+06		0.0398	1930000		0.0398	1700000
	0.039849	1.84576e+06		0.0398432	1.8508e+06		0.039852	1.82837e+06		0.0398	1930000		0.0398	1700000
	0.0398779	1.84671e+06		0.0398721	1.85177e+06		0.0398808	1.82937e+06		0.0399	1940000		0.0399	1700000
	0.0399067	1.84766e+06		0.0399009	1.85273e+06		0.0399096	1.83038e+06		0.0399	1940000		0.0399	1700000
	0.0399355	1.8486e+06		0.0399298	1.85369e+06		0.0399385	1.83139e+06		0.0399	1940000		0.0399	1700000
	0.0399644	1.84954e+06		0.0399586	1.85465e+06		0.0399673	1.83241e+06		0.0399	1940000		0.04	1700000
	0.0399932	1.85049e+06		0.0399874	1.85561e+06		0.0399961	1.83343e+06		0.04	1940000		0.04	1700000
	0.040022	1.85143e+06		0.0400163	1.85657e+06		0.040025	1.83445e+06		0.04	1940000		0.04	1700000
	0.0400509	1.85237e+06		0.0400451	1.85754e+06		0.0400538	1.83548e+06		0.04	1940000		0.04	1700000
	0.0400797	1.85332e+06		0.0400739	1.8585e+06		0.0400826	1.8365e+06		0.0401	1940000		0.0401	1700000
	0.0401085	1.85427e+06		0.0401028	1.85947e+06		0.0401115	1.83752e+06		0.0401	1940000		0.0401	1700000
	0.0401374	1.85522e+06		0.0401316	1.86043e+06		0.0401403	1.83854e+06		0.0401	1940000		0.0401	1710000
	0.0401662	1.85617e+06		0.0401604	1.8614e+06		0.0401692	1.83956e+06		0.0401	1950000		0.0402	1710000
	0.040195	1.85713e+06		0.0401893	1.86237e+06		0.040198	1.84058e+06		0.0402	1950000		0.0402	1710000
	0.0402239	1.85809e+06		0.0402181	1.86334e+06		0.0402268	1.8416e+06		0.0402	1950000		0.0402	1710000
	0.0402527	1.85905e+06		0.0402469	1.86431e+06		0.0402557	1.84262e+06		0.0402	1950000		0.0402	1710000
	0.0402815	1.86001e+06		0.0402758	1.86527e+06		0.0402845	1.84363e+06		0.0403	1950000		0.0403	1710000
	0.0403104	1.86097e+06		0.0403046	1.86624e+06		0.0403133	1.84464e+06		0.0403	1950000		0.0403	1710000
	0.0403392	1.86194e+06		0.0403334	1.86722e+06		0.0403422	1.84565e+06		0.0403	1950000		0.0403	1710000
	0.0403681	1.86291e+06		0.0403623	1.86819e+06		0.040371	1.84665e+06		0.0403	1950000		0.0404	1710000
	0.0403969	1.86388e+06		0.0403911	1.86918e+06		0.0403998	1.84766e+06		0.0404	1950000		0.0404	1710000
	0.0404257	1.86485e+06		0.04042	1.87016e+06		0.0404287	1.84866e+06		0.0404	1960000		0.0404	1720000
	0.0404546	1.86582e+06		0.0404488	1.87115e+06		0.0404575	1.84967e+06		0.0404	1960000		0.0404	1720000
	0.0404834	1.8668e+06		0.0404776	1.87214e+06		0.0404863	1.85068e+06		0.0405	1960000		0.0405	1720000
	0.0405122	1.86778e+06		0.0405065	1.87313e+06		0.0405152	1.85168e+06		0.0405	1960000		0.0405	1720000
	0.0405411	1.86876e+06		0.0405353	1.87412e+06		0.040544	1.85268e+06		0.0405	1960000		0.0405	1720000
	0.0405699	1.86975e+06		0.0405641	1.87512e+06		0.0405728	1.85368e+06		0.0405	1960000		0.0406	1720000
	0.0405987	1.87074e+06		0.040593	1.87611e+06		0.0406017	1.85468e+06		0.0406	1960000		0.0406	1720000
	0.0406276	1.87172e+06		0.0406218	1.87711e+06		0.0406305	1.85568e+06		0.0406	1960000		0.0406	1720000
	0.0406564	1.87272e+06		0.0406506	1.8781e+06		0.0406593	1.85668e+06		0.0406	1960000		0.0406	1720000
	0.0406852	1.87371e+06		0.0406795	1.87908e+06		0.0406882	1.85767e+06		0.0407	1960000		0.0407	1720000
	0.0407141	1.87471e+06		0.0407083	1.88007e+06		0.040717	1.85867e+06		0.0407	1960000		0.0407	1720000
	0.0407429	1.8757e+06		0.0407371	1.88106e+06		0.0407459	1.85966e+06		0.0407	1970000		0.0407	1730000
	0.0407717	1.8767e+06		0.040766	1.88206e+06		0.0407747	1.86066e+06		0.0407	1970000		0.0408	1730000
	0.0408006	1.8777e+06		0.0407948	1.88305e+06		0.0408035	1.86165e+06		0.0408	1970000		0.0408	1730000
	0.0408294	1.87869e+06		0.0408236	1.88405e+06		0.0408324	1.86264e+06		0.0408	1970000		0.0408	1730000
	0.0408583	1.87969e+06		0.0408525	1.88505e+06		0.0408612	1.86364e+06		0.0408	1970000		0.0408	1730000
	0.0408871	1.88068e+06		0.0408813	1.88605e+06		0.04089	1.86464e+06		0.0409	1970000		0.0409	1730000
	0.0409159	1.88168e+06		0.0409101	1.88704e+06		0.0409189	1.86564e+06		0.0409	1970000		0.0409	1730000
	0.0409448	1.88267e+06		0.040939	1.88804e+06		0.0409477	1.86664e+06		0.0409	1970000		0.0409	1730000
	0.0409736	1.88367e+06		0.0409678	1.88903e+06		0.0409765	1.86764e+06		0.041	1970000		0.041	1730000
	0.0410024	1.88466e+06		0.0409967	1.89003e+06		0.0410054	1.86864e+06		0.041	1970000		0.041	1730000
	0.0410313	1.88566e+06		0.0410255	1.89102e+06		0.0410342	1.86963e+06		0.041	1980000		0.041	1730000
	0.0410601	1.88665e+06		0.0410543	1.89201e+06		0.041063	1.8706e+06		0.041	1980000		0.041	1730000
	0.0410889	1.88764e+06		0.0410832	1.893e+06		0.0410919	1.87158e+06		0.0411	1980000		0.0411	1740000
	0.0411178	1.88863e+06		0.041112	1.89398e+06		0.0411207	1.87255e+06		0.0411	1980000		0.0411	1740000
	0.0411466	1.88962e+06		0.0411408	1.89497e+06		0.0411495	1.87352e+06		0.0411	1980000		0.0411	1740000
	0.0411754	1.89061e+06		0.0411697	1.89596e+06		0.0411784	1.87448e+06		0.0412	1980000		0.0412	1740000
	0.0412043	1.8916e+06		0.0411985	1.89694e+06		0.0412072	1.87545e+06		0.0412	1980000		0.0412	1740000
	0.0412331	1.89258e+06		0.0412273	1.89793e+06		0.0412361	1.87642e+06		0.0412	1980000		0.0412	1740000
	0.0412619	1.89357e+06		0.0412562	1.89891e+06		0.0412649	1.87739e+06		0.0412	1980000		0.0412	1740000
	0.0412908	1.89455e+06		0.041285	1.8999e+06		0.0412937	1.87837e+06		0.0413	1980000		0.0413	1740000
	0.0413196	1.89554e+06		0.0413138	1.90088e+06		0.0413226	1.87935e+06		0.0413	1990000		0.0413	1740000
	0.0413485	1.89652e+06		0.0413427	1.90187e+06		0.0413514	1.88033e+06		0.0413	1990000		0.0413	1740000
	0.0413773	1.89751e+06		0.0413715	1.90286e+06		0.0413802	1.88132e+06		0.0414	1990000		0.0414	1740000
	0.0414061	1.89851e+06		0.0414003	1.90385e+06		0.0414091	1.88231e+06		0.0414	1990000		0.0414	1750000
	0.041435	1.8995e+06		0.0414292	1.90484e+06		0.0414379	1.88331e+06		0.0414	1990000		0.0414	1750000
	0.0414638	1.9005e+06		0.041458	1.90584e+06		0.0414667	1.88431e+06		0.0414	1990000		0.0414	1750000
	0.0414926	1.9015e+06		0.0414869	1.90684e+06		0.0414956	1.88532e+06		0.0415	1990000		0.0415	1750000
	0.0415215	1.9025e+06		0.0415157	1.90785e+06		0.0415244	1.88634e+06		0.0415	1990000		0.0415	1750000
	0.0415503	1.90351e+06		0.0415445	1.90886e+06		0.0415532	1.88736e+06		0.0415	1990000		0.0415	1750000
	0.0415791	1.90453e+06		0.0415734	1.90989e+06		0.0415821	1.88839e+06		0.0416	2000000		0.0416	1750000
	0.041608	1.90555e+06		0.0416022	1.91091e+06		0.0416109	1.88942e+06		0.0416	2000000		0.0416	1750000
	0.0416368	1.90658e+06		0.041631	1.91195e+06		0.0416397	1.89045e+06		0.0416	2000000		0.0416	1750000
	0.0416656	1.90761e+06		0.0416599	1.91298e+06		0.0416686	1.8915e+06		0.0416	2000000		0.0417	1750000
	0.0416945	1.90864e+06		0.0416887	1.91402e+06		0.0416974	1.89254e+06		0.0417	2000000		0.0417	1750000
	0.0417233	1.90967e+06		0.0417175	1.91506e+06		0.0417263	1.89359e+06		0.0417	2000000		0.0417	1760000
	0.0417521	1.9107e+06		0.0417464	1.9161e+06		0.0417551	1.89464e+06		0.0417	2000000		0.0417	1760000
	0.041781	1.91174e+06		0.0417752	1.91715e+06		0.0417839	1.89569e+06		0.0418	2000000		0.0418	1760000
	0.0418098	1.91278e+06		0.041804	1.9182e+06		0.0418128	1.89674e+06		0.0418	2000000		0.0418	1760000
	0.0418386	1.91383e+06		0.0418329	1.91925e+06		0.0418416	1.8978e+06		0.0418	2000000		0.0418	1760000
	0.0418675	1.91487e+06		0.0418617	1.92031e+06		0.0418704	1.89887e+06		0.0418	2010000		0.0419	1760000
	0.0418963	1.91592e+06		0.0418905	1.92136e+06		0.0418993	1.89993e+06		0.0419	2010000		0.0419	1760000
	0.0419252	1.91697e+06		0.0419194	1.92242e+06		0.0419281	1.901e+06		0.0419	2010000		0.0419	1760000
	0.041954	1.91802e+06		0.0419482	1.92348e+06		0.0419569	1.90207e+06		0.0419	2010000		0.0419	1760000
	0.0419828	1.91907e+06		0.0419771	1.92454e+06		0.0419858	1.90313e+06		0.042	2010000		0.042	1760000
	0.0420117	1.92012e+06		0.0420059	1.92559e+06		0.0420146	1.9042e+06		0.042	2010000		0.042	1760000
	0.0420405	1.92118e+06		0.0420347	1.92664e+06		0.0420434	1.90526e+06		0.042	2010000		0.042	1760000
	0.0420693	1.92223e+06		0.0420636	1.92769e+06		0.0420723	1.9063e+06		0.042	2010000		0.0421	1770000
	0.0420982	1.92329e+06		0.0420924	1.92874e+06		0.0421011	1.90734e+06		0.0421	2020000		0.0421	1770000
	0.042127	1.92435e+06		0.0421212	1.92979e+06		0.0421299	1.90837e+06		0.0421	2020000		0.0421	1770000
	0.0421558	1.92539e+06		0.0421501	1.93085e+06		0.0421588	1.90939e+06		0.0421	2020000		0.0421	1770000
	0.0421847	1.92642e+06		0.0421789	1.9319e+06		0.0421876	1.91041e+06		0.0422	2020000		0.0422	1770000
	0.0422135	1.92746e+06		0.0422077	1.93294e+06		0.0422165	1.91143e+06		0.0422	2020000		0.0422	1770000
	0.0422423	1.92848e+06		0.0422366	1.93398e+06		0.0422453	1.91244e+06		0.0422	2020000		0.0422	1770000
	0.0422712	1.92951e+06		0.0422654	1.93501e+06		0.0422741	1.91344e+06		0.0422	2020000		0.0423	1770000
	0.0423	1.93052e+06		0.0422942	1.93603e+06		0.042303	1.91444e+06		0.0423	2020000		0.0423	1770000
	0.0423288	1.93152e+06		0.0423231	1.93704e+06		0.0423318	1.91544e+06		0.0423	2020000		0.0423	1770000
	0.0423577	1.93252e+06		0.0423519	1.93804e+06		0.0423606	1.91644e+06		0.0423	2030000		0.0423	1780000
	0.0423865	1.93351e+06		0.0423807	1.93904e+06		0.0423895	1.91743e+06		0.0424	2030000		0.0424	1780000
	0.0424154	1.93449e+06		0.0424096	1.94002e+06		0.0424183	1.91843e+06		0.0424	2030000		0.0424	1780000
	0.0424442	1.93546e+06		0.0424384	1.94099e+06		0.0424471	1.91942e+06		0.0424	2030000		0.0424	1780000
	0.042473	1.93642e+06		0.0424673	1.94196e+06		0.042476	1.92041e+06		0.0425	2030000		0.0425	1780000
	0.0425019	1.93737e+06		0.0424961	1.94291e+06		0.0425048	1.92139e+06		0.0425	2030000		0.0425	1780000
	0.0425307	1.93831e+06		0.0425249	1.94387e+06		0.0425336	1.92238e+06		0.0425	2030000		0.0425	1780000
	0.0425595	1.93924e+06		0.0425538	1.94482e+06		0.0425625	1.92336e+06		0.0425	2030000		0.0425	1780000
	0.0425884	1.94018e+06		0.0425826	1.94576e+06		0.0425913	1.92434e+06		0.0426	2030000		0.0426	1780000
	0.0426172	1.94111e+06		0.0426114	1.9467e+06		0.0426201	1.92532e+06		0.0426	2030000		0.0426	1780000
	0.042646	1.94203e+06		0.0426403	1.94764e+06		0.042649	1.9263e+06		0.0426	2040000		0.0426	1790000
	0.0426749	1.94296e+06		0.0426691	1.94858e+06		0.0426778	1.92727e+06		0.0427	2040000		0.0427	1790000
	0.0427037	1.94388e+06		0.0426979	1.94951e+06		0.0427066	1.92825e+06		0.0427	2040000		0.0427	1790000
	0.0427325	1.94481e+06		0.0427268	1.95045e+06		0.0427355	1.92923e+06		0.0427	2040000		0.0427	1790000
	0.0427614	1.94573e+06		0.0427556	1.95139e+06		0.0427643	1.9302e+06		0.0427	2040000		0.0427	1790000
	0.0427902	1.94667e+06		0.0427844	1.95233e+06		0.0427932	1.93117e+06		0.0428	2040000		0.0428	1790000
	0.042819	1.94761e+06		0.0428133	1.95327e+06		0.042822	1.93212e+06		0.0428	2040000		0.0428	1790000
	0.0428479	1.94855e+06		0.0428421	1.95422e+06		0.0428508	1.93307e+06		0.0428	2040000		0.0428	1790000
	0.0428767	1.9495e+06		0.0428709	1.95518e+06		0.0428797	1.93401e+06		0.0429	2040000		0.0429	1790000
	0.0429056	1.95045e+06		0.0428998	1.95615e+06		0.0429085	1.93496e+06		0.0429	2050000		0.0429	1790000
	0.0429344	1.9514e+06		0.0429286	1.95712e+06		0.0429373	1.9359e+06		0.0429	2050000		0.0429	1790000
	0.0429632	1.95236e+06		0.0429575	1.9581e+06		0.0429662	1.93685e+06		0.0429	2050000		0.0429	1790000
	0.0429921	1.95333e+06		0.0429863	1.95908e+06		0.042995	1.93781e+06		0.043	2050000		0.043	1800000
	0.0430209	1.9543e+06		0.0430151	1.96008e+06		0.0430238	1.93876e+06		0.043	2050000		0.043	1800000
	0.0430497	1.95528e+06		0.043044	1.96108e+06		0.0430527	1.93972e+06		0.043	2050000		0.043	1800000
	0.0430786	1.95626e+06		0.0430728	1.96209e+06		0.0430815	1.94067e+06		0.0431	2050000		0.0431	1800000
	0.0431074	1.95724e+06		0.0431016	1.96309e+06		0.0431103	1.94162e+06		0.0431	2050000		0.0431	1800000
	0.0431362	1.95823e+06		0.0431305	1.9641e+06		0.0431392	1.94257e+06		0.0431	2050000		0.0431	1800000
	0.0431651	1.95922e+06		0.0431593	1.96511e+06		0.043168	1.94352e+06		0.0431	2050000		0.0432	1800000
	0.0431939	1.9602e+06		0.0431881	1.96612e+06		0.0431968	1.94447e+06		0.0432	2060000		0.0432	1800000
	0.0432227	1.96119e+06		0.043217	1.96714e+06		0.0432257	1.94543e+06		0.0432	2060000		0.0432	1800000
	0.0432516	1.96219e+06		0.0432458	1.96816e+06		0.0432545	1.94639e+06		0.0432	2060000		0.0432	1800000
	0.0432804	1.96319e+06		0.0432746	1.96918e+06		0.0432834	1.94735e+06		0.0433	2060000		0.0433	1810000
	0.0433092	1.96419e+06		0.0433035	1.9702e+06		0.0433122	1.94832e+06		0.0433	2060000		0.0433	1810000
	0.0433381	1.9652e+06		0.0433323	1.97122e+06		0.043341	1.94929e+06		0.0433	2060000		0.0433	1810000
	0.0433669	1.9662e+06		0.0433611	1.97223e+06		0.0433699	1.95026e+06		0.0433	2060000		0.0434	1810000
	0.0433958	1.96721e+06		0.04339	1.97324e+06		0.0433987	1.95123e+06		0.0434	2060000		0.0434	1810000
	0.0434246	1.96822e+06		0.0434188	1.97426e+06		0.0434275	1.9522e+06		0.0434	2060000		0.0434	1810000
	0.0434534	1.96923e+06		0.0434476	1.97527e+06		0.0434564	1.95317e+06		0.0434	2060000		0.0434	1810000
	0.0434823	1.97025e+06		0.0434765	1.97628e+06		0.0434852	1.95413e+06		0.0435	2070000		0.0435	1810000
	0.0435111	1.97127e+06		0.0435053	1.97729e+06		0.043514	1.9551e+06		0.0435	2070000		0.0435	1810000
	0.0435399	1.97228e+06		0.0435342	1.9783e+06		0.0435429	1.95608e+06		0.0435	2070000		0.0435	1810000
	0.0435688	1.9733e+06		0.043563	1.97932e+06		0.0435717	1.95705e+06		0.0435	2070000		0.0436	1810000
	0.0435976	1.97432e+06		0.0435918	1.98034e+06		0.0436005	1.95803e+06		0.0436	2070000		0.0436	1820000
	0.0436264	1.97534e+06		0.0436207	1.98136e+06		0.0436294	1.95902e+06		0.0436	2070000		0.0436	1820000
	0.0436553	1.97635e+06		0.0436495	1.98238e+06		0.0436582	1.96e+06		0.0436	2070000		0.0436	1820000
	0.0436841	1.97737e+06		0.0436783	1.9834e+06		0.043687	1.96098e+06		0.0437	2070000		0.0437	1820000
	0.0437129	1.97838e+06		0.0437072	1.98442e+06		0.0437159	1.96196e+06		0.0437	2070000		0.0437	1820000
	0.0437418	1.97939e+06		0.043736	1.98544e+06		0.0437447	1.96295e+06		0.0437	2070000		0.0437	1820000
	0.0437706	1.9804e+06		0.0437648	1.98646e+06		0.0437736	1.96393e+06		0.0437	2080000		0.0438	1820000
	0.0437994	1.98141e+06		0.0437937	1.98748e+06		0.0438024	1.96492e+06		0.0438	2080000		0.0438	1820000
	0.0438283	1.98242e+06		0.0438225	1.98849e+06		0.0438312	1.9659e+06		0.0438	2080000		0.0438	1820000
	0.0438571	1.98343e+06		0.0438513	1.98951e+06		0.0438601	1.96688e+06		0.0438	2080000		0.0438	1820000
	0.0438859	1.98444e+06		0.0438802	1.99052e+06		0.0438889	1.96786e+06		0.0439	2080000		0.0439	1820000
	0.0439148	1.98545e+06		0.043909	1.99154e+06		0.0439177	1.96883e+06		0.0439	2080000		0.0439	1820000
	0.0439436	1.98646e+06		0.0439378	1.99256e+06		0.0439466	1.9698e+06		0.0439	2080000		0.0439	1830000
	0.0439725	1.98747e+06		0.0439667	1.99357e+06		0.0439754	1.97078e+06		0.0439	2080000		0.044	1830000
	0.0440013	1.98847e+06		0.0439955	1.99459e+06		0.0440042	1.97175e+06		0.044	2080000		0.044	1830000
	0.0440301	1.98947e+06		0.0440244	1.99561e+06		0.0440331	1.97272e+06		0.044	2090000		0.044	1830000
	0.044059	1.99047e+06		0.0440532	1.99662e+06		0.0440619	1.9737e+06		0.044	2090000		0.044	1830000
	0.0440878	1.99147e+06		0.044082	1.99763e+06		0.0440907	1.97467e+06		0.0441	2090000		0.0441	1830000
	0.0441166	1.99246e+06		0.0441109	1.99864e+06		0.0441196	1.97565e+06		0.0441	2090000		0.0441	1830000
	0.0441455	1.99345e+06		0.0441397	1.99964e+06		0.0441484	1.97663e+06		0.0441	2090000		0.0441	1830000
	0.0441743	1.99443e+06		0.0441685	2.00064e+06		0.0441772	1.9776e+06		0.0442	2090000		0.0442	1830000
	0.0442031	1.99541e+06		0.0441974	2.00164e+06		0.0442061	1.97858e+06		0.0442	2090000		0.0442	1840000
	0.044232	1.9964e+06		0.0442262	2.00264e+06		0.0442349	1.97957e+06		0.0442	2090000		0.0442	1840000
	0.0442608	1.99738e+06		0.044255	2.00363e+06		0.0442638	1.98056e+06		0.0442	2090000		0.0442	1840000
	0.0442896	1.99835e+06		0.0442839	2.00462e+06		0.0442926	1.98154e+06		0.0443	2090000		0.0443	1840000
	0.0443185	1.99933e+06		0.0443127	2.00561e+06		0.0443214	1.98253e+06		0.0443	2100000		0.0443	1840000
	0.0443473	2.00031e+06		0.0443415	2.00659e+06		0.0443503	1.98351e+06		0.0443	2100000		0.0443	1840000
	0.0443761	2.00128e+06		0.0443704	2.00758e+06		0.0443791	1.9845e+06		0.0444	2100000		0.0444	1840000
	0.044405	2.00226e+06		0.0443992	2.00857e+06		0.0444079	1.98548e+06		0.0444	2100000		0.0444	1850000
	0.0444338	2.00323e+06		0.044428	2.00955e+06		0.0444368	1.98647e+06		0.0444	2100000		0.0444	1850000
	0.0444627	2.00421e+06		0.0444569	2.01054e+06		0.0444656	1.98745e+06		0.0444	2100000		0.0444	1850000
	0.0444915	2.00519e+06		0.0444857	2.01152e+06		0.0444944	1.98844e+06		0.0445	2100000		0.0445	1850000
	0.0445203	2.00616e+06		0.0445146	2.01251e+06		0.0445233	1.98943e+06		0.0445	2100000		0.0445	1850000
	0.0445492	2.00714e+06		0.0445434	2.01349e+06		0.0445521	1.99041e+06		0.0445	2100000		0.0445	1850000
	0.044578	2.00811e+06		0.0445722	2.01448e+06		0.0445809	1.9914e+06		0.0446	2110000		0.0446	1850000
	0.0446068	2.00909e+06		0.0446011	2.01546e+06		0.0446098	1.99238e+06		0.0446	2110000		0.0446	1850000
	0.0446357	2.01006e+06		0.0446299	2.01644e+06		0.0446386	1.99336e+06		0.0446	2110000		0.0446	1850000
	0.0446645	2.01103e+06		0.0446587	2.01742e+06		0.0446674	1.99434e+06		0.0446	2110000		0.0447	1850000
	0.0446933	2.01199e+06		0.0446876	2.01839e+06		0.0446963	1.99533e+06		0.0447	2110000		0.0447	1860000
	0.0447222	2.01296e+06		0.0447164	2.01936e+06		0.0447251	1.99632e+06		0.0447	2110000		0.0447	1860000
	0.044751	2.01392e+06		0.0447452	2.02032e+06		0.0447539	1.99731e+06		0.0447	2110000		0.0447	1860000
	0.0447798	2.01488e+06		0.0447741	2.02129e+06		0.0447828	1.9983e+06		0.0448	2110000		0.0448	1860000
	0.0448087	2.01584e+06		0.0448029	2.02224e+06		0.0448116	1.9993e+06		0.0448	2110000		0.0448	1860000
	0.0448375	2.01679e+06		0.0448317	2.02319e+06		0.0448405	2.00028e+06		0.0448	2110000		0.0448	1860000
	0.0448663	2.01773e+06		0.0448606	2.02414e+06		0.0448693	2.00127e+06		0.0448	2120000		0.0449	1860000
	0.0448952	2.01868e+06		0.0448894	2.02508e+06		0.0448981	2.00225e+06		0.0449	2120000		0.0449	1860000
	0.044924	2.01961e+06		0.0449182	2.02602e+06		0.044927	2.00322e+06		0.0449	2120000		0.0449	1860000
	0.0449529	2.02055e+06		0.0449471	2.02697e+06		0.0449558	2.0042e+06		0.0449	2120000		0.0449	1860000
	0.0449817	2.02148e+06		0.0449759	2.02791e+06		0.0449846	2.00517e+06		0.045	2120000		0.045	1860000
	0.0450105	2.02241e+06		0.0450048	2.02886e+06		0.0450135	2.00614e+06		0.045	2120000		0.045	1870000
	0.0450394	2.02335e+06		0.0450336	2.02981e+06		0.0450423	2.00711e+06		0.045	2120000		0.045	1870000
	0.0450682	2.02428e+06		0.0450624	2.03076e+06		0.0450711	2.00809e+06		0.045	2120000		0.0451	1870000
	0.045097	2.02522e+06		0.0450913	2.03171e+06		0.0451	2.00906e+06		0.0451	2120000		0.0451	1870000
	0.0451259	2.02615e+06		0.0451201	2.03265e+06		0.0451288	2.01003e+06		0.0451	2130000		0.0451	1870000
	0.0451547	2.02709e+06		0.0451489	2.0336e+06		0.0451576	2.011e+06		0.0451	2130000		0.0451	1870000
	0.0451835	2.02803e+06		0.0451778	2.03455e+06		0.0451865	2.01197e+06		0.0452	2130000		0.0452	1870000
	0.0452124	2.02897e+06		0.0452066	2.0355e+06		0.0452153	2.01294e+06		0.0452	2130000		0.0452	1870000
	0.0452412	2.02991e+06		0.0452354	2.03646e+06		0.0452441	2.01391e+06		0.0452	2130000		0.0452	1870000
	0.04527	2.03085e+06		0.0452643	2.03742e+06		0.045273	2.01487e+06		0.0452	2130000		0.0453	1870000
	0.0452989	2.0318e+06		0.0452931	2.03838e+06		0.0453018	2.01584e+06		0.0453	2130000		0.0453	1870000
	0.0453277	2.03275e+06		0.0453219	2.03935e+06		0.0453307	2.01681e+06		0.0453	2130000		0.0453	1870000
	0.0453565	2.0337e+06		0.0453508	2.04032e+06		0.0453595	2.01778e+06		0.0453	2130000		0.0453	1880000
	0.0453854	2.03467e+06		0.0453796	2.0413e+06		0.0453883	2.01875e+06		0.0454	2130000		0.0454	1880000
	0.0454142	2.03564e+06		0.0454084	2.04228e+06		0.0454172	2.01973e+06		0.0454	2140000		0.0454	1880000
	0.0454431	2.03661e+06		0.0454373	2.04325e+06		0.045446	2.02071e+06		0.0454	2140000		0.0454	1880000
	0.0454719	2.03759e+06		0.0454661	2.04424e+06		0.0454748	2.02169e+06		0.0454	2140000		0.0455	1880000
	0.0455007	2.03857e+06		0.0454949	2.04522e+06		0.0455037	2.02266e+06		0.0455	2140000		0.0455	1880000
	0.0455296	2.03956e+06		0.0455238	2.04621e+06		0.0455325	2.02364e+06		0.0455	2140000		0.0455	1880000
	0.0455584	2.04055e+06		0.0455526	2.0472e+06		0.0455613	2.02461e+06		0.0455	2140000		0.0455	1880000
	0.0455872	2.04154e+06		0.0455815	2.04819e+06		0.0455902	2.02559e+06		0.0456	2140000		0.0456	1880000
	0.0456161	2.04253e+06		0.0456103	2.04918e+06		0.045619	2.02656e+06		0.0456	2140000		0.0456	1880000
	0.0456449	2.04353e+06		0.0456391	2.05018e+06		0.0456478	2.02752e+06		0.0456	2140000		0.0456	1880000
	0.0456737	2.04452e+06		0.045668	2.05117e+06		0.0456767	2.02849e+06		0.0457	2140000		0.0457	1880000
	0.0457026	2.04552e+06		0.0456968	2.05217e+06		0.0457055	2.02945e+06		0.0457	2150000		0.0457	1880000
	0.0457314	2.04652e+06		0.0457256	2.05316e+06		0.0457343	2.03041e+06		0.0457	2150000		0.0457	1880000
	0.0457602	2.04753e+06		0.0457545	2.05415e+06		0.0457632	2.03137e+06		0.0457	2150000		0.0457	1880000
	0.0457891	2.04853e+06		0.0457833	2.05515e+06		0.045792	2.03234e+06		0.0458	2150000		0.0458	1880000
	0.0458179	2.04954e+06		0.0458121	2.05615e+06		0.0458209	2.03331e+06		0.0458	2150000		0.0458	1880000
	0.0458467	2.05056e+06		0.045841	2.05715e+06		0.0458497	2.03428e+06		0.0458	2150000		0.0458	1880000
	0.0458756	2.05157e+06		0.0458698	2.05816e+06		0.0458785	2.03526e+06		0.0459	2150000		0.0459	1890000
	0.0459044	2.05259e+06		0.0458986	2.05917e+06		0.0459074	2.03625e+06		0.0459	2150000		0.0459	1890000
	0.0459333	2.0536e+06		0.0459275	2.06018e+06		0.0459362	2.03724e+06		0.0459	2150000		0.0459	1890000
	0.0459621	2.05462e+06		0.0459563	2.0612e+06		0.045965	2.03824e+06		0.0459	2150000		0.0459	1890000
	0.0459909	2.05564e+06		0.0459851	2.06222e+06		0.0459939	2.03924e+06		0.046	2160000		0.046	1890000
	0.0460198	2.05666e+06		0.046014	2.06323e+06		0.0460227	2.04024e+06		0.046	2160000		0.046	1890000
	0.0460486	2.05767e+06		0.0460428	2.06425e+06		0.0460515	2.04124e+06		0.046	2160000		0.046	1890000
	0.0460774	2.05869e+06		0.0460717	2.06527e+06		0.0460804	2.04223e+06		0.0461	2160000		0.0461	1890000
	0.0461063	2.05971e+06		0.0461005	2.0663e+06		0.0461092	2.04322e+06		0.0461	2160000		0.0461	1890000
	0.0461351	2.06073e+06		0.0461293	2.06732e+06		0.046138	2.04422e+06		0.0461	2160000		0.0461	1890000
	0.0461639	2.06175e+06		0.0461582	2.06834e+06		0.0461669	2.04521e+06		0.0461	2160000		0.0461	1890000
	0.0461928	2.06277e+06		0.046187	2.06937e+06		0.0461957	2.04619e+06		0.0462	2160000		0.0462	1890000
	0.0462216	2.06379e+06		0.0462158	2.07039e+06		0.0462245	2.04718e+06		0.0462	2160000		0.0462	1890000
	0.0462504	2.06482e+06		0.0462447	2.07141e+06		0.0462534	2.04817e+06		0.0462	2160000		0.0462	1890000
	0.0462793	2.06583e+06		0.0462735	2.07244e+06		0.0462822	2.04917e+06		0.0463	2170000		0.0463	1890000
	0.0463081	2.06685e+06		0.0463023	2.07347e+06		0.0463111	2.05016e+06		0.0463	2170000		0.0463	1890000
	0.0463369	2.06786e+06		0.0463312	2.07449e+06		0.0463399	2.05116e+06		0.0463	2170000		0.0463	1900000
	0.0463658	2.06888e+06		0.04636	2.07552e+06		0.0463687	2.05217e+06		0.0463	2170000		0.0464	1900000
	0.0463946	2.06989e+06		0.0463888	2.07655e+06		0.0463976	2.05318e+06		0.0464	2170000		0.0464	1900000
	0.0464234	2.07091e+06		0.0464177	2.07757e+06		0.0464264	2.05419e+06		0.0464	2170000		0.0464	1900000
	0.0464523	2.07192e+06		0.0464465	2.07859e+06		0.0464552	2.0552e+06		0.0464	2170000		0.0464	1900000
	0.0464811	2.07294e+06		0.0464753	2.07961e+06		0.0464841	2.05621e+06		0.0465	2170000		0.0465	1900000
	0.04651	2.07395e+06		0.0465042	2.08062e+06		0.0465129	2.05723e+06		0.0465	2180000		0.0465	1900000
	0.0465388	2.07496e+06		0.046533	2.08162e+06		0.0465417	2.05825e+06		0.0465	2180000		0.0465	1900000
	0.0465676	2.07597e+06		0.0465619	2.08261e+06		0.0465706	2.05927e+06		0.0465	2180000		0.0466	1900000
	0.0465965	2.07697e+06		0.0465907	2.08361e+06		0.0465994	2.06029e+06		0.0466	2180000		0.0466	1900000
	0.0466253	2.07797e+06		0.0466195	2.0846e+06		0.0466282	2.06132e+06		0.0466	2180000		0.0466	1900000
	0.0466541	2.07896e+06		0.0466484	2.08559e+06		0.0466571	2.06235e+06		0.0466	2180000		0.0466	1910000
	0.046683	2.07995e+06		0.0466772	2.08658e+06		0.0466859	2.06338e+06		0.0467	2190000		0.0467	1910000
	0.0467118	2.08094e+06		0.046706	2.08757e+06		0.0467147	2.06441e+06		0.0467	2190000		0.0467	1910000
	0.0467406	2.08193e+06		0.0467349	2.08856e+06		0.0467436	2.06544e+06		0.0467	2190000		0.0467	1910000
	0.0467695	2.08291e+06		0.0467637	2.08955e+06		0.0467724	2.06647e+06		0.0467	2190000		0.0468	1910000
	0.0467983	2.08388e+06		0.0467925	2.09054e+06		0.0468013	2.06749e+06		0.0468	2190000		0.0468	1910000
	0.0468271	2.08486e+06		0.0468214	2.09153e+06		0.0468301	2.06849e+06		0.0468	2190000		0.0468	1910000
	0.046856	2.08583e+06		0.0468502	2.09252e+06		0.0468589	2.0695e+06		0.0468	2200000		0.0468	1910000
	0.0468848	2.08681e+06		0.046879	2.09351e+06		0.0468878	2.0705e+06		0.0469	2200000		0.0469	1920000
	0.0469136	2.08778e+06		0.0469079	2.09451e+06		0.0469166	2.07151e+06		0.0469	2200000		0.0469	1920000
	0.0469425	2.08876e+06		0.0469367	2.0955e+06		0.0469454	2.07251e+06		0.0469	2200000		0.0469	1920000
	0.0469713	2.08973e+06		0.0469655	2.09649e+06		0.0469743	2.07351e+06		0.0469	2200000		0.047	1920000
	0.0470002	2.09071e+06		0.0469944	2.09747e+06		0.0470031	2.07451e+06		0.047	2200000		0.047	1920000
	0.047029	2.09169e+06		0.0470232	2.09846e+06		0.0470319	2.07551e+06		0.047	2210000		0.047	1920000
	0.0470578	2.09266e+06		0.0470521	2.09945e+06		0.0470608	2.07652e+06		0.047	2210000		0.047	1920000
	0.0470867	2.09364e+06		0.0470809	2.10044e+06		0.0470896	2.07752e+06		0.0471	2210000		0.0471	1930000
	0.0471155	2.09462e+06		0.0471097	2.10142e+06		0.0471184	2.07851e+06		0.0471	2210000		0.0471	1930000
	0.0471443	2.0956e+06		0.0471386	2.10241e+06		0.0471473	2.07951e+06		0.0471	2210000		0.0471	1930000
	0.0471732	2.09658e+06		0.0471674	2.1034e+06		0.0471761	2.08049e+06		0.0472	2210000		0.0472	1930000
	0.047202	2.09756e+06		0.0471962	2.10438e+06		0.0472049	2.08148e+06		0.0472	2210000		0.0472	1930000
	0.0472308	2.09853e+06		0.0472251	2.10536e+06		0.0472338	2.08245e+06		0.0472	2210000		0.0472	1930000
	0.0472597	2.0995e+06		0.0472539	2.10635e+06		0.0472626	2.08343e+06		0.0472	2210000		0.0472	1930000
	0.0472885	2.10048e+06		0.0472827	2.10733e+06		0.0472914	2.08439e+06		0.0473	2210000		0.0473	1930000
	0.0473173	2.10145e+06		0.0473116	2.10831e+06		0.0473203	2.08536e+06		0.0473	2210000		0.0473	1940000
	0.0473462	2.10242e+06		0.0473404	2.10929e+06		0.0473491	2.08632e+06		0.0473	2210000		0.0473	1940000
	0.047375	2.1034e+06		0.0473692	2.11027e+06		0.047378	2.08727e+06		0.0474	2210000		0.0474	1940000
	0.0474038	2.10437e+06		0.0473981	2.11125e+06		0.0474068	2.08823e+06		0.0474	2210000		0.0474	1940000
	0.0474327	2.10534e+06		0.0474269	2.11222e+06		0.0474356	2.08919e+06		0.0474	2210000		0.0474	1940000
	0.0474615	2.10632e+06		0.0474557	2.11319e+06		0.0474645	2.09015e+06		0.0474	2220000		0.0474	1940000
	0.0474904	2.10729e+06		0.0474846	2.11416e+06		0.0474933	2.09111e+06		0.0475	2220000		0.0475	1940000
	0.0475192	2.10825e+06		0.0475134	2.11513e+06		0.0475221	2.09207e+06		0.0475	2220000		0.0475	1940000
	0.047548	2.10922e+06		0.0475422	2.1161e+06		0.047551	2.09303e+06		0.0475	2220000		0.0475	1940000
	0.0475769	2.11018e+06		0.0475711	2.11707e+06		0.0475798	2.094e+06		0.0476	2220000		0.0476	1940000
	0.0476057	2.11114e+06		0.0475999	2.11804e+06		0.0476086	2.09496e+06		0.0476	2220000		0.0476	1950000
	0.0476345	2.1121e+06		0.0476288	2.11901e+06		0.0476375	2.09593e+06		0.0476	2220000		0.0476	1950000
	0.0476634	2.11306e+06		0.0476576	2.11998e+06		0.0476663	2.09689e+06		0.0476	2220000		0.0476	1950000
	0.0476922	2.11402e+06		0.0476864	2.12094e+06		0.0476951	2.09786e+06		0.0477	2220000		0.0477	1950000
	0.047721	2.11499e+06		0.0477153	2.12191e+06		0.047724	2.09882e+06		0.0477	2220000		0.0477	1950000
	0.0477499	2.11595e+06		0.0477441	2.12288e+06		0.0477528	2.09979e+06		0.0477	2220000		0.0477	1950000
	0.0477787	2.11691e+06		0.0477729	2.12385e+06		0.0477816	2.10076e+06		0.0478	2220000		0.0478	1950000
	0.0478075	2.11787e+06		0.0478018	2.12483e+06		0.0478105	2.10172e+06		0.0478	2220000		0.0478	1950000
	0.0478364	2.11884e+06		0.0478306	2.1258e+06		0.0478393	2.10269e+06		0.0478	2220000		0.0478	1950000
	0.0478652	2.1198e+06		0.0478594	2.12678e+06		0.0478682	2.10365e+06		0.0478	2220000		0.0479	1950000
	0.047894	2.12077e+06		0.0478883	2.12777e+06		0.047897	2.10461e+06		0.0479	2220000		0.0479	1960000
	0.0479229	2.12174e+06		0.0479171	2.12876e+06		0.0479258	2.10557e+06		0.0479	2220000		0.0479	1960000
	0.0479517	2.12272e+06		0.0479459	2.12975e+06		0.0479547	2.10653e+06		0.0479	2220000		0.0479	1960000
	0.0479806	2.1237e+06		0.0479748	2.13074e+06		0.0479835	2.10749e+06		0.048	2220000		0.048	1960000
	0.0480094	2.12468e+06		0.0480036	2.13174e+06		0.0480123	2.10846e+06		0.048	2230000		0.048	1960000
	0.0480382	2.12567e+06		0.0480324	2.13274e+06		0.0480412	2.10942e+06		0.048	2230000		0.048	1960000
	0.0480671	2.12665e+06		0.0480613	2.13374e+06		0.04807	2.11039e+06		0.048	2230000		0.0481	1960000
	0.0480959	2.12764e+06		0.0480901	2.13474e+06		0.0480988	2.11136e+06		0.0481	2230000		0.0481	1960000
	0.0481247	2.12862e+06		0.048119	2.13574e+06		0.0481277	2.11233e+06		0.0481	2230000		0.0481	1960000
	0.0481536	2.12961e+06		0.0481478	2.13675e+06		0.0481565	2.11331e+06		0.0481	2230000		0.0481	1960000
	0.0481824	2.1306e+06		0.0481766	2.13775e+06		0.0481853	2.1143e+06		0.0482	2230000		0.0482	1960000
	0.0482112	2.13159e+06		0.0482055	2.13876e+06		0.0482142	2.11528e+06		0.0482	2230000		0.0482	1970000
	0.0482401	2.13257e+06		0.0482343	2.13976e+06		0.048243	2.11627e+06		0.0482	2230000		0.0482	1970000
	0.0482689	2.13356e+06		0.0482631	2.14076e+06		0.0482718	2.11726e+06		0.0482	2230000		0.0483	1970000
	0.0482977	2.13456e+06		0.048292	2.14177e+06		0.0483007	2.11826e+06		0.0483	2230000		0.0483	1970000
	0.0483266	2.13555e+06		0.0483208	2.14277e+06		0.0483295	2.11927e+06		0.0483	2230000		0.0483	1970000
	0.0483554	2.13654e+06		0.0483496	2.14378e+06		0.0483584	2.12027e+06		0.0483	2230000		0.0483	1970000
	0.0483842	2.13753e+06		0.0483785	2.1448e+06		0.0483872	2.12128e+06		0.0484	2230000		0.0484	1970000
	0.0484131	2.13853e+06		0.0484073	2.14581e+06		0.048416	2.1223e+06		0.0484	2240000		0.0484	1970000
	0.0484419	2.13953e+06		0.0484361	2.14683e+06		0.0484449	2.12331e+06		0.0484	2240000		0.0484	1970000
	0.0484708	2.14054e+06		0.048465	2.14785e+06		0.0484737	2.12432e+06		0.0484	2240000		0.0485	1970000
	0.0484996	2.14154e+06		0.0484938	2.14888e+06		0.0485025	2.12534e+06		0.0485	2240000		0.0485	1970000
	0.0485284	2.14254e+06		0.0485226	2.1499e+06		0.0485314	2.12637e+06		0.0485	2240000		0.0485	1970000
	0.0485573	2.14355e+06		0.0485515	2.15092e+06		0.0485602	2.1274e+06		0.0485	2240000		0.0485	1970000
	0.0485861	2.14457e+06		0.0485803	2.15195e+06		0.048589	2.12843e+06		0.0486	2240000		0.0486	1970000
	0.0486149	2.14558e+06		0.0486092	2.15297e+06		0.0486179	2.12946e+06		0.0486	2240000		0.0486	1970000
	0.0486438	2.14659e+06		0.048638	2.154e+06		0.0486467	2.13048e+06		0.0486	2250000		0.0486	1970000
	0.0486726	2.14761e+06		0.0486668	2.15503e+06		0.0486755	2.13151e+06		0.0486	2250000		0.0487	1970000
	0.0487014	2.14863e+06		0.0486957	2.15607e+06		0.0487044	2.13254e+06		0.0487	2250000		0.0487	1970000
	0.0487303	2.14965e+06		0.0487245	2.1571e+06		0.0487332	2.13358e+06		0.0487	2250000		0.0487	1970000
	0.0487591	2.15068e+06		0.0487533	2.15814e+06		0.048762	2.13461e+06		0.0487	2250000		0.0487	1980000
	0.0487879	2.1517e+06		0.0487822	2.15918e+06		0.0487909	2.13565e+06		0.0488	2250000		0.0488	1980000
	0.0488168	2.15272e+06		0.048811	2.16022e+06		0.0488197	2.13668e+06		0.0488	2250000		0.0488	1980000
	0.0488456	2.15375e+06		0.0488398	2.16127e+06		0.0488486	2.13771e+06		0.0488	2260000		0.0488	1980000
	0.0488744	2.15477e+06		0.0488687	2.16231e+06		0.0488774	2.13874e+06		0.0489	2260000		0.0489	1980000
	0.0489033	2.1558e+06		0.0488975	2.16336e+06		0.0489062	2.13976e+06		0.0489	2260000		0.0489	1980000
	0.0489321	2.15683e+06		0.0489263	2.1644e+06		0.0489351	2.14079e+06		0.0489	2260000		0.0489	1980000
	0.048961	2.15786e+06		0.0489552	2.16544e+06		0.0489639	2.14181e+06		0.0489	2260000		0.0489	1980000
	0.0489898	2.15889e+06		0.048984	2.16647e+06		0.0489927	2.14282e+06		0.049	2260000		0.049	1980000
	0.0490186	2.15993e+06		0.0490128	2.16751e+06		0.0490216	2.14383e+06		0.049	2270000		0.049	1980000
	0.0490475	2.16097e+06		0.0490417	2.16854e+06		0.0490504	2.14484e+06		0.049	2270000		0.049	1980000
	0.0490763	2.16202e+06		0.0490705	2.16957e+06		0.0490792	2.14583e+06		0.0491	2270000		0.0491	1980000
	0.0491051	2.16306e+06		0.0490994	2.17061e+06		0.0491081	2.14683e+06		0.0491	2270000		0.0491	1980000
	0.049134	2.16409e+06		0.0491282	2.17164e+06		0.0491369	2.14781e+06		0.0491	2270000		0.0491	1990000
	0.0491628	2.16511e+06		0.049157	2.17266e+06		0.0491657	2.14879e+06		0.0491	2270000		0.0491	1990000
	0.0491916	2.16613e+06		0.0491859	2.17369e+06		0.0491946	2.14977e+06		0.0492	2270000		0.0492	1990000
	0.0492205	2.16713e+06		0.0492147	2.17471e+06		0.0492234	2.15074e+06		0.0492	2280000		0.0492	1990000
	0.0492493	2.16812e+06		0.0492435	2.17572e+06		0.0492522	2.15171e+06		0.0492	2280000		0.0492	1990000
	0.0492781	2.16909e+06		0.0492724	2.17674e+06		0.0492811	2.15268e+06		0.0493	2280000		0.0493	1990000
	0.049307	2.17006e+06		0.0493012	2.17774e+06		0.0493099	2.15364e+06		0.0493	2280000		0.0493	1990000
	0.0493358	2.17102e+06		0.04933	2.17874e+06		0.0493387	2.15461e+06		0.0493	2280000		0.0493	1990000
	0.0493646	2.17198e+06		0.0493589	2.17973e+06		0.0493676	2.15558e+06		0.0493	2280000		0.0494	1990000
	0.0493935	2.17294e+06		0.0493877	2.18071e+06		0.0493964	2.15654e+06		0.0494	2280000		0.0494	1990000
	0.0494223	2.1739e+06		0.0494165	2.18168e+06		0.0494253	2.15751e+06		0.0494	2280000		0.0494	1990000
	0.0494511	2.17485e+06		0.0494454	2.18264e+06		0.0494541	2.15847e+06		0.0494	2290000		0.0494	2000000
	0.04948	2.1758e+06		0.0494742	2.18359e+06		0.0494829	2.15942e+06		0.0495	2290000		0.0495	2000000
	0.0495088	2.17675e+06		0.049503	2.18454e+06		0.0495118	2.16038e+06		0.0495	2290000		0.0495	2000000
	0.0495377	2.1777e+06		0.0495319	2.18549e+06		0.0495406	2.16133e+06		0.0495	2290000		0.0495	2000000
	0.0495665	2.17866e+06		0.0495607	2.18644e+06		0.0495694	2.16229e+06		0.0495	2290000		0.0496	2000000
	0.0495953	2.17961e+06		0.0495896	2.18739e+06		0.0495983	2.16329e+06		0.0496	2290000		0.0496	2000000
	0.0496242	2.18057e+06		0.0496184	2.18835e+06		0.0496271	2.16435e+06		0.0496	2290000		0.0496	2000000
	0.049653	2.18152e+06		0.0496472	2.1893e+06		0.0496559	2.16553e+06		0.0496	2290000		0.0496	2000000
	0.0496818	2.18248e+06		0.0496761	2.19026e+06		0.0496848	2.167e+06		0.0497	2290000		0.0497	2010000
	0.0497107	2.18344e+06		0.0497049	2.19122e+06		0.0497136	2.16857e+06		0.0497	2290000		0.0497	2010000
	0.0497395	2.18439e+06		0.0497337	2.19219e+06		0.0497424	2.17019e+06		0.0497	2290000		0.0497	2010000
	0.0497683	2.18535e+06		0.0497626	2.19315e+06		0.0497713	2.17182e+06		0.0497	2290000		0.0498	2010000
	0.0497972	2.18631e+06		0.0497914	2.19412e+06		0.0498001	2.1734e+06		0.0498	2290000		0.0498	2010000
	0.049826	2.18727e+06		0.0498202	2.1951e+06		0.0498289	2.17495e+06		0.0498	2290000		0.0498	2010000
	0.0498548	2.18823e+06		0.0498491	2.19607e+06		0.0498578	2.17649e+06		0.0498	2300000		0.0498	2010000
	0.0498837	2.1892e+06		0.0498779	2.19705e+06		0.0498866	2.17802e+06		0.0499	2300000		0.0499	2010000
	0.0499125	2.19016e+06		0.0499067	2.19804e+06		0.0499155	2.17949e+06		0.0499	2300000		0.0499	2010000
	0.0499413	2.19114e+06		0.0499356	2.19903e+06		0.0499443	2.18088e+06		0.0499	2300000		0.0499	2010000
	0.0499702	2.19211e+06		0.0499644	2.20002e+06		0.0499731	2.18228e+06		0.0499	2300000		0.05	2010000
	0.049999	2.1931e+06		0.0499932	2.20102e+06		0.050002	2.18364e+06		0.05	2300000		0.05	2020000
	0.0500279	2.19408e+06		0.0500221	2.20202e+06		0.0500308	2.18497e+06		0.05	2300000		0.05	2020000
	0.0500567	2.19507e+06		0.0500509	2.20302e+06		0.0500596	2.18631e+06		0.05	2300000		0.05	2020000
	0.0500855	2.19606e+06		0.0500798	2.20402e+06		0.0500885	2.18767e+06		0.0501	2300000		0.0501	2020000
	0.0501144	2.19705e+06		0.0501086	2.20502e+06		0.0501173	2.1891e+06		0.0501	2300000		0.0501	2020000
	0.0501432	2.19805e+06		0.0501374	2.20603e+06		0.0501461	2.19058e+06		0.0501	2300000		0.0501	2020000
	0.050172	2.19905e+06		0.0501663	2.20703e+06		0.050175	2.19208e+06		0.0501	2300000		0.0502	2020000
	0.0502009	2.20005e+06		0.0501951	2.20804e+06		0.0502038	2.19355e+06		0.0502	2310000		0.0502	2020000
	0.0502297	2.20104e+06		0.0502239	2.20904e+06		0.0502326	2.19489e+06		0.0502	2310000		0.0502	2020000
	0.0502585	2.20203e+06		0.0502528	2.21004e+06		0.0502615	2.19605e+06		0.0502	2310000		0.0502	2020000
	0.0502874	2.20301e+06		0.0502816	2.21105e+06		0.0502903	2.19707e+06		0.0503	2310000		0.0503	2020000
	0.0503162	2.204e+06		0.0503104	2.21205e+06		0.0503191	2.19796e+06		0.0503	2310000		0.0503	2020000
	0.050345	2.20498e+06		0.0503393	2.21305e+06		0.050348	2.19875e+06		0.0503	2310000		0.0503	2020000
	0.0503739	2.20597e+06		0.0503681	2.21405e+06		0.0503768	2.19949e+06		0.0504	2310000		0.0504	2030000
	0.0504027	2.20697e+06		0.0503969	2.21505e+06		0.0504057	2.20018e+06		0.0504	2310000		0.0504	2030000
	0.0504315	2.20797e+06		0.0504258	2.21605e+06		0.0504345	2.20084e+06		0.0504	2310000		0.0504	2030000
	0.0504604	2.20898e+06		0.0504546	2.21705e+06		0.0504633	2.20147e+06		0.0504	2310000		0.0504	2030000
	0.0504892	2.20999e+06		0.0504834	2.21805e+06		0.0504922	2.20205e+06		0.0505	2310000		0.0505	2030000
	0.0505181	2.21101e+06		0.0505123	2.21906e+06		0.050521	2.20262e+06		0.0505	2310000		0.0505	2030000
	0.0505469	2.21202e+06		0.0505411	2.22006e+06		0.0505498	2.20319e+06		0.0505	2310000		0.0505	2030000
	0.0505757	2.21304e+06		0.0505699	2.22107e+06		0.0505787	2.20378e+06		0.0506	2310000		0.0506	2030000
	0.0506046	2.21407e+06		0.0505988	2.22207e+06		0.0506075	2.20437e+06		0.0506	2310000		0.0506	2030000
	0.0506334	2.2151e+06		0.0506276	2.22308e+06		0.0506363	2.20494e+06		0.0506	2310000		0.0506	2030000
	0.0506622	2.21613e+06		0.0506565	2.22409e+06		0.0506652	2.2055e+06		0.0506	2310000		0.0506	2030000
	0.0506911	2.21716e+06		0.0506853	2.2251e+06		0.050694	2.20607e+06		0.0507	2310000		0.0507	2030000
	0.0507199	2.2182e+06		0.0507141	2.22611e+06		0.0507228	2.20667e+06		0.0507	2310000		0.0507	2030000
	0.0507487	2.21923e+06		0.050743	2.22712e+06		0.0507517	2.20727e+06		0.0507	2310000		0.0507	2030000
	0.0507776	2.22025e+06		0.0507718	2.22813e+06		0.0507805	2.20785e+06		0.0508	2310000		0.0508	2030000
	0.0508064	2.22127e+06		0.0508006	2.22914e+06		0.0508093	2.20843e+06		0.0508	2310000		0.0508	2040000
	0.0508352	2.22229e+06		0.0508295	2.23015e+06		0.0508382	2.20899e+06		0.0508	2310000		0.0508	2040000
	0.0508641	2.22326e+06		0.0508583	2.23116e+06		0.050867	2.20955e+06		0.0508	2310000		0.0509	2040000
	0.0508929	2.22411e+06		0.0508871	2.23217e+06		0.0508959	2.2101e+06		0.0509	2310000		0.0509	2040000
	0.0509217	2.22533e+06		0.050916	2.23319e+06		0.0509247	2.21064e+06		0.0509	2310000		0.0509	2040000
	0.0509506	2.22674e+06		0.0509448	2.2342e+06		0.0509535	2.2112e+06		0.0509	2310000		0.0509	2040000
	0.0509794	2.22818e+06		0.0509736	2.23521e+06		0.0509824	2.21175e+06		0.051	2320000		0.051	2040000
	0.0510083	2.2296e+06		0.0510025	2.23623e+06		0.0510112	2.21234e+06		0.051	2320000		0.051	2050000
	0.0510371	2.23111e+06		0.0510313	2.23724e+06		0.05104	2.21294e+06		0.051	2320000		0.051	2050000
	0.0510659	2.23272e+06		0.0510601	2.23825e+06		0.0510689	2.21355e+06		0.051	2320000		0.0511	2050000
	0.0510948	2.23436e+06		0.051089	2.23926e+06		0.0510977	2.21415e+06		0.0511	2320000		0.0511	2050000
	0.0511236	2.23598e+06		0.0511178	2.24027e+06		0.0511265	2.21476e+06		0.0511	2320000		0.0511	2050000
	0.0511524	2.2375e+06		0.0511467	2.24128e+06		0.0511554	2.21538e+06		0.0511	2320000		0.0511	2050000
	0.0511813	2.23882e+06		0.0511755	2.24229e+06		0.0511842	2.216e+06		0.0512	2320000		0.0512	2050000
	0.0512101	2.24015e+06		0.0512043	2.24329e+06		0.051213	2.21664e+06		0.0512	2330000		0.0512	2060000
	0.0512389	2.24145e+06		0.0512332	2.2443e+06		0.0512419	2.21728e+06		0.0512	2330000		0.0512	2060000
	0.0512678	2.24271e+06		0.051262	2.2453e+06		0.0512707	2.21792e+06		0.0512	2330000		0.0513	2060000
	0.0512966	2.24396e+06		0.0512908	2.24631e+06		0.0512995	2.21855e+06		0.0513	2330000		0.0513	2060000
	0.0513254	2.24507e+06		0.0513197	2.24732e+06		0.0513284	2.21919e+06		0.0513	2330000		0.0513	2060000
	0.0513543	2.24614e+06		0.0513485	2.24832e+06		0.0513572	2.21985e+06		0.0513	2330000		0.0513	2060000
	0.0513831	2.24729e+06		0.0513773	2.24932e+06		0.0513861	2.2205e+06		0.0514	2330000		0.0514	2060000
	0.0514119	2.24845e+06		0.0514062	2.25032e+06		0.0514149	2.22118e+06		0.0514	2330000		0.0514	2060000
	0.0514408	2.24959e+06		0.051435	2.25132e+06		0.0514437	2.22188e+06		0.0514	2340000		0.0514	2070000
	0.0514696	2.25073e+06		0.0514638	2.25232e+06		0.0514726	2.2226e+06		0.0514	2340000		0.0515	2070000
	0.0514985	2.25189e+06		0.0514927	2.25332e+06		0.0515014	2.22335e+06		0.0515	2340000		0.0515	2070000
	0.0515273	2.25306e+06		0.0515215	2.25432e+06		0.0515302	2.22415e+06		0.0515	2340000		0.0515	2070000
	0.0515561	2.25422e+06		0.0515503	2.25532e+06		0.0515591	2.22501e+06		0.0515	2340000		0.0515	2070000
	0.051585	2.25534e+06		0.0515792	2.25631e+06		0.0515879	2.22592e+06		0.0516	2340000		0.0516	2070000
	0.0516138	2.25641e+06		0.051608	2.2573e+06		0.0516167	2.22689e+06		0.0516	2340000		0.0516	2070000
	0.0516426	2.25747e+06		0.0516369	2.25829e+06		0.0516456	2.22794e+06		0.0516	2340000		0.0516	2070000
	0.0516715	2.25856e+06		0.0516657	2.25927e+06		0.0516744	2.22906e+06		0.0516	2340000		0.0517	2070000
	0.0517003	2.25967e+06		0.0516945	2.26026e+06		0.0517032	2.23021e+06		0.0517	2340000		0.0517	2070000
	0.0517291	2.26079e+06		0.0517234	2.26123e+06		0.0517321	2.23138e+06		0.0517	2340000		0.0517	2070000
	0.051758	2.26192e+06		0.0517522	2.26221e+06		0.0517609	2.23255e+06		0.0517	2340000		0.0517	2070000
	0.0517868	2.26301e+06		0.051781	2.26318e+06		0.0517897	2.23373e+06		0.0518	2340000		0.0518	2080000
	0.0518156	2.26403e+06		0.0518099	2.26414e+06		0.0518186	2.23492e+06		0.0518	2350000		0.0518	2080000
	0.0518445	2.26492e+06		0.0518387	2.2651e+06		0.0518474	2.23612e+06		0.0518	2350000		0.0518	2080000
	0.0518733	2.26574e+06		0.0518675	2.26605e+06		0.0518763	2.23732e+06		0.0519	2350000		0.0519	2080000
	0.0519021	2.26648e+06		0.0518964	2.26701e+06		0.0519051	2.23855e+06		0.0519	2350000		0.0519	2080000
	0.051931	2.26718e+06		0.0519252	2.26796e+06		0.0519339	2.23978e+06		0.0519	2350000		0.0519	2080000
	0.0519598	2.26787e+06		0.051954	2.26891e+06		0.0519628	2.24103e+06		0.0519	2350000		0.0519	2080000
	0.0519887	2.26854e+06		0.0519829	2.26986e+06		0.0519916	2.24229e+06		0.052	2350000		0.052	2080000
	0.0520175	2.26919e+06		0.0520117	2.2708e+06		0.0520204	2.24357e+06		0.052	2350000		0.052	2080000
	0.0520463	2.26985e+06		0.0520405	2.27174e+06		0.0520493	2.24487e+06		0.052	2350000		0.052	2080000
	0.0520752	2.27049e+06		0.0520694	2.27268e+06		0.0520781	2.24619e+06		0.0521	2350000		0.0521	2080000
	0.052104	2.27114e+06		0.0520982	2.27362e+06		0.0521069	2.2475e+06		0.0521	2350000		0.0521	2080000
	0.0521328	2.27181e+06		0.0521271	2.27457e+06		0.0521358	2.24883e+06		0.0521	2350000		0.0521	2080000
	0.0521617	2.27247e+06		0.0521559	2.27551e+06		0.0521646	2.25018e+06		0.0521	2350000		0.0521	2080000
	0.0521905	2.27314e+06		0.0521847	2.27646e+06		0.0521934	2.25155e+06		0.0522	2350000		0.0522	2080000
	0.0522193	2.27379e+06		0.0522136	2.2774e+06		0.0522223	2.25294e+06		0.0522	2350000		0.0522	2080000
	0.0522482	2.27444e+06		0.0522424	2.27835e+06		0.0522511	2.25433e+06		0.0522	2350000		0.0522	2080000
	0.052277	2.2751e+06		0.0522712	2.27929e+06		0.05228	2.25571e+06		0.0523	2350000		0.0523	2080000
	0.0523058	2.27575e+06		0.0523001	2.28023e+06		0.0523088	2.2571e+06		0.0523	2350000		0.0523	2080000
	0.0523347	2.27641e+06		0.0523289	2.28118e+06		0.0523376	2.2585e+06		0.0523	2350000		0.0523	2090000
	0.0523635	2.27705e+06		0.0523577	2.28212e+06		0.0523665	2.25991e+06		0.0523	2350000		0.0523	2090000
	0.0523923	2.27767e+06		0.0523866	2.28307e+06		0.0523953	2.26132e+06		0.0524	2350000		0.0524	2090000
	0.0524212	2.2783e+06		0.0524154	2.28402e+06		0.0524241	2.26273e+06		0.0524	2350000		0.0524	2090000
	0.05245	2.27893e+06		0.0524442	2.28498e+06		0.052453	2.26414e+06		0.0524	2360000		0.0524	2090000
	0.0524789	2.27957e+06		0.0524731	2.28594e+06		0.0524818	2.26553e+06		0.0525	2360000		0.0525	2090000
	0.0525077	2.2802e+06		0.0525019	2.28691e+06		0.0525106	2.26692e+06		0.0525	2360000		0.0525	2090000
	0.0525365	2.28083e+06		0.0525307	2.28787e+06		0.0525395	2.26829e+06		0.0525	2360000		0.0525	2090000
	0.0525654	2.28148e+06		0.0525596	2.28884e+06		0.0525683	2.26963e+06		0.0525	2360000		0.0526	2090000
	0.0525942	2.28213e+06		0.0525884	2.28982e+06		0.0525971	2.27096e+06		0.0526	2360000		0.0526	2090000
	0.052623	2.28279e+06		0.0526173	2.29079e+06		0.052626	2.27227e+06		0.0526	2360000		0.0526	2090000
	0.0526519	2.28346e+06		0.0526461	2.29177e+06		0.0526548	2.27354e+06		0.0526	2360000		0.0526	2090000
	0.0526807	2.28413e+06		0.0526749	2.29275e+06		0.0526837	2.27478e+06		0.0527	2360000		0.0527	2090000
	0.0527095	2.28478e+06		0.0527038	2.29374e+06		0.0527125	2.276e+06		0.0527	2360000		0.0527	2090000
	0.0527384	2.28541e+06		0.0527326	2.29473e+06		0.0527413	2.27719e+06		0.0527	2360000		0.0527	2090000
	0.0527672	2.28605e+06		0.0527614	2.29571e+06		0.0527702	2.27834e+06		0.0527	2360000		0.0528	2090000
	0.052796	2.28671e+06		0.0527903	2.29671e+06		0.052799	2.27946e+06		0.0528	2370000		0.0528	2090000
	0.0528249	2.28738e+06		0.0528191	2.2977e+06		0.0528278	2.28054e+06		0.0528	2370000		0.0528	2090000
	0.0528537	2.28808e+06		0.0528479	2.2987e+06		0.0528567	2.28159e+06		0.0528	2370000		0.0528	2090000
	0.0528825	2.28876e+06		0.0528768	2.2997e+06		0.0528855	2.28262e+06		0.0529	2370000		0.0529	2090000
	0.0529114	2.28945e+06		0.0529056	2.3007e+06		0.0529143	2.28363e+06		0.0529	2370000		0.0529	2090000
	0.0529402	2.29015e+06		0.0529344	2.30171e+06		0.0529432	2.28462e+06		0.0529	2370000		0.0529	2090000
	0.0529691	2.29083e+06		0.0529633	2.30271e+06		0.052972	2.28559e+06		0.0529	2370000		0.053	2090000
	0.0529979	2.29152e+06		0.0529921	2.30372e+06		0.0530008	2.28655e+06		0.053	2370000		0.053	2090000
	0.0530267	2.29223e+06		0.0530209	2.30472e+06		0.0530297	2.28751e+06		0.053	2380000		0.053	2090000
	0.0530556	2.29296e+06		0.0530498	2.30573e+06		0.0530585	2.28847e+06		0.053	2380000		0.053	2100000
	0.0530844	2.29373e+06		0.0530786	2.30674e+06		0.0530873	2.28942e+06		0.0531	2380000		0.0531	2100000
	0.0531132	2.29453e+06		0.0531075	2.30776e+06		0.0531162	2.29037e+06		0.0531	2380000		0.0531	2100000
	0.0531421	2.29537e+06		0.0531363	2.30877e+06		0.053145	2.29131e+06		0.0531	2380000		0.0531	2100000
	0.0531709	2.29625e+06		0.0531651	2.30979e+06		0.0531739	2.29225e+06		0.0531	2380000		0.0532	2100000
	0.0531997	2.29722e+06		0.053194	2.3108e+06		0.0532027	2.29318e+06		0.0532	2380000		0.0532	2100000
	0.0532286	2.29825e+06		0.0532228	2.31182e+06		0.0532315	2.2941e+06		0.0532	2380000		0.0532	2100000
	0.0532574	2.29933e+06		0.0532516	2.31283e+06		0.0532604	2.295e+06		0.0532	2390000		0.0532	2100000
	0.0532862	2.30048e+06		0.0532805	2.31384e+06		0.0532892	2.29588e+06		0.0533	2390000		0.0533	2100000
	0.0533151	2.30168e+06		0.0533093	2.31485e+06		0.053318	2.29676e+06		0.0533	2390000		0.0533	2100000
	0.0533439	2.3029e+06		0.0533381	2.31586e+06		0.0533469	2.29762e+06		0.0533	2390000		0.0533	2100000
	0.0533727	2.30414e+06		0.053367	2.31687e+06		0.0533757	2.29847e+06		0.0533	2390000		0.0534	2110000
	0.0534016	2.3054e+06		0.0533958	2.31787e+06		0.0534045	2.29929e+06		0.0534	2390000		0.0534	2110000
	0.0534304	2.30666e+06		0.0534246	2.31887e+06		0.0534334	2.30007e+06		0.0534	2390000		0.0534	2110000
	0.0534593	2.30793e+06		0.0534535	2.31987e+06		0.0534622	2.30079e+06		0.0534	2400000		0.0534	2110000
	0.0534881	2.30922e+06		0.0534823	2.32087e+06		0.053491	2.30146e+06		0.0535	2400000		0.0535	2110000
	0.0535169	2.31052e+06		0.0535111	2.32187e+06		0.0535199	2.30209e+06		0.0535	2400000		0.0535	2110000
	0.0535458	2.31184e+06		0.05354	2.32288e+06		0.0535487	2.3027e+06		0.0535	2400000		0.0535	2110000
	0.0535746	2.31318e+06		0.0535688	2.32387e+06		0.0535775	2.30329e+06		0.0536	2400000		0.0536	2120000
	0.0536034	2.31452e+06		0.0535977	2.32487e+06		0.0536064	2.30385e+06		0.0536	2400000		0.0536	2120000
	0.0536323	2.31589e+06		0.0536265	2.32587e+06		0.0536352	2.30441e+06		0.0536	2400000		0.0536	2120000
	0.0536611	2.31727e+06		0.0536553	2.32686e+06		0.0536641	2.30495e+06		0.0536	2410000		0.0536	2120000
	0.0536899	2.31865e+06		0.0536842	2.32785e+06		0.0536929	2.30549e+06		0.0537	2410000		0.0537	2120000
	0.0537188	2.32004e+06		0.053713	2.32885e+06		0.0537217	2.30603e+06		0.0537	2410000		0.0537	2120000
	0.0537476	2.32143e+06		0.0537418	2.32984e+06		0.0537506	2.30656e+06		0.0537	2410000		0.0537	2120000
	0.0537764	2.32282e+06		0.0537707	2.33083e+06		0.0537794	2.30708e+06		0.0538	2410000		0.0538	2130000
	0.0538053	2.32421e+06		0.0537995	2.33182e+06		0.0538082	2.30761e+06		0.0538	2410000		0.0538	2130000
	0.0538341	2.3256e+06		0.0538283	2.3328e+06		0.0538371	2.30814e+06		0.0538	2410000		0.0538	2130000
	0.053863	2.327e+06		0.0538572	2.33379e+06		0.0538659	2.30867e+06		0.0538	2420000		0.0538	2130000
	0.0538918	2.32839e+06		0.053886	2.33477e+06		0.0538947	2.30921e+06		0.0539	2420000		0.0539	2130000
	0.0539206	2.32977e+06		0.0539148	2.33575e+06		0.0539236	2.30974e+06		0.0539	2420000		0.0539	2130000
	0.0539495	2.33113e+06		0.0539437	2.33673e+06		0.0539524	2.31025e+06		0.0539	2420000		0.0539	2130000
	0.0539783	2.33246e+06		0.0539725	2.33771e+06		0.0539812	2.31076e+06		0.054	2420000		0.054	2130000
	0.0540071	2.33373e+06		0.0540013	2.33868e+06		0.0540101	2.31127e+06		0.054	2420000		0.054	2130000
	0.054036	2.33498e+06		0.0540302	2.33965e+06		0.0540389	2.31177e+06		0.054	2420000		0.054	2130000
	0.0540648	2.33621e+06		0.054059	2.34062e+06		0.0540678	2.31228e+06		0.054	2430000		0.0541	2140000
	0.0540936	2.33741e+06		0.0540879	2.34159e+06		0.0540966	2.31279e+06		0.0541	2430000		0.0541	2140000
	0.0541225	2.33862e+06		0.0541167	2.34256e+06		0.0541254	2.31331e+06		0.0541	2430000		0.0541	2140000
	0.0541513	2.33982e+06		0.0541455	2.34353e+06		0.0541543	2.31385e+06		0.0541	2430000		0.0541	2140000
	0.0541801	2.34103e+06		0.0541744	2.3445e+06		0.0541831	2.31439e+06		0.0542	2430000		0.0542	2140000
	0.054209	2.34224e+06		0.0542032	2.34548e+06		0.0542119	2.31494e+06		0.0542	2430000		0.0542	2140000
	0.0542378	2.34346e+06		0.054232	2.34646e+06		0.0542408	2.31549e+06		0.0542	2430000		0.0542	2140000
	0.0542666	2.34466e+06		0.0542609	2.34744e+06		0.0542696	2.31604e+06		0.0542	2430000		0.0543	2140000
	0.0542955	2.34586e+06		0.0542897	2.34842e+06		0.0542984	2.31659e+06		0.0543	2430000		0.0543	2140000
	0.0543243	2.34705e+06		0.0543185	2.3494e+06		0.0543273	2.31714e+06		0.0543	2430000		0.0543	2140000
	0.0543532	2.34823e+06		0.0543474	2.35038e+06		0.0543561	2.31768e+06		0.0543	2430000		0.0543	2140000
	0.054382	2.3494e+06		0.0543762	2.35135e+06		0.0543849	2.31824e+06		0.0544	2430000		0.0544	2140000
	0.0544108	2.35055e+06		0.054405	2.35233e+06		0.0544138	2.3188e+06		0.0544	2430000		0.0544	2140000
	0.0544397	2.35169e+06		0.0544339	2.3533e+06		0.0544426	2.31939e+06		0.0544	2440000		0.0544	2150000
	0.0544685	2.35283e+06		0.0544627	2.35428e+06		0.0544714	2.32001e+06		0.0544	2440000		0.0545	2150000
	0.0544973	2.35395e+06		0.0544915	2.35525e+06		0.0545003	2.32069e+06		0.0545	2440000		0.0545	2150000
	0.0545262	2.35506e+06		0.0545204	2.35622e+06		0.0545291	2.32146e+06		0.0545	2440000		0.0545	2150000
	0.054555	2.35616e+06		0.0545492	2.3572e+06		0.054558	2.32234e+06		0.0545	2440000		0.0545	2150000
	0.0545838	2.35725e+06		0.0545781	2.35818e+06		0.0545868	2.32331e+06		0.0546	2440000		0.0546	2150000
	0.0546127	2.35835e+06		0.0546069	2.35916e+06		0.0546156	2.32433e+06		0.0546	2440000		0.0546	2150000
	0.0546415	2.35943e+06		0.0546357	2.36014e+06		0.0546445	2.32539e+06		0.0546	2440000		0.0546	2150000
	0.0546703	2.36045e+06		0.0546646	2.36112e+06		0.0546733	2.32651e+06		0.0546	2440000		0.0547	2150000
	0.0546992	2.36134e+06		0.0546934	2.36211e+06		0.0547021	2.32769e+06		0.0547	2440000		0.0547	2150000
	0.054728	2.36212e+06		0.0547222	2.3631e+06		0.054731	2.32894e+06		0.0547	2440000		0.0547	2150000
	0.0547568	2.36285e+06		0.0547511	2.36409e+06		0.0547598	2.33024e+06		0.0547	2440000		0.0547	2160000
	0.0547857	2.36352e+06		0.0547799	2.36508e+06		0.0547886	2.33158e+06		0.0548	2440000		0.0548	2160000
	0.0548145	2.36412e+06		0.0548087	2.36607e+06		0.0548175	2.33294e+06		0.0548	2440000		0.0548	2160000
	0.0548434	2.36466e+06		0.0548376	2.36707e+06		0.0548463	2.33431e+06		0.0548	2440000		0.0548	2160000
	0.0548722	2.36515e+06		0.0548664	2.36806e+06		0.0548751	2.3357e+06		0.0548	2440000		0.0549	2160000
	0.054901	2.3656e+06		0.0548952	2.36906e+06		0.054904	2.33708e+06		0.0549	2440000		0.0549	2160000
	0.0549299	2.36605e+06		0.0549241	2.37006e+06		0.0549328	2.33845e+06		0.0549	2440000		0.0549	2160000
	0.0549587	2.36651e+06		0.0549529	2.37106e+06		0.0549616	2.33978e+06		0.0549	2440000		0.0549	2160000
	0.0549875	2.36697e+06		0.0549817	2.37205e+06		0.0549905	2.34106e+06		0.055	2440000		0.055	2160000
	0.0550164	2.36743e+06		0.0550106	2.37305e+06		0.0550193	2.3423e+06		0.055	2450000		0.055	2160000
	0.0550452	2.36789e+06		0.0550394	2.37405e+06		0.0550482	2.34352e+06		0.055	2450000		0.055	2160000
	0.055074	2.36836e+06		0.0550683	2.37505e+06		0.055077	2.34471e+06		0.0551	2450000		0.0551	2160000
	0.0551029	2.36883e+06		0.0550971	2.37605e+06		0.0551058	2.34587e+06		0.0551	2450000		0.0551	2160000
	0.0551317	2.36932e+06		0.0551259	2.37706e+06		0.0551347	2.34703e+06		0.0551	2450000		0.0551	2160000
	0.0551605	2.36981e+06		0.0551548	2.37806e+06		0.0551635	2.34819e+06		0.0551	2450000		0.0551	2160000
	0.0551894	2.37031e+06		0.0551836	2.37906e+06		0.0551923	2.34936e+06		0.0552	2450000		0.0552	2160000
	0.0552182	2.37081e+06		0.0552124	2.38007e+06		0.0552212	2.35053e+06		0.0552	2450000		0.0552	2160000
	0.0552471	2.37133e+06		0.0552413	2.38108e+06		0.05525	2.3517e+06		0.0552	2450000		0.0552	2160000
	0.0552759	2.37185e+06		0.0552701	2.38209e+06		0.0552788	2.35287e+06		0.0553	2450000		0.0553	2160000
	0.0553047	2.37236e+06		0.0552989	2.38309e+06		0.0553077	2.35402e+06		0.0553	2450000		0.0553	2170000
	0.0553336	2.37287e+06		0.0553278	2.3841e+06		0.0553365	2.35515e+06		0.0553	2450000		0.0553	2170000
	0.0553624	2.3734e+06		0.0553566	2.38511e+06		0.0553653	2.35627e+06		0.0553	2450000		0.0553	2170000
	0.0553912	2.374e+06		0.0553854	2.38612e+06		0.0553942	2.35738e+06		0.0554	2460000		0.0554	2170000
	0.0554201	2.37464e+06		0.0554143	2.38713e+06		0.055423	2.35845e+06		0.0554	2460000		0.0554	2170000
	0.0554489	2.37531e+06		0.0554431	2.38813e+06		0.0554518	2.3595e+06		0.0554	2460000		0.0554	2170000
	0.0554777	2.37601e+06		0.0554719	2.38914e+06		0.0554807	2.36048e+06		0.0555	2460000		0.0555	2170000
	0.0555066	2.37671e+06		0.0555008	2.39016e+06		0.0555095	2.36136e+06		0.0555	2460000		0.0555	2170000
	0.0555354	2.37742e+06		0.0555296	2.39117e+06		0.0555384	2.36214e+06		0.0555	2460000		0.0555	2170000
	0.0555642	2.3781e+06		0.0555585	2.39219e+06		0.0555672	2.36285e+06		0.0555	2460000		0.0556	2170000
	0.0555931	2.37876e+06		0.0555873	2.3932e+06		0.055596	2.3635e+06		0.0556	2460000		0.0556	2180000
	0.0556219	2.37939e+06		0.0556161	2.39422e+06		0.0556249	2.36411e+06		0.0556	2460000		0.0556	2180000
	0.0556507	2.37999e+06		0.055645	2.39523e+06		0.0556537	2.36474e+06		0.0556	2470000		0.0556	2180000
	0.0556796	2.38057e+06		0.0556738	2.39625e+06		0.0556825	2.36548e+06		0.0557	2470000		0.0557	2180000
	0.0557084	2.38116e+06		0.0557026	2.39726e+06		0.0557114	2.36628e+06		0.0557	2470000		0.0557	2180000
	0.0557373	2.38175e+06		0.0557315	2.39828e+06		0.0557402	2.36714e+06		0.0557	2470000		0.0557	2180000
	0.0557661	2.38235e+06		0.0557603	2.3993e+06		0.055769	2.36804e+06		0.0557	2470000		0.0558	2180000
	0.0557949	2.38297e+06		0.0557891	2.40032e+06		0.0557979	2.36899e+06		0.0558	2470000		0.0558	2180000
	0.0558238	2.38364e+06		0.055818	2.40134e+06		0.0558267	2.36997e+06		0.0558	2480000		0.0558	2190000
	0.0558526	2.38436e+06		0.0558468	2.40237e+06		0.0558555	2.37098e+06		0.0558	2480000		0.0558	2190000
	0.0558814	2.38513e+06		0.0558756	2.4034e+06		0.0558844	2.37202e+06		0.0559	2480000		0.0559	2190000
	0.0559103	2.38595e+06		0.0559045	2.40443e+06		0.0559132	2.37306e+06		0.0559	2480000		0.0559	2190000
	0.0559391	2.38682e+06		0.0559333	2.40546e+06		0.055942	2.3741e+06		0.0559	2480000		0.0559	2190000
	0.0559679	2.38771e+06		0.0559621	2.40649e+06		0.0559709	2.37514e+06		0.0559	2480000		0.056	2190000
	0.0559968	2.38861e+06		0.055991	2.40752e+06		0.0559997	2.37616e+06		0.056	2480000		0.056	2190000
	0.0560256	2.38956e+06		0.0560198	2.40855e+06		0.0560286	2.37717e+06		0.056	2490000		0.056	2200000
	0.0560544	2.39053e+06		0.0560487	2.40958e+06		0.0560574	2.37818e+06		0.056	2490000		0.056	2200000
	0.0560833	2.39153e+06		0.0560775	2.41061e+06		0.0560862	2.37918e+06		0.0561	2490000		0.0561	2200000
	0.0561121	2.39261e+06		0.0561063	2.41163e+06		0.0561151	2.38019e+06		0.0561	2490000		0.0561	2200000
	0.056141	2.39374e+06		0.0561352	2.41266e+06		0.0561439	2.3812e+06		0.0561	2490000		0.0561	2200000
	0.0561698	2.39492e+06		0.056164	2.41369e+06		0.0561727	2.38221e+06		0.0561	2490000		0.0562	2200000
	0.0561986	2.39615e+06		0.0561928	2.41472e+06		0.0562016	2.38322e+06		0.0562	2490000		0.0562	2200000
	0.0562275	2.39741e+06		0.0562217	2.41575e+06		0.0562304	2.38424e+06		0.0562	2490000		0.0562	2200000
	0.0562563	2.39866e+06		0.0562505	2.41677e+06		0.0562592	2.38527e+06		0.0562	2500000		0.0562	2210000
	0.0562851	2.39989e+06		0.0562793	2.41779e+06		0.0562881	2.38631e+06		0.0563	2500000		0.0563	2210000
	0.056314	2.4011e+06		0.0563082	2.41882e+06		0.0563169	2.38736e+06		0.0563	2500000		0.0563	2210000
	0.0563428	2.4023e+06		0.056337	2.41984e+06		0.0563457	2.38841e+06		0.0563	2500000		0.0563	2210000
	0.0563716	2.40346e+06		0.0563658	2.42087e+06		0.0563746	2.38946e+06		0.0563	2500000		0.0564	2210000
	0.0564005	2.4046e+06		0.0563947	2.42189e+06		0.0564034	2.3905e+06		0.0564	2500000		0.0564	2210000
	0.0564293	2.40573e+06		0.0564235	2.42292e+06		0.0564323	2.39155e+06		0.0564	2500000		0.0564	2210000
	0.0564581	2.40686e+06		0.0564523	2.42394e+06		0.0564611	2.39259e+06		0.0564	2500000		0.0564	2210000
	0.056487	2.40798e+06		0.0564812	2.42496e+06		0.0564899	2.39363e+06		0.0565	2510000		0.0565	2210000
	0.0565158	2.4091e+06		0.05651	2.42596e+06		0.0565188	2.39467e+06		0.0565	2510000		0.0565	2210000
	0.0565446	2.41025e+06		0.0565389	2.42695e+06		0.0565476	2.39572e+06		0.0565	2510000		0.0565	2210000
	0.0565735	2.4114e+06		0.0565677	2.42793e+06		0.0565764	2.39676e+06		0.0566	2510000		0.0566	2210000
	0.0566023	2.41255e+06		0.0565965	2.4289e+06		0.0566053	2.39781e+06		0.0566	2510000		0.0566	2220000
	0.0566312	2.41369e+06		0.0566254	2.42986e+06		0.0566341	2.39886e+06		0.0566	2510000		0.0566	2220000
	0.05666	2.41481e+06		0.0566542	2.43082e+06		0.0566629	2.39994e+06		0.0566	2510000		0.0566	2220000
	0.0566888	2.41594e+06		0.056683	2.43178e+06		0.0566918	2.40103e+06		0.0567	2510000		0.0567	2220000
	0.0567177	2.41707e+06		0.0567119	2.43275e+06		0.0567206	2.40215e+06		0.0567	2510000		0.0567	2220000
	0.0567465	2.41819e+06		0.0567407	2.43371e+06		0.0567494	2.40328e+06		0.0567	2510000		0.0567	2220000
	0.0567753	2.4193e+06		0.0567695	2.43468e+06		0.0567783	2.40443e+06		0.0568	2510000		0.0568	2220000
	0.0568042	2.42039e+06		0.0567984	2.43566e+06		0.0568071	2.40558e+06		0.0568	2510000		0.0568	2220000
	0.056833	2.42146e+06		0.0568272	2.43664e+06		0.0568359	2.40674e+06		0.0568	2510000		0.0568	2220000
	0.0568618	2.42253e+06		0.056856	2.43762e+06		0.0568648	2.40792e+06		0.0568	2520000		0.0568	2220000
	0.0568907	2.4236e+06		0.0568849	2.4386e+06		0.0568936	2.40912e+06		0.0569	2520000		0.0569	2220000
	0.0569195	2.42467e+06		0.0569137	2.43959e+06		0.0569225	2.41034e+06		0.0569	2520000		0.0569	2220000
	0.0569483	2.42574e+06		0.0569425	2.44057e+06		0.0569513	2.41157e+06		0.0569	2520000		0.0569	2230000
	0.0569772	2.42679e+06		0.0569714	2.44156e+06		0.0569801	2.4128e+06		0.057	2520000		0.057	2230000
	0.057006	2.42785e+06		0.0570002	2.44255e+06		0.057009	2.41403e+06		0.057	2520000		0.057	2230000
	0.0570348	2.42891e+06		0.0570291	2.44355e+06		0.0570378	2.41525e+06		0.057	2520000		0.057	2230000
	0.0570637	2.42996e+06		0.0570579	2.44455e+06		0.0570666	2.41647e+06		0.057	2520000		0.057	2230000
	0.0570925	2.43102e+06		0.0570867	2.44555e+06		0.0570955	2.41769e+06		0.0571	2520000		0.0571	2230000
	0.0571214	2.43208e+06		0.0571156	2.44655e+06		0.0571243	2.4189e+06		0.0571	2520000		0.0571	2230000
	0.0571502	2.43313e+06		0.0571444	2.44755e+06		0.0571531	2.4201e+06		0.0571	2520000		0.0571	2230000
	0.057179	2.43418e+06		0.0571732	2.44856e+06		0.057182	2.42131e+06		0.0572	2520000		0.0572	2230000
	0.0572079	2.43524e+06		0.0572021	2.44958e+06		0.0572108	2.42249e+06		0.0572	2520000		0.0572	2230000
	0.0572367	2.4363e+06		0.0572309	2.45061e+06		0.0572396	2.42366e+06		0.0572	2520000		0.0572	2240000
	0.0572655	2.43736e+06		0.0572597	2.45166e+06		0.0572685	2.42478e+06		0.0572	2530000		0.0573	2240000
	0.0572944	2.4384e+06		0.0572886	2.45271e+06		0.0572973	2.42586e+06		0.0573	2530000		0.0573	2240000
	0.0573232	2.43943e+06		0.0573174	2.45377e+06		0.0573261	2.42692e+06		0.0573	2530000		0.0573	2240000
	0.057352	2.44044e+06		0.0573462	2.45482e+06		0.057355	2.42797e+06		0.0573	2530000		0.0573	2240000
	0.0573809	2.44143e+06		0.0573751	2.45588e+06		0.0573838	2.42902e+06		0.0574	2530000		0.0574	2240000
	0.0574097	2.44239e+06		0.0574039	2.45694e+06		0.0574127	2.43005e+06		0.0574	2530000		0.0574	2240000
	0.0574385	2.44333e+06		0.0574327	2.458e+06		0.0574415	2.43105e+06		0.0574	2530000		0.0574	2240000
	0.0574674	2.44426e+06		0.0574616	2.45905e+06		0.0574703	2.43204e+06		0.0574	2530000		0.0575	2240000
	0.0574962	2.44517e+06		0.0574904	2.46011e+06		0.0574992	2.43302e+06		0.0575	2530000		0.0575	2240000
	0.057525	2.44604e+06		0.0575193	2.46116e+06		0.057528	2.43398e+06		0.0575	2540000		0.0575	2250000
	0.0575539	2.44689e+06		0.0575481	2.4622e+06		0.0575568	2.43493e+06		0.0575	2540000		0.0575	2250000
	0.0575827	2.4477e+06		0.0575769	2.46325e+06		0.0575857	2.43585e+06		0.0576	2540000		0.0576	2250000
	0.0576116	2.44848e+06		0.0576058	2.46428e+06		0.0576145	2.43676e+06		0.0576	2540000		0.0576	2250000
	0.0576404	2.44924e+06		0.0576346	2.46532e+06		0.0576433	2.43768e+06		0.0576	2540000		0.0576	2250000
[truncated: 15,332 more rows]

## Sheet: c
A-60-0	X-Axis	Y-Axis	A-60-5	X-Axis	Y-Axis	A-60-10	X-Axis	Y-Axis	A-60-15	X-Axis	Y-Axis	A-60-20	X-Axis	Y-Axis
	5.76368e-06	-7758.85		1.73013e-05	-7357.8		2.87932e-06	-25892.8		8.64817e-06	-33026.4		2.59548e-05	-36232.5
	3.46075e-05	7280.01		4.61452e-05	6992.62		3.17234e-05	-10708.3		3.74923e-05	-18146.1		5.47991e-05	-22444.2
	6.34514e-05	20519.9		7.49892e-05	19546.2		6.05675e-05	2711.86		6.63365e-05	-5085.85		8.36434e-05	-10369.5
	9.22952e-05	32144.7		0.000103833	30615.8		8.94115e-05	14483.8		9.51807e-05	6392.74		0.000112488	325.752
	0.000121139	42498.7		0.000132677	40559.7		0.000118256	24947.2		0.000124025	16639		0.000141332	9980.42
	0.000149983	51865.8		0.000161521	49540.9		0.0001471	34410.6		0.000152869	25908.6		0.000170176	18678.8
	0.000178827	60287.8		0.000190365	57605.5		0.000175944	42924.1		0.000181713	34238.1		0.000199021	26486.6
	0.000207671	67852		0.000219209	64872.9		0.000204788	50566.9		0.000210557	41723.5		0.000227865	33553.1
	0.000236514	74724.7		0.000248053	71491.1		0.000233632	57503.1		0.000239401	48533.4		0.000256709	39979.2
	0.000265358	80964.9		0.000276897	77487.7		0.000262476	63803.7		0.000268246	54713.2		0.000285554	45795.3
	0.000294202	86602.3		0.000305741	82891.1		0.00029132	69500.7		0.00029709	60293		0.000314398	51029.8
	0.000323046	91682.2		0.000334585	87793.5		0.000320164	74631.9		0.000325934	65325.7		0.000343242	55818.9
	0.00035189	96369.7		0.000363429	92348.4		0.000349008	79353.6		0.000354778	69982.5		0.000372086	60269.6
	0.000380734	100716		0.000392273	96548.9		0.000377852	83736.2		0.000383622	74294.3		0.000400931	64360.6
	0.000409577	104694		0.000421116	100374		0.000406696	87754.3		0.000412466	78236.6		0.000429775	68072.7
	0.000438421	108289		0.00044996	103806		0.00043554	91389.2		0.00044131	81794.1		0.000458619	71400
	0.000467265	111506		0.000478804	106857		0.000464384	94642.6		0.000470154	84975.7		0.000487463	74333.8
	0.000496108	114321		0.000507647	109504		0.000493228	97493.8		0.000498998	87751.4		0.000516307	76882.7
	0.000524952	116820		0.000536491	111916		0.000522071	100001		0.000527842	90224.7		0.00054515	79226.5
	0.000553795	119172		0.000565334	114171		0.000550915	102337		0.000556685	92539.5		0.000573994	81356
	0.000582638	121330		0.000594177	116202		0.000579758	104465		0.000585529	94635.9		0.000602838	83217.8
	0.000611481	123279		0.000623021	118027		0.000608601	106362		0.000614372	96514.5		0.000631681	84863.7
	0.000640324	125119		0.000651864	119757		0.000637445	108104		0.000643216	98268.3		0.000660525	86387.1
	0.000669167	126966		0.000680707	121482		0.000666288	109826		0.000672059	99985.7		0.000689368	87855.1
	0.00069801	128742		0.00070955	123148		0.000695131	111510		0.000700902	101594		0.000718212	89227.4
	0.000726853	130405		0.000738393	124710		0.000723974	113089		0.000729745	103075		0.000747055	90470.8
	0.000755696	131979		0.000767236	126257		0.000752817	114566		0.000758589	104497		0.000775898	91723.9
	0.000784539	133566		0.000796079	127834		0.000781661	116098		0.000787432	106015		0.000804742	93142.7
	0.000813382	135183		0.000824922	129444		0.000810504	117685		0.000816275	107619		0.000833585	94646
	0.000842225	136798		0.000853765	131041		0.000839347	119276		0.000845118	109218		0.000862428	96148.6
	0.000871067	138416		0.000882608	132673		0.00086819	120855		0.000873961	110825		0.000891272	97685.5
	0.00089991	140077		0.000911451	134314		0.000897033	122472		0.000902804	112463		0.000920115	99299.4
	0.000928753	141746		0.000940293	135962		0.000925876	124112		0.000931648	114114		0.000948958	100955
	0.000957596	143402		0.000969136	137582		0.000954719	125743		0.000960491	115716		0.000977801	102563
	0.000986439	144991		0.000997979	139154		0.000983562	127327		0.000989334	117263		0.00100664	104094
	0.00101528	146535		0.00102682	140687		0.0010124	128869		0.00101818	118762		0.00103549	105571
	0.00104412	148043		0.00105567	142176		0.00104125	130377		0.00104702	120251		0.00106433	106995
	0.00107297	149494		0.00108451	143586		0.00107009	131841		0.00107586	121672		0.00109317	108355
	0.00110181	150881		0.00111335	144923		0.00109893	133228		0.00110471	123023		0.00112202	109681
	0.00113065	152223		0.00114219	146223		0.00112778	134551		0.00113355	124345		0.00115086	110997
	0.0011595	153582		0.00117104	147551		0.00115662	135891		0.00116239	125682		0.0011797	112311
	0.00118834	154981		0.00119988	148920		0.00118546	137254		0.00119124	127053		0.00120855	113548
	0.00121718	156428		0.00122872	150322		0.00121431	138634		0.00122008	128428		0.00123739	114781
	0.00124602	157895		0.00125757	151746		0.00124315	140051		0.00124892	129791		0.00126623	116011
	0.00127487	159343		0.00128641	153188		0.00127199	141472		0.00127776	131145		0.00129508	117235
	0.00130371	160813		0.00131525	154652		0.00130084	142886		0.00130661	132521		0.00132392	118512
	0.00133255	162316		0.00134409	156161		0.00132968	144329		0.00133545	133892		0.00135276	119870
	0.0013614	163877		0.00137294	157734		0.00135852	145811		0.00136429	135295		0.00138161	121179
	0.00139024	165486		0.00140178	159341		0.00138736	147241		0.00139314	136747		0.00141045	122487
	0.00141908	167144		0.00143062	160964		0.00141621	148710		0.00142198	138234		0.00143929	123794
	0.00144792	168812		0.00145947	162554		0.00144505	150217		0.00145082	139734		0.00146814	125110
	0.00147677	170458		0.00148831	164073		0.00147389	151723		0.00147967	141225		0.00149698	126396
	0.00150561	172078		0.00151715	165567		0.00150274	153200		0.00150851	142660		0.00152582	127598
	0.00153445	173691		0.00154599	167060		0.00153158	154678		0.00153735	143958		0.00155467	128747
	0.0015633	175299		0.00157484	168553		0.00156042	156138		0.0015662	145219		0.00158351	129890
	0.00159214	176834		0.00160368	170050		0.00158927	157545		0.00159504	146486		0.00161235	131028
	0.00162098	178349		0.00163252	171541		0.00161811	158872		0.00162388	147760		0.0016412	132165
	0.00164982	179853		0.00166137	172997		0.00164695	160188		0.00165273	149032		0.00167004	133268
	0.00167867	181306		0.00169021	174337		0.00167579	161474		0.00168157	150304		0.00169888	134354
	0.00170751	182638		0.00171905	175625		0.00170464	162754		0.00171041	151550		0.00172773	135415
	0.00173635	183913		0.0017479	176876		0.00173348	164005		0.00173926	152718		0.00175657	136487
	0.0017652	185182		0.00177674	178137		0.00176232	165244		0.0017681	153849		0.00178541	137581
	0.00179404	186473		0.00180558	179417		0.00179117	166486		0.00179694	155005		0.00181426	138709
	0.00182288	187781		0.00183442	180710		0.00182001	167711		0.00182579	156156		0.0018431	139867
	0.00185172	189100		0.00186327	182048		0.00184885	168952		0.00185463	157326		0.00187194	141011
	0.00188057	190467		0.00189211	183428		0.0018777	170244		0.00188347	158554		0.00190079	142117
	0.00190941	191861		0.00192095	184831		0.00190654	171578		0.00191231	159826		0.00192963	143193
	0.00193825	193288		0.0019498	186224		0.00193538	172943		0.00194116	161146		0.00195847	144269
	0.0019671	194747		0.00197864	187579		0.00196423	174328		0.00197	162497		0.00198732	145328
	0.00199594	196217		0.00200748	188946		0.00199307	175706		0.00199884	163837		0.00201616	146384
	0.00202478	197673		0.00203633	190310		0.00202191	177047		0.00202769	165161		0.002045	147435
	0.00205363	199134		0.00206517	191657		0.00205076	178375		0.00205653	166458		0.00207385	148363
	0.00208247	200579		0.00209401	193003		0.0020796	179669		0.00208538	167703		0.00210269	149322
	0.00211131	201951		0.00212286	194351		0.00210844	180928		0.00211422	168911		0.00213154	150320
	0.00214016	203281		0.0021517	195674		0.00213729	182162		0.00214306	170077		0.00216038	151233
	0.002169	204578		0.00218054	196963		0.00216613	183344		0.00217191	171201		0.00218922	152096
	0.00219784	205836		0.00220939	198203		0.00219497	184460		0.00220075	172257		0.00221807	152897
	0.00222669	207013		0.00223823	199360		0.00222382	185505		0.00222959	173239		0.00224691	153604
	0.00225553	208090		0.00226707	200388		0.00225266	186436		0.00225844	174047		0.00227575	154170
	0.00228437	209009		0.00229592	201207		0.00228151	187220		0.00228728	174693		0.0023046	154512
	0.00231322	209669		0.00232476	201699		0.00231035	187752		0.00231613	175061		0.00233344	154469
	0.00234206	209915		0.0023536	201699		0.00233919	187834		0.00234497	174978		0.00236229	153862
	0.0023709	209567		0.00238245	201004		0.00236804	187275		0.00237381	174241		0.00239113	152502
	0.00239975	208424		0.00241129	199417		0.00239688	185926		0.00240266	172672		0.00241997	150300
	0.00242859	206369		0.00244013	196989		0.00242572	183716		0.0024315	170198		0.00244882	147448
	0.00245743	203705		0.00246898	194306		0.00245457	180922		0.00246034	167225		0.00247766	144430
	0.00248628	201233		0.00249782	192147		0.00248341	178190		0.00248919	164442		0.0025065	142153
	0.00251512	199770		0.00252666	191083		0.00251225	176356		0.00251803	162676		0.00253535	141065
	0.00254396	199449		0.00255551	191084		0.0025411	175625		0.00254687	162001		0.00256419	141064
	0.0025728	200239		0.00258435	192083		0.00256994	175922		0.00257572	162315		0.00259304	141956
	0.00260165	201974		0.00261319	193886		0.00259878	177073		0.00260456	163413		0.00262188	143514
	0.00263049	204459		0.00264204	196413		0.00262763	178894		0.0026334	165177		0.00265072	145524
	0.00265933	207603		0.00267088	199678		0.00265647	181322		0.00266225	167631		0.00267957	147980
	0.00268818	211471		0.00269972	203667		0.00268531	184427		0.00269109	170876		0.00270841	150971
	0.00271702	215844		0.00272857	208043		0.00271416	188145		0.00271993	174700		0.00273725	154298
	0.00274586	220486		0.00275741	212616		0.002743	192200		0.00274878	178733		0.0027661	157878
	0.00277471	225322		0.00278625	217340		0.00277184	196493		0.00277762	182904		0.00279494	161700
	0.00280355	230291		0.0028151	222156		0.00280069	200886		0.00280647	187274		0.00282378	165699
	0.00283239	235210		0.00284394	227068		0.00282953	205524		0.00283531	191787		0.00285263	169841
	0.00286124	240132		0.00287278	232026		0.00285837	210340		0.00286415	196334		0.00288147	174064
	0.00289008	245003		0.00290163	236930		0.00288722	215202		0.002893	200879		0.00291032	178345
	0.00291892	249756		0.00293047	241651		0.00291606	220049		0.00292184	205447		0.00293916	182638
	0.00294777	254329		0.00295931	246161		0.0029449	224844		0.00295068	209968		0.002968	186938
	0.00297661	258718		0.00298816	250512		0.00297375	229476		0.00297953	214392		0.00299685	191260
	0.00300545	262936		0.003017	254667		0.00300259	233927		0.00300837	218689		0.00302569	195523
	0.0030343	266976		0.00304584	258626		0.00303144	238197		0.00303721	222864		0.00305453	199602
	0.00306314	270761		0.00307469	262353		0.00306028	242249		0.00306606	226911		0.00308338	203478
	0.00309198	274322		0.00310353	265819		0.00308912	246057		0.0030949	230812		0.00311222	207204
	0.00312083	277666		0.00313237	269047		0.00311797	249662		0.00312374	234589		0.00314107	210791
	0.00314967	280863		0.00316122	272128		0.00314681	253052		0.00315259	238209		0.00316991	214234
	0.00317851	283967		0.00319006	275120		0.00317565	256257		0.00318143	241657		0.00319875	217544
	0.00320736	287045		0.0032189	278077		0.0032045	259320		0.00321028	244909		0.0032276	220717
	0.0032362	290092		0.00324775	280988		0.00323334	262332		0.00323912	248058		0.00325644	223719
[truncated: 17,219 more rows]

## Sheet: d
B-90-0	X-Axis	Y-Axis	B-90-5	X-Axis	Y-Axis	B-90-10	X-Axis	Y-Axis	B-90-15	X-Axis	Y-Axis	B-90-20	X-Axis	Y-Axis
[truncated: 17,332 more rows]

[truncated: 2 more sheets: e, f]
