# Supplementary material for: Analysis of the effect of joint roughness on the failure mechanism of jointed rock mass under direct shear loading
Source: PLoS One. 2025 Jan 24;20(1):e0310893. doi: 10.1371/journal.pone.0310893 (PMC11760554; doi:10.1371/journal.pone.0310893)
Supplement: S1 Dataset — (ZIP) [file pone.0310893.s001.zip › Minimum data/S6 Fig.9.xlsx.xlsx]

## Sheet: Sheet1
	Joint roughness JRC value	0°	30°	60°	90°	120°	150°
	0	2.94	2.78	5.33	3.46	3.86	5.68
	5	2.99	3.34	5.21	3.86	3.66	5.64
	10	3.24	3	4.76	4.05	3.94	5.37
	15	3.3	2.78	4.12	3.56	3.98	5.33
	20	3.4	2.68	3.1	4.24	4.06	5.29
