# Supplementary material for: Analysis of the effect of joint roughness on the failure mechanism of jointed rock mass under direct shear loading
Source: PLoS One. 2025 Jan 24;20(1):e0310893. doi: 10.1371/journal.pone.0310893 (PMC11760554; doi:10.1371/journal.pone.0310893)
Supplement: S1 Dataset — (ZIP) [file pone.0310893.s001.zip › Minimum data/S7 Fig.10.xlsx.xlsx]

## Sheet: A-15-0
A-15-0	X-Axis	Shear stress		X-Axis	Number of cracks
	1.15e-05	-7260		1.15324e-05	0
	4.04e-05	8890		4.03762e-05	0
	6.92e-05	23000		6.922e-05	0
	9.81e-05	35500		9.80638e-05	0
	0.000127	46600		0.000126908	0
	0.000156	56700		0.000155751	0
	0.000185	65800		0.000184595	0
	0.000213	73900		0.000213439	0
	0.000242	81300		0.000242283	0
	0.000271	88000		0.000271127	0
	0.0003	94000		0.00029997	0
	0.000329	99500		0.000328814	0
	0.000358	105000		0.000357658	0
	0.000387	109000		0.000386502	0
	0.000415	113000		0.000415345	0
	0.000444	117000		0.000444189	0
	0.000473	121000		0.000473032	0
	0.000502	124000		0.000501876	0
	0.000531	127000		0.000530719	0
	0.00056	129000		0.000559562	0
	0.000588	131000		0.000588405	0
	0.000617	134000		0.000617248	0
	0.000646	136000		0.000646092	0
	0.000675	138000		0.000674934	0
	0.000704	140000		0.000703777	0
	0.000733	141000		0.00073262	0
	0.000761	143000		0.000761463	0
	0.00079	145000		0.000790306	0
	0.000819	146000		0.000819149	0
	0.000848	148000		0.000847991	0
	0.000877	150000		0.000876834	0
	0.000906	151000		0.000905677	0
	0.000935	153000		0.00093452	0
	0.000963	155000		0.000963362	0
	0.000992	156000		0.000992205	0
	0.00102	158000		0.00102105	0
	0.00105	159000		0.00104989	0
	0.00108	161000		0.00107873	0
	0.00111	162000		0.00110758	0
	0.00114	164000		0.00113642	0
	0.00117	165000		0.00116526	0
	0.00119	167000		0.0011941	0
	0.00122	169000		0.00122295	0
	0.00125	170000		0.00125179	0
	0.00128	172000		0.00128063	0
	0.00131	173000		0.00130948	0
	0.00134	175000		0.00133832	0
	0.00137	176000		0.00136716	0
	0.0014	178000		0.001396	0
	0.00142	180000		0.00142485	0
	0.00145	182000		0.00145369	0
	0.00148	183000		0.00148253	0
	0.00151	185000		0.00151137	0
	0.00154	187000		0.00154022	0
	0.00157	188000		0.00156906	0
	0.0016	190000		0.0015979	0
	0.00163	192000		0.00162675	0
	0.00166	193000		0.00165559	0
	0.00168	195000		0.00168443	0
	0.00171	196000		0.00171327	0
	0.00174	198000		0.00174212	0
	0.00177	199000		0.00177096	0
	0.0018	201000		0.0017998	0
	0.00183	202000		0.00182865	0
	0.00186	203000		0.00185749	0
	0.00189	205000		0.00188633	0
	0.00192	206000		0.00191517	0
	0.00194	208000		0.00194402	0
	0.00197	209000		0.00197286	0
	0.002	211000		0.0020017	0
	0.00203	212000		0.00203055	0
	0.00206	213000		0.00205939	0
	0.00209	215000		0.00208823	0
	0.00212	216000		0.00211708	0
	0.00215	217000		0.00214592	0
	0.00217	219000		0.00217476	0
	0.0022	220000		0.00220361	0
	0.00223	221000		0.00223245	0
	0.00226	222000		0.00226129	0
	0.00229	223000		0.00229014	0
	0.00232	223000		0.00231898	0
	0.00235	223000		0.00234782	0
	0.00238	222000		0.00237667	0
	0.00241	220000		0.00240551	0
	0.00243	218000		0.00243435	0
	0.00246	214000		0.0024632	0
	0.00249	211000		0.00249204	0
	0.00252	210000		0.00252088	0
	0.00255	210000		0.00254973	0
	0.00258	211000		0.00257857	0
	0.00261	214000		0.00260741	0
	0.00264	218000		0.00263626	0
	0.00267	222000		0.0026651	0
	0.00269	227000		0.00269394	0
	0.00272	233000		0.00272278	0
	0.00275	238000		0.00275163	0
	0.00278	244000		0.00278047	0
	0.00281	249000		0.00280931	0
	0.00284	255000		0.00283816	0
	0.00287	260000		0.002867	0
	0.0029	265000		0.00289584	0
	0.00292	270000		0.00292469	0
	0.00295	275000		0.00295353	0
	0.00298	280000		0.00298237	0
	0.00301	285000		0.00301122	0
	0.00304	289000		0.00304006	0
	0.00307	293000		0.0030689	0
	0.0031	297000		0.00309775	0
	0.00313	301000		0.00312659	0
	0.00316	304000		0.00315543	0
	0.00318	308000		0.00318428	0
	0.00321	311000		0.00321312	0
	0.00324	314000		0.00324196	0
	0.00327	317000		0.0032708	0
	0.0033	320000		0.00329965	0
	0.00333	324000		0.00332849	0
	0.00336	327000		0.00335733	0
	0.00339	329000		0.00338618	0
	0.00342	332000		0.00341502	0
	0.00344	335000		0.00344386	0
	0.00347	337000		0.00347271	0
	0.0035	340000		0.00350155	0
	0.00353	342000		0.00353039	0
	0.00356	344000		0.00355923	0
	0.00359	347000		0.00358808	0
	0.00362	350000		0.00361692	0
	0.00365	353000		0.00364576	0
	0.00367	356000		0.00367461	0
	0.0037	359000		0.00370345	0
	0.00373	362000		0.00373229	0
	0.00376	365000		0.00376113	0
	0.00379	368000		0.00378998	0
	0.00382	371000		0.00381882	0
	0.00385	373000		0.00384766	0
	0.00388	376000		0.0038765	0
	0.00391	379000		0.00390535	0
	0.00393	381000		0.00393419	0
	0.00396	384000		0.00396303	0
	0.00399	386000		0.00399187	0
	0.00402	389000		0.00402072	0
	0.00405	391000		0.00404956	0
	0.00408	393000		0.0040784	0
	0.00411	396000		0.00410725	0
	0.00414	398000		0.00413609	0
	0.00416	400000		0.00416493	0
	0.00419	402000		0.00419377	0
	0.00422	404000		0.00422262	0
	0.00425	406000		0.00425146	0
	0.00428	408000		0.0042803	0
	0.00431	409000		0.00430914	0
	0.00434	411000		0.00433799	0
	0.00437	413000		0.00436683	0
	0.0044	414000		0.00439567	0
	0.00442	416000		0.00442451	0
	0.00445	417000		0.00445336	0
	0.00448	419000		0.0044822	0
	0.00451	420000		0.00451104	0
	0.00454	422000		0.00453988	0
	0.00457	423000		0.00456873	0
	0.0046	424000		0.00459757	0
	0.00463	426000		0.00462641	0
	0.00466	427000		0.00465525	0
	0.00468	428000		0.00468409	0
	0.00471	429000		0.00471294	0
	0.00474	430000		0.00474178	0
	0.00477	431000		0.00477062	0
	0.0048	432000		0.00479946	0
	0.00483	434000		0.00482831	0
	0.00486	435000		0.00485715	0
	0.00489	436000		0.00488599	0
	0.00491	437000		0.00491483	0
	0.00494	438000		0.00494368	0
	0.00497	438000		0.00497252	0
	0.005	439000		0.00500136	0
	0.00503	440000		0.0050302	0
	0.00506	441000		0.00505905	0
	0.00509	442000		0.00508789	0
	0.00512	443000		0.00511673	0
	0.00515	444000		0.00514557	0
	0.00517	445000		0.00517441	0
	0.0052	446000		0.00520326	0
	0.00523	447000		0.0052321	0
	0.00526	448000		0.00526094	0
	0.00529	450000		0.00528978	0
	0.00532	451000		0.00531863	0
	0.00535	452000		0.00534747	0
	0.00538	454000		0.00537631	0
	0.00541	455000		0.00540515	0
	0.00543	457000		0.00543399	0
	0.00546	459000		0.00546284	0
	0.00549	460000		0.00549168	0
	0.00552	462000		0.00552052	0
	0.00555	464000		0.00554936	0
	0.00558	465000		0.00557821	0
	0.00561	467000		0.00560705	0
	0.00564	469000		0.00563589	0
	0.00566	471000		0.00566473	0
	0.00569	472000		0.00569357	0
	0.00572	474000		0.00572242	0
	0.00575	476000		0.00575126	0
	0.00578	477000		0.0057801	0
	0.00581	479000		0.00580894	0
	0.00584	481000		0.00583779	0
	0.00587	483000		0.00586663	0
	0.0059	484000		0.00589547	0
	0.00592	486000		0.00592431	0
	0.00595	488000		0.00595315	0
	0.00598	489000		0.005982	0
	0.00601	491000		0.00601084	0
	0.00604	493000		0.00603968	0
	0.00607	494000		0.00606852	0
	0.0061	496000		0.00609737	0
	0.00613	498000		0.00612621	0
	0.00616	500000		0.00615505	0
	0.00618	501000		0.00618389	0
	0.00621	503000		0.00621273	0
	0.00624	505000		0.00624158	0
	0.00627	507000		0.00627042	0
	0.0063	509000		0.00629926	0
	0.00633	511000		0.0063281	0
	0.00636	514000		0.00635694	0
	0.00639	516000		0.00638579	0
	0.00641	519000		0.00641463	0
	0.00644	522000		0.00644347	0
	0.00647	525000		0.00647231	0
	0.0065	528000		0.00650116	0
	0.00653	531000		0.00653	0
	0.00656	534000		0.00655884	0
	0.00659	537000		0.00658768	0
	0.00662	540000		0.00661652	0
	0.00665	543000		0.00664537	0
	0.00667	545000		0.00667421	0
	0.0067	548000		0.00670305	0
	0.00673	550000		0.00673189	0
	0.00676	553000		0.00676073	0
	0.00679	555000		0.00678958	0
	0.00682	557000		0.00681842	0
	0.00685	559000		0.00684726	0
	0.00688	561000		0.0068761	0
	0.0069	563000		0.00690494	0
	0.00693	565000		0.00693379	0
	0.00696	567000		0.00696263	0
	0.00699	569000		0.00699147	0
	0.00702	570000		0.00702031	0
	0.00705	572000		0.00704915	0
	0.00708	574000		0.007078	0
	0.00711	575000		0.00710684	0
	0.00714	577000		0.00713568	0
	0.00716	578000		0.00716452	0
	0.00719	580000		0.00719336	0
	0.00722	582000		0.00722221	0
	0.00725	583000		0.00725105	0
	0.00728	585000		0.00727989	0
	0.00731	586000		0.00730873	0
	0.00734	588000		0.00733757	0
	0.00737	589000		0.00736641	0
	0.0074	591000		0.00739526	0
	0.00742	592000		0.0074241	0
	0.00745	594000		0.00745294	0
	0.00748	596000		0.00748178	0
	0.00751	597000		0.00751062	0
	0.00754	599000		0.00753947	0
	0.00757	601000		0.00756831	0
	0.0076	602000		0.00759715	0
	0.00763	604000		0.00762599	0
	0.00765	606000		0.00765483	0
	0.00768	607000		0.00768367	0
	0.00771	609000		0.00771252	0
	0.00774	610000		0.00774136	0
	0.00777	612000		0.0077702	0
	0.0078	613000		0.00779904	0
	0.00783	615000		0.00782788	0
	0.00786	616000		0.00785672	0
	0.00789	617000		0.00788557	0
	0.00791	619000		0.00791441	0
	0.00794	620000		0.00794325	0
	0.00797	621000		0.00797209	0
	0.008	623000		0.00800093	0
	0.00803	624000		0.00802977	0
	0.00806	626000		0.00805861	0
	0.00809	627000		0.00808746	0
	0.00812	628000		0.0081163	0
	0.00815	630000		0.00814514	0
	0.00817	631000		0.00817398	0
	0.0082	632000		0.00820282	0
	0.00823	634000		0.00823166	0
	0.00826	635000		0.00826051	0
	0.00829	637000		0.00828935	0
	0.00832	638000		0.00831819	0
	0.00835	639000		0.00834703	0
	0.00838	641000		0.00837587	0
	0.0084	642000		0.00840471	0
	0.00843	643000		0.00843355	0
	0.00846	645000		0.0084624	0
	0.00849	646000		0.00849124	0
	0.00852	647000		0.00852008	0
	0.00855	649000		0.00854892	0
	0.00858	650000		0.00857776	0
	0.00861	651000		0.0086066	0
	0.00864	653000		0.00863544	0
	0.00866	654000		0.00866428	0
	0.00869	656000		0.00869313	0
	0.00872	657000		0.00872197	0
	0.00875	658000		0.00875081	0
	0.00878	660000		0.00877965	0
	0.00881	661000		0.00880849	0
	0.00884	663000		0.00883733	0
	0.00887	664000		0.00886617	0
	0.0089	666000		0.00889501	0
	0.00892	667000		0.00892386	0
	0.00895	669000		0.0089527	0
	0.00898	670000		0.00898154	0
	0.00901	672000		0.00901038	0
	0.00904	673000		0.00903922	0
	0.00907	675000		0.00906806	0
	0.0091	677000		0.0090969	0
	0.00913	678000		0.00912574	0
	0.00915	680000		0.00915458	0
	0.00918	682000		0.00918343	0
	0.00921	683000		0.00921227	0
	0.00924	685000		0.00924111	0
	0.00927	686000		0.00926995	0
	0.0093	688000		0.00929879	0
	0.00933	690000		0.00932763	0
	0.00936	691000		0.00935647	0
	0.00939	693000		0.00938531	0
	0.00941	694000		0.00941415	0
	0.00944	696000		0.009443	0
	0.00947	698000		0.00947184	0
	0.0095	699000		0.00950068	0
	0.00953	701000		0.00952952	0
	0.00956	702000		0.00955836	0
	0.00959	704000		0.0095872	0
	0.00962	705000		0.00961604	0
	0.00964	707000		0.00964488	0
	0.00967	708000		0.00967372	0
	0.0097	709000		0.00970257	0
	0.00973	711000		0.00973141	0
	0.00976	712000		0.00976025	0
	0.00979	713000		0.00978909	0
	0.00982	715000		0.00981793	0
	0.00985	716000		0.00984677	0
	0.00988	718000		0.00987561	0
	0.0099	719000		0.00990445	0
	0.00993	721000		0.00993329	0
	0.00996	722000		0.00996213	0
	0.00999	724000		0.00999098	0
	0.01	725000		0.0100198	0
	0.01	727000		0.0100487	0
	0.0101	728000		0.0100775	0
	0.0101	730000		0.0101063	0
	0.0101	732000		0.0101352	0
	0.0102	734000		0.010164	0
	0.0102	735000		0.0101929	0
	0.0102	737000		0.0102217	0
	0.0103	739000		0.0102505	0
	0.0103	741000		0.0102794	0
	0.0103	743000		0.0103082	0
	0.0103	745000		0.0103371	0
	0.0104	747000		0.0103659	0
	0.0104	749000		0.0103948	0
	0.0104	752000		0.0104236	0
	0.0105	754000		0.0104524	0
	0.0105	756000		0.0104813	0
	0.0105	758000		0.0105101	0
	0.0105	760000		0.010539	0
	0.0106	762000		0.0105678	0
	0.0106	764000		0.0105966	0
	0.0106	766000		0.0106255	0
	0.0107	768000		0.0106543	0
	0.0107	769000		0.0106832	0
	0.0107	771000		0.010712	0
	0.0107	772000		0.0107408	0
	0.0108	773000		0.0107697	0
	0.0108	775000		0.0107985	0
	0.0108	776000		0.0108274	0
	0.0109	777000		0.0108562	0
	0.0109	779000		0.010885	0
	0.0109	780000		0.0109139	0
	0.0109	781000		0.0109427	0
	0.011	782000		0.0109716	0
	0.011	784000		0.0110004	0
	0.011	785000		0.0110292	0
	0.0111	786000		0.0110581	0
	0.0111	787000		0.0110869	0
	0.0111	789000		0.0111158	0
	0.0111	790000		0.0111446	0
	0.0112	792000		0.0111735	0
	0.0112	793000		0.0112023	0
	0.0112	794000		0.0112311	0
	0.0113	796000		0.01126	0
	0.0113	797000		0.0112888	0
	0.0113	799000		0.0113177	0
	0.0113	800000		0.0113465	0
	0.0114	802000		0.0113753	0
	0.0114	803000		0.0114042	0
	0.0114	804000		0.011433	0
	0.0115	806000		0.0114619	0
	0.0115	807000		0.0114907	0
	0.0115	808000		0.0115195	0
	0.0115	810000		0.0115484	0
	0.0116	811000		0.0115772	0
	0.0116	812000		0.0116061	0
	0.0116	813000		0.0116349	0
	0.0117	815000		0.0116637	0
	0.0117	816000		0.0116926	0
	0.0117	817000		0.0117214	0
	0.0118	818000		0.0117503	0
	0.0118	819000		0.0117791	0
	0.0118	821000		0.0118079	0
	0.0118	822000		0.0118368	0
	0.0119	823000		0.0118656	0
	0.0119	824000		0.0118945	0
	0.0119	825000		0.0119233	0
	0.012	827000		0.0119521	0
	0.012	828000		0.011981	0
	0.012	829000		0.0120098	0
	0.012	830000		0.0120387	0
	0.0121	831000		0.0120675	0
	0.0121	833000		0.0120963	0
	0.0121	834000		0.0121252	0
	0.0122	835000		0.012154	0
	0.0122	836000		0.0121829	0
	0.0122	838000		0.0122117	0
	0.0122	839000		0.0122405	0
	0.0123	840000		0.0122694	0
	0.0123	842000		0.0122982	0
	0.0123	843000		0.0123271	0
	0.0124	844000		0.0123559	0
	0.0124	846000		0.0123848	0
	0.0124	847000		0.0124136	0
	0.0124	849000		0.0124424	0
	0.0125	850000		0.0124713	0
	0.0125	851000		0.0125001	0
	0.0125	853000		0.012529	0
	0.0126	854000		0.0125578	0
	0.0126	856000		0.0125866	0
	0.0126	857000		0.0126155	0
	0.0126	858000		0.0126443	0
	0.0127	860000		0.0126732	0
	0.0127	861000		0.012702	0
	0.0127	863000		0.0127308	0
	0.0128	864000		0.0127597	0
	0.0128	866000		0.0127885	0
	0.0128	867000		0.0128174	0
	0.0128	869000		0.0128462	0
	0.0129	870000		0.012875	0
	0.0129	872000		0.0129039	0
	0.0129	874000		0.0129327	0
	0.013	875000		0.0129616	0
	0.013	877000		0.0129904	0
	0.013	878000		0.0130192	0
	0.013	880000		0.0130481	0
	0.0131	882000		0.0130769	0
	0.0131	883000		0.0131058	0
	0.0131	885000		0.0131346	0
	0.0132	887000		0.0131634	0
	0.0132	888000		0.0131923	0
	0.0132	890000		0.0132211	0
	0.0132	891000		0.01325	0
	0.0133	893000		0.0132788	0
	0.0133	894000		0.0133076	0
	0.0133	896000		0.0133365	0
	0.0134	897000		0.0133653	0
	0.0134	899000		0.0133942	0
	0.0134	901000		0.013423	0
	0.0135	902000		0.0134518	0
	0.0135	904000		0.0134807	0
	0.0135	905000		0.0135095	0
	0.0135	906000		0.0135384	0
	0.0136	908000		0.0135672	0
	0.0136	909000		0.013596	0
	0.0136	911000		0.0136249	0
	0.0137	912000		0.0136537	0
	0.0137	914000		0.0136825	0
	0.0137	915000		0.0137114	0
	0.0137	917000		0.0137402	0
	0.0138	918000		0.0137691	0
	0.0138	920000		0.0137979	0
	0.0138	921000		0.0138267	0
	0.0139	923000		0.0138556	0
	0.0139	924000		0.0138844	0
	0.0139	926000		0.0139133	0
	0.0139	927000		0.0139421	0
	0.014	929000		0.0139709	0
	0.014	930000		0.0139998	0
	0.014	932000		0.0140286	0
	0.0141	933000		0.0140575	0
	0.0141	935000		0.0140863	0
	0.0141	936000		0.0141151	0
	0.0141	938000		0.014144	0
	0.0142	939000		0.0141728	0
	0.0142	941000		0.0142017	0
	0.0142	943000		0.0142305	0
	0.0143	944000		0.0142593	0
	0.0143	946000		0.0142882	0
	0.0143	947000		0.014317	0
	0.0143	949000		0.0143459	0
	0.0144	950000		0.0143747	0
	0.0144	952000		0.0144035	0
	0.0144	953000		0.0144324	0
	0.0145	954000		0.0144612	0
	0.0145	956000		0.0144901	0
	0.0145	957000		0.0145189	0
	0.0145	958000		0.0145477	0
	0.0146	959000		0.0145766	0
	0.0146	960000		0.0146054	0
	0.0146	961000		0.0146343	0
	0.0147	963000		0.0146631	0
	0.0147	964000		0.0146919	0
	0.0147	965000		0.0147208	0
	0.0147	966000		0.0147496	0
	0.0148	967000		0.0147785	0
	0.0148	968000		0.0148073	0
	0.0148	969000		0.0148361	0
	0.0149	970000		0.014865	0
	0.0149	971000		0.0148938	0
	0.0149	972000		0.0149227	0
	0.015	973000		0.0149515	0
	0.015	974000		0.0149803	0
	0.015	975000		0.0150092	0
	0.015	976000		0.015038	0
	0.0151	977000		0.0150669	0
	0.0151	978000		0.0150957	0
	0.0151	979000		0.0151245	0
	0.0152	981000		0.0151534	0
	0.0152	982000		0.0151822	0
	0.0152	983000		0.0152111	0
	0.0152	985000		0.0152399	0
	0.0153	986000		0.0152687	0
	0.0153	988000		0.0152976	0
	0.0153	989000		0.0153264	0
	0.0154	990000		0.0153553	0
	0.0154	992000		0.0153841	0
	0.0154	993000		0.0154129	0
	0.0154	995000		0.0154418	0
	0.0155	996000		0.0154706	0
	0.0155	998000		0.0154994	0
	0.0155	999000		0.0155283	0
	0.0156	1000000		0.0155571	0
	0.0156	1000000		0.015586	0
	0.0156	1000000		0.0156148	0
	0.0156	1010000		0.0156436	0
	0.0157	1010000		0.0156725	0
	0.0157	1010000		0.0157013	0
	0.0157	1010000		0.0157302	0
	0.0158	1010000		0.015759	0
	0.0158	1010000		0.0157878	0
	0.0158	1010000		0.0158167	0
	0.0158	1020000		0.0158455	0
	0.0159	1020000		0.0158744	0
	0.0159	1020000		0.0159032	0
	0.0159	1020000		0.015932	0
	0.016	1020000		0.0159609	0
	0.016	1020000		0.0159897	0
	0.016	1020000		0.0160186	0
	0.016	1030000		0.0160474	0
	0.0161	1030000		0.0160762	0
	0.0161	1030000		0.0161051	0
	0.0161	1030000		0.0161339	0
	0.0162	1030000		0.0161628	0
	0.0162	1030000		0.0161916	0
	0.0162	1030000		0.0162204	0
	0.0162	1040000		0.0162493	0
	0.0163	1040000		0.0162781	0
	0.0163	1040000		0.0163069	0
	0.0163	1040000		0.0163358	0
	0.0164	1040000		0.0163646	0
	0.0164	1040000		0.0163935	0
	0.0164	1040000		0.0164223	0
	0.0165	1050000		0.0164511	0
	0.0165	1050000		0.01648	0
	0.0165	1050000		0.0165088	0
	0.0165	1050000		0.0165377	0
	0.0166	1050000		0.0165665	0
	0.0166	1050000		0.0165953	0
	0.0166	1050000		0.0166242	0
	0.0167	1060000		0.016653	0
	0.0167	1060000		0.0166819	0
	0.0167	1060000		0.0167107	0
	0.0167	1060000		0.0167395	0
	0.0168	1060000		0.0167684	0
	0.0168	1060000		0.0167972	0
	0.0168	1060000		0.016826	0
	0.0169	1070000		0.0168549	0
	0.0169	1070000		0.0168837	0
	0.0169	1070000		0.0169126	0
	0.0169	1070000		0.0169414	0
	0.017	1070000		0.0169702	0
	0.017	1070000		0.0169991	0
	0.017	1070000		0.0170279	0
	0.0171	1080000		0.0170568	0
	0.0171	1080000		0.0170856	0
	0.0171	1080000		0.0171144	0
	0.0171	1080000		0.0171433	0
	0.0172	1080000		0.0171721	0
	0.0172	1080000		0.017201	0
	0.0172	1080000		0.0172298	0
	0.0173	1080000		0.0172586	0
	0.0173	1090000		0.0172875	0
	0.0173	1090000		0.0173163	0
	0.0173	1090000		0.0173451	0
	0.0174	1090000		0.017374	0
	0.0174	1090000		0.0174028	0
	0.0174	1090000		0.0174317	0
	0.0175	1090000		0.0174605	0
	0.0175	1090000		0.0174893	0
	0.0175	1100000		0.0175182	0
	0.0175	1100000		0.017547	0
	0.0176	1100000		0.0175759	0
	0.0176	1100000		0.0176047	0
	0.0176	1100000		0.0176335	0
	0.0177	1100000		0.0176624	0
	0.0177	1100000		0.0176912	0
	0.0177	1110000		0.0177201	0
	0.0177	1110000		0.0177489	0
	0.0178	1110000		0.0177777	0
	0.0178	1110000		0.0178066	0
	0.0178	1110000		0.0178354	0
	0.0179	1110000		0.0178642	0
	0.0179	1110000		0.0178931	0
	0.0179	1110000		0.0179219	0
	0.018	1120000		0.0179508	0
	0.018	1120000		0.0179796	0
	0.018	1120000		0.0180084	0
	0.018	1120000		0.0180373	0
	0.0181	1120000		0.0180661	0
	0.0181	1120000		0.018095	0
	0.0181	1120000		0.0181238	0
	0.0182	1120000		0.0181526	0
	0.0182	1130000		0.0181815	0
	0.0182	1130000		0.0182103	0
	0.0182	1130000		0.0182392	0
	0.0183	1130000		0.018268	0
	0.0183	1130000		0.0182968	0
	0.0183	1130000		0.0183257	0
	0.0184	1130000		0.0183545	0
	0.0184	1130000		0.0183833	0
	0.0184	1140000		0.0184122	0
	0.0184	1140000		0.018441	0
	0.0185	1140000		0.0184699	0
	0.0185	1140000		0.0184987	0
	0.0185	1140000		0.0185275	0
	0.0186	1140000		0.0185564	0
	0.0186	1140000		0.0185852	0
	0.0186	1140000		0.0186141	0
	0.0186	1150000		0.0186429	0
	0.0187	1150000		0.0186717	0
	0.0187	1150000		0.0187006	0
	0.0187	1150000		0.0187294	0
	0.0188	1150000		0.0187582	0
	0.0188	1150000		0.0187871	0
	0.0188	1150000		0.0188159	0
	0.0188	1150000		0.0188448	0
	0.0189	1150000		0.0188736	0
	0.0189	1160000		0.0189024	0
	0.0189	1160000		0.0189313	0
	0.019	1160000		0.0189601	0
	0.019	1160000		0.018989	0
	0.019	1160000		0.0190178	0
	0.019	1160000		0.0190466	0
	0.0191	1160000		0.0190755	0
	0.0191	1160000		0.0191043	0
	0.0191	1170000		0.0191331	0
	0.0192	1170000		0.019162	0
	0.0192	1170000		0.0191908	0
	0.0192	1170000		0.0192197	0
	0.0192	1170000		0.0192485	0
	0.0193	1170000		0.0192773	0
	0.0193	1170000		0.0193062	0
	0.0193	1170000		0.019335	0
	0.0194	1180000		0.0193639	0
	0.0194	1180000		0.0193927	0
	0.0194	1180000		0.0194215	0
	0.0195	1180000		0.0194504	0
	0.0195	1180000		0.0194792	0
	0.0195	1180000		0.019508	0
	0.0195	1180000		0.0195369	0
	0.0196	1190000		0.0195657	0
	0.0196	1190000		0.0195946	0
	0.0196	1190000		0.0196234	0
	0.0197	1190000		0.0196522	0
	0.0197	1190000		0.0196811	0
	0.0197	1190000		0.0197099	0
	0.0197	1190000		0.0197388	0
	0.0198	1200000		0.0197676	0
	0.0198	1200000		0.0197964	0
	0.0198	1200000		0.0198253	0
	0.0199	1200000		0.0198541	0
	0.0199	1200000		0.0198829	0
	0.0199	1200000		0.0199118	0
	0.0199	1200000		0.0199406	0
	0.02	1210000		0.0199695	0
	0.02	1210000		0.0199983	0
	0.02	1210000		0.0200271	0
	0.0201	1210000		0.020056	0
	0.0201	1210000		0.0200848	0
	0.0201	1210000		0.0201137	0
	0.0201	1210000		0.0201425	0
	0.0202	1210000		0.0201713	0
	0.0202	1220000		0.0202002	0
	0.0202	1220000		0.020229	0
	0.0203	1220000		0.0202578	0
	0.0203	1220000		0.0202867	0
	0.0203	1220000		0.0203155	0
	0.0203	1220000		0.0203444	0
	0.0204	1220000		0.0203732	0
	0.0204	1230000		0.020402	0
	0.0204	1230000		0.0204309	0
	0.0205	1230000		0.0204597	0
	0.0205	1230000		0.0204885	0
	0.0205	1230000		0.0205174	0
	0.0205	1230000		0.0205462	0
	0.0206	1230000		0.0205751	0
	0.0206	1230000		0.0206039	0
	0.0206	1240000		0.0206327	0
	0.0207	1240000		0.0206616	0
	0.0207	1240000		0.0206904	0
	0.0207	1240000		0.0207193	0
	0.0207	1240000		0.0207481	0
	0.0208	1240000		0.0207769	0
	0.0208	1240000		0.0208058	0
	0.0208	1240000		0.0208346	0
	0.0209	1240000		0.0208634	0
	0.0209	1250000		0.0208923	0
	0.0209	1250000		0.0209211	0
	0.0209	1250000		0.02095	0
	0.021	1250000		0.0209788	0
	0.021	1250000		0.0210076	0
	0.021	1250000		0.0210365	0
	0.0211	1250000		0.0210653	0
	0.0211	1250000		0.0210941	0
	0.0211	1250000		0.021123	0
	0.0212	1260000		0.0211518	0
	0.0212	1260000		0.0211807	0
	0.0212	1260000		0.0212095	0
	0.0212	1260000		0.0212383	0
	0.0213	1260000		0.0212672	0
	0.0213	1260000		0.021296	0
	0.0213	1260000		0.0213249	0
	0.0214	1260000		0.0213537	0
	0.0214	1260000		0.0213825	0
	0.0214	1270000		0.0214114	0
	0.0214	1270000		0.0214402	0
	0.0215	1270000		0.021469	0
	0.0215	1270000		0.0214979	0
	0.0215	1270000		0.0215267	0
	0.0216	1270000		0.0215556	0
	0.0216	1270000		0.0215844	0
	0.0216	1270000		0.0216132	0
	0.0216	1270000		0.0216421	0
	0.0217	1280000		0.0216709	0
	0.0217	1280000		0.0216997	0
	0.0217	1280000		0.0217286	0
	0.0218	1280000		0.0217574	0
	0.0218	1280000		0.0217863	0
	0.0218	1280000		0.0218151	0
	0.0218	1280000		0.0218439	0
	0.0219	1280000		0.0218728	0
	0.0219	1290000		0.0219016	0
	0.0219	1290000		0.0219304	0
	0.022	1290000		0.0219593	0
	0.022	1290000		0.0219881	0
	0.022	1290000		0.022017	0
	0.022	1290000		0.0220458	0
	0.0221	1290000		0.0220746	0
	0.0221	1290000		0.0221035	0
	0.0221	1290000		0.0221323	0
	0.0222	1300000		0.0221611	0
	0.0222	1300000		0.02219	0
	0.0222	1300000		0.0222188	0
	0.0222	1300000		0.0222477	0
	0.0223	1300000		0.0222765	0
	0.0223	1300000		0.0223053	0
	0.0223	1300000		0.0223342	0
	0.0224	1300000		0.022363	0
	0.0224	1300000		0.0223918	0
	0.0224	1310000		0.0224207	0
	0.0224	1310000		0.0224495	0
	0.0225	1310000		0.0224784	0
	0.0225	1310000		0.0225072	0
	0.0225	1310000		0.022536	0
	0.0226	1310000		0.0225649	0
	0.0226	1310000		0.0225937	0
	0.0226	1310000		0.0226225	0
	0.0227	1320000		0.0226514	0
	0.0227	1320000		0.0226802	0
	0.0227	1320000		0.0227091	0
	0.0227	1320000		0.0227379	0
	0.0228	1320000		0.0227667	0
	0.0228	1320000		0.0227956	0
	0.0228	1320000		0.0228244	0
	0.0229	1320000		0.0228532	0
	0.0229	1330000		0.0228821	0
	0.0229	1330000		0.0229109	0
	0.0229	1330000		0.0229398	0
	0.023	1330000		0.0229686	0
	0.023	1330000		0.0229974	0
	0.023	1330000		0.0230263	0
	0.0231	1330000		0.0230551	0
	0.0231	1330000		0.0230839	0
	0.0231	1340000		0.0231128	0
	0.0231	1340000		0.0231416	0
	0.0232	1340000		0.0231705	0
	0.0232	1340000		0.0231993	0
	0.0232	1340000		0.0232281	0
	0.0233	1340000		0.023257	0
	0.0233	1340000		0.0232858	0
	0.0233	1340000		0.0233146	0
	0.0233	1340000		0.0233435	0
	0.0234	1350000		0.0233723	0
	0.0234	1350000		0.0234012	0
	0.0234	1350000		0.02343	0
	0.0235	1350000		0.0234588	0
	0.0235	1350000		0.0234877	0
	0.0235	1350000		0.0235165	0
	0.0235	1350000		0.0235453	0
	0.0236	1350000		0.0235742	0
	0.0236	1360000		0.023603	0
	0.0236	1360000		0.0236319	0
	0.0237	1360000		0.0236607	0
	0.0237	1360000		0.0236895	0
	0.0237	1360000		0.0237184	0
	0.0237	1360000		0.0237472	0
	0.0238	1360000		0.023776	0
	0.0238	1360000		0.0238049	0
	0.0238	1370000		0.0238337	0
	0.0239	1370000		0.0238626	0
	0.0239	1370000		0.0238914	0
	0.0239	1370000		0.0239202	0
	0.0239	1370000		0.0239491	0
	0.024	1370000		0.0239779	0
	0.024	1370000		0.0240067	0
	0.024	1370000		0.0240356	0
	0.0241	1380000		0.0240644	0
	0.0241	1380000		0.0240932	0
	0.0241	1380000		0.0241221	0
	0.0242	1380000		0.0241509	0
	0.0242	1380000		0.0241798	0
	0.0242	1380000		0.0242086	0
	0.0242	1380000		0.0242374	0
	0.0243	1380000		0.0242663	0
	0.0243	1380000		0.0242951	0
	0.0243	1390000		0.0243239	0
	0.0244	1390000		0.0243528	0
	0.0244	1390000		0.0243816	0
	0.0244	1390000		0.0244105	0
	0.0244	1390000		0.0244393	0
	0.0245	1390000		0.0244681	0
	0.0245	1390000		0.024497	0
	0.0245	1390000		0.0245258	0
	0.0246	1390000		0.0245546	0
	0.0246	1400000		0.0245835	0
	0.0246	1400000		0.0246123	0
	0.0246	1400000		0.0246412	0
	0.0247	1400000		0.02467	0
	0.0247	1400000		0.0246988	0
	0.0247	1400000		0.0247277	0
	0.0248	1400000		0.0247565	0
	0.0248	1400000		0.0247853	0
	0.0248	1400000		0.0248142	0
	0.0248	1400000		0.024843	0
	0.0249	1410000		0.0248718	0
	0.0249	1410000		0.0249007	0
	0.0249	1410000		0.0249295	0
	0.025	1410000		0.0249584	0
	0.025	1410000		0.0249872	0
	0.025	1410000		0.025016	0
	0.025	1410000		0.0250449	0
	0.0251	1410000		0.0250737	0
	0.0251	1410000		0.0251025	0
	0.0251	1420000		0.0251314	0
	0.0252	1420000		0.0251602	0
	0.0252	1420000		0.0251891	0
	0.0252	1420000		0.0252179	0
	0.0252	1420000		0.0252467	0
	0.0253	1420000		0.0252756	0
	0.0253	1420000		0.0253044	0
	0.0253	1420000		0.0253332	0
	0.0254	1420000		0.0253621	0
	0.0254	1430000		0.0253909	0
	0.0254	1430000		0.0254198	0
	0.0254	1430000		0.0254486	0
	0.0255	1430000		0.0254774	0
	0.0255	1430000		0.0255063	0
	0.0255	1430000		0.0255351	0
	0.0256	1430000		0.0255639	0
	0.0256	1430000		0.0255928	0
	0.0256	1430000		0.0256216	0
	0.0257	1440000		0.0256504	0
	0.0257	1440000		0.0256793	0
	0.0257	1440000		0.0257081	0
	0.0257	1440000		0.025737	0
	0.0258	1440000		0.0257658	0
	0.0258	1440000		0.0257946	0
	0.0258	1440000		0.0258235	0
	0.0259	1440000		0.0258523	0
	0.0259	1450000		0.0258811	0
	0.0259	1450000		0.02591	0
	0.0259	1450000		0.0259388	0
	0.026	1450000		0.0259676	0
	0.026	1450000		0.0259965	0
	0.026	1450000		0.0260253	0
	0.0261	1450000		0.0260542	0
	0.0261	1450000		0.026083	0
	0.0261	1450000		0.0261118	0
	0.0261	1460000		0.0261407	0
	0.0262	1460000		0.0261695	0
	0.0262	1460000		0.0261983	0
	0.0262	1460000		0.0262272	0
	0.0263	1460000		0.026256	0
	0.0263	1460000		0.0262849	0
	0.0263	1460000		0.0263137	0
	0.0263	1460000		0.0263425	0
	0.0264	1460000		0.0263714	0
	0.0264	1470000		0.0264002	0
	0.0264	1470000		0.026429	0
	0.0265	1470000		0.0264579	0
	0.0265	1470000		0.0264867	0
	0.0265	1470000		0.0265155	0
	0.0265	1470000		0.0265444	0
	0.0266	1470000		0.0265732	0
	0.0266	1470000		0.0266021	0
	0.0266	1470000		0.0266309	0
	0.0267	1480000		0.0266597	0
	0.0267	1480000		0.0266886	0
	0.0267	1480000		0.0267174	0
	0.0267	1480000		0.0267462	0
	0.0268	1480000		0.0267751	0
	0.0268	1480000		0.0268039	0
	0.0268	1480000		0.0268327	0
	0.0269	1480000		0.0268616	0
	0.0269	1480000		0.0268904	0
	0.0269	1490000		0.0269193	0
	0.0269	1490000		0.0269481	0
	0.027	1490000		0.0269769	0
	0.027	1490000		0.0270058	0
	0.027	1490000		0.0270346	0
	0.0271	1490000		0.0270634	0
	0.0271	1490000		0.0270923	0
	0.0271	1490000		0.0271211	0
	0.0271	1490000		0.0271499	0
	0.0272	1500000		0.0271788	0
	0.0272	1500000		0.0272076	0
	0.0272	1500000		0.0272365	0
	0.0273	1500000		0.0272653	0
	0.0273	1500000		0.0272941	0
	0.0273	1500000		0.027323	0
	0.0274	1500000		0.0273518	0
	0.0274	1500000		0.0273806	0
	0.0274	1500000		0.0274095	0
	0.0274	1510000		0.0274383	0
	0.0275	1510000		0.0274671	0
	0.0275	1510000		0.027496	0
	0.0275	1510000		0.0275248	0
	0.0276	1510000		0.0275537	0
	0.0276	1510000		0.0275825	0
	0.0276	1510000		0.0276113	0
	0.0276	1510000		0.0276402	0
	0.0277	1510000		0.027669	0
	0.0277	1520000		0.0276978	0
	0.0277	1520000		0.0277267	0
	0.0278	1520000		0.0277555	0
	0.0278	1520000		0.0277843	0
	0.0278	1520000		0.0278132	0
	0.0278	1520000		0.027842	0
	0.0279	1520000		0.0278709	0
	0.0279	1520000		0.0278997	0
	0.0279	1520000		0.0279285	0
	0.028	1530000		0.0279574	0
	0.028	1530000		0.0279862	0
	0.028	1530000		0.028015	0
	0.028	1530000		0.0280439	0
	0.0281	1530000		0.0280727	0
	0.0281	1530000		0.0281015	0
	0.0281	1530000		0.0281304	0
	0.0282	1530000		0.0281592	0
	0.0282	1530000		0.0281881	0
	0.0282	1540000		0.0282169	0
	0.0282	1540000		0.0282457	0
	0.0283	1540000		0.0282746	0
	0.0283	1540000		0.0283034	0
	0.0283	1540000		0.0283322	0
	0.0284	1540000		0.0283611	0
	0.0284	1540000		0.0283899	0
	0.0284	1540000		0.0284187	0
	0.0284	1540000		0.0284476	0
	0.0285	1540000		0.0284764	0
	0.0285	1550000		0.0285053	0
	0.0285	1550000		0.0285341	0
	0.0286	1550000		0.0285629	0
	0.0286	1550000		0.0285918	0
	0.0286	1550000		0.0286206	0
	0.0286	1550000		0.0286494	0
	0.0287	1550000		0.0286783	0
	0.0287	1550000		0.0287071	0
	0.0287	1550000		0.0287359	0
	0.0288	1560000		0.0287648	0
	0.0288	1560000		0.0287936	0
	0.0288	1560000		0.0288225	0
	0.0289	1560000		0.0288513	0
	0.0289	1560000		0.0288801	0
	0.0289	1560000		0.028909	0
	0.0289	1560000		0.0289378	0
	0.029	1560000		0.0289666	0
	0.029	1560000		0.0289955	0
	0.029	1560000		0.0290243	0
	0.0291	1570000		0.0290531	0
	0.0291	1570000		0.029082	0
	0.0291	1570000		0.0291108	0
	0.0291	1570000		0.0291397	0
	0.0292	1570000		0.0291685	0
	0.0292	1570000		0.0291973	0
	0.0292	1570000		0.0292262	0
	0.0293	1570000		0.029255	0
	0.0293	1570000		0.0292838	0
	0.0293	1570000		0.0293127	0
	0.0293	1580000		0.0293415	0
	0.0294	1580000		0.0293703	0
	0.0294	1580000		0.0293992	0
	0.0294	1580000		0.029428	0
	0.0295	1580000		0.0294568	0
	0.0295	1580000		0.0294857	0
	0.0295	1580000		0.0295145	0
	0.0295	1580000		0.0295434	0
	0.0296	1580000		0.0295722	0
	0.0296	1590000		0.029601	0
	0.0296	1590000		0.0296299	0
	0.0297	1590000		0.0296587	0
	0.0297	1590000		0.0296875	0
	0.0297	1590000		0.0297164	0
	0.0297	1590000		0.0297452	0
	0.0298	1590000		0.029774	0
	0.0298	1590000		0.0298029	0
	0.0298	1590000		0.0298317	0
	0.0299	1590000		0.0298606	0
	0.0299	1600000		0.0298894	0
	0.0299	1600000		0.0299182	0
	0.0299	1600000		0.0299471	0
	0.03	1600000		0.0299759	0
	0.03	1600000		0.0300047	0
	0.03	1600000		0.0300336	0
	0.0301	1600000		0.0300624	0
	0.0301	1600000		0.0300912	0
	0.0301	1600000		0.0301201	0
	0.0301	1610000		0.0301489	0
	0.0302	1610000		0.0301777	0
	0.0302	1610000		0.0302066	0
	0.0302	1610000		0.0302354	0
	0.0303	1610000		0.0302643	0
	0.0303	1610000		0.0302931	0
	0.0303	1610000		0.0303219	0
	0.0304	1610000		0.0303508	0
	0.0304	1610000		0.0303796	0
	0.0304	1620000		0.0304084	0
	0.0304	1620000		0.0304373	0
	0.0305	1620000		0.0304661	0
	0.0305	1620000		0.0304949	0
	0.0305	1620000		0.0305238	0
	0.0306	1620000		0.0305526	0
	0.0306	1620000		0.0305815	0
	0.0306	1620000		0.0306103	0
	0.0306	1620000		0.0306391	0
	0.0307	1630000		0.030668	0
	0.0307	1630000		0.0306968	0
	0.0307	1630000		0.0307256	0
	0.0308	1630000		0.0307545	0
	0.0308	1630000		0.0307833	0
	0.0308	1630000		0.0308121	0
	0.0308	1630000		0.030841	0
	0.0309	1630000		0.0308698	0
	0.0309	1630000		0.0308986	0
	0.0309	1640000		0.0309275	0
	0.031	1640000		0.0309563	0
	0.031	1640000		0.0309852	0
	0.031	1640000		0.031014	0
	0.031	1640000		0.0310428	0
	0.0311	1640000		0.0310717	0
	0.0311	1640000		0.0311005	0
	0.0311	1640000		0.0311293	0
	0.0312	1640000		0.0311582	0
	0.0312	1640000		0.031187	0
	0.0312	1650000		0.0312158	0
	0.0312	1650000		0.0312447	0
	0.0313	1650000		0.0312735	0
	0.0313	1650000		0.0313024	0
	0.0313	1650000		0.0313312	0
	0.0314	1650000		0.03136	0
	0.0314	1650000		0.0313889	0
	0.0314	1650000		0.0314177	0
	0.0314	1650000		0.0314465	0
	0.0315	1660000		0.0314754	0
	0.0315	1660000		0.0315042	0
	0.0315	1660000		0.031533	0
	0.0316	1660000		0.0315619	0
	0.0316	1660000		0.0315907	0
	0.0316	1660000		0.0316195	0
	0.0316	1660000		0.0316484	0
	0.0317	1660000		0.0316772	0
	0.0317	1660000		0.0317061	0
	0.0317	1670000		0.0317349	0
	0.0318	1670000		0.0317637	0
	0.0318	1670000		0.0317926	0
	0.0318	1670000		0.0318214	0
	0.0319	1670000		0.0318502	0
	0.0319	1670000		0.0318791	0
	0.0319	1670000		0.0319079	0
	0.0319	1670000		0.0319367	0
	0.032	1670000		0.0319656	0
	0.032	1670000		0.0319944	0
	0.032	1680000		0.0320232	0
	0.0321	1680000		0.0320521	0
	0.0321	1680000		0.0320809	0
	0.0321	1680000		0.0321098	0
	0.0321	1680000		0.0321386	0
	0.0322	1680000		0.0321674	0
	0.0322	1680000		0.0321963	0
	0.0322	1680000		0.0322251	0
	0.0323	1680000		0.0322539	0
	0.0323	1690000		0.0322828	0
	0.0323	1690000		0.0323116	0
	0.0323	1690000		0.0323404	0
	0.0324	1690000		0.0323693	0
	0.0324	1690000		0.0323981	0
	0.0324	1690000		0.0324269	0
	0.0325	1690000		0.0324558	0
	0.0325	1690000		0.0324846	0
	0.0325	1690000		0.0325135	0
	0.0325	1700000		0.0325423	0
	0.0326	1700000		0.0325711	0
	0.0326	1700000		0.0326	0
	0.0326	1700000		0.0326288	0
	0.0327	1700000		0.0326576	0
	0.0327	1700000		0.0326865	0
	0.0327	1700000		0.0327153	0
	0.0327	1700000		0.0327441	0
	0.0328	1700000		0.032773	0
	0.0328	1700000		0.0328018	0
	0.0328	1710000		0.0328306	0
	0.0329	1710000		0.0328595	0
	0.0329	1710000		0.0328883	0
	0.0329	1710000		0.0329172	0
	0.0329	1710000		0.032946	0
	0.033	1710000		0.0329748	0
	0.033	1710000		0.0330037	0
	0.033	1710000		0.0330325	0
	0.0331	1710000		0.0330613	0
	0.0331	1720000		0.0330902	0
	0.0331	1720000		0.033119	0
	0.0331	1720000		0.0331478	0
	0.0332	1720000		0.0331767	0
	0.0332	1720000		0.0332055	0
	0.0332	1720000		0.0332343	0
	0.0333	1720000		0.0332632	0
	0.0333	1720000		0.033292	0
	0.0333	1720000		0.0333209	0
	0.0333	1720000		0.0333497	0
	0.0334	1730000		0.0333785	0
	0.0334	1730000		0.0334074	0
	0.0334	1730000		0.0334362	0
	0.0335	1730000		0.033465	0
	0.0335	1730000		0.0334939	0
	0.0335	1730000		0.0335227	0
	0.0336	1730000		0.0335515	0
	0.0336	1730000		0.0335804	0
	0.0336	1730000		0.0336092	0
	0.0336	1740000		0.033638	0
	0.0337	1740000		0.0336669	0
	0.0337	1740000		0.0336957	0
	0.0337	1740000		0.0337246	0
	0.0338	1740000		0.0337534	1
	0.0338	1740000		0.0337822	1
	0.0338	1740000		0.0338111	1
	0.0338	1740000		0.0338399	1
	0.0339	1740000		0.0338687	1
	0.0339	1740000		0.0338976	1
	0.0339	1740000		0.0339264	1
	0.034	1740000		0.0339552	1
	0.034	1750000		0.0339841	1
	0.034	1750000		0.0340129	1
	0.034	1750000		0.0340417	1
	0.0341	1750000		0.0340706	1
	0.0341	1750000		0.0340994	1
	0.0341	1750000		0.0341282	1
	0.0342	1750000		0.0341571	2
	0.0342	1750000		0.0341859	2
	0.0342	1750000		0.0342148	2
	0.0342	1750000		0.0342436	2
	0.0343	1750000		0.0342724	2
	0.0343	1750000		0.0343013	2
	0.0343	1750000		0.0343301	2
	0.0344	1750000		0.0343589	2
	0.0344	1750000		0.0343878	2
	0.0344	1760000		0.0344166	2
	0.0344	1760000		0.0344454	2
	0.0345	1760000		0.0344743	2
	0.0345	1760000		0.0345031	2
	0.0345	1760000		0.0345319	2
	0.0346	1760000		0.0345608	2
	0.0346	1760000		0.0345896	2
	0.0346	1760000		0.0346185	2
	0.0346	1760000		0.0346473	2
	0.0347	1760000		0.0346761	2
	0.0347	1760000		0.034705	2
	0.0347	1760000		0.0347338	2
	0.0348	1760000		0.0347626	2
	0.0348	1760000		0.0347915	2
	0.0348	1760000		0.0348203	2
	0.0348	1760000		0.0348491	2
	0.0349	1760000		0.034878	2
	0.0349	1770000		0.0349068	2
	0.0349	1770000		0.0349356	2
	0.035	1770000		0.0349645	2
	0.035	1770000		0.0349933	2
	0.035	1770000		0.0350222	2
	0.0351	1770000		0.035051	2
	0.0351	1770000		0.0350798	2
	0.0351	1770000		0.0351087	2
	0.0351	1780000		0.0351375	2
	0.0352	1780000		0.0351663	2
	0.0352	1780000		0.0351952	2
	0.0352	1780000		0.035224	2
	0.0353	1780000		0.0352528	2
	0.0353	1780000		0.0352817	2
	0.0353	1780000		0.0353105	2
	0.0353	1790000		0.0353393	2
	0.0354	1790000		0.0353682	2
	0.0354	1790000		0.035397	2
	0.0354	1790000		0.0354259	2
	0.0355	1790000		0.0354547	2
	0.0355	1790000		0.0354835	2
	0.0355	1800000		0.0355124	2
	0.0355	1800000		0.0355412	2
	0.0356	1800000		0.03557	2
	0.0356	1800000		0.0355989	2
	0.0356	1800000		0.0356277	2
	0.0357	1800000		0.0356565	2
	0.0357	1810000		0.0356854	2
	0.0357	1810000		0.0357142	2
	0.0357	1810000		0.035743	3
	0.0358	1810000		0.0357719	3
	0.0358	1810000		0.0358007	3
	0.0358	1810000		0.0358296	3
	0.0359	1810000		0.0358584	3
	0.0359	1820000		0.0358872	3
	0.0359	1820000		0.0359161	3
	0.0359	1820000		0.0359449	3
	0.036	1820000		0.0359737	3
	0.036	1820000		0.0360026	3
	0.036	1820000		0.0360314	3
	0.0361	1820000		0.0360602	3
	0.0361	1820000		0.0360891	3
	0.0361	1820000		0.0361179	4
	0.0361	1820000		0.0361467	4
	0.0362	1820000		0.0361756	4
	0.0362	1820000		0.0362044	4
	0.0362	1820000		0.0362332	4
	0.0363	1820000		0.0362621	4
	0.0363	1830000		0.0362909	4
	0.0363	1830000		0.0363198	4
	0.0363	1830000		0.0363486	4
	0.0364	1830000		0.0363774	4
	0.0364	1830000		0.0364063	4
	0.0364	1830000		0.0364351	4
	0.0365	1830000		0.0364639	4
	0.0365	1830000		0.0364928	5
	0.0365	1830000		0.0365216	5
	0.0366	1830000		0.0365504	5
	0.0366	1830000		0.0365793	5
	0.0366	1830000		0.0366081	5
	0.0366	1830000		0.0366369	5
	0.0367	1830000		0.0366658	5
	0.0367	1830000		0.0366946	5
	0.0367	1830000		0.0367235	5
	0.0368	1830000		0.0367523	5
	0.0368	1830000		0.0367811	5
	0.0368	1830000		0.03681	5
	0.0368	1830000		0.0368388	5
	0.0369	1830000		0.0368676	5
	0.0369	1830000		0.0368965	6
	0.0369	1830000		0.0369253	6
	0.037	1830000		0.0369541	6
	0.037	1830000		0.036983	6
	0.037	1840000		0.0370118	6
	0.037	1840000		0.0370406	6
	0.0371	1840000		0.0370695	6
	0.0371	1840000		0.0370983	6
	0.0371	1840000		0.0371272	6
	0.0372	1840000		0.037156	6
	0.0372	1840000		0.0371848	6
	0.0372	1840000		0.0372137	6
	0.0372	1840000		0.0372425	6
	0.0373	1840000		0.0372713	6
	0.0373	1840000		0.0373002	6
	0.0373	1850000		0.037329	6
	0.0374	1850000		0.0373578	6
	0.0374	1850000		0.0373867	6
	0.0374	1850000		0.0374155	7
	0.0374	1850000		0.0374443	7
	0.0375	1850000		0.0374732	7
	0.0375	1850000		0.037502	7
	0.0375	1850000		0.0375308	7
	0.0376	1850000		0.0375597	7
	0.0376	1850000		0.0375885	7
	0.0376	1850000		0.0376174	7
	0.0376	1850000		0.0376462	7
	0.0377	1850000		0.037675	7
	0.0377	1860000		0.0377039	7
	0.0377	1860000		0.0377327	7
	0.0378	1860000		0.0377615	7
	0.0378	1860000		0.0377904	7
	0.0378	1860000		0.0378192	7
	0.0378	1860000		0.037848	7
	0.0379	1860000		0.0378769	8
	0.0379	1860000		0.0379057	8
	0.0379	1860000		0.0379345	8
	0.038	1860000		0.0379634	8
	0.038	1860000		0.0379922	8
	0.038	1860000		0.0380211	8
	0.038	1870000		0.0380499	8
	0.0381	1870000		0.0380787	8
	0.0381	1870000		0.0381076	8
	0.0381	1870000		0.0381364	8
	0.0382	1870000		0.0381652	8
	0.0382	1870000		0.0381941	8
	0.0382	1870000		0.0382229	8
	0.0383	1870000		0.0382517	8
	0.0383	1870000		0.0382806	8
	0.0383	1870000		0.0383094	8
	0.0383	1870000		0.0383382	9
	0.0384	1880000		0.0383671	9
	0.0384	1880000		0.0383959	9
	0.0384	1880000		0.0384247	9
	0.0385	1880000		0.0384536	9
	0.0385	1880000		0.0384824	9
	0.0385	1880000		0.0385113	9
	0.0385	1880000		0.0385401	9
	0.0386	1880000		0.0385689	9
	0.0386	1880000		0.0385978	9
	0.0386	1880000		0.0386266	9
	0.0387	1880000		0.0386554	9
	0.0387	1880000		0.0386843	10
	0.0387	1880000		0.0387131	10
	0.0387	1880000		0.0387419	10
	0.0388	1880000		0.0387708	10
	0.0388	1890000		0.0387996	10
	0.0388	1890000		0.0388284	10
	0.0389	1890000		0.0388573	10
	0.0389	1890000		0.0388861	10
	0.0389	1890000		0.038915	10
	0.0389	1890000		0.0389438	10
	0.039	1890000		0.0389726	10
	0.039	1890000		0.0390015	10
	0.039	1890000		0.0390303	10
	0.0391	1890000		0.0390591	10
	0.0391	1900000		0.039088	10
	0.0391	1900000		0.0391168	10
	0.0391	1900000		0.0391456	10
	0.0392	1900000		0.0391745	11
	0.0392	1900000		0.0392033	11
	0.0392	1900000		0.0392321	11
	0.0393	1900000		0.039261	11
	0.0393	1900000		0.0392898	11
	0.0393	1910000		0.0393187	11
	0.0393	1910000		0.0393475	11
	0.0394	1910000		0.0393763	11
	0.0394	1910000		0.0394052	11
	0.0394	1910000		0.039434	11
	0.0395	1910000		0.0394628	11
	0.0395	1910000		0.0394917	11
	0.0395	1920000		0.0395205	11
	0.0395	1920000		0.0395493	11
	0.0396	1920000		0.0395782	11
	0.0396	1920000		0.039607	11
	0.0396	1920000		0.0396358	11
	0.0397	1920000		0.0396647	11
	0.0397	1920000		0.0396935	11
	0.0397	1920000		0.0397224	11
	0.0398	1920000		0.0397512	11
	0.0398	1920000		0.03978	11
	0.0398	1920000		0.0398089	11
	0.0398	1920000		0.0398377	11
	0.0399	1920000		0.0398665	11
	0.0399	1920000		0.0398954	11
	0.0399	1920000		0.0399242	11
	0.04	1920000		0.039953	11
	0.04	1920000		0.0399819	11
	0.04	1930000		0.0400107	11
	0.04	1930000		0.0400395	11
	0.0401	1930000		0.0400684	11
	0.0401	1930000		0.0400972	11
	0.0401	1930000		0.040126	11
	0.0402	1930000		0.0401549	11
	0.0402	1930000		0.0401837	11
	0.0402	1930000		0.0402126	11
	0.0402	1930000		0.0402414	11
	0.0403	1930000		0.0402702	11
	0.0403	1930000		0.0402991	11
	0.0403	1930000		0.0403279	11
	0.0404	1930000		0.0403567	11
	0.0404	1930000		0.0403856	12
	0.0404	1930000		0.0404144	12
	0.0404	1930000		0.0404432	12
	0.0405	1930000		0.0404721	12
	0.0405	1930000		0.0405009	12
	0.0405	1930000		0.0405297	12
	0.0406	1930000		0.0405586	12
	0.0406	1930000		0.0405874	12
	0.0406	1930000		0.0406163	12
	0.0406	1930000		0.0406451	12
	0.0407	1940000		0.0406739	12
	0.0407	1940000		0.0407028	12
	0.0407	1940000		0.0407316	12
	0.0408	1940000		0.0407604	12
	0.0408	1940000		0.0407893	12
	0.0408	1940000		0.0408181	12
	0.0408	1940000		0.0408469	12
	0.0409	1950000		0.0408758	12
	0.0409	1950000		0.0409046	12
	0.0409	1950000		0.0409334	12
	0.041	1950000		0.0409623	12
	0.041	1950000		0.0409911	12
	0.041	1950000		0.0410199	12
	0.041	1950000		0.0410488	13
	0.0411	1960000		0.0410776	13
	0.0411	1960000		0.0411065	13
	0.0411	1960000		0.0411353	13
	0.0412	1960000		0.0411641	13
	0.0412	1960000		0.041193	14
	0.0412	1960000		0.0412218	14
	0.0413	1960000		0.0412506	14
	0.0413	1970000		0.0412795	14
	0.0413	1970000		0.0413083	14
	0.0413	1970000		0.0413371	14
	0.0414	1970000		0.041366	14
	0.0414	1970000		0.0413948	14
	0.0414	1970000		0.0414236	14
	0.0415	1970000		0.0414525	14
	0.0415	1970000		0.0414813	14
	0.0415	1970000		0.0415102	14
	0.0415	1980000		0.041539	14
	0.0416	1980000		0.0415678	14
	0.0416	1980000		0.0415967	14
	0.0416	1980000		0.0416255	14
	0.0417	1980000		0.0416543	14
	0.0417	1980000		0.0416832	14
	0.0417	1980000		0.041712	14
	0.0417	1980000		0.0417408	14
	0.0418	1980000		0.0417697	14
	0.0418	1980000		0.0417985	14
	0.0418	1980000		0.0418273	14
	0.0419	1990000		0.0418562	14
	0.0419	1990000		0.041885	15
	0.0419	1990000		0.0419138	16
	0.0419	1990000		0.0419427	16
	0.042	1990000		0.0419715	16
	0.042	1990000		0.0420004	16
	0.042	1990000		0.0420292	16
	0.0421	1990000		0.042058	17
	0.0421	1990000		0.0420869	18
	0.0421	1990000		0.0421157	18
	0.0421	1990000		0.0421445	18
	0.0422	1990000		0.0421734	18
	0.0422	1990000		0.0422022	19
	0.0422	1990000		0.042231	19
	0.0423	1990000		0.0422599	19
	0.0423	1990000		0.0422887	19
	0.0423	1990000		0.0423175	19
	0.0423	2000000		0.0423464	19
	0.0424	2000000		0.0423752	19
	0.0424	2000000		0.042404	19
	0.0424	2000000		0.0424329	19
	0.0425	2000000		0.0424617	19
	0.0425	2000000		0.0424906	19
	0.0425	2000000		0.0425194	19
	0.0425	2000000		0.0425482	19
	0.0426	2010000		0.0425771	19
	0.0426	2010000		0.0426059	19
	0.0426	2010000		0.0426347	19
	0.0427	2010000		0.0426636	19
	0.0427	2010000		0.0426924	19
	0.0427	2010000		0.0427212	19
	0.0428	2010000		0.0427501	19
	0.0428	2010000		0.0427789	20
	0.0428	2010000		0.0428077	20
	0.0428	2010000		0.0428366	20
	0.0429	2010000		0.0428654	20
	0.0429	2010000		0.0428943	20
	0.0429	2010000		0.0429231	20
	0.043	2010000		0.0429519	20
	0.043	2010000		0.0429808	20
	0.043	2010000		0.0430096	20
	0.043	2010000		0.0430384	20
	0.0431	2020000		0.0430673	20
	0.0431	2020000		0.0430961	20
	0.0431	2020000		0.0431249	20
	0.0432	2020000		0.0431538	20
	0.0432	2020000		0.0431826	21
	0.0432	2020000		0.0432114	21
	0.0432	2020000		0.0432403	21
	0.0433	2020000		0.0432691	21
	0.0433	2020000		0.043298	21
	0.0433	2020000		0.0433268	21
	0.0434	2020000		0.0433556	21
	0.0434	2020000		0.0433845	22
	0.0434	2020000		0.0434133	22
	0.0434	2020000		0.0434421	22
	0.0435	2030000		0.043471	23
	0.0435	2030000		0.0434998	23
	0.0435	2030000		0.0435286	23
	0.0436	2030000		0.0435575	23
	0.0436	2030000		0.0435863	23
	0.0436	2030000		0.0436151	25
	0.0436	2030000		0.043644	25
	0.0437	2030000		0.0436728	25
	0.0437	2030000		0.0437017	25
	0.0437	2030000		0.0437305	25
	0.0438	2030000		0.0437593	25
	0.0438	2030000		0.0437882	26
	0.0438	2030000		0.043817	26
	0.0438	2030000		0.0438458	26
	0.0439	2030000		0.0438747	26
	0.0439	2030000		0.0439035	26
	0.0439	2030000		0.0439323	26
	0.044	2030000		0.0439612	26
	0.044	2030000		0.04399	26
	0.044	2030000		0.0440188	26
	0.044	2030000		0.0440477	26
	0.0441	2030000		0.0440765	26
	0.0441	2030000		0.0441053	26
	0.0441	2030000		0.0441342	26
	0.0442	2030000		0.044163	26
	0.0442	2030000		0.0441919	26
	0.0442	2030000		0.0442207	26
	0.0442	2030000		0.0442495	26
	0.0443	2030000		0.0442784	26
	0.0443	2030000		0.0443072	27
	0.0443	2030000		0.044336	27
	0.0444	2030000		0.0443649	27
	0.0444	2030000		0.0443937	27
	0.0444	2030000		0.0444225	28
	0.0445	2020000		0.0444514	28
	0.0445	2020000		0.0444802	28
	0.0445	2020000		0.044509	28
	0.0445	2020000		0.0445379	28
	0.0446	2020000		0.0445667	28
	0.0446	2020000		0.0445956	28
	0.0446	2020000		0.0446244	28
	0.0447	2020000		0.0446532	28
	0.0447	2020000		0.0446821	28
	0.0447	2020000		0.0447109	28
	0.0447	2020000		0.0447397	28
	0.0448	2020000		0.0447686	28
	0.0448	2020000		0.0447974	28
	0.0448	2020000		0.0448262	28
	0.0449	2020000		0.0448551	28
	0.0449	2030000		0.0448839	29
	0.0449	2030000		0.0449127	30
	0.0449	2030000		0.0449416	30
	0.045	2030000		0.0449704	30
	0.045	2030000		0.0449993	30
	0.045	2030000		0.0450281	31
	0.0451	2030000		0.0450569	31
	0.0451	2030000		0.0450858	32
	0.0451	2040000		0.0451146	32
	0.0451	2040000		0.0451434	32
	0.0452	2040000		0.0451723	32
	0.0452	2040000		0.0452011	32
	0.0452	2040000		0.0452299	32
	0.0453	2040000		0.0452588	32
	0.0453	2040000		0.0452876	32
	0.0453	2040000		0.0453164	32
	0.0453	2040000		0.0453453	32
	0.0454	2040000		0.0453741	32
	0.0454	2040000		0.045403	32
	0.0454	2040000		0.0454318	32
	0.0455	2040000		0.0454606	33
	0.0455	2040000		0.0454895	33
	0.0455	2040000		0.0455183	33
	0.0455	2040000		0.0455471	33
	0.0456	2040000		0.045576	33
	0.0456	2040000		0.0456048	33
	0.0456	2040000		0.0456336	34
	0.0457	2040000		0.0456625	36
	0.0457	2030000		0.0456913	36
	0.0457	2030000		0.0457201	36
	0.0457	2030000		0.045749	36
	0.0458	2030000		0.0457778	37
	0.0458	2030000		0.0458067	37
	0.0458	2030000		0.0458355	37
	0.0459	2030000		0.0458643	37
	0.0459	2030000		0.0458932	37
	0.0459	2030000		0.045922	37
	0.046	2030000		0.0459508	37
	0.046	2030000		0.0459797	37
	0.046	2030000		0.0460085	37
	0.046	2030000		0.0460373	38
	0.0461	2030000		0.0460662	38
	0.0461	2030000		0.046095	39
	0.0461	2030000		0.0461238	39
	0.0462	2030000		0.0461527	39
	0.0462	2030000		0.0461815	39
	0.0462	2030000		0.0462104	39
	0.0462	2030000		0.0462392	40
	0.0463	2030000		0.046268	40
	0.0463	2030000		0.0462969	40
	0.0463	2030000		0.0463257	40
	0.0464	2030000		0.0463545	40
	0.0464	2030000		0.0463834	40
	0.0464	2030000		0.0464122	40
	0.0464	2030000		0.046441	40
	0.0465	2030000		0.0464699	40
	0.0465	2030000		0.0464987	40
	0.0465	2020000		0.0465275	41
	0.0466	2020000		0.0465564	42
	0.0466	2020000		0.0465852	44
	0.0466	2020000		0.0466141	44
	0.0466	2020000		0.0466429	45
	0.0467	2020000		0.0466717	46
	0.0467	2020000		0.0467006	46
	0.0467	2020000		0.0467294	47
	0.0468	2020000		0.0467582	47
	0.0468	2020000		0.0467871	48
	0.0468	2020000		0.0468159	48
	0.0468	2020000		0.0468447	49
	0.0469	2020000		0.0468736	49
	0.0469	2020000		0.0469024	49
	0.0469	2020000		0.0469313	50
	0.047	2020000		0.0469601	50
	0.047	2020000		0.0469889	50
	0.047	2020000		0.0470178	51
	0.047	2020000		0.0470466	51
	0.0471	2020000		0.0470754	51
	0.0471	2020000		0.0471043	51
	0.0471	2020000		0.0471331	51
	0.0472	2020000		0.0471619	51
	0.0472	2020000		0.0471908	51
	0.0472	2020000		0.0472196	51
	0.0472	2020000		0.0472484	51
	0.0473	2020000		0.0472773	51
	0.0473	2020000		0.0473061	51
	0.0473	2020000		0.047335	52
	0.0474	2020000		0.0473638	53
	0.0474	2020000		0.0473926	53
	0.0474	2020000		0.0474215	53
	0.0475	2020000		0.0474503	53
	0.0475	2010000		0.0474791	53
	0.0475	2010000		0.047508	53
	0.0475	2010000		0.0475368	55
	0.0476	2010000		0.0475656	56
	0.0476	2010000		0.0475945	56
	0.0476	2010000		0.0476233	56
	0.0477	2010000		0.0476521	56
	0.0477	2000000		0.047681	58
	0.0477	2000000		0.0477098	58
	0.0477	2000000		0.0477387	58
	0.0478	2000000		0.0477675	58
	0.0478	1990000		0.0477963	58
	0.0478	1990000		0.0478252	58
	0.0479	1980000		0.047854	58
	0.0479	1980000		0.0478828	58
	0.0479	1970000		0.0479117	58
	0.0479	1970000		0.0479405	59
	0.048	1970000		0.0479693	60
	0.048	1960000		0.0479982	61
	0.048	1960000		0.048027	62
	0.0481	1960000		0.0480559	62
	0.0481	1950000		0.0480847	62
	0.0481	1950000		0.0481135	62
	0.0481	1940000		0.0481424	62
	0.0482	1940000		0.0481712	63
	0.0482	1940000		0.0482	64
	0.0482	1930000		0.0482289	64
	0.0483	1930000		0.0482577	65
	0.0483	1930000		0.0482865	65
	0.0483	1930000		0.0483154	65
	0.0483	1920000		0.0483442	65
	0.0484	1920000		0.0483731	65
	0.0484	1920000		0.0484019	65
	0.0484	1920000		0.0484307	65
	0.0485	1920000		0.0484596	65
	0.0485	1920000		0.0484884	65
	0.0485	1920000		0.0485172	65
	0.0485	1910000		0.0485461	65
	0.0486	1910000		0.0485749	65
	0.0486	1910000		0.0486037	65
	0.0486	1910000		0.0486326	65
	0.0487	1910000		0.0486614	65
	0.0487	1910000		0.0486903	65
	0.0487	1910000		0.0487191	65
	0.0487	1900000		0.0487479	66
	0.0488	1900000		0.0487768	67
	0.0488	1900000		0.0488056	67
	0.0488	1900000		0.0488344	67
	0.0489	1890000		0.0488633	67
	0.0489	1890000		0.0488921	67
	0.0489	1890000		0.0489209	68
	0.0489	1890000		0.0489498	68
	0.049	1880000		0.0489786	68
	0.049	1880000		0.0490075	68
	0.049	1880000		0.0490363	69
	0.0491	1880000		0.0490651	69
	0.0491	1870000		0.049094	69
	0.0491	1870000		0.0491228	69
	0.0492	1870000		0.0491516	69
	0.0492	1860000		0.0491805	69
	0.0492	1860000		0.0492093	69
	0.0492	1860000		0.0492382	69
	0.0493	1860000		0.049267	69
	0.0493	1850000		0.0492958	69
	0.0493	1850000		0.0493247	69
	0.0494	1850000		0.0493535	69
	0.0494	1840000		0.0493823	69
	0.0494	1840000		0.0494112	69
	0.0494	1840000		0.04944	69
	0.0495	1840000		0.0494688	69
	0.0495	1830000		0.0494977	69
	0.0495	1830000		0.0495265	69
	0.0496	1830000		0.0495554	69
	0.0496	1830000		0.0495842	69
	0.0496	1830000		0.049613	69
	0.0496	1820000		0.0496419	69
	0.0497	1820000		0.0496707	69
	0.0497	1820000		0.0496995	69
	0.0497	1820000		0.0497284	71
	0.0498	1820000		0.0497572	73
	0.0498	1820000		0.0497861	73
	0.0498	1820000		0.0498149	74
	0.0498	1820000		0.0498437	74
	0.0499	1820000		0.0498726	74
	0.0499	1830000		0.0499014	74
	0.0499	1830000		0.0499302	74
	0.05	1830000		0.0499591	74
	0.05	1830000		0.0499879	74
	0.05	1840000		0.0500167	75
	0.05	1840000		0.0500456	77
	0.0501	1840000		0.0500744	77
	0.0501	1840000		0.0501033	77
	0.0501	1850000		0.0501321	77
	0.0502	1850000		0.0501609	77
	0.0502	1850000		0.0501898	77
	0.0502	1850000		0.0502186	77
	0.0502	1850000		0.0502474	77
	0.0503	1850000		0.0502763	77
	0.0503	1850000		0.0503051	77
	0.0503	1850000		0.050334	77
	0.0504	1850000		0.0503628	77
	0.0504	1850000		0.0503916	77
	0.0504	1850000		0.0504205	77
	0.0504	1850000		0.0504493	77
	0.0505	1850000		0.0504781	77
	0.0505	1850000		0.050507	77
	0.0505	1850000		0.0505358	77
	0.0506	1840000		0.0505647	77
	0.0506	1840000		0.0505935	77
	0.0506	1840000		0.0506223	77
	0.0507	1840000		0.0506512	77
	0.0507	1830000		0.05068	77
	0.0507	1830000		0.0507088	77
	0.0507	1830000		0.0507377	77
	0.0508	1820000		0.0507665	77
	0.0508	1820000		0.0507954	77
	0.0508	1810000		0.0508242	77
	0.0509	1810000		0.050853	77
	0.0509	1810000		0.0508819	77
	0.0509	1800000		0.0509107	77
	0.0509	1800000		0.0509395	77
	0.051	1800000		0.0509684	77
	0.051	1800000		0.0509972	77
	0.051	1790000		0.0510261	77
	0.0511	1790000		0.0510549	77
	0.0511	1790000		0.0510837	77
	0.0511	1790000		0.0511126	77
	0.0511	1780000		0.0511414	77
	0.0512	1780000		0.0511702	77
	0.0512	1780000		0.0511991	78
	0.0512	1780000		0.0512279	78
	0.0513	1780000		0.0512568	78
	0.0513	1780000		0.0512856	78
	0.0513	1770000		0.0513144	78
	0.0513	1770000		0.0513433	78
	0.0514	1770000		0.0513721	78
	0.0514	1770000		0.0514009	78
	0.0514	1770000		0.0514298	78
	0.0515	1780000		0.0514586	78
	0.0515	1780000		0.0514875	78
	0.0515	1780000		0.0515163	78
	0.0515	1780000		0.0515451	78
	0.0516	1780000		0.051574	78
	0.0516	1780000		0.0516028	79
	0.0516	1780000		0.0516316	79
	0.0517	1780000		0.0516605	79
	0.0517	1790000		0.0516893	79
	0.0517	1790000		0.0517182	79
	0.0517	1790000		0.051747	79
	0.0518	1790000		0.0517758	79
	0.0518	1790000		0.0518047	79
	0.0518	1790000		0.0518335	79
	0.0519	1790000		0.0518624	79
	0.0519	1790000		0.0518912	79
	0.0519	1780000		0.05192	79
	0.0519	1780000		0.0519489	79
	0.052	1780000		0.0519777	79
	0.052	1780000		0.0520065	79
	0.052	1780000		0.0520354	79
	0.0521	1780000		0.0520642	79
	0.0521	1770000		0.0520931	79
	0.0521	1770000		0.0521219	79
	0.0522	1770000		0.0521507	79
	0.0522	1760000		0.0521796	79
	0.0522	1760000		0.0522084	79
	0.0522	1760000		0.0522372	79
	0.0523	1750000		0.0522661	79
	0.0523	1750000		0.0522949	79
	0.0523	1750000		0.0523238	79
	0.0524	1740000		0.0523526	79
	0.0524	1740000		0.0523814	79
	0.0524	1740000		0.0524103	79
	0.0524	1730000		0.0524391	79
	0.0525	1730000		0.052468	79
	0.0525	1740000		0.0524968	79
	0.0525	1740000		0.0525256	79
	0.0526	1740000		0.0525545	79
	0.0526	1740000		0.0525833	80
	0.0526	1740000		0.0526121	80
	0.0526	1750000		0.052641	80
	0.0527	1750000		0.0526698	80
	0.0527	1750000		0.0526987	80
	0.0527	1760000		0.0527275	81
	0.0528	1760000		0.0527563	81
	0.0528	1760000		0.0527852	81
	0.0528	1760000		0.052814	81
	0.0528	1760000		0.0528428	81
	0.0529	1770000		0.0528717	81
	0.0529	1770000		0.0529005	81
	0.0529	1770000		0.0529294	81
	0.053	1770000		0.0529582	81
	0.053	1770000		0.052987	81
	0.053	1780000		0.0530159	81
	0.053	1780000		0.0530447	81
	0.0531	1780000		0.0530736	81
	0.0531	1780000		0.0531024	81
	0.0531	1780000		0.0531312	81
	0.0532	1780000		0.0531601	81
	0.0532	1780000		0.0531889	81
	0.0532	1780000		0.0532177	81
	0.0532	1780000		0.0532466	81
	0.0533	1780000		0.0532754	81
	0.0533	1780000		0.0533043	81
	0.0533	1780000		0.0533331	81
	0.0534	1780000		0.0533619	81
	0.0534	1780000		0.0533908	82
	0.0534	1780000		0.0534196	82
	0.0534	1780000		0.0534484	82
	0.0535	1780000		0.0534773	82
	0.0535	1780000		0.0535061	82
	0.0535	1780000		0.053535	82
	0.0536	1780000		0.0535638	82
	0.0536	1780000		0.0535926	82
	0.0536	1770000		0.0536215	82
	0.0537	1770000		0.0536503	82
	0.0537	1770000		0.0536792	82
	0.0537	1770000		0.053708	82
	0.0537	1770000		0.0537368	82
	0.0538	1770000		0.0537657	82
	0.0538	1760000		0.0537945	82
	0.0538	1760000		0.0538233	82
	0.0539	1760000		0.0538522	82
	0.0539	1760000		0.053881	82
	0.0539	1760000		0.0539099	82
	0.0539	1760000		0.0539387	82
	0.054	1760000		0.0539675	82
	0.054	1760000		0.0539964	82
	0.054	1760000		0.0540252	82
	0.0541	1760000		0.0540541	82
	0.0541	1760000		0.0540829	83
	0.0541	1760000		0.0541117	83
	0.0541	1760000		0.0541406	83
	0.0542	1770000		0.0541694	83
	0.0542	1770000		0.0541982	83
	0.0542	1770000		0.0542271	83
	0.0543	1770000		0.0542559	83
	0.0543	1770000		0.0542848	83
	0.0543	1770000		0.0543136	83
	0.0543	1770000		0.0543424	83
	0.0544	1770000		0.0543713	83
	0.0544	1770000		0.0544001	83
	0.0544	1770000		0.0544289	83
	0.0545	1770000		0.0544578	83
	0.0545	1770000		0.0544866	83
	0.0545	1770000		0.0545155	83
	0.0545	1770000		0.0545443	83
	0.0546	1770000		0.0545731	83
	0.0546	1770000		0.054602	83
	0.0546	1770000		0.0546308	83
	0.0547	1770000		0.0546597	83
	0.0547	1770000		0.0546885	83
	0.0547	1770000		0.0547173	83
	0.0547	1780000		0.0547462	83
	0.0548	1780000		0.054775	83
	0.0548	1780000		0.0548038	83
	0.0548	1780000		0.0548327	83
	0.0549	1780000		0.0548615	83
	0.0549	1780000		0.0548904	83
	0.0549	1790000		0.0549192	83
	0.0549	1790000		0.054948	83
	0.055	1790000		0.0549769	83
	0.055	1790000		0.0550057	83
	0.055	1800000		0.0550346	84
	0.0551	1800000		0.0550634	84
	0.0551	1800000		0.0550922	84
	0.0551	1800000		0.0551211	84
	0.0551	1810000		0.0551499	84
	0.0552	1810000		0.0551787	84
	0.0552	1810000		0.0552076	84
	0.0552	1810000		0.0552364	84
	0.0553	1810000		0.0552653	84
	0.0553	1810000		0.0552941	84
	0.0553	1820000		0.0553229	84
	0.0554	1820000		0.0553518	84
	0.0554	1820000		0.0553806	84
	0.0554	1820000		0.0554094	84
	0.0554	1820000		0.0554383	84
	0.0555	1820000		0.0554671	84
	0.0555	1820000		0.055496	85
	0.0555	1830000		0.0555248	85
	0.0556	1830000		0.0555536	85
	0.0556	1830000		0.0555825	85
	0.0556	1830000		0.0556113	85
	0.0556	1830000		0.0556402	85
	0.0557	1830000		0.055669	85
	0.0557	1830000		0.0556978	85
	0.0557	1830000		0.0557267	85
	0.0558	1830000		0.0557555	85
	0.0558	1820000		0.0557843	85
	0.0558	1820000		0.0558132	85
	0.0558	1820000		0.055842	85
	0.0559	1820000		0.0558709	85
	0.0559	1820000		0.0558997	85
	0.0559	1820000		0.0559285	85
	0.056	1820000		0.0559574	85
	0.056	1820000		0.0559862	85
	0.056	1810000		0.056015	85
	0.056	1810000		0.0560439	85
	0.0561	1810000		0.0560727	85
	0.0561	1810000		0.0561016	85
	0.0561	1810000		0.0561304	85
	0.0562	1810000		0.0561592	85
	0.0562	1800000		0.0561881	85
	0.0562	1800000		0.0562169	85
	0.0562	1800000		0.0562458	85
	0.0563	1800000		0.0562746	85
	0.0563	1800000		0.0563034	85
	0.0563	1800000		0.0563323	85
	0.0564	1790000		0.0563611	85
	0.0564	1790000		0.0563899	85
	0.0564	1790000		0.0564188	85
	0.0564	1790000		0.0564476	85
	0.0565	1790000		0.0564765	85
	0.0565	1790000		0.0565053	85
	0.0565	1790000		0.0565341	85
	0.0566	1790000		0.056563	85
	0.0566	1790000		0.0565918	86
	0.0566	1790000		0.0566207	86
	0.0566	1790000		0.0566495	86
	0.0567	1790000		0.0566783	86
	0.0567	1790000		0.0567072	86
	0.0567	1790000		0.056736	86
	0.0568	1790000		0.0567648	86
	0.0568	1790000		0.0567937	86
	0.0568	1790000		0.0568225	86
	0.0569	1790000		0.0568514	86
	0.0569	1790000		0.0568802	86
	0.0569	1790000		0.056909	86
	0.0569	1790000		0.0569379	86
	0.057	1790000		0.0569667	86
	0.057	1790000		0.0569956	86
	0.057	1790000		0.0570244	86
	0.0571	1790000		0.0570532	86
	0.0571	1790000		0.0570821	86
	0.0571	1790000		0.0571109	86
	0.0571	1790000		0.0571397	86
	0.0572	1790000		0.0571686	86
	0.0572	1790000		0.0571974	86
	0.0572	1790000		0.0572263	86
	0.0573	1790000		0.0572551	86
	0.0573	1790000		0.0572839	86
	0.0573	1790000		0.0573128	86
	0.0573	1790000		0.0573416	86
	0.0574	1790000		0.0573705	86
	0.0574	1790000		0.0573993	86
	0.0574	1790000		0.0574281	86
	0.0575	1790000		0.057457	86
	0.0575	1790000		0.0574858	86
	0.0575	1790000		0.0575146	86
	0.0575	1790000		0.0575435	86
	0.0576	1790000		0.0575723	86
	0.0576	1790000		0.0576012	86
	0.0576	1790000		0.05763	86
[truncated: 15,329 more rows]

## Sheet: A-30-10
A-30-10	X-Axis	Shear stress		X-Axis	Number of cracks
	2.59544e-05	-16058.5		2.59544e-05	0
	5.47983e-05	-2269.76		5.47983e-05	0
	8.36422e-05	9806.16		8.36422e-05	0
	0.000112486	20499.5		0.000112486	0
	0.00014133	30152.7		0.00014133	0
	0.000170174	38849.8		0.000170174	0
	0.000199018	46657.8		0.000199018	0
	0.000227862	53723.8		0.000227862	0
	0.000256705	60149.8		0.000256705	0
	0.000285549	65963.7		0.000285549	0
	0.000314393	71189.8		0.000314393	0
	0.000343237	75956.1		0.000343237	0
	0.000372081	80369.6		0.000372081	0
	0.000400925	84403.9		0.000400925	0
	0.000429769	88053.2		0.000429769	0
	0.000458612	91335		0.000458612	0
	0.000487456	94264.9		0.000487456	0
	0.000516299	96854.8		0.000516299	0
	0.000545142	99305.7		0.000545142	0
	0.000573986	101610		0.000573986	0
	0.000602829	103707		0.000602829	0
	0.000631672	105652		0.000631672	0
	0.000660515	107488		0.000660515	0
	0.000689358	109250		0.000689358	0
	0.000718201	110939		0.000718201	0
	0.000747044	112535		0.000747044	0
	0.000775887	114066		0.000775887	0
	0.00080473	115573		0.00080473	0
	0.000833573	117073		0.000833573	0
	0.000862416	118523		0.000862416	0
	0.000891259	119932		0.000891259	0
	0.000920101	121385		0.000920101	0
	0.000948944	122868		0.000948944	0
	0.000977787	124322		0.000977787	0
	0.00100663	125745		0.00100663	0
	0.00103547	127166		0.00103547	0
	0.00106432	128586		0.00106432	0
	0.00109316	129970		0.00109316	0
	0.001122	131308		0.001122	0
	0.00115084	132669		0.00115084	0
	0.00117969	134061		0.00117969	0
	0.00120853	135473		0.00120853	0
	0.00123737	136893		0.00123737	0
	0.00126622	138293		0.00126622	0
	0.00129506	139709		0.00129506	0
	0.0013239	141137		0.0013239	0
	0.00135274	142614		0.00135274	0
	0.00138159	144172		0.00138159	0
	0.00141043	145761		0.00141043	0
	0.00143927	147371		0.00143927	0
	0.00146812	148987		0.00146812	0
	0.00149696	150580		0.00149696	0
	0.0015258	152170		0.0015258	0
	0.00155464	153757		0.00155464	0
	0.00158349	155326		0.00158349	0
	0.00161233	156913		0.00161233	0
	0.00164117	158489		0.00164117	0
	0.00167002	159984		0.00167002	0
	0.00169886	161426		0.00169886	0
	0.0017277	162830		0.0017277	0
	0.00175654	164218		0.00175654	0
	0.00178539	165482		0.00178539	0
	0.00181423	166746		0.00181423	0
	0.00184307	168031		0.00184307	0
	0.00187192	169340		0.00187192	0
	0.00190076	170674		0.00190076	0
	0.0019296	172020		0.0019296	0
	0.00195845	173351		0.00195845	0
	0.00198729	174675		0.00198729	0
	0.00201613	175971		0.00201613	0
	0.00204497	177238		0.00204497	0
	0.00207382	178488		0.00207382	0
	0.00210266	179700		0.00210266	0
	0.00213151	180895		0.00213151	0
	0.00216035	182080		0.00216035	0
	0.00218919	183245		0.00218919	0
	0.00221804	184380		0.00221804	0
	0.00224688	185443		0.00224688	0
	0.00227572	186362		0.00227572	0
	0.00230457	186982		0.00230457	0
	0.00233341	187204		0.00233341	0
	0.00236225	186859		0.00236225	0
	0.0023911	185749		0.0023911	0
	0.00241994	183751		0.00241994	0
	0.00244878	181047		0.00244878	0
	0.00247763	178310		0.00247763	0
	0.00250647	176409		0.00250647	0
	0.00253531	175759		0.00253531	0
	0.00256416	176267		0.00256416	0
	0.002593	177854		0.002593	0
	0.00262184	180343		0.00262184	0
	0.00265068	183579		0.00265068	0
	0.00267953	187496		0.00267953	0
	0.00270837	191958		0.00270837	0
	0.00273721	196726		0.00273721	0
	0.00276606	201664		0.00276606	0
	0.0027949	206723		0.0027949	0
	0.00282374	211798		0.00282374	0
	0.00285259	216880		0.00285259	0
	0.00288143	221875		0.00288143	0
	0.00291027	226755		0.00291027	0
	0.00293912	231488		0.00293912	0
	0.00296796	236043		0.00296796	0
	0.0029968	240453		0.0029968	0
	0.00302565	244728		0.00302565	0
	0.00305449	248821		0.00305449	0
	0.00308333	252690		0.00308333	0
	0.00311218	256322		0.00311218	0
	0.00314102	259738		0.00314102	0
	0.00316986	262998		0.00316986	0
	0.00319871	266145		0.00319871	0
	0.00322755	269180		0.00322755	0
	0.00325639	272088		0.00325639	0
	0.00328524	274911		0.00328524	0
	0.00331408	277699		0.00331408	0
	0.00334292	280408		0.00334292	0
	0.00337177	282990		0.00337177	0
	0.00340061	285407		0.00340061	0
	0.00342945	287667		0.00342945	0
	0.00345829	289845		0.00345829	0
	0.00348714	291985		0.00348714	0
	0.00351598	294128		0.00351598	0
	0.00354482	296307		0.00354482	0
	0.00357367	298633		0.00357367	0
	0.00360251	301249		0.00360251	0
	0.00363135	304227		0.00363135	0
	0.0036602	307378		0.0036602	0
	0.00368904	310549		0.00368904	0
	0.00371788	313683		0.00371788	0
	0.00374672	316683		0.00374672	0
	0.00377557	319565		0.00377557	0
	0.00380441	322253		0.00380441	0
	0.00383325	324850		0.00383325	0
	0.00386209	327391		0.00386209	0
	0.00389094	329867		0.00389094	0
	0.00391978	332285		0.00391978	0
	0.00394862	334635		0.00394862	0
	0.00397747	336924		0.00397747	0
	0.00400631	339153		0.00400631	0
	0.00403515	341334		0.00403515	0
	0.00406399	343474		0.00406399	0
	0.00409284	345560		0.00409284	0
	0.00412168	347595		0.00412168	0
	0.00415052	349557		0.00415052	0
	0.00417937	351442		0.00417937	0
	0.00420821	353266		0.00420821	0
	0.00423705	355046		0.00423705	0
	0.00426589	356787		0.00426589	0
	0.00429474	358471		0.00429474	0
	0.00432358	360108		0.00432358	0
	0.00435242	361687		0.00435242	0
	0.00438126	363217		0.00438126	0
	0.00441011	364696		0.00441011	0
	0.00443895	366124		0.00443895	0
	0.00446779	367504		0.00446779	0
	0.00449663	368856		0.00449663	0
	0.00452548	370196		0.00452548	0
	0.00455432	371526		0.00455432	0
	0.00458316	372850		0.00458316	0
	0.004612	374170		0.004612	0
	0.00464085	375470		0.00464085	0
	0.00466969	376723		0.00466969	0
	0.00469853	377925		0.00469853	0
	0.00472737	379054		0.00472737	0
	0.00475622	380139		0.00475622	0
	0.00478506	381196		0.00478506	0
	0.0048139	382257		0.0048139	0
	0.00484274	383321		0.00484274	0
	0.00487159	384384		0.00487159	0
	0.00490043	385441		0.00490043	0
	0.00492927	386479		0.00492927	0
	0.00495811	387517		0.00495811	0
	0.00498696	388567		0.00498696	0
	0.0050158	389624		0.0050158	0
	0.00504464	390697		0.00504464	0
	0.00507348	391789		0.00507348	0
	0.00510233	392912		0.00510233	0
	0.00513117	394093		0.00513117	0
	0.00516001	395340		0.00516001	0
	0.00518885	396652		0.00518885	0
	0.00521769	398035		0.00521769	0
	0.00524654	399486		0.00524654	0
	0.00527538	400995		0.00527538	0
	0.00530422	402555		0.00530422	0
	0.00533306	404168		0.00533306	0
	0.00536191	405804		0.00536191	0
	0.00539075	407457		0.00539075	0
	0.00541959	409146		0.00541959	0
	0.00544843	410863		0.00544843	0
	0.00547728	412604		0.00547728	0
	0.00550612	414354		0.00550612	0
	0.00553496	416112		0.00553496	0
	0.0055638	417835		0.0055638	0
	0.00559264	419555		0.00559264	0
	0.00562149	421268		0.00562149	0
	0.00565033	422980		0.00565033	0
	0.00567917	424677		0.00567917	0
	0.00570801	426351		0.00570801	0
	0.00573686	428011		0.00573686	0
	0.0057657	429671		0.0057657	0
	0.00579454	431329		0.00579454	0
	0.00582338	432996		0.00582338	0
	0.00585223	434670		0.00585223	0
	0.00588107	436354		0.00588107	0
	0.00590991	438010		0.00590991	0
	0.00593875	439609		0.00593875	0
	0.00596759	441193		0.00596759	0
	0.00599644	442768		0.00599644	0
	0.00602528	444344		0.00602528	0
	0.00605412	445930		0.00605412	0
	0.00608296	447520		0.00608296	0
	0.00611181	449113		0.00611181	0
	0.00614065	450706		0.00614065	0
	0.00616949	452325		0.00616949	0
	0.00619833	453965		0.00619833	0
	0.00622717	455638		0.00622717	0
	0.00625602	457358		0.00625602	0
	0.00628486	459165		0.00628486	0
	0.0063137	461073		0.0063137	0
	0.00634254	463065		0.00634254	0
	0.00637139	465170		0.00637139	0
	0.00640023	467402		0.00640023	0
	0.00642907	469696		0.00642907	0
	0.00645791	472121		0.00645791	0
	0.00648675	474641		0.00648675	0
	0.0065156	477231		0.0065156	0
	0.00654444	479855		0.00654444	0
	0.00657328	482487		0.00657328	0
	0.00660212	485082		0.00660212	0
	0.00663096	487624		0.00663096	0
	0.00665981	490106		0.00665981	0
	0.00668865	492536		0.00668865	0
	0.00671749	494905		0.00671749	0
	0.00674633	497176		0.00674633	0
	0.00677518	499384		0.00677518	0
	0.00680402	501468		0.00680402	0
	0.00683286	503462		0.00683286	0
	0.0068617	505386		0.0068617	0
	0.00689054	507245		0.00689054	0
	0.00691939	509049		0.00691939	0
	0.00694823	510824		0.00694823	0
	0.00697707	512583		0.00697707	0
	0.00700591	514338		0.00700591	0
	0.00703475	516078		0.00703475	0
	0.0070636	517821		0.0070636	0
	0.00709244	519506		0.00709244	0
	0.00712128	521182		0.00712128	0
	0.00715012	522850		0.00715012	0
	0.00717896	524511		0.00717896	0
	0.00720781	526169		0.00720781	0
	0.00723665	527825		0.00723665	0
	0.00726549	529483		0.00726549	0
	0.00729433	531174		0.00729433	0
	0.00732317	532895		0.00732317	0
	0.00735202	534613		0.00735202	0
	0.00738086	536309		0.00738086	0
	0.0074097	537971		0.0074097	0
	0.00743854	539587		0.00743854	0
	0.00746738	541184		0.00746738	0
	0.00749623	542765		0.00749623	0
	0.00752507	544345		0.00752507	0
	0.00755391	545919		0.00755391	0
	0.00758275	547482		0.00758275	0
	0.00761159	549030		0.00761159	0
	0.00764043	550550		0.00764043	0
	0.00766928	551981		0.00766928	0
	0.00769812	553404		0.00769812	0
	0.00772696	554811		0.00772696	0
	0.0077558	556198		0.0077558	0
	0.00778464	557567		0.00778464	0
	0.00781348	558918		0.00781348	0
	0.00784233	560256		0.00784233	0
	0.00787117	561583		0.00787117	0
	0.00790001	562904		0.00790001	0
	0.00792885	564230		0.00792885	0
	0.00795769	565571		0.00795769	0
	0.00798653	566931		0.00798653	0
	0.00801538	568301		0.00801538	0
	0.00804422	569683		0.00804422	0
	0.00807306	571078		0.00807306	0
	0.0081019	572482		0.0081019	0
	0.00813074	573890		0.00813074	0
	0.00815958	575293		0.00815958	0
	0.00818843	576690		0.00818843	0
	0.00821727	578066		0.00821727	0
	0.00824611	579398		0.00824611	0
	0.00827495	580725		0.00827495	0
	0.00830379	582025		0.00830379	0
	0.00833263	583325		0.00833263	0
	0.00836147	584633		0.00836147	0
	0.00839032	585933		0.00839032	0
	0.00841916	587224		0.00841916	0
	0.008448	588517		0.008448	0
	0.00847684	589807		0.00847684	0
	0.00850568	591098		0.00850568	0
	0.00853452	592404		0.00853452	0
	0.00856336	593723		0.00856336	0
	0.00859221	595013		0.00859221	0
	0.00862105	596321		0.00862105	0
	0.00864989	597640		0.00864989	0
	0.00867873	598966		0.00867873	0
	0.00870757	600301		0.00870757	0
	0.00873641	601680		0.00873641	0
	0.00876525	603091		0.00876525	0
	0.00879409	604515		0.00879409	0
	0.00882294	605962		0.00882294	0
	0.00885178	607423		0.00885178	0
	0.00888062	608894		0.00888062	0
	0.00890946	610391		0.00890946	0
	0.0089383	611926		0.0089383	0
	0.00896714	613484		0.00896714	0
	0.00899598	615054		0.00899598	0
	0.00902482	616642		0.00902482	0
	0.00905366	618257		0.00905366	0
	0.00908251	619893		0.00908251	0
	0.00911135	621540		0.00911135	0
	0.00914019	623190		0.00914019	0
	0.00916903	624830		0.00916903	0
	0.00919787	626414		0.00919787	0
	0.00922671	627976		0.00922671	0
	0.00925555	629501		0.00925555	0
	0.00928439	631035		0.00928439	0
	0.00931323	632582		0.00931323	0
	0.00934208	634129		0.00934208	0
	0.00937092	635664		0.00937092	0
	0.00939976	637179		0.00939976	0
	0.0094286	638676		0.0094286	0
	0.00945744	640152		0.00945744	0
	0.00948628	641612		0.00948628	0
	0.00951512	643050		0.00951512	0
	0.00954396	644459		0.00954396	0
	0.0095728	645793		0.0095728	0
	0.00960165	647098		0.00960165	0
	0.00963049	648376		0.00963049	0
	0.00965933	649632		0.00965933	0
	0.00968817	650873		0.00968817	0
	0.00971701	652104		0.00971701	0
	0.00974585	653328		0.00974585	0
	0.00977469	654552		0.00977469	0
	0.00980353	655776		0.00980353	0
	0.00983237	657004		0.00983237	0
	0.00986121	658239		0.00986121	0
	0.00989006	659498		0.00989006	0
	0.0099189	660789		0.0099189	0
	0.00994774	662119		0.00994774	0
	0.00997658	663501		0.00997658	0
	0.0100054	664936		0.0100054	0
	0.0100343	666431		0.0100343	0
	0.0100631	667975		0.0100631	0
	0.0100919	669577		0.0100919	0
	0.0101208	671233		0.0101208	0
	0.0101496	672937		0.0101496	0
	0.0101785	674669		0.0101785	0
	0.0102073	676447		0.0102073	0
	0.0102361	678272		0.0102361	0
	0.010265	680145		0.010265	0
	0.0102938	682053		0.0102938	0
	0.0103227	683990		0.0103227	0
	0.0103515	685951		0.0103515	0
	0.0103804	687936		0.0103804	0
	0.0104092	689937		0.0104092	0
	0.010438	691945		0.010438	0
	0.0104669	693904		0.0104669	0
	0.0104957	695859		0.0104957	0
	0.0105246	697793		0.0105246	0
	0.0105534	699689		0.0105534	0
	0.0105822	701532		0.0105822	0
	0.0106111	703293		0.0106111	0
	0.0106399	704977		0.0106399	0
	0.0106688	706598		0.0106688	0
	0.0106976	708136		0.0106976	0
	0.0107264	709548		0.0107264	0
	0.0107553	710879		0.0107553	0
	0.0107841	712143		0.0107841	0
	0.010813	713361		0.010813	0
	0.0108418	714549		0.0108418	0
	0.0108706	715749		0.0108706	0
	0.0108995	716993		0.0108995	0
	0.0109283	718268		0.0109283	0
	0.0109572	719569		0.0109572	0
	0.010986	720886		0.010986	0
	0.0110149	722212		0.0110149	0
	0.0110437	723563		0.0110437	0
	0.0110725	724940		0.0110725	0
	0.0111014	726345		0.0111014	0
	0.0111302	727765		0.0111302	0
	0.0111591	729196		0.0111591	0
	0.0111879	730636		0.0111879	0
	0.0112167	732083		0.0112167	0
	0.0112456	733531		0.0112456	0
	0.0112744	734980		0.0112744	0
	0.0113033	736419		0.0113033	0
	0.0113321	737837		0.0113321	0
	0.0113609	739188		0.0113609	0
	0.0113898	740501		0.0113898	0
	0.0114186	741788		0.0114186	0
	0.0114475	743052		0.0114475	0
	0.0114763	744290		0.0114763	0
	0.0115051	745501		0.0115051	0
	0.011534	746697		0.011534	0
	0.0115628	747881		0.0115628	0
	0.0115917	749054		0.0115917	0
	0.0116205	750224		0.0116205	0
	0.0116493	751389		0.0116493	0
	0.0116782	752547		0.0116782	0
	0.011707	753679		0.011707	0
	0.0117359	754791		0.0117359	0
	0.0117647	755906		0.0117647	0
	0.0117935	757023		0.0117935	0
	0.0118224	758146		0.0118224	0
	0.0118512	759269		0.0118512	0
	0.0118801	760387		0.0118801	0
	0.0119089	761504		0.0119089	0
	0.0119377	762627		0.0119377	0
	0.0119666	763760		0.0119666	0
	0.0119954	764894		0.0119954	0
	0.0120243	766034		0.0120243	0
	0.0120531	767179		0.0120531	0
	0.0120819	768324		0.0120819	0
	0.0121108	769487		0.0121108	0
	0.0121396	770676		0.0121396	0
	0.0121685	771880		0.0121685	0
	0.0121973	773066		0.0121973	0
	0.0122261	774280		0.0122261	0
	0.012255	775512		0.012255	0
	0.0122838	776762		0.0122838	0
	0.0123127	778043		0.0123127	0
	0.0123415	779348		0.0123415	0
	0.0123704	780668		0.0123704	0
	0.0123992	782004		0.0123992	0
	0.012428	783351		0.012428	0
	0.0124569	784716		0.0124569	0
	0.0124857	786092		0.0124857	0
	0.0125146	787471		0.0125146	0
	0.0125434	788857		0.0125434	0
	0.0125722	790251		0.0125722	0
	0.0126011	791650		0.0126011	0
	0.0126299	793059		0.0126299	0
	0.0126588	794463		0.0126588	0
	0.0126876	795857		0.0126876	0
	0.0127164	797258		0.0127164	0
	0.0127453	798665		0.0127453	0
	0.0127741	800078		0.0127741	0
	0.012803	801492		0.012803	0
	0.0128318	802910		0.0128318	0
	0.0128606	804320		0.0128606	0
	0.0128895	805715		0.0128895	0
	0.0129183	807121		0.0129183	0
	0.0129472	808536		0.0129472	0
	0.012976	809972		0.012976	0
	0.0130048	811427		0.0130048	0
	0.0130337	812898		0.0130337	0
	0.0130625	814379		0.0130625	0
	0.0130914	815863		0.0130914	0
	0.0131202	817345		0.0131202	0
	0.013149	818824		0.013149	0
	0.0131779	820295		0.0131779	0
	0.0132067	821756		0.0132067	0
	0.0132355	823208		0.0132355	0
	0.0132644	824653		0.0132644	0
	0.0132932	826095		0.0132932	0
	0.0133221	827537		0.0133221	0
	0.0133509	828965		0.0133509	0
	0.0133797	830394		0.0133797	0
	0.0134086	831841		0.0134086	0
	0.0134374	833313		0.0134374	0
	0.0134663	834770		0.0134663	0
	0.0134951	836243		0.0134951	0
	0.0135239	837718		0.0135239	0
	0.0135528	839197		0.0135528	0
	0.0135816	840681		0.0135816	0
	0.0136105	842173		0.0136105	0
	0.0136393	843667		0.0136393	0
	0.0136681	845157		0.0136681	0
	0.013697	846642		0.013697	0
	0.0137258	848116		0.0137258	0
	0.0137547	849583		0.0137547	0
	0.0137835	851048		0.0137835	0
	0.0138123	852513		0.0138123	0
	0.0138412	853980		0.0138412	0
	0.01387	855451		0.01387	0
	0.0138989	856927		0.0138989	0
	0.0139277	858412		0.0139277	0
	0.0139565	859902		0.0139565	0
	0.0139854	861363		0.0139854	0
	0.0140142	862814		0.0140142	0
	0.0140431	864267		0.0140431	0
	0.0140719	865720		0.0140719	0
	0.0141007	867176		0.0141007	0
	0.0141296	868637		0.0141296	0
	0.0141584	870092		0.0141584	0
	0.0141873	871544		0.0141873	0
	0.0142161	873007		0.0142161	0
	0.0142449	874475		0.0142449	0
	0.0142738	875948		0.0142738	0
	0.0143026	877421		0.0143026	0
	0.0143315	878891		0.0143315	0
	0.0143603	880352		0.0143603	0
	0.0143891	881800		0.0143891	0
	0.014418	883219		0.014418	0
	0.0144468	884545		0.0144468	0
	0.0144757	885805		0.0144757	0
	0.0145045	887020		0.0145045	0
	0.0145333	888196		0.0145333	0
	0.0145622	889321		0.0145622	0
	0.014591	890396		0.014591	0
	0.0146199	891417		0.0146199	0
	0.0146487	892376		0.0146487	0
	0.0146775	893283		0.0146775	0
	0.0147064	894159		0.0147064	0
	0.0147352	894991		0.0147352	0
	0.0147641	895813		0.0147641	0
	0.0147929	896643		0.0147929	0
	0.0148217	897495		0.0148217	0
	0.0148506	898388		0.0148506	0
	0.0148794	899320		0.0148794	0
	0.0149082	900288		0.0149082	0
	0.0149371	901281		0.0149371	0
	0.0149659	902300		0.0149659	0
	0.0149948	903348		0.0149948	0
	0.0150236	904424		0.0150236	0
	0.0150524	905530		0.0150524	0
	0.0150813	906654		0.0150813	0
	0.0151101	907800		0.0151101	0
	0.015139	908966		0.015139	0
	0.0151678	910155		0.0151678	0
	0.0151966	911367		0.0151966	0
	0.0152255	912587		0.0152255	0
	0.0152543	913830		0.0152543	0
	0.0152832	915104		0.0152832	0
	0.015312	916396		0.015312	0
	0.0153408	917702		0.0153408	0
	0.0153697	919026		0.0153697	0
	0.0153985	920364		0.0153985	0
	0.0154274	921715		0.0154274	0
	0.0154562	923078		0.0154562	0
	0.015485	924457		0.015485	0
	0.0155139	925853		0.0155139	0
	0.0155427	927259		0.0155427	0
	0.0155716	928664		0.0155716	0
	0.0156004	930050		0.0156004	0
	0.0156292	931451		0.0156292	0
	0.0156581	932863		0.0156581	0
	0.0156869	934281		0.0156869	0
	0.0157158	935710		0.0157158	0
	0.0157446	937155		0.0157446	0
	0.0157734	938619		0.0157734	0
	0.0158023	940093		0.0158023	0
	0.0158311	941575		0.0158311	0
	0.0158599	943071		0.0158599	0
	0.0158888	944579		0.0158888	0
	0.0159176	946091		0.0159176	0
	0.0159465	947604		0.0159465	0
	0.0159753	949115		0.0159753	0
	0.0160041	950621		0.0160041	0
	0.016033	952085		0.016033	0
	0.0160618	953534		0.0160618	0
	0.0160907	954975		0.0160907	0
	0.0161195	956410		0.0161195	0
	0.0161483	957842		0.0161483	0
	0.0161772	959269		0.0161772	0
	0.016206	960688		0.016206	0
	0.0162349	962095		0.0162349	0
	0.0162637	963494		0.0162637	0
	0.0162925	964884		0.0162925	0
	0.0163214	966267		0.0163214	0
	0.0163502	967643		0.0163502	0
	0.0163791	969013		0.0163791	0
	0.0164079	970379		0.0164079	0
	0.0164367	971736		0.0164367	0
	0.0164656	973087		0.0164656	0
	0.0164944	974415		0.0164944	0
	0.0165232	975713		0.0165232	0
	0.0165521	977010		0.0165521	0
	0.0165809	978304		0.0165809	0
	0.0166098	979591		0.0166098	0
	0.0166386	980874		0.0166386	0
	0.0166674	982152		0.0166674	0
	0.0166963	983431		0.0166963	0
	0.0167251	984709		0.0167251	0
	0.016754	985988		0.016754	0
	0.0167828	987272		0.0167828	0
	0.0168116	988556		0.0168116	0
	0.0168405	989837		0.0168405	0
	0.0168693	991120		0.0168693	0
	0.0168982	992408		0.0168982	0
	0.016927	993697		0.016927	0
	0.0169558	994986		0.0169558	0
	0.0169847	996271		0.0169847	0
	0.0170135	997552		0.0170135	0
	0.0170423	998828		0.0170423	0
	0.0170712	1.0001e+06		0.0170712	0
	0.0171	1.00136e+06		0.0171	0
	0.0171289	1.00262e+06		0.0171289	0
	0.0171577	1.00387e+06		0.0171577	0
	0.0171865	1.00512e+06		0.0171865	0
	0.0172154	1.00635e+06		0.0172154	0
	0.0172442	1.00757e+06		0.0172442	0
	0.0172731	1.00878e+06		0.0172731	0
	0.0173019	1.00999e+06		0.0173019	0
	0.0173307	1.0112e+06		0.0173307	0
	0.0173596	1.01242e+06		0.0173596	0
	0.0173884	1.01364e+06		0.0173884	0
	0.0174173	1.01486e+06		0.0174173	0
	0.0174461	1.01608e+06		0.0174461	0
	0.0174749	1.0173e+06		0.0174749	0
	0.0175038	1.01852e+06		0.0175038	0
	0.0175326	1.01974e+06		0.0175326	0
	0.0175614	1.02096e+06		0.0175614	0
	0.0175903	1.02219e+06		0.0175903	0
	0.0176191	1.02341e+06		0.0176191	0
	0.017648	1.02464e+06		0.017648	0
	0.0176768	1.02587e+06		0.0176768	0
	0.0177056	1.0271e+06		0.0177056	0
	0.0177345	1.02833e+06		0.0177345	0
	0.0177633	1.02956e+06		0.0177633	0
	0.0177922	1.03079e+06		0.0177922	0
	0.017821	1.03202e+06		0.017821	0
	0.0178498	1.03326e+06		0.0178498	0
	0.0178787	1.0345e+06		0.0178787	0
	0.0179075	1.03574e+06		0.0179075	0
	0.0179363	1.03697e+06		0.0179363	0
	0.0179652	1.0382e+06		0.0179652	0
	0.017994	1.03942e+06		0.017994	0
	0.0180229	1.04064e+06		0.0180229	0
	0.0180517	1.04184e+06		0.0180517	0
	0.0180805	1.04303e+06		0.0180805	0
	0.0181094	1.04421e+06		0.0181094	0
	0.0181382	1.04538e+06		0.0181382	0
	0.0181671	1.04655e+06		0.0181671	0
	0.0181959	1.04772e+06		0.0181959	0
	0.0182247	1.04889e+06		0.0182247	0
	0.0182536	1.05005e+06		0.0182536	0
	0.0182824	1.05123e+06		0.0182824	0
	0.0183112	1.05239e+06		0.0183112	0
	0.0183401	1.05356e+06		0.0183401	0
	0.0183689	1.05473e+06		0.0183689	0
	0.0183978	1.05589e+06		0.0183978	0
	0.0184266	1.05706e+06		0.0184266	0
	0.0184554	1.05822e+06		0.0184554	0
	0.0184843	1.05938e+06		0.0184843	0
	0.0185131	1.06053e+06		0.0185131	0
	0.018542	1.06167e+06		0.018542	0
	0.0185708	1.06277e+06		0.0185708	0
	0.0185996	1.06388e+06		0.0185996	0
	0.0186285	1.06499e+06		0.0186285	0
	0.0186573	1.06611e+06		0.0186573	0
	0.0186861	1.06724e+06		0.0186861	0
	0.018715	1.06837e+06		0.018715	0
	0.0187438	1.06951e+06		0.0187438	0
	0.0187727	1.07066e+06		0.0187727	0
	0.0188015	1.07181e+06		0.0188015	0
	0.0188303	1.07295e+06		0.0188303	0
	0.0188592	1.07408e+06		0.0188592	0
	0.018888	1.07521e+06		0.018888	0
	0.0189169	1.07634e+06		0.0189169	0
	0.0189457	1.07746e+06		0.0189457	0
	0.0189745	1.07859e+06		0.0189745	0
	0.0190034	1.07974e+06		0.0190034	0
	0.0190322	1.0809e+06		0.0190322	0
	0.019061	1.08209e+06		0.019061	0
	0.0190899	1.0833e+06		0.0190899	0
	0.0191187	1.08451e+06		0.0191187	0
	0.0191476	1.08574e+06		0.0191476	0
	0.0191764	1.08697e+06		0.0191764	0
	0.0192052	1.08821e+06		0.0192052	0
	0.0192341	1.08945e+06		0.0192341	0
	0.0192629	1.0907e+06		0.0192629	0
	0.0192918	1.09197e+06		0.0192918	0
	0.0193206	1.09322e+06		0.0193206	0
	0.0193494	1.09448e+06		0.0193494	0
	0.0193783	1.09574e+06		0.0193783	0
	0.0194071	1.097e+06		0.0194071	0
	0.0194359	1.09826e+06		0.0194359	0
	0.0194648	1.09955e+06		0.0194648	0
	0.0194936	1.10083e+06		0.0194936	0
	0.0195225	1.10211e+06		0.0195225	0
	0.0195513	1.1034e+06		0.0195513	0
	0.0195801	1.10469e+06		0.0195801	0
	0.019609	1.10597e+06		0.019609	0
	0.0196378	1.10725e+06		0.0196378	0
	0.0196666	1.10855e+06		0.0196666	0
	0.0196955	1.10984e+06		0.0196955	0
	0.0197243	1.11114e+06		0.0197243	0
	0.0197532	1.11243e+06		0.0197532	0
	0.019782	1.11372e+06		0.019782	0
	0.0198108	1.11501e+06		0.0198108	0
	0.0198397	1.11629e+06		0.0198397	0
	0.0198685	1.11757e+06		0.0198685	0
	0.0198974	1.11884e+06		0.0198974	0
	0.0199262	1.12009e+06		0.0199262	0
	0.019955	1.12134e+06		0.019955	0
	0.0199839	1.12258e+06		0.0199839	0
	0.0200127	1.12381e+06		0.0200127	0
	0.0200415	1.12504e+06		0.0200415	0
	0.0200704	1.12626e+06		0.0200704	0
	0.0200992	1.12748e+06		0.0200992	0
	0.0201281	1.1287e+06		0.0201281	0
	0.0201569	1.12991e+06		0.0201569	0
	0.0201857	1.13108e+06		0.0201857	0
	0.0202146	1.13224e+06		0.0202146	0
	0.0202434	1.1334e+06		0.0202434	0
	0.0202722	1.13456e+06		0.0202722	0
	0.0203011	1.13572e+06		0.0203011	0
	0.0203299	1.13687e+06		0.0203299	0
	0.0203588	1.13803e+06		0.0203588	0
	0.0203876	1.13919e+06		0.0203876	0
	0.0204164	1.14034e+06		0.0204164	0
	0.0204453	1.14147e+06		0.0204453	0
	0.0204741	1.14259e+06		0.0204741	0
	0.020503	1.14368e+06		0.020503	0
	0.0205318	1.14475e+06		0.0205318	0
	0.0205606	1.14581e+06		0.0205606	0
	0.0205895	1.14687e+06		0.0205895	0
	0.0206183	1.14793e+06		0.0206183	0
	0.0206471	1.149e+06		0.0206471	0
	0.020676	1.15007e+06		0.020676	0
	0.0207048	1.15116e+06		0.0207048	0
	0.0207337	1.15225e+06		0.0207337	0
	0.0207625	1.15334e+06		0.0207625	0
	0.0207913	1.15443e+06		0.0207913	0
	0.0208202	1.15553e+06		0.0208202	0
	0.020849	1.15662e+06		0.020849	0
	0.0208778	1.15771e+06		0.0208778	0
	0.0209067	1.15881e+06		0.0209067	0
	0.0209355	1.15991e+06		0.0209355	0
	0.0209644	1.16101e+06		0.0209644	0
	0.0209932	1.1621e+06		0.0209932	0
	0.021022	1.1632e+06		0.021022	0
	0.0210509	1.1643e+06		0.0210509	0
	0.0210797	1.16541e+06		0.0210797	0
	0.0211085	1.16652e+06		0.0211085	0
	0.0211374	1.16763e+06		0.0211374	0
	0.0211662	1.16874e+06		0.0211662	0
	0.0211951	1.16985e+06		0.0211951	0
	0.0212239	1.17097e+06		0.0212239	0
	0.0212527	1.1721e+06		0.0212527	0
	0.0212816	1.17322e+06		0.0212816	0
	0.0213104	1.17432e+06		0.0213104	0
	0.0213393	1.17544e+06		0.0213393	0
	0.0213681	1.17655e+06		0.0213681	0
	0.0213969	1.17765e+06		0.0213969	0
	0.0214258	1.17876e+06		0.0214258	0
	0.0214546	1.17986e+06		0.0214546	0
	0.0214834	1.18097e+06		0.0214834	0
	0.0215123	1.18207e+06		0.0215123	0
	0.0215411	1.18316e+06		0.0215411	0
	0.02157	1.18426e+06		0.02157	0
	0.0215988	1.18534e+06		0.0215988	0
	0.0216276	1.18643e+06		0.0216276	0
	0.0216565	1.1875e+06		0.0216565	0
	0.0216853	1.18858e+06		0.0216853	0
	0.0217141	1.18966e+06		0.0217141	0
	0.021743	1.19074e+06		0.021743	0
	0.0217718	1.19182e+06		0.0217718	0
	0.0218007	1.19289e+06		0.0218007	0
	0.0218295	1.19394e+06		0.0218295	0
	0.0218583	1.195e+06		0.0218583	0
	0.0218872	1.19607e+06		0.0218872	0
	0.021916	1.19715e+06		0.021916	0
	0.0219448	1.19823e+06		0.0219448	0
	0.0219737	1.19932e+06		0.0219737	0
	0.0220025	1.2004e+06		0.0220025	0
	0.0220314	1.20148e+06		0.0220314	0
	0.0220602	1.20257e+06		0.0220602	0
	0.022089	1.20366e+06		0.022089	0
	0.0221179	1.20477e+06		0.0221179	0
	0.0221467	1.20589e+06		0.0221467	0
	0.0221755	1.20701e+06		0.0221755	0
	0.0222044	1.20815e+06		0.0222044	0
	0.0222332	1.20929e+06		0.0222332	0
	0.0222621	1.21043e+06		0.0222621	0
	0.0222909	1.21156e+06		0.0222909	0
	0.0223197	1.21269e+06		0.0223197	0
	0.0223486	1.21382e+06		0.0223486	0
	0.0223774	1.21494e+06		0.0223774	0
	0.0224062	1.21607e+06		0.0224062	0
	0.0224351	1.21718e+06		0.0224351	0
	0.0224639	1.21829e+06		0.0224639	0
	0.0224927	1.2194e+06		0.0224927	0
	0.0225216	1.22051e+06		0.0225216	0
	0.0225504	1.22162e+06		0.0225504	0
	0.0225793	1.22274e+06		0.0225793	0
	0.0226081	1.22387e+06		0.0226081	0
	0.0226369	1.225e+06		0.0226369	0
	0.0226658	1.22613e+06		0.0226658	0
	0.0226946	1.22727e+06		0.0226946	0
	0.0227234	1.2284e+06		0.0227234	0
	0.0227523	1.22954e+06		0.0227523	0
	0.0227811	1.23067e+06		0.0227811	0
	0.02281	1.23181e+06		0.02281	0
	0.0228388	1.23295e+06		0.0228388	0
	0.0228676	1.23409e+06		0.0228676	0
	0.0228965	1.23524e+06		0.0228965	0
	0.0229253	1.23638e+06		0.0229253	0
	0.0229541	1.23751e+06		0.0229541	0
	0.022983	1.23866e+06		0.022983	0
	0.0230118	1.2398e+06		0.0230118	0
	0.0230407	1.24092e+06		0.0230407	0
	0.0230695	1.24196e+06		0.0230695	0
	0.0230983	1.24291e+06		0.0230983	0
	0.0231272	1.24382e+06		0.0231272	0
	0.023156	1.24472e+06		0.023156	0
	0.0231848	1.24562e+06		0.0231848	0
	0.0232137	1.24653e+06		0.0232137	0
	0.0232425	1.24745e+06		0.0232425	0
	0.0232714	1.24838e+06		0.0232714	0
	0.0233002	1.24935e+06		0.0233002	0
	0.023329	1.25034e+06		0.023329	0
	0.0233579	1.25136e+06		0.0233579	0
	0.0233867	1.2524e+06		0.0233867	0
	0.0234155	1.25345e+06		0.0234155	0
	0.0234444	1.25452e+06		0.0234444	0
	0.0234732	1.25561e+06		0.0234732	0
	0.023502	1.25673e+06		0.023502	0
	0.0235309	1.25788e+06		0.0235309	0
	0.0235597	1.25905e+06		0.0235597	0
	0.0235886	1.26024e+06		0.0235886	0
	0.0236174	1.26143e+06		0.0236174	0
	0.0236462	1.26262e+06		0.0236462	0
	0.0236751	1.26383e+06		0.0236751	0
	0.0237039	1.26505e+06		0.0237039	0
	0.0237327	1.26628e+06		0.0237327	0
	0.0237616	1.26751e+06		0.0237616	0
	0.0237904	1.26873e+06		0.0237904	0
	0.0238193	1.26995e+06		0.0238193	0
	0.0238481	1.27117e+06		0.0238481	0
	0.0238769	1.2724e+06		0.0238769	0
	0.0239058	1.27362e+06		0.0239058	0
	0.0239346	1.27482e+06		0.0239346	0
	0.0239634	1.27601e+06		0.0239634	0
	0.0239923	1.27718e+06		0.0239923	0
	0.0240211	1.27833e+06		0.0240211	0
	0.02405	1.27946e+06		0.02405	0
	0.0240788	1.28058e+06		0.0240788	0
	0.0241076	1.28168e+06		0.0241076	0
	0.0241365	1.28276e+06		0.0241365	0
	0.0241653	1.28383e+06		0.0241653	0
	0.0241941	1.2849e+06		0.0241941	0
	0.024223	1.28598e+06		0.024223	0
	0.0242518	1.28705e+06		0.0242518	0
	0.0242806	1.28812e+06		0.0242806	0
	0.0243095	1.28919e+06		0.0243095	0
	0.0243383	1.29026e+06		0.0243383	0
	0.0243672	1.29132e+06		0.0243672	0
	0.024396	1.29238e+06		0.024396	0
	0.0244248	1.29344e+06		0.0244248	0
	0.0244537	1.29451e+06		0.0244537	0
	0.0244825	1.2956e+06		0.0244825	0
	0.0245113	1.2967e+06		0.0245113	0
	0.0245402	1.29781e+06		0.0245402	0
	0.024569	1.29893e+06		0.024569	0
	0.0245979	1.30005e+06		0.0245979	0
	0.0246267	1.30117e+06		0.0246267	0
	0.0246555	1.30229e+06		0.0246555	0
	0.0246844	1.30342e+06		0.0246844	0
	0.0247132	1.30453e+06		0.0247132	0
	0.024742	1.30564e+06		0.024742	0
	0.0247709	1.30675e+06		0.0247709	0
	0.0247997	1.30785e+06		0.0247997	0
	0.0248285	1.30893e+06		0.0248285	0
	0.0248574	1.31002e+06		0.0248574	0
	0.0248862	1.31111e+06		0.0248862	0
	0.0249151	1.3122e+06		0.0249151	0
	0.0249439	1.31329e+06		0.0249439	0
	0.0249727	1.31437e+06		0.0249727	0
	0.0250016	1.31544e+06		0.0250016	0
	0.0250304	1.31647e+06		0.0250304	0
	0.0250592	1.3175e+06		0.0250592	0
	0.0250881	1.31851e+06		0.0250881	0
	0.0251169	1.31952e+06		0.0251169	0
	0.0251458	1.32052e+06		0.0251458	0
	0.0251746	1.32152e+06		0.0251746	0
	0.0252034	1.32249e+06		0.0252034	0
	0.0252323	1.32345e+06		0.0252323	0
	0.0252611	1.3244e+06		0.0252611	0
	0.0252899	1.32535e+06		0.0252899	0
	0.0253188	1.32629e+06		0.0253188	0
	0.0253476	1.32722e+06		0.0253476	0
	0.0253764	1.32814e+06		0.0253764	0
	0.0254053	1.32905e+06		0.0254053	0
	0.0254341	1.32994e+06		0.0254341	0
	0.025463	1.33082e+06		0.025463	0
	0.0254918	1.33169e+06		0.0254918	0
	0.0255206	1.33256e+06		0.0255206	0
	0.0255495	1.33343e+06		0.0255495	0
	0.0255783	1.3343e+06		0.0255783	0
	0.0256071	1.33517e+06		0.0256071	0
	0.025636	1.33606e+06		0.025636	0
	0.0256648	1.33695e+06		0.0256648	0
	0.0256936	1.33785e+06		0.0256936	0
	0.0257225	1.33875e+06		0.0257225	0
	0.0257513	1.33966e+06		0.0257513	0
	0.0257802	1.34057e+06		0.0257802	0
	0.025809	1.34147e+06		0.025809	0
	0.0258378	1.34237e+06		0.0258378	0
	0.0258667	1.34327e+06		0.0258667	0
	0.0258955	1.34417e+06		0.0258955	0
	0.0259243	1.34509e+06		0.0259243	0
	0.0259532	1.34601e+06		0.0259532	0
	0.025982	1.34694e+06		0.025982	0
	0.0260108	1.34787e+06		0.0260108	0
	0.0260397	1.34882e+06		0.0260397	0
	0.0260685	1.34978e+06		0.0260685	0
	0.0260974	1.35074e+06		0.0260974	0
	0.0261262	1.35171e+06		0.0261262	0
	0.026155	1.35271e+06		0.026155	0
	0.0261839	1.35371e+06		0.0261839	0
	0.0262127	1.35472e+06		0.0262127	0
	0.0262415	1.35574e+06		0.0262415	0
	0.0262704	1.35676e+06		0.0262704	0
	0.0262992	1.35777e+06		0.0262992	0
	0.026328	1.35878e+06		0.026328	0
	0.0263569	1.3598e+06		0.0263569	0
	0.0263857	1.36083e+06		0.0263857	0
	0.0264146	1.36188e+06		0.0264146	0
	0.0264434	1.36293e+06		0.0264434	0
	0.0264722	1.364e+06		0.0264722	0
	0.0265011	1.36508e+06		0.0265011	0
	0.0265299	1.36618e+06		0.0265299	0
	0.0265587	1.3673e+06		0.0265587	0
	0.0265876	1.36844e+06		0.0265876	0
	0.0266164	1.36959e+06		0.0266164	0
	0.0266452	1.37075e+06		0.0266452	0
	0.0266741	1.37192e+06		0.0266741	0
	0.0267029	1.3731e+06		0.0267029	0
	0.0267318	1.37429e+06		0.0267318	0
	0.0267606	1.37549e+06		0.0267606	0
	0.0267894	1.37668e+06		0.0267894	0
	0.0268183	1.37789e+06		0.0268183	0
	0.0268471	1.37909e+06		0.0268471	0
	0.0268759	1.38029e+06		0.0268759	0
	0.0269048	1.38149e+06		0.0269048	0
	0.0269336	1.38268e+06		0.0269336	0
	0.0269624	1.38386e+06		0.0269624	0
	0.0269913	1.38504e+06		0.0269913	0
	0.0270201	1.38622e+06		0.0270201	0
	0.027049	1.38739e+06		0.027049	0
	0.0270778	1.38856e+06		0.0270778	0
	0.0271066	1.38971e+06		0.0271066	0
	0.0271355	1.39082e+06		0.0271355	0
	0.0271643	1.39192e+06		0.0271643	0
	0.0271931	1.39301e+06		0.0271931	0
	0.027222	1.39409e+06		0.027222	0
	0.0272508	1.39514e+06		0.0272508	0
	0.0272796	1.39619e+06		0.0272796	0
	0.0273085	1.39722e+06		0.0273085	0
	0.0273373	1.39825e+06		0.0273373	0
	0.0273662	1.39927e+06		0.0273662	0
	0.027395	1.40029e+06		0.027395	0
	0.0274238	1.4013e+06		0.0274238	0
	0.0274527	1.40232e+06		0.0274527	0
	0.0274815	1.40334e+06		0.0274815	0
	0.0275103	1.40436e+06		0.0275103	0
	0.0275392	1.40537e+06		0.0275392	0
	0.027568	1.40639e+06		0.027568	0
	0.0275968	1.4074e+06		0.0275968	0
	0.0276257	1.40841e+06		0.0276257	0
	0.0276545	1.40943e+06		0.0276545	0
	0.0276834	1.41045e+06		0.0276834	0
	0.0277122	1.41147e+06		0.0277122	0
	0.027741	1.41249e+06		0.027741	0
	0.0277699	1.41351e+06		0.0277699	0
	0.0277987	1.41453e+06		0.0277987	0
	0.0278275	1.41555e+06		0.0278275	0
	0.0278564	1.41657e+06		0.0278564	0
	0.0278852	1.4176e+06		0.0278852	0
	0.027914	1.41864e+06		0.027914	0
	0.0279429	1.41968e+06		0.0279429	0
	0.0279717	1.42072e+06		0.0279717	0
	0.0280006	1.42174e+06		0.0280006	0
	0.0280294	1.42275e+06		0.0280294	0
	0.0280582	1.42375e+06		0.0280582	0
	0.0280871	1.42475e+06		0.0280871	0
	0.0281159	1.42574e+06		0.0281159	0
	0.0281447	1.42672e+06		0.0281447	0
	0.0281736	1.42771e+06		0.0281736	0
	0.0282024	1.42869e+06		0.0282024	0
	0.0282312	1.42967e+06		0.0282312	0
	0.0282601	1.43065e+06		0.0282601	0
	0.0282889	1.43162e+06		0.0282889	0
	0.0283177	1.43259e+06		0.0283177	0
	0.0283466	1.43355e+06		0.0283466	0
	0.0283754	1.43451e+06		0.0283754	0
	0.0284043	1.43546e+06		0.0284043	0
	0.0284331	1.4364e+06		0.0284331	0
	0.0284619	1.43732e+06		0.0284619	0
	0.0284908	1.43825e+06		0.0284908	0
	0.0285196	1.43916e+06		0.0285196	0
	0.0285484	1.44007e+06		0.0285484	0
	0.0285773	1.44098e+06		0.0285773	0
	0.0286061	1.44188e+06		0.0286061	0
	0.0286349	1.44279e+06		0.0286349	0
	0.0286638	1.4437e+06		0.0286638	0
	0.0286926	1.44461e+06		0.0286926	0
	0.0287215	1.44553e+06		0.0287215	0
	0.0287503	1.44646e+06		0.0287503	0
	0.0287791	1.44738e+06		0.0287791	0
	0.028808	1.44831e+06		0.028808	0
	0.0288368	1.44926e+06		0.0288368	0
	0.0288656	1.45022e+06		0.0288656	0
	0.0288945	1.45119e+06		0.0288945	0
	0.0289233	1.45218e+06		0.0289233	0
	0.0289521	1.45318e+06		0.0289521	0
	0.028981	1.45418e+06		0.028981	0
	0.0290098	1.45519e+06		0.0290098	0
	0.0290386	1.45621e+06		0.0290386	0
	0.0290675	1.45724e+06		0.0290675	0
	0.0290963	1.45828e+06		0.0290963	0
	0.0291252	1.4593e+06		0.0291252	0
	0.029154	1.46032e+06		0.029154	0
	0.0291828	1.46135e+06		0.0291828	0
	0.0292117	1.46238e+06		0.0292117	0
	0.0292405	1.46342e+06		0.0292405	0
	0.0292693	1.46446e+06		0.0292693	0
	0.0292982	1.4655e+06		0.0292982	0
	0.029327	1.46654e+06		0.029327	0
	0.0293558	1.46758e+06		0.0293558	0
	0.0293847	1.46861e+06		0.0293847	0
	0.0294135	1.46965e+06		0.0294135	0
	0.0294424	1.47068e+06		0.0294424	0
	0.0294712	1.4717e+06		0.0294712	0
	0.0295	1.47271e+06		0.0295	0
	0.0295289	1.47372e+06		0.0295289	0
	0.0295577	1.47472e+06		0.0295577	0
	0.0295865	1.47571e+06		0.0295865	0
	0.0296154	1.47669e+06		0.0296154	0
	0.0296442	1.47767e+06		0.0296442	0
	0.029673	1.47866e+06		0.029673	0
	0.0297019	1.47964e+06		0.0297019	0
	0.0297307	1.48062e+06		0.0297307	0
	0.0297595	1.48159e+06		0.0297595	0
	0.0297884	1.48255e+06		0.0297884	0
	0.0298172	1.48351e+06		0.0298172	0
	0.0298461	1.48447e+06		0.0298461	0
	0.0298749	1.48543e+06		0.0298749	0
	0.0299037	1.48639e+06		0.0299037	0
	0.0299326	1.48734e+06		0.0299326	0
	0.0299614	1.4883e+06		0.0299614	0
	0.0299902	1.48925e+06		0.0299902	0
	0.0300191	1.49019e+06		0.0300191	0
	0.0300479	1.49113e+06		0.0300479	0
	0.0300767	1.49207e+06		0.0300767	0
	0.0301056	1.49301e+06		0.0301056	0
	0.0301344	1.49395e+06		0.0301344	0
	0.0301632	1.49489e+06		0.0301632	0
	0.0301921	1.49581e+06		0.0301921	0
	0.0302209	1.49673e+06		0.0302209	0
	0.0302498	1.49766e+06		0.0302498	0
	0.0302786	1.49859e+06		0.0302786	0
	0.0303074	1.49954e+06		0.0303074	0
	0.0303363	1.50049e+06		0.0303363	0
	0.0303651	1.50144e+06		0.0303651	0
	0.0303939	1.5024e+06		0.0303939	0
	0.0304228	1.50336e+06		0.0304228	0
	0.0304516	1.50433e+06		0.0304516	0
	0.0304804	1.50531e+06		0.0304804	0
	0.0305093	1.50629e+06		0.0305093	0
	0.0305381	1.50728e+06		0.0305381	0
	0.030567	1.50827e+06		0.030567	0
	0.0305958	1.50928e+06		0.0305958	0
	0.0306246	1.51029e+06		0.0306246	0
	0.0306535	1.51131e+06		0.0306535	0
	0.0306823	1.51233e+06		0.0306823	0
	0.0307111	1.51336e+06		0.0307111	0
	0.03074	1.51439e+06		0.03074	0
	0.0307688	1.51542e+06		0.0307688	0
	0.0307976	1.51648e+06		0.0307976	0
	0.0308265	1.51754e+06		0.0308265	0
	0.0308553	1.5186e+06		0.0308553	0
	0.0308841	1.51967e+06		0.0308841	0
	0.030913	1.52073e+06		0.030913	0
	0.0309418	1.52181e+06		0.0309418	0
	0.0309707	1.52288e+06		0.0309707	0
	0.0309995	1.52395e+06		0.0309995	0
	0.0310283	1.52502e+06		0.0310283	0
	0.0310572	1.5261e+06		0.0310572	0
	0.031086	1.52718e+06		0.031086	0
	0.0311148	1.52825e+06		0.0311148	0
	0.0311437	1.52931e+06		0.0311437	0
	0.0311725	1.53036e+06		0.0311725	0
	0.0312013	1.5314e+06		0.0312013	0
	0.0312302	1.53243e+06		0.0312302	0
	0.031259	1.53344e+06		0.031259	0
	0.0312878	1.53445e+06		0.0312878	0
	0.0313167	1.53546e+06		0.0313167	0
	0.0313455	1.53648e+06		0.0313455	0
	0.0313744	1.53749e+06		0.0313744	0
	0.0314032	1.53849e+06		0.0314032	0
	0.031432	1.5395e+06		0.031432	0
	0.0314609	1.54051e+06		0.0314609	0
	0.0314897	1.54152e+06		0.0314897	0
	0.0315185	1.54253e+06		0.0315185	0
	0.0315474	1.54354e+06		0.0315474	0
	0.0315762	1.54456e+06		0.0315762	0
	0.031605	1.54558e+06		0.031605	0
	0.0316339	1.5466e+06		0.0316339	0
	0.0316627	1.54764e+06		0.0316627	0
	0.0316915	1.54867e+06		0.0316915	0
	0.0317204	1.54972e+06		0.0317204	0
	0.0317492	1.55077e+06		0.0317492	0
	0.0317781	1.55182e+06		0.0317781	0
	0.0318069	1.55288e+06		0.0318069	0
	0.0318357	1.55395e+06		0.0318357	0
	0.0318646	1.55502e+06		0.0318646	0
	0.0318934	1.55609e+06		0.0318934	0
	0.0319222	1.55717e+06		0.0319222	0
	0.0319511	1.55825e+06		0.0319511	0
	0.0319799	1.55934e+06		0.0319799	0
	0.0320087	1.56043e+06		0.0320087	0
	0.0320376	1.56152e+06		0.0320376	0
	0.0320664	1.56261e+06		0.0320664	0
	0.0320952	1.56369e+06		0.0320952	0
	0.0321241	1.56476e+06		0.0321241	0
	0.0321529	1.56582e+06		0.0321529	0
	0.0321818	1.56687e+06		0.0321818	0
	0.0322106	1.5679e+06		0.0322106	0
	0.0322394	1.56892e+06		0.0322394	0
	0.0322683	1.56994e+06		0.0322683	0
	0.0322971	1.57094e+06		0.0322971	0
	0.0323259	1.57194e+06		0.0323259	0
	0.0323548	1.57294e+06		0.0323548	0
	0.0323836	1.57393e+06		0.0323836	0
	0.0324124	1.57492e+06		0.0324124	0
	0.0324413	1.5759e+06		0.0324413	0
	0.0324701	1.57688e+06		0.0324701	0
	0.0324989	1.57785e+06		0.0324989	0
	0.0325278	1.57881e+06		0.0325278	0
	0.0325566	1.57977e+06		0.0325566	0
	0.0325854	1.5807e+06		0.0325854	0
	0.0326143	1.58163e+06		0.0326143	0
	0.0326431	1.58256e+06		0.0326431	0
	0.032672	1.58349e+06		0.032672	0
	0.0327008	1.58442e+06		0.0327008	0
	0.0327296	1.58535e+06		0.0327296	0
	0.0327585	1.58627e+06		0.0327585	0
	0.0327873	1.5872e+06		0.0327873	0
	0.0328161	1.58813e+06		0.0328161	0
	0.032845	1.58906e+06		0.032845	0
	0.0328738	1.58999e+06		0.0328738	0
	0.0329026	1.59093e+06		0.0329026	0
	0.0329315	1.59187e+06		0.0329315	0
	0.0329603	1.59281e+06		0.0329603	0
	0.0329891	1.59375e+06		0.0329891	0
	0.033018	1.5947e+06		0.033018	0
	0.0330468	1.59566e+06		0.0330468	0
	0.0330757	1.59662e+06		0.0330757	0
	0.0331045	1.59758e+06		0.0331045	0
	0.0331333	1.59856e+06		0.0331333	0
	0.0331622	1.59953e+06		0.0331622	0
	0.033191	1.60051e+06		0.033191	0
	0.0332198	1.6015e+06		0.0332198	0
	0.0332487	1.60248e+06		0.0332487	0
	0.0332775	1.60346e+06		0.0332775	0
	0.0333063	1.60445e+06		0.0333063	0
	0.0333352	1.60545e+06		0.0333352	0
	0.033364	1.60644e+06		0.033364	0
	0.0333928	1.60743e+06		0.0333928	0
	0.0334217	1.60843e+06		0.0334217	0
	0.0334505	1.60943e+06		0.0334505	0
	0.0334794	1.61043e+06		0.0334794	0
	0.0335082	1.61144e+06		0.0335082	0
	0.033537	1.61245e+06		0.033537	0
	0.0335659	1.61346e+06		0.0335659	0
	0.0335947	1.61447e+06		0.0335947	0
	0.0336235	1.61548e+06		0.0336235	0
	0.0336524	1.61649e+06		0.0336524	0
	0.0336812	1.61749e+06		0.0336812	0
	0.03371	1.61848e+06		0.03371	0
	0.0337389	1.61947e+06		0.0337389	0
	0.0337677	1.62045e+06		0.0337677	0
	0.0337965	1.62144e+06		0.0337965	0
	0.0338254	1.62241e+06		0.0338254	0
	0.0338542	1.62339e+06		0.0338542	0
	0.033883	1.62436e+06		0.033883	0
	0.0339119	1.62533e+06		0.0339119	0
	0.0339407	1.62629e+06		0.0339407	0
	0.0339696	1.62725e+06		0.0339696	0
	0.0339984	1.6282e+06		0.0339984	0
	0.0340272	1.62915e+06		0.0340272	0
	0.0340561	1.63011e+06		0.0340561	0
	0.0340849	1.63106e+06		0.0340849	0
	0.0341137	1.632e+06		0.0341137	0
	0.0341426	1.63295e+06		0.0341426	0
	0.0341714	1.63389e+06		0.0341714	0
	0.0342002	1.63484e+06		0.0342002	0
	0.0342291	1.63579e+06		0.0342291	0
	0.0342579	1.63674e+06		0.0342579	0
	0.0342867	1.6377e+06		0.0342867	0
	0.0343156	1.63865e+06		0.0343156	0
	0.0343444	1.63961e+06		0.0343444	0
	0.0343733	1.64056e+06		0.0343733	0
	0.0344021	1.64152e+06		0.0344021	0
	0.0344309	1.64248e+06		0.0344309	0
	0.0344598	1.64344e+06		0.0344598	0
	0.0344886	1.64441e+06		0.0344886	0
	0.0345174	1.64537e+06		0.0345174	0
	0.0345463	1.64635e+06		0.0345463	0
	0.0345751	1.64732e+06		0.0345751	0
	0.0346039	1.64831e+06		0.0346039	0
	0.0346328	1.64929e+06		0.0346328	0
	0.0346616	1.65028e+06		0.0346616	0
	0.0346904	1.65128e+06		0.0346904	0
	0.0347193	1.65227e+06		0.0347193	0
	0.0347481	1.65327e+06		0.0347481	0
	0.0347769	1.65426e+06		0.0347769	0
	0.0348058	1.65526e+06		0.0348058	0
	0.0348346	1.65626e+06		0.0348346	0
	0.0348635	1.65727e+06		0.0348635	0
	0.0348923	1.65828e+06		0.0348923	0
	0.0349211	1.65929e+06		0.0349211	0
	0.03495	1.66031e+06		0.03495	0
	0.0349788	1.66134e+06		0.0349788	0
	0.0350076	1.66236e+06		0.0350076	0
	0.0350365	1.66339e+06		0.0350365	0
	0.0350653	1.66442e+06		0.0350653	0
	0.0350941	1.66544e+06		0.0350941	0
	0.035123	1.66646e+06		0.035123	0
	0.0351518	1.66747e+06		0.0351518	0
	0.0351806	1.66848e+06		0.0351806	0
	0.0352095	1.66949e+06		0.0352095	0
	0.0352383	1.67051e+06		0.0352383	0
	0.0352671	1.67155e+06		0.0352671	0
	0.035296	1.6726e+06		0.035296	0
	0.0353248	1.67364e+06		0.0353248	0
	0.0353537	1.67468e+06		0.0353537	0
	0.0353825	1.67572e+06		0.0353825	0
	0.0354113	1.67676e+06		0.0354113	0
	0.0354402	1.6778e+06		0.0354402	0
	0.035469	1.67884e+06		0.035469	0
	0.0354978	1.67988e+06		0.0354978	0
	0.0355267	1.68094e+06		0.0355267	0
	0.0355555	1.68199e+06		0.0355555	0
	0.0355843	1.68305e+06		0.0355843	0
	0.0356132	1.68411e+06		0.0356132	0
	0.035642	1.68517e+06		0.035642	0
	0.0356708	1.68623e+06		0.0356708	0
	0.0356997	1.6873e+06		0.0356997	0
	0.0357285	1.68835e+06		0.0357285	0
	0.0357574	1.68941e+06		0.0357574	0
	0.0357862	1.69046e+06		0.0357862	0
	0.035815	1.69151e+06		0.035815	0
	0.0358439	1.69255e+06		0.0358439	0
	0.0358727	1.69359e+06		0.0358727	0
	0.0359015	1.69462e+06		0.0359015	0
	0.0359304	1.69565e+06		0.0359304	0
	0.0359592	1.69668e+06		0.0359592	0
	0.035988	1.6977e+06		0.035988	0
	0.0360169	1.69872e+06		0.0360169	0
	0.0360457	1.69972e+06		0.0360457	0
	0.0360745	1.70071e+06		0.0360745	0
	0.0361034	1.70171e+06		0.0361034	0
	0.0361322	1.70271e+06		0.0361322	0
	0.036161	1.70371e+06		0.036161	0
	0.0361899	1.7047e+06		0.0361899	0
	0.0362187	1.7057e+06		0.0362187	0
	0.0362476	1.70669e+06		0.0362476	0
	0.0362764	1.70769e+06		0.0362764	0
	0.0363052	1.70866e+06		0.0363052	0
	0.0363341	1.70963e+06		0.0363341	0
	0.0363629	1.71059e+06		0.0363629	0
	0.0363917	1.71156e+06		0.0363917	0
	0.0364206	1.71253e+06		0.0364206	0
	0.0364494	1.71351e+06		0.0364494	0
	0.0364782	1.71449e+06		0.0364782	0
	0.0365071	1.71548e+06		0.0365071	0
	0.0365359	1.71647e+06		0.0365359	0
	0.0365647	1.71747e+06		0.0365647	0
	0.0365936	1.71847e+06		0.0365936	0
	0.0366224	1.71948e+06		0.0366224	0
	0.0366512	1.72048e+06		0.0366512	0
	0.0366801	1.72149e+06		0.0366801	0
	0.0367089	1.7225e+06		0.0367089	0
	0.0367378	1.72351e+06		0.0367378	0
	0.0367666	1.72452e+06		0.0367666	0
	0.0367954	1.72553e+06		0.0367954	0
	0.0368243	1.72653e+06		0.0368243	0
	0.0368531	1.72754e+06		0.0368531	0
	0.0368819	1.72855e+06		0.0368819	0
	0.0369108	1.72955e+06		0.0369108	0
	0.0369396	1.73054e+06		0.0369396	0
	0.0369684	1.73153e+06		0.0369684	0
	0.0369973	1.73252e+06		0.0369973	0
	0.0370261	1.73351e+06		0.0370261	0
	0.0370549	1.73451e+06		0.0370549	0
	0.0370838	1.73551e+06		0.0370838	0
	0.0371126	1.73652e+06		0.0371126	0
	0.0371414	1.73754e+06		0.0371414	0
	0.0371703	1.73857e+06		0.0371703	0
	0.0371991	1.7396e+06		0.0371991	0
	0.037228	1.74063e+06		0.037228	0
	0.0372568	1.74168e+06		0.0372568	0
	0.0372856	1.74273e+06		0.0372856	0
	0.0373145	1.74378e+06		0.0373145	0
	0.0373433	1.74483e+06		0.0373433	0
	0.0373721	1.74588e+06		0.0373721	0
	0.037401	1.74694e+06		0.037401	0
	0.0374298	1.74799e+06		0.0374298	0
	0.0374586	1.74904e+06		0.0374586	0
	0.0374875	1.75009e+06		0.0374875	0
	0.0375163	1.75113e+06		0.0375163	0
	0.0375451	1.75218e+06		0.0375451	0
	0.037574	1.75322e+06		0.037574	0
	0.0376028	1.75426e+06		0.0376028	0
	0.0376316	1.7553e+06		0.0376316	0
	0.0376605	1.75633e+06		0.0376605	0
	0.0376893	1.75737e+06		0.0376893	0
	0.0377182	1.75839e+06		0.0377182	0
	0.037747	1.75941e+06		0.037747	0
	0.0377758	1.76043e+06		0.0377758	0
	0.0378047	1.76143e+06		0.0378047	0
	0.0378335	1.76243e+06		0.0378335	0
	0.0378623	1.76341e+06		0.0378623	0
	0.0378912	1.76439e+06		0.0378912	0
	0.03792	1.76536e+06		0.03792	0
	0.0379488	1.76631e+06		0.0379488	0
	0.0379777	1.76727e+06		0.0379777	0
	0.0380065	1.76821e+06		0.0380065	0
	0.0380353	1.76915e+06		0.0380353	0
	0.0380642	1.77008e+06		0.0380642	0
	0.038093	1.77102e+06		0.038093	0
	0.0381218	1.77194e+06		0.0381218	0
	0.0381507	1.77287e+06		0.0381507	0
	0.0381795	1.77379e+06		0.0381795	0
	0.0382084	1.77471e+06		0.0382084	0
	0.0382372	1.77563e+06		0.0382372	0
	0.038266	1.77655e+06		0.038266	0
	0.0382949	1.77747e+06		0.0382949	0
	0.0383237	1.77839e+06		0.0383237	0
	0.0383525	1.7793e+06		0.0383525	0
	0.0383814	1.78022e+06		0.0383814	0
	0.0384102	1.78114e+06		0.0384102	0
	0.038439	1.78206e+06		0.038439	0
	0.0384679	1.78298e+06		0.0384679	0
	0.0384967	1.7839e+06		0.0384967	0
	0.0385255	1.78482e+06		0.0385255	0
	0.0385544	1.78575e+06		0.0385544	0
	0.0385832	1.78667e+06		0.0385832	0
	0.038612	1.7876e+06		0.038612	0
	0.0386409	1.78852e+06		0.0386409	0
	0.0386697	1.78944e+06		0.0386697	0
	0.0386986	1.79036e+06		0.0386986	0
	0.0387274	1.79127e+06		0.0387274	0
	0.0387562	1.79218e+06		0.0387562	0
	0.0387851	1.7931e+06		0.0387851	0
	0.0388139	1.79402e+06		0.0388139	0
	0.0388427	1.79494e+06		0.0388427	0
	0.0388716	1.79587e+06		0.0388716	0
	0.0389004	1.79681e+06		0.0389004	0
	0.0389292	1.79774e+06		0.0389292	0
	0.0389581	1.79867e+06		0.0389581	0
	0.0389869	1.7996e+06		0.0389869	0
	0.0390157	1.80053e+06		0.0390157	0
	0.0390446	1.80146e+06		0.0390446	0
	0.0390734	1.80238e+06		0.0390734	0
	0.0391022	1.8033e+06		0.0391022	0
	0.0391311	1.80423e+06		0.0391311	0
	0.0391599	1.80517e+06		0.0391599	0
	0.0391888	1.80612e+06		0.0391888	0
	0.0392176	1.80706e+06		0.0392176	0
	0.0392464	1.80801e+06		0.0392464	0
	0.0392753	1.80896e+06		0.0392753	0
	0.0393041	1.80992e+06		0.0393041	0
	0.0393329	1.81087e+06		0.0393329	0
	0.0393618	1.81183e+06		0.0393618	0
	0.0393906	1.81279e+06		0.0393906	0
	0.0394194	1.81375e+06		0.0394194	0
	0.0394483	1.81472e+06		0.0394483	0
	0.0394771	1.81568e+06		0.0394771	0
	0.0395059	1.81664e+06		0.0395059	0
	0.0395348	1.8176e+06		0.0395348	0
	0.0395636	1.81856e+06		0.0395636	0
	0.0395924	1.81953e+06		0.0395924	0
	0.0396213	1.82049e+06		0.0396213	0
	0.0396501	1.82146e+06		0.0396501	0
	0.039679	1.82243e+06		0.039679	0
	0.0397078	1.82341e+06		0.0397078	0
	0.0397366	1.82439e+06		0.0397366	0
	0.0397655	1.82538e+06		0.0397655	0
	0.0397943	1.82637e+06		0.0397943	0
	0.0398231	1.82737e+06		0.0398231	0
	0.039852	1.82837e+06		0.039852	0
	0.0398808	1.82937e+06		0.0398808	0
	0.0399096	1.83038e+06		0.0399096	0
	0.0399385	1.83139e+06		0.0399385	0
	0.0399673	1.83241e+06		0.0399673	0
	0.0399961	1.83343e+06		0.0399961	0
	0.040025	1.83445e+06		0.040025	0
	0.0400538	1.83548e+06		0.0400538	0
	0.0400826	1.8365e+06		0.0400826	0
	0.0401115	1.83752e+06		0.0401115	0
	0.0401403	1.83854e+06		0.0401403	0
	0.0401692	1.83956e+06		0.0401692	0
	0.040198	1.84058e+06		0.040198	0
	0.0402268	1.8416e+06		0.0402268	0
	0.0402557	1.84262e+06		0.0402557	0
	0.0402845	1.84363e+06		0.0402845	0
	0.0403133	1.84464e+06		0.0403133	0
	0.0403422	1.84565e+06		0.0403422	0
	0.040371	1.84665e+06		0.040371	0
	0.0403998	1.84766e+06		0.0403998	0
	0.0404287	1.84866e+06		0.0404287	0
	0.0404575	1.84967e+06		0.0404575	0
	0.0404863	1.85068e+06		0.0404863	0
	0.0405152	1.85168e+06		0.0405152	0
	0.040544	1.85268e+06		0.040544	0
	0.0405728	1.85368e+06		0.0405728	0
	0.0406017	1.85468e+06		0.0406017	0
	0.0406305	1.85568e+06		0.0406305	0
	0.0406593	1.85668e+06		0.0406593	0
	0.0406882	1.85767e+06		0.0406882	0
	0.040717	1.85867e+06		0.040717	0
	0.0407459	1.85966e+06		0.0407459	0
	0.0407747	1.86066e+06		0.0407747	0
	0.0408035	1.86165e+06		0.0408035	0
	0.0408324	1.86264e+06		0.0408324	0
	0.0408612	1.86364e+06		0.0408612	0
	0.04089	1.86464e+06		0.04089	0
	0.0409189	1.86564e+06		0.0409189	0
	0.0409477	1.86664e+06		0.0409477	0
	0.0409765	1.86764e+06		0.0409765	0
	0.0410054	1.86864e+06		0.0410054	0
	0.0410342	1.86963e+06		0.0410342	0
	0.041063	1.8706e+06		0.041063	0
	0.0410919	1.87158e+06		0.0410919	0
	0.0411207	1.87255e+06		0.0411207	0
	0.0411495	1.87352e+06		0.0411495	0
	0.0411784	1.87448e+06		0.0411784	0
	0.0412072	1.87545e+06		0.0412072	0
	0.0412361	1.87642e+06		0.0412361	0
	0.0412649	1.87739e+06		0.0412649	0
	0.0412937	1.87837e+06		0.0412937	0
	0.0413226	1.87935e+06		0.0413226	0
	0.0413514	1.88033e+06		0.0413514	0
	0.0413802	1.88132e+06		0.0413802	0
	0.0414091	1.88231e+06		0.0414091	0
	0.0414379	1.88331e+06		0.0414379	0
	0.0414667	1.88431e+06		0.0414667	0
	0.0414956	1.88532e+06		0.0414956	0
	0.0415244	1.88634e+06		0.0415244	0
	0.0415532	1.88736e+06		0.0415532	0
	0.0415821	1.88839e+06		0.0415821	0
	0.0416109	1.88942e+06		0.0416109	0
	0.0416397	1.89045e+06		0.0416397	0
	0.0416686	1.8915e+06		0.0416686	0
	0.0416974	1.89254e+06		0.0416974	0
	0.0417263	1.89359e+06		0.0417263	0
	0.0417551	1.89464e+06		0.0417551	0
	0.0417839	1.89569e+06		0.0417839	0
	0.0418128	1.89674e+06		0.0418128	0
	0.0418416	1.8978e+06		0.0418416	0
	0.0418704	1.89887e+06		0.0418704	0
	0.0418993	1.89993e+06		0.0418993	0
	0.0419281	1.901e+06		0.0419281	0
	0.0419569	1.90207e+06		0.0419569	0
	0.0419858	1.90313e+06		0.0419858	0
	0.0420146	1.9042e+06		0.0420146	0
	0.0420434	1.90526e+06		0.0420434	0
	0.0420723	1.9063e+06		0.0420723	0
	0.0421011	1.90734e+06		0.0421011	0
	0.0421299	1.90837e+06		0.0421299	0
	0.0421588	1.90939e+06		0.0421588	0
	0.0421876	1.91041e+06		0.0421876	0
	0.0422165	1.91143e+06		0.0422165	0
	0.0422453	1.91244e+06		0.0422453	0
	0.0422741	1.91344e+06		0.0422741	0
	0.042303	1.91444e+06		0.042303	0
	0.0423318	1.91544e+06		0.0423318	0
	0.0423606	1.91644e+06		0.0423606	0
	0.0423895	1.91743e+06		0.0423895	0
	0.0424183	1.91843e+06		0.0424183	0
	0.0424471	1.91942e+06		0.0424471	0
	0.042476	1.92041e+06		0.042476	0
	0.0425048	1.92139e+06		0.0425048	0
	0.0425336	1.92238e+06		0.0425336	0
	0.0425625	1.92336e+06		0.0425625	0
	0.0425913	1.92434e+06		0.0425913	0
	0.0426201	1.92532e+06		0.0426201	0
	0.042649	1.9263e+06		0.042649	0
	0.0426778	1.92727e+06		0.0426778	0
	0.0427066	1.92825e+06		0.0427066	0
	0.0427355	1.92923e+06		0.0427355	0
	0.0427643	1.9302e+06		0.0427643	0
	0.0427932	1.93117e+06		0.0427932	0
	0.042822	1.93212e+06		0.042822	0
	0.0428508	1.93307e+06		0.0428508	0
	0.0428797	1.93401e+06		0.0428797	0
	0.0429085	1.93496e+06		0.0429085	0
	0.0429373	1.9359e+06		0.0429373	0
	0.0429662	1.93685e+06		0.0429662	0
	0.042995	1.93781e+06		0.042995	0
	0.0430238	1.93876e+06		0.0430238	0
	0.0430527	1.93972e+06		0.0430527	0
	0.0430815	1.94067e+06		0.0430815	0
	0.0431103	1.94162e+06		0.0431103	0
	0.0431392	1.94257e+06		0.0431392	0
	0.043168	1.94352e+06		0.043168	0
	0.0431968	1.94447e+06		0.0431968	0
	0.0432257	1.94543e+06		0.0432257	0
	0.0432545	1.94639e+06		0.0432545	0
	0.0432834	1.94735e+06		0.0432834	0
	0.0433122	1.94832e+06		0.0433122	0
	0.043341	1.94929e+06		0.043341	0
	0.0433699	1.95026e+06		0.0433699	0
	0.0433987	1.95123e+06		0.0433987	0
	0.0434275	1.9522e+06		0.0434275	0
	0.0434564	1.95317e+06		0.0434564	0
	0.0434852	1.95413e+06		0.0434852	0
	0.043514	1.9551e+06		0.043514	0
	0.0435429	1.95608e+06		0.0435429	0
	0.0435717	1.95705e+06		0.0435717	0
	0.0436005	1.95803e+06		0.0436005	0
	0.0436294	1.95902e+06		0.0436294	0
	0.0436582	1.96e+06		0.0436582	0
	0.043687	1.96098e+06		0.043687	0
	0.0437159	1.96196e+06		0.0437159	0
	0.0437447	1.96295e+06		0.0437447	0
	0.0437736	1.96393e+06		0.0437736	0
	0.0438024	1.96492e+06		0.0438024	0
	0.0438312	1.9659e+06		0.0438312	0
	0.0438601	1.96688e+06		0.0438601	0
	0.0438889	1.96786e+06		0.0438889	0
	0.0439177	1.96883e+06		0.0439177	0
	0.0439466	1.9698e+06		0.0439466	0
	0.0439754	1.97078e+06		0.0439754	0
	0.0440042	1.97175e+06		0.0440042	0
	0.0440331	1.97272e+06		0.0440331	0
	0.0440619	1.9737e+06		0.0440619	0
	0.0440907	1.97467e+06		0.0440907	0
	0.0441196	1.97565e+06		0.0441196	0
	0.0441484	1.97663e+06		0.0441484	0
	0.0441772	1.9776e+06		0.0441772	0
	0.0442061	1.97858e+06		0.0442061	0
	0.0442349	1.97957e+06		0.0442349	0
	0.0442638	1.98056e+06		0.0442638	0
	0.0442926	1.98154e+06		0.0442926	0
	0.0443214	1.98253e+06		0.0443214	0
	0.0443503	1.98351e+06		0.0443503	0
	0.0443791	1.9845e+06		0.0443791	0
	0.0444079	1.98548e+06		0.0444079	0
	0.0444368	1.98647e+06		0.0444368	0
	0.0444656	1.98745e+06		0.0444656	0
	0.0444944	1.98844e+06		0.0444944	0
	0.0445233	1.98943e+06		0.0445233	0
	0.0445521	1.99041e+06		0.0445521	0
	0.0445809	1.9914e+06		0.0445809	0
	0.0446098	1.99238e+06		0.0446098	0
	0.0446386	1.99336e+06		0.0446386	0
	0.0446674	1.99434e+06		0.0446674	0
	0.0446963	1.99533e+06		0.0446963	0
	0.0447251	1.99632e+06		0.0447251	0
	0.0447539	1.99731e+06		0.0447539	0
	0.0447828	1.9983e+06		0.0447828	0
	0.0448116	1.9993e+06		0.0448116	0
	0.0448405	2.00028e+06		0.0448405	0
	0.0448693	2.00127e+06		0.0448693	0
	0.0448981	2.00225e+06		0.0448981	0
	0.044927	2.00322e+06		0.044927	0
	0.0449558	2.0042e+06		0.0449558	0
	0.0449846	2.00517e+06		0.0449846	0
	0.0450135	2.00614e+06		0.0450135	0
	0.0450423	2.00711e+06		0.0450423	0
	0.0450711	2.00809e+06		0.0450711	0
	0.0451	2.00906e+06		0.0451	0
	0.0451288	2.01003e+06		0.0451288	0
	0.0451576	2.011e+06		0.0451576	0
	0.0451865	2.01197e+06		0.0451865	0
	0.0452153	2.01294e+06		0.0452153	0
	0.0452441	2.01391e+06		0.0452441	0
	0.045273	2.01487e+06		0.045273	0
	0.0453018	2.01584e+06		0.0453018	0
	0.0453307	2.01681e+06		0.0453307	0
	0.0453595	2.01778e+06		0.0453595	0
	0.0453883	2.01875e+06		0.0453883	0
	0.0454172	2.01973e+06		0.0454172	0
	0.045446	2.02071e+06		0.045446	0
	0.0454748	2.02169e+06		0.0454748	0
	0.0455037	2.02266e+06		0.0455037	0
	0.0455325	2.02364e+06		0.0455325	0
	0.0455613	2.02461e+06		0.0455613	0
	0.0455902	2.02559e+06		0.0455902	0
	0.045619	2.02656e+06		0.045619	0
	0.0456478	2.02752e+06		0.0456478	0
	0.0456767	2.02849e+06		0.0456767	0
	0.0457055	2.02945e+06		0.0457055	0
	0.0457343	2.03041e+06		0.0457343	0
	0.0457632	2.03137e+06		0.0457632	0
	0.045792	2.03234e+06		0.045792	0
	0.0458209	2.03331e+06		0.0458209	0
	0.0458497	2.03428e+06		0.0458497	0
	0.0458785	2.03526e+06		0.0458785	0
	0.0459074	2.03625e+06		0.0459074	0
	0.0459362	2.03724e+06		0.0459362	0
	0.045965	2.03824e+06		0.045965	0
	0.0459939	2.03924e+06		0.0459939	0
	0.0460227	2.04024e+06		0.0460227	0
	0.0460515	2.04124e+06		0.0460515	0
	0.0460804	2.04223e+06		0.0460804	0
	0.0461092	2.04322e+06		0.0461092	0
	0.046138	2.04422e+06		0.046138	0
	0.0461669	2.04521e+06		0.0461669	0
	0.0461957	2.04619e+06		0.0461957	0
	0.0462245	2.04718e+06		0.0462245	0
	0.0462534	2.04817e+06		0.0462534	0
	0.0462822	2.04917e+06		0.0462822	0
	0.0463111	2.05016e+06		0.0463111	0
	0.0463399	2.05116e+06		0.0463399	0
	0.0463687	2.05217e+06		0.0463687	0
	0.0463976	2.05318e+06		0.0463976	0
	0.0464264	2.05419e+06		0.0464264	0
	0.0464552	2.0552e+06		0.0464552	0
	0.0464841	2.05621e+06		0.0464841	0
	0.0465129	2.05723e+06		0.0465129	0
	0.0465417	2.05825e+06		0.0465417	0
	0.0465706	2.05927e+06		0.0465706	0
	0.0465994	2.06029e+06		0.0465994	0
	0.0466282	2.06132e+06		0.0466282	0
	0.0466571	2.06235e+06		0.0466571	0
	0.0466859	2.06338e+06		0.0466859	0
	0.0467147	2.06441e+06		0.0467147	0
	0.0467436	2.06544e+06		0.0467436	0
	0.0467724	2.06647e+06		0.0467724	0
	0.0468013	2.06749e+06		0.0468013	0
	0.0468301	2.06849e+06		0.0468301	0
	0.0468589	2.0695e+06		0.0468589	0
	0.0468878	2.0705e+06		0.0468878	0
	0.0469166	2.07151e+06		0.0469166	0
	0.0469454	2.07251e+06		0.0469454	0
	0.0469743	2.07351e+06		0.0469743	0
	0.0470031	2.07451e+06		0.0470031	0
	0.0470319	2.07551e+06		0.0470319	0
	0.0470608	2.07652e+06		0.0470608	0
	0.0470896	2.07752e+06		0.0470896	0
	0.0471184	2.07851e+06		0.0471184	0
	0.0471473	2.07951e+06		0.0471473	0
	0.0471761	2.08049e+06		0.0471761	0
	0.0472049	2.08148e+06		0.0472049	0
	0.0472338	2.08245e+06		0.0472338	0
	0.0472626	2.08343e+06		0.0472626	0
	0.0472914	2.08439e+06		0.0472914	0
	0.0473203	2.08536e+06		0.0473203	0
	0.0473491	2.08632e+06		0.0473491	0
	0.047378	2.08727e+06		0.047378	0
	0.0474068	2.08823e+06		0.0474068	0
	0.0474356	2.08919e+06		0.0474356	0
	0.0474645	2.09015e+06		0.0474645	0
	0.0474933	2.09111e+06		0.0474933	0
	0.0475221	2.09207e+06		0.0475221	0
	0.047551	2.09303e+06		0.047551	0
	0.0475798	2.094e+06		0.0475798	0
	0.0476086	2.09496e+06		0.0476086	0
	0.0476375	2.09593e+06		0.0476375	0
	0.0476663	2.09689e+06		0.0476663	0
	0.0476951	2.09786e+06		0.0476951	0
	0.047724	2.09882e+06		0.047724	0
	0.0477528	2.09979e+06		0.0477528	0
	0.0477816	2.10076e+06		0.0477816	0
	0.0478105	2.10172e+06		0.0478105	0
	0.0478393	2.10269e+06		0.0478393	0
	0.0478682	2.10365e+06		0.0478682	0
	0.047897	2.10461e+06		0.047897	0
	0.0479258	2.10557e+06		0.0479258	0
	0.0479547	2.10653e+06		0.0479547	0
	0.0479835	2.10749e+06		0.0479835	0
	0.0480123	2.10846e+06		0.0480123	0
	0.0480412	2.10942e+06		0.0480412	0
	0.04807	2.11039e+06		0.04807	0
	0.0480988	2.11136e+06		0.0480988	0
	0.0481277	2.11233e+06		0.0481277	0
	0.0481565	2.11331e+06		0.0481565	0
	0.0481853	2.1143e+06		0.0481853	0
	0.0482142	2.11528e+06		0.0482142	0
	0.048243	2.11627e+06		0.048243	0
	0.0482718	2.11726e+06		0.0482718	0
	0.0483007	2.11826e+06		0.0483007	0
	0.0483295	2.11927e+06		0.0483295	0
	0.0483584	2.12027e+06		0.0483584	0
	0.0483872	2.12128e+06		0.0483872	0
	0.048416	2.1223e+06		0.048416	0
	0.0484449	2.12331e+06		0.0484449	0
	0.0484737	2.12432e+06		0.0484737	0
	0.0485025	2.12534e+06		0.0485025	0
	0.0485314	2.12637e+06		0.0485314	0
	0.0485602	2.1274e+06		0.0485602	0
	0.048589	2.12843e+06		0.048589	0
	0.0486179	2.12946e+06		0.0486179	0
	0.0486467	2.13048e+06		0.0486467	0
	0.0486755	2.13151e+06		0.0486755	0
	0.0487044	2.13254e+06		0.0487044	0
	0.0487332	2.13358e+06		0.0487332	0
	0.048762	2.13461e+06		0.048762	0
	0.0487909	2.13565e+06		0.0487909	0
	0.0488197	2.13668e+06		0.0488197	0
	0.0488486	2.13771e+06		0.0488486	0
	0.0488774	2.13874e+06		0.0488774	0
	0.0489062	2.13976e+06		0.0489062	0
	0.0489351	2.14079e+06		0.0489351	0
	0.0489639	2.14181e+06		0.0489639	0
	0.0489927	2.14282e+06		0.0489927	0
	0.0490216	2.14383e+06		0.0490216	0
	0.0490504	2.14484e+06		0.0490504	0
	0.0490792	2.14583e+06		0.0490792	0
	0.0491081	2.14683e+06		0.0491081	0
	0.0491369	2.14781e+06		0.0491369	0
	0.0491657	2.14879e+06		0.0491657	0
	0.0491946	2.14977e+06		0.0491946	0
	0.0492234	2.15074e+06		0.0492234	0
	0.0492522	2.15171e+06		0.0492522	0
	0.0492811	2.15268e+06		0.0492811	0
	0.0493099	2.15364e+06		0.0493099	0
	0.0493387	2.15461e+06		0.0493387	0
	0.0493676	2.15558e+06		0.0493676	1
	0.0493964	2.15654e+06		0.0493964	1
	0.0494253	2.15751e+06		0.0494253	1
	0.0494541	2.15847e+06		0.0494541	1
	0.0494829	2.15942e+06		0.0494829	1
	0.0495118	2.16038e+06		0.0495118	1
	0.0495406	2.16133e+06		0.0495406	1
	0.0495694	2.16229e+06		0.0495694	1
	0.0495983	2.16329e+06		0.0495983	1
	0.0496271	2.16435e+06		0.0496271	1
	0.0496559	2.16553e+06		0.0496559	1
	0.0496848	2.167e+06		0.0496848	1
	0.0497136	2.16857e+06		0.0497136	1
	0.0497424	2.17019e+06		0.0497424	1
	0.0497713	2.17182e+06		0.0497713	1
	0.0498001	2.1734e+06		0.0498001	1
	0.0498289	2.17495e+06		0.0498289	1
	0.0498578	2.17649e+06		0.0498578	1
	0.0498866	2.17802e+06		0.0498866	1
	0.0499155	2.17949e+06		0.0499155	1
	0.0499443	2.18088e+06		0.0499443	1
	0.0499731	2.18228e+06		0.0499731	1
	0.050002	2.18364e+06		0.050002	1
	0.0500308	2.18497e+06		0.0500308	1
	0.0500596	2.18631e+06		0.0500596	1
	0.0500885	2.18767e+06		0.0500885	1
	0.0501173	2.1891e+06		0.0501173	1
	0.0501461	2.19058e+06		0.0501461	1
	0.050175	2.19208e+06		0.050175	1
	0.0502038	2.19355e+06		0.0502038	1
	0.0502326	2.19489e+06		0.0502326	1
	0.0502615	2.19605e+06		0.0502615	1
	0.0502903	2.19707e+06		0.0502903	1
	0.0503191	2.19796e+06		0.0503191	1
	0.050348	2.19875e+06		0.050348	1
	0.0503768	2.19949e+06		0.0503768	1
	0.0504057	2.20018e+06		0.0504057	1
	0.0504345	2.20084e+06		0.0504345	1
	0.0504633	2.20147e+06		0.0504633	1
	0.0504922	2.20205e+06		0.0504922	1
	0.050521	2.20262e+06		0.050521	1
	0.0505498	2.20319e+06		0.0505498	1
	0.0505787	2.20378e+06		0.0505787	1
	0.0506075	2.20437e+06		0.0506075	1
	0.0506363	2.20494e+06		0.0506363	1
	0.0506652	2.2055e+06		0.0506652	1
	0.050694	2.20607e+06		0.050694	1
	0.0507228	2.20667e+06		0.0507228	1
	0.0507517	2.20727e+06		0.0507517	1
	0.0507805	2.20785e+06		0.0507805	1
	0.0508093	2.20843e+06		0.0508093	1
	0.0508382	2.20899e+06		0.0508382	1
	0.050867	2.20955e+06		0.050867	1
	0.0508959	2.2101e+06		0.0508959	1
	0.0509247	2.21064e+06		0.0509247	1
	0.0509535	2.2112e+06		0.0509535	1
	0.0509824	2.21175e+06		0.0509824	1
	0.0510112	2.21234e+06		0.0510112	1
	0.05104	2.21294e+06		0.05104	1
	0.0510689	2.21355e+06		0.0510689	1
	0.0510977	2.21415e+06		0.0510977	1
	0.0511265	2.21476e+06		0.0511265	1
	0.0511554	2.21538e+06		0.0511554	1
	0.0511842	2.216e+06		0.0511842	1
	0.051213	2.21664e+06		0.051213	1
	0.0512419	2.21728e+06		0.0512419	1
	0.0512707	2.21792e+06		0.0512707	1
	0.0512995	2.21855e+06		0.0512995	1
	0.0513284	2.21919e+06		0.0513284	1
	0.0513572	2.21985e+06		0.0513572	1
	0.0513861	2.2205e+06		0.0513861	1
	0.0514149	2.22118e+06		0.0514149	1
	0.0514437	2.22188e+06		0.0514437	1
	0.0514726	2.2226e+06		0.0514726	1
	0.0515014	2.22335e+06		0.0515014	1
	0.0515302	2.22415e+06		0.0515302	1
	0.0515591	2.22501e+06		0.0515591	1
	0.0515879	2.22592e+06		0.0515879	1
	0.0516167	2.22689e+06		0.0516167	1
	0.0516456	2.22794e+06		0.0516456	1
	0.0516744	2.22906e+06		0.0516744	1
	0.0517032	2.23021e+06		0.0517032	1
	0.0517321	2.23138e+06		0.0517321	1
	0.0517609	2.23255e+06		0.0517609	1
	0.0517897	2.23373e+06		0.0517897	1
	0.0518186	2.23492e+06		0.0518186	1
	0.0518474	2.23612e+06		0.0518474	1
	0.0518763	2.23732e+06		0.0518763	1
	0.0519051	2.23855e+06		0.0519051	1
	0.0519339	2.23978e+06		0.0519339	1
	0.0519628	2.24103e+06		0.0519628	1
	0.0519916	2.24229e+06		0.0519916	1
	0.0520204	2.24357e+06		0.0520204	1
	0.0520493	2.24487e+06		0.0520493	1
	0.0520781	2.24619e+06		0.0520781	1
	0.0521069	2.2475e+06		0.0521069	1
	0.0521358	2.24883e+06		0.0521358	1
	0.0521646	2.25018e+06		0.0521646	1
	0.0521934	2.25155e+06		0.0521934	1
	0.0522223	2.25294e+06		0.0522223	1
	0.0522511	2.25433e+06		0.0522511	1
	0.05228	2.25571e+06		0.05228	1
	0.0523088	2.2571e+06		0.0523088	1
	0.0523376	2.2585e+06		0.0523376	1
	0.0523665	2.25991e+06		0.0523665	1
	0.0523953	2.26132e+06		0.0523953	1
	0.0524241	2.26273e+06		0.0524241	1
	0.052453	2.26414e+06		0.052453	1
	0.0524818	2.26553e+06		0.0524818	1
	0.0525106	2.26692e+06		0.0525106	1
	0.0525395	2.26829e+06		0.0525395	1
	0.0525683	2.26963e+06		0.0525683	1
	0.0525971	2.27096e+06		0.0525971	1
	0.052626	2.27227e+06		0.052626	1
	0.0526548	2.27354e+06		0.0526548	1
	0.0526837	2.27478e+06		0.0526837	1
	0.0527125	2.276e+06		0.0527125	1
	0.0527413	2.27719e+06		0.0527413	1
	0.0527702	2.27834e+06		0.0527702	1
	0.052799	2.27946e+06		0.052799	1
	0.0528278	2.28054e+06		0.0528278	1
	0.0528567	2.28159e+06		0.0528567	1
	0.0528855	2.28262e+06		0.0528855	1
	0.0529143	2.28363e+06		0.0529143	1
	0.0529432	2.28462e+06		0.0529432	1
	0.052972	2.28559e+06		0.052972	1
	0.0530008	2.28655e+06		0.0530008	1
	0.0530297	2.28751e+06		0.0530297	1
	0.0530585	2.28847e+06		0.0530585	1
	0.0530873	2.28942e+06		0.0530873	1
	0.0531162	2.29037e+06		0.0531162	1
	0.053145	2.29131e+06		0.053145	1
	0.0531739	2.29225e+06		0.0531739	1
	0.0532027	2.29318e+06		0.0532027	1
	0.0532315	2.2941e+06		0.0532315	1
	0.0532604	2.295e+06		0.0532604	1
	0.0532892	2.29588e+06		0.0532892	1
	0.053318	2.29676e+06		0.053318	1
	0.0533469	2.29762e+06		0.0533469	1
	0.0533757	2.29847e+06		0.0533757	1
	0.0534045	2.29929e+06		0.0534045	1
	0.0534334	2.30007e+06		0.0534334	1
	0.0534622	2.30079e+06		0.0534622	1
	0.053491	2.30146e+06		0.053491	1
	0.0535199	2.30209e+06		0.0535199	1
	0.0535487	2.3027e+06		0.0535487	1
	0.0535775	2.30329e+06		0.0535775	1
	0.0536064	2.30385e+06		0.0536064	1
	0.0536352	2.30441e+06		0.0536352	1
	0.0536641	2.30495e+06		0.0536641	1
	0.0536929	2.30549e+06		0.0536929	1
	0.0537217	2.30603e+06		0.0537217	1
	0.0537506	2.30656e+06		0.0537506	1
	0.0537794	2.30708e+06		0.0537794	1
	0.0538082	2.30761e+06		0.0538082	1
	0.0538371	2.30814e+06		0.0538371	1
	0.0538659	2.30867e+06		0.0538659	1
	0.0538947	2.30921e+06		0.0538947	1
	0.0539236	2.30974e+06		0.0539236	1
	0.0539524	2.31025e+06		0.0539524	1
	0.0539812	2.31076e+06		0.0539812	1
	0.0540101	2.31127e+06		0.0540101	1
	0.0540389	2.31177e+06		0.0540389	1
	0.0540678	2.31228e+06		0.0540678	1
	0.0540966	2.31279e+06		0.0540966	1
	0.0541254	2.31331e+06		0.0541254	1
	0.0541543	2.31385e+06		0.0541543	1
	0.0541831	2.31439e+06		0.0541831	1
	0.0542119	2.31494e+06		0.0542119	1
	0.0542408	2.31549e+06		0.0542408	1
	0.0542696	2.31604e+06		0.0542696	1
	0.0542984	2.31659e+06		0.0542984	1
	0.0543273	2.31714e+06		0.0543273	1
	0.0543561	2.31768e+06		0.0543561	1
	0.0543849	2.31824e+06		0.0543849	1
	0.0544138	2.3188e+06		0.0544138	1
	0.0544426	2.31939e+06		0.0544426	1
	0.0544714	2.32001e+06		0.0544714	1
	0.0545003	2.32069e+06		0.0545003	1
	0.0545291	2.32146e+06		0.0545291	1
	0.054558	2.32234e+06		0.054558	1
	0.0545868	2.32331e+06		0.0545868	1
	0.0546156	2.32433e+06		0.0546156	1
	0.0546445	2.32539e+06		0.0546445	1
	0.0546733	2.32651e+06		0.0546733	1
	0.0547021	2.32769e+06		0.0547021	1
	0.054731	2.32894e+06		0.054731	1
	0.0547598	2.33024e+06		0.0547598	1
	0.0547886	2.33158e+06		0.0547886	1
	0.0548175	2.33294e+06		0.0548175	1
	0.0548463	2.33431e+06		0.0548463	1
	0.0548751	2.3357e+06		0.0548751	1
	0.054904	2.33708e+06		0.054904	1
	0.0549328	2.33845e+06		0.0549328	1
	0.0549616	2.33978e+06		0.0549616	1
	0.0549905	2.34106e+06		0.0549905	1
	0.0550193	2.3423e+06		0.0550193	1
	0.0550482	2.34352e+06		0.0550482	1
	0.055077	2.34471e+06		0.055077	1
	0.0551058	2.34587e+06		0.0551058	1
	0.0551347	2.34703e+06		0.0551347	1
	0.0551635	2.34819e+06		0.0551635	1
	0.0551923	2.34936e+06		0.0551923	1
	0.0552212	2.35053e+06		0.0552212	1
	0.05525	2.3517e+06		0.05525	1
	0.0552788	2.35287e+06		0.0552788	1
	0.0553077	2.35402e+06		0.0553077	1
	0.0553365	2.35515e+06		0.0553365	1
	0.0553653	2.35627e+06		0.0553653	1
	0.0553942	2.35738e+06		0.0553942	1
	0.055423	2.35845e+06		0.055423	1
	0.0554518	2.3595e+06		0.0554518	1
	0.0554807	2.36048e+06		0.0554807	1
	0.0555095	2.36136e+06		0.0555095	1
	0.0555384	2.36214e+06		0.0555384	1
	0.0555672	2.36285e+06		0.0555672	1
	0.055596	2.3635e+06		0.055596	1
	0.0556249	2.36411e+06		0.0556249	1
	0.0556537	2.36474e+06		0.0556537	1
	0.0556825	2.36548e+06		0.0556825	1
	0.0557114	2.36628e+06		0.0557114	1
	0.0557402	2.36714e+06		0.0557402	1
	0.055769	2.36804e+06		0.055769	1
	0.0557979	2.36899e+06		0.0557979	1
	0.0558267	2.36997e+06		0.0558267	1
	0.0558555	2.37098e+06		0.0558555	1
	0.0558844	2.37202e+06		0.0558844	1
	0.0559132	2.37306e+06		0.0559132	1
	0.055942	2.3741e+06		0.055942	1
	0.0559709	2.37514e+06		0.0559709	1
	0.0559997	2.37616e+06		0.0559997	1
	0.0560286	2.37717e+06		0.0560286	1
	0.0560574	2.37818e+06		0.0560574	1
	0.0560862	2.37918e+06		0.0560862	1
	0.0561151	2.38019e+06		0.0561151	1
	0.0561439	2.3812e+06		0.0561439	1
	0.0561727	2.38221e+06		0.0561727	1
	0.0562016	2.38322e+06		0.0562016	1
	0.0562304	2.38424e+06		0.0562304	1
	0.0562592	2.38527e+06		0.0562592	1
	0.0562881	2.38631e+06		0.0562881	1
	0.0563169	2.38736e+06		0.0563169	1
	0.0563457	2.38841e+06		0.0563457	1
	0.0563746	2.38946e+06		0.0563746	1
	0.0564034	2.3905e+06		0.0564034	1
	0.0564323	2.39155e+06		0.0564323	1
	0.0564611	2.39259e+06		0.0564611	1
	0.0564899	2.39363e+06		0.0564899	1
	0.0565188	2.39467e+06		0.0565188	1
	0.0565476	2.39572e+06		0.0565476	1
	0.0565764	2.39676e+06		0.0565764	1
	0.0566053	2.39781e+06		0.0566053	1
	0.0566341	2.39886e+06		0.0566341	1
	0.0566629	2.39994e+06		0.0566629	1
	0.0566918	2.40103e+06		0.0566918	1
	0.0567206	2.40215e+06		0.0567206	1
	0.0567494	2.40328e+06		0.0567494	1
	0.0567783	2.40443e+06		0.0567783	1
	0.0568071	2.40558e+06		0.0568071	1
	0.0568359	2.40674e+06		0.0568359	1
	0.0568648	2.40792e+06		0.0568648	1
	0.0568936	2.40912e+06		0.0568936	1
	0.0569225	2.41034e+06		0.0569225	1
	0.0569513	2.41157e+06		0.0569513	1
	0.0569801	2.4128e+06		0.0569801	1
	0.057009	2.41403e+06		0.057009	1
	0.0570378	2.41525e+06		0.0570378	1
	0.0570666	2.41647e+06		0.0570666	1
	0.0570955	2.41769e+06		0.0570955	1
	0.0571243	2.4189e+06		0.0571243	1
	0.0571531	2.4201e+06		0.0571531	1
	0.057182	2.42131e+06		0.057182	1
	0.0572108	2.42249e+06		0.0572108	1
	0.0572396	2.42366e+06		0.0572396	1
	0.0572685	2.42478e+06		0.0572685	1
	0.0572973	2.42586e+06		0.0572973	1
	0.0573261	2.42692e+06		0.0573261	1
	0.057355	2.42797e+06		0.057355	1
	0.0573838	2.42902e+06		0.0573838	1
	0.0574127	2.43005e+06		0.0574127	1
	0.0574415	2.43105e+06		0.0574415	1
	0.0574703	2.43204e+06		0.0574703	1
	0.0574992	2.43302e+06		0.0574992	1
	0.057528	2.43398e+06		0.057528	1
	0.0575568	2.43493e+06		0.0575568	1
	0.0575857	2.43585e+06		0.0575857	1
	0.0576145	2.43676e+06		0.0576145	1
	0.0576433	2.43768e+06		0.0576433	1
[truncated: 15,331 more rows]

## Sheet: A-45-0
A-45-0	X-Axis	Shear stress		X-Axis	Number of cracks
	1.44e-05	-8260		1.44168e-05	0
	4.33e-05	5540		4.32607e-05	0
	7.21e-05	17600		7.21045e-05	0
	0.000101	28300		0.000100948	0
	0.00013	37800		0.000129792	0
	0.000159	46400		0.000158636	0
	0.000187	54200		0.00018748	0
	0.000216	61200		0.000216324	0
	0.000245	67500		0.000245168	0
	0.000274	73300		0.000274012	0
	0.000303	78400		0.000302855	0
	0.000332	83100		0.000331699	0
	0.000361	87500		0.000360543	0
	0.000389	91500		0.000389387	0
	0.000418	95100		0.000418231	0
	0.000447	98400		0.000447074	0
	0.000476	101000		0.000475918	0
	0.000505	104000		0.000504761	0
	0.000534	106000		0.000533605	0
	0.000562	108000		0.000562448	0
	0.000591	110000		0.000591291	0
	0.00062	112000		0.000620134	0
	0.000649	114000		0.000648977	0
	0.000678	116000		0.00067782	0
	0.000707	118000		0.000706663	0
	0.000736	119000		0.000735506	0
	0.000764	121000		0.000764349	0
	0.000793	122000		0.000793192	0
	0.000822	124000		0.000822035	0
	0.000851	125000		0.000850878	0
	0.00088	127000		0.00087972	0
	0.000909	128000		0.000908563	0
	0.000937	130000		0.000937406	0
	0.000966	131000		0.000966249	0
	0.000995	133000		0.000995092	0
	0.00102	134000		0.00102393	0
	0.00105	136000		0.00105278	0
	0.00108	137000		0.00108162	0
	0.00111	138000		0.00111046	0
	0.00114	140000		0.00113931	0
	0.00117	141000		0.00116815	0
	0.0012	142000		0.00119699	0
	0.00123	144000		0.00122583	0
	0.00125	145000		0.00125468	0
	0.00128	147000		0.00128352	0
	0.00131	148000		0.00131236	0
	0.00134	150000		0.00134121	0
	0.00137	151000		0.00137005	0
	0.0014	153000		0.00139889	0
	0.00143	154000		0.00142773	0
	0.00146	156000		0.00145658	0
	0.00149	157000		0.00148542	0
	0.00151	159000		0.00151426	0
	0.00154	161000		0.00154311	0
	0.00157	162000		0.00157195	0
	0.0016	163000		0.00160079	0
	0.00163	165000		0.00162963	0
	0.00166	166000		0.00165848	0
	0.00169	168000		0.00168732	0
	0.00172	169000		0.00171616	0
	0.00175	170000		0.00174501	0
	0.00177	171000		0.00177385	0
	0.0018	173000		0.00180269	0
	0.00183	174000		0.00183153	0
	0.00186	175000		0.00186038	0
	0.00189	177000		0.00188922	0
	0.00192	178000		0.00191806	0
	0.00195	179000		0.00194691	0
	0.00198	181000		0.00197575	0
	0.002	182000		0.00200459	0
	0.00203	183000		0.00203344	0
	0.00206	185000		0.00206228	0
	0.00209	186000		0.00209112	0
	0.00212	187000		0.00211997	0
	0.00215	189000		0.00214881	0
	0.00218	190000		0.00217765	0
	0.00221	191000		0.0022065	0
	0.00224	192000		0.00223534	0
	0.00226	193000		0.00226418	0
	0.00229	194000		0.00229303	0
	0.00232	195000		0.00232187	0
	0.00235	195000		0.00235071	0
	0.00238	194000		0.00237956	0
	0.00241	193000		0.0024084	0
	0.00244	191000		0.00243724	0
	0.00247	188000		0.00246609	0
	0.00249	186000		0.00249493	0
	0.00252	185000		0.00252377	0
	0.00255	186000		0.00255261	0
	0.00258	187000		0.00258146	0
	0.00261	189000		0.0026103	0
	0.00264	192000		0.00263914	0
	0.00267	196000		0.00266799	0
	0.0027	200000		0.00269683	0
	0.00273	204000		0.00272567	0
	0.00275	209000		0.00275452	0
	0.00278	214000		0.00278336	0
	0.00281	218000		0.0028122	0
	0.00284	223000		0.00284105	0
	0.00287	228000		0.00286989	0
	0.0029	232000		0.00289873	0
	0.00293	237000		0.00292758	0
	0.00296	241000		0.00295642	0
	0.00299	245000		0.00298526	0
	0.00301	249000		0.00301411	0
	0.00304	253000		0.00304295	0
	0.00307	256000		0.00307179	0
	0.0031	260000		0.00310064	0
	0.00313	263000		0.00312948	0
	0.00316	266000		0.00315832	0
	0.00319	269000		0.00318717	0
	0.00322	272000		0.00321601	0
	0.00324	275000		0.00324485	0
	0.00327	277000		0.00327369	0
	0.0033	280000		0.00330254	0
	0.00333	283000		0.00333138	0
	0.00336	286000		0.00336022	0
	0.00339	288000		0.00338907	0
	0.00342	290000		0.00341791	0
	0.00345	293000		0.00344675	0
	0.00348	295000		0.0034756	0
	0.0035	297000		0.00350444	0
	0.00353	299000		0.00353328	0
	0.00356	301000		0.00356212	0
	0.00359	304000		0.00359097	0
	0.00362	306000		0.00361981	0
	0.00365	309000		0.00364865	0
	0.00368	312000		0.0036775	0
	0.00371	315000		0.00370634	0
	0.00374	318000		0.00373518	0
	0.00376	321000		0.00376402	0
	0.00379	324000		0.00379287	0
	0.00382	326000		0.00382171	0
	0.00385	329000		0.00385055	0
	0.00388	331000		0.0038794	0
	0.00391	333000		0.00390824	0
	0.00394	336000		0.00393708	0
	0.00397	338000		0.00396592	0
	0.00399	340000		0.00399477	0
	0.00402	342000		0.00402361	0
	0.00405	344000		0.00405245	0
	0.00408	346000		0.00408129	0
	0.00411	348000		0.00411014	0
	0.00414	350000		0.00413898	0
	0.00417	352000		0.00416782	0
	0.0042	354000		0.00419667	0
	0.00423	356000		0.00422551	0
	0.00425	357000		0.00425435	0
	0.00428	359000		0.00428319	0
	0.00431	361000		0.00431204	0
	0.00434	362000		0.00434088	0
	0.00437	364000		0.00436972	0
	0.0044	365000		0.00439856	0
	0.00443	367000		0.00442741	0
	0.00446	368000		0.00445625	0
	0.00449	370000		0.00448509	0
	0.00451	371000		0.00451393	0
	0.00454	372000		0.00454278	0
	0.00457	374000		0.00457162	0
	0.0046	375000		0.00460046	0
	0.00463	376000		0.0046293	0
	0.00466	378000		0.00465815	0
	0.00469	379000		0.00468699	0
	0.00472	380000		0.00471583	0
	0.00474	382000		0.00474467	0
	0.00477	383000		0.00477352	0
	0.0048	384000		0.00480236	0
	0.00483	385000		0.0048312	0
	0.00486	386000		0.00486004	0
	0.00489	388000		0.00488889	0
	0.00492	389000		0.00491773	0
	0.00495	390000		0.00494657	0
	0.00498	391000		0.00497541	0
	0.005	392000		0.00500425	0
	0.00503	394000		0.0050331	0
	0.00506	395000		0.00506194	0
	0.00509	396000		0.00509078	0
	0.00512	397000		0.00511962	0
	0.00515	399000		0.00514847	0
	0.00518	400000		0.00517731	0
	0.00521	401000		0.00520615	0
	0.00523	403000		0.00523499	0
	0.00526	404000		0.00526384	0
	0.00529	406000		0.00529268	0
	0.00532	407000		0.00532152	0
	0.00535	409000		0.00535036	0
	0.00538	410000		0.0053792	0
	0.00541	412000		0.00540805	0
	0.00544	414000		0.00543689	0
	0.00547	416000		0.00546573	0
	0.00549	417000		0.00549457	0
	0.00552	419000		0.00552342	0
	0.00555	421000		0.00555226	0
	0.00558	422000		0.0055811	0
	0.00561	424000		0.00560994	0
	0.00564	426000		0.00563878	0
	0.00567	428000		0.00566763	0
	0.0057	429000		0.00569647	0
	0.00573	431000		0.00572531	0
	0.00575	433000		0.00575415	0
	0.00578	435000		0.005783	0
	0.00581	436000		0.00581184	0
	0.00584	438000		0.00584068	0
	0.00587	440000		0.00586952	0
	0.0059	441000		0.00589836	0
	0.00593	443000		0.00592721	0
	0.00596	445000		0.00595605	0
	0.00598	446000		0.00598489	0
	0.00601	448000		0.00601373	0
	0.00604	450000		0.00604258	0
	0.00607	451000		0.00607142	0
	0.0061	453000		0.00610026	0
	0.00613	454000		0.0061291	0
	0.00616	456000		0.00615794	0
	0.00619	458000		0.00618679	0
	0.00622	459000		0.00621563	0
	0.00624	461000		0.00624447	0
	0.00627	462000		0.00627331	0
	0.0063	464000		0.00630215	0
	0.00633	465000		0.006331	0
	0.00636	467000		0.00635984	0
	0.00639	469000		0.00638868	0
	0.00642	471000		0.00641752	0
	0.00645	473000		0.00644636	0
	0.00648	475000		0.00647521	0
	0.0065	477000		0.00650405	0
	0.00653	480000		0.00653289	0
	0.00656	482000		0.00656173	0
	0.00659	485000		0.00659058	0
	0.00662	487000		0.00661942	0
	0.00665	489000		0.00664826	0
	0.00668	492000		0.0066771	0
	0.00671	494000		0.00670594	0
	0.00673	496000		0.00673479	0
	0.00676	499000		0.00676363	0
	0.00679	501000		0.00679247	0
	0.00682	503000		0.00682131	0
	0.00685	505000		0.00685015	0
	0.00688	507000		0.006879	0
	0.00691	509000		0.00690784	0
	0.00694	511000		0.00693668	0
	0.00697	512000		0.00696552	0
	0.00699	514000		0.00699436	0
	0.00702	516000		0.00702321	0
	0.00705	518000		0.00705205	0
	0.00708	519000		0.00708089	0
	0.00711	521000		0.00710973	0
	0.00714	523000		0.00713857	0
	0.00717	524000		0.00716742	0
	0.0072	526000		0.00719626	0
	0.00723	528000		0.0072251	0
	0.00725	529000		0.00725394	0
	0.00728	530000		0.00728278	0
	0.00731	532000		0.00731162	0
	0.00734	533000		0.00734047	0
	0.00737	535000		0.00736931	0
	0.0074	536000		0.00739815	0
	0.00743	538000		0.00742699	0
	0.00746	539000		0.00745583	0
	0.00748	541000		0.00748468	0
	0.00751	542000		0.00751352	0
	0.00754	544000		0.00754236	0
	0.00757	545000		0.0075712	0
	0.0076	547000		0.00760004	0
	0.00763	548000		0.00762888	0
	0.00766	550000		0.00765773	0
	0.00769	551000		0.00768657	0
	0.00772	553000		0.00771541	0
	0.00774	554000		0.00774425	0
	0.00777	556000		0.00777309	0
	0.0078	557000		0.00780193	0
	0.00783	559000		0.00783078	0
	0.00786	560000		0.00785962	0
	0.00789	561000		0.00788846	0
	0.00792	563000		0.0079173	0
	0.00795	564000		0.00794614	0
	0.00797	566000		0.00797498	0
	0.008	567000		0.00800382	0
	0.00803	568000		0.00803267	0
	0.00806	570000		0.00806151	0
	0.00809	571000		0.00809035	0
	0.00812	572000		0.00811919	0
	0.00815	574000		0.00814803	0
	0.00818	575000		0.00817687	0
	0.00821	577000		0.00820572	0
	0.00823	578000		0.00823456	0
	0.00826	579000		0.0082634	0
	0.00829	581000		0.00829224	0
	0.00832	582000		0.00832108	0
	0.00835	583000		0.00834992	0
	0.00838	585000		0.00837876	0
	0.00841	586000		0.0084076	0
	0.00844	587000		0.00843645	0
	0.00847	589000		0.00846529	0
	0.00849	590000		0.00849413	0
	0.00852	591000		0.00852297	0
	0.00855	593000		0.00855181	0
	0.00858	594000		0.00858065	0
	0.00861	595000		0.00860949	0
	0.00864	597000		0.00863833	0
	0.00867	598000		0.00866718	0
	0.0087	599000		0.00869602	0
	0.00872	601000		0.00872486	0
	0.00875	602000		0.0087537	0
	0.00878	604000		0.00878254	0
	0.00881	605000		0.00881138	0
	0.00884	607000		0.00884022	0
	0.00887	608000		0.00886906	0
	0.0089	610000		0.0088979	0
	0.00893	611000		0.00892675	0
	0.00896	613000		0.00895559	0
	0.00898	614000		0.00898443	0
	0.00901	616000		0.00901327	0
	0.00904	617000		0.00904211	0
	0.00907	619000		0.00907095	0
	0.0091	620000		0.00909979	0
	0.00913	622000		0.00912863	0
	0.00916	623000		0.00915747	0
	0.00919	625000		0.00918632	0
	0.00922	626000		0.00921516	0
	0.00924	628000		0.009244	0
	0.00927	629000		0.00927284	0
	0.0093	631000		0.00930168	0
	0.00933	632000		0.00933052	0
	0.00936	633000		0.00935936	0
	0.00939	635000		0.0093882	0
	0.00942	636000		0.00941704	0
	0.00945	638000		0.00944588	0
	0.00947	639000		0.00947472	0
	0.0095	640000		0.00950357	0
	0.00953	642000		0.00953241	0
	0.00956	643000		0.00956125	0
	0.00959	644000		0.00959009	0
	0.00962	646000		0.00961893	0
	0.00965	647000		0.00964777	0
	0.00968	648000		0.00967661	0
	0.00971	649000		0.00970545	0
	0.00973	651000		0.00973429	0
	0.00976	652000		0.00976313	0
	0.00979	653000		0.00979198	0
	0.00982	654000		0.00982082	0
	0.00985	656000		0.00984966	0
	0.00988	657000		0.0098785	0
	0.00991	658000		0.00990734	0
	0.00994	659000		0.00993618	0
	0.00997	661000		0.00996502	0
	0.00999	662000		0.00999386	0
	0.01	664000		0.0100227	0
	0.0101	665000		0.0100515	0
	0.0101	667000		0.0100804	0
	0.0101	669000		0.0101092	0
	0.0101	670000		0.0101381	0
	0.0102	672000		0.0101669	0
	0.0102	674000		0.0101957	0
	0.0102	675000		0.0102246	0
	0.0103	677000		0.0102534	0
	0.0103	679000		0.0102823	0
	0.0103	681000		0.0103111	0
	0.0103	683000		0.01034	0
	0.0104	685000		0.0103688	0
	0.0104	687000		0.0103976	0
	0.0104	689000		0.0104265	0
	0.0105	691000		0.0104553	0
	0.0105	693000		0.0104842	0
	0.0105	694000		0.010513	0
	0.0105	696000		0.0105418	0
	0.0106	698000		0.0105707	0
	0.0106	700000		0.0105995	0
	0.0106	702000		0.0106284	0
	0.0107	703000		0.0106572	0
	0.0107	705000		0.010686	0
	0.0107	706000		0.0107149	0
	0.0107	708000		0.0107437	0
	0.0108	709000		0.0107726	0
	0.0108	710000		0.0108014	0
	0.0108	711000		0.0108302	0
	0.0109	713000		0.0108591	0
	0.0109	714000		0.0108879	0
	0.0109	715000		0.0109168	0
	0.0109	717000		0.0109456	0
	0.011	718000		0.0109744	0
	0.011	719000		0.0110033	0
	0.011	720000		0.0110321	0
	0.0111	722000		0.011061	0
	0.0111	723000		0.0110898	0
	0.0111	724000		0.0111187	0
	0.0111	726000		0.0111475	0
	0.0112	727000		0.0111763	0
	0.0112	728000		0.0112052	0
	0.0112	730000		0.011234	0
	0.0113	731000		0.0112629	0
	0.0113	732000		0.0112917	0
	0.0113	734000		0.0113205	0
	0.0113	735000		0.0113494	0
	0.0114	736000		0.0113782	0
	0.0114	737000		0.0114071	0
	0.0114	738000		0.0114359	0
	0.0115	740000		0.0114647	0
	0.0115	741000		0.0114936	0
	0.0115	742000		0.0115224	0
	0.0116	743000		0.0115513	0
	0.0116	744000		0.0115801	0
	0.0116	746000		0.0116089	0
	0.0116	747000		0.0116378	0
	0.0117	748000		0.0116666	0
	0.0117	749000		0.0116955	0
	0.0117	750000		0.0117243	0
	0.0118	751000		0.0117531	0
	0.0118	752000		0.011782	0
	0.0118	754000		0.0118108	0
	0.0118	755000		0.0118397	0
	0.0119	756000		0.0118685	0
	0.0119	757000		0.0118973	0
	0.0119	758000		0.0119262	0
	0.012	759000		0.011955	0
	0.012	761000		0.0119839	0
	0.012	762000		0.0120127	0
	0.012	763000		0.0120415	0
	0.0121	764000		0.0120704	0
	0.0121	765000		0.0120992	0
	0.0121	767000		0.0121281	0
	0.0122	768000		0.0121569	0
	0.0122	769000		0.0121857	0
	0.0122	770000		0.0122146	0
	0.0122	772000		0.0122434	0
	0.0123	773000		0.0122723	0
	0.0123	774000		0.0123011	0
	0.0123	775000		0.0123299	0
	0.0124	777000		0.0123588	0
	0.0124	778000		0.0123876	0
	0.0124	779000		0.0124165	0
	0.0124	781000		0.0124453	0
	0.0125	782000		0.0124741	0
	0.0125	783000		0.012503	0
	0.0125	784000		0.0125318	0
	0.0126	786000		0.0125607	0
	0.0126	787000		0.0125895	0
	0.0126	789000		0.0126183	0
	0.0126	790000		0.0126472	0
	0.0127	791000		0.012676	0
	0.0127	793000		0.0127049	0
	0.0127	794000		0.0127337	0
	0.0128	796000		0.0127625	0
	0.0128	797000		0.0127914	0
	0.0128	798000		0.0128202	0
	0.0128	800000		0.0128491	0
	0.0129	801000		0.0128779	0
	0.0129	803000		0.0129067	0
	0.0129	804000		0.0129356	0
	0.013	806000		0.0129644	0
	0.013	807000		0.0129933	0
	0.013	809000		0.0130221	0
	0.0131	810000		0.0130509	0
	0.0131	812000		0.0130798	0
	0.0131	813000		0.0131086	0
	0.0131	815000		0.0131375	0
	0.0132	816000		0.0131663	0
	0.0132	818000		0.0131951	0
	0.0132	819000		0.013224	0
	0.0133	821000		0.0132528	0
	0.0133	822000		0.0132817	0
	0.0133	823000		0.0133105	0
	0.0133	825000		0.0133393	0
	0.0134	826000		0.0133682	0
	0.0134	828000		0.013397	0
	0.0134	829000		0.0134259	0
	0.0135	831000		0.0134547	0
	0.0135	832000		0.0134835	0
	0.0135	834000		0.0135124	0
	0.0135	835000		0.0135412	0
	0.0136	836000		0.0135701	0
	0.0136	838000		0.0135989	0
	0.0136	839000		0.0136277	0
	0.0137	841000		0.0136566	0
	0.0137	842000		0.0136854	0
	0.0137	844000		0.0137143	0
	0.0137	845000		0.0137431	0
	0.0138	846000		0.0137719	0
	0.0138	848000		0.0138008	0
	0.0138	849000		0.0138296	0
	0.0139	850000		0.0138584	0
	0.0139	852000		0.0138873	0
	0.0139	853000		0.0139161	0
	0.0139	854000		0.013945	0
	0.014	856000		0.0139738	0
	0.014	857000		0.0140026	0
	0.014	858000		0.0140315	0
	0.0141	860000		0.0140603	0
	0.0141	861000		0.0140892	0
	0.0141	863000		0.014118	0
	0.0141	864000		0.0141468	0
	0.0142	865000		0.0141757	0
	0.0142	867000		0.0142045	0
	0.0142	868000		0.0142334	0
	0.0143	870000		0.0142622	0
	0.0143	871000		0.014291	0
	0.0143	872000		0.0143199	0
	0.0143	874000		0.0143487	0
	0.0144	875000		0.0143776	0
	0.0144	877000		0.0144064	0
	0.0144	878000		0.0144352	0
	0.0145	880000		0.0144641	0
	0.0145	881000		0.0144929	0
	0.0145	882000		0.0145218	0
	0.0146	883000		0.0145506	0
	0.0146	885000		0.0145794	0
	0.0146	886000		0.0146083	0
	0.0146	887000		0.0146371	0
	0.0147	888000		0.014666	0
	0.0147	889000		0.0146948	0
	0.0147	890000		0.0147236	0
	0.0148	890000		0.0147525	0
	0.0148	891000		0.0147813	0
	0.0148	892000		0.0148102	0
	0.0148	893000		0.014839	0
	0.0149	894000		0.0148678	0
	0.0149	895000		0.0148967	0
	0.0149	896000		0.0149255	0
	0.015	897000		0.0149543	0
	0.015	898000		0.0149832	0
	0.015	899000		0.015012	0
	0.015	900000		0.0150409	0
	0.0151	902000		0.0150697	0
	0.0151	903000		0.0150985	0
	0.0151	904000		0.0151274	0
	0.0152	905000		0.0151562	0
	0.0152	906000		0.0151851	0
	0.0152	908000		0.0152139	0
	0.0152	909000		0.0152427	0
	0.0153	910000		0.0152716	0
	0.0153	912000		0.0153004	0
	0.0153	913000		0.0153293	0
	0.0154	914000		0.0153581	0
	0.0154	916000		0.0153869	0
	0.0154	917000		0.0154158	0
	0.0154	918000		0.0154446	0
	0.0155	920000		0.0154735	0
	0.0155	921000		0.0155023	0
	0.0155	923000		0.0155311	0
	0.0156	924000		0.01556	0
	0.0156	925000		0.0155888	0
	0.0156	927000		0.0156176	0
	0.0156	928000		0.0156465	0
	0.0157	929000		0.0156753	0
	0.0157	931000		0.0157042	0
	0.0157	932000		0.015733	0
	0.0158	934000		0.0157618	0
	0.0158	935000		0.0157907	0
	0.0158	936000		0.0158195	0
	0.0158	938000		0.0158484	0
	0.0159	939000		0.0158772	0
	0.0159	940000		0.015906	0
	0.0159	942000		0.0159349	0
	0.016	943000		0.0159637	0
	0.016	945000		0.0159926	0
	0.016	946000		0.0160214	0
	0.0161	947000		0.0160502	0
	0.0161	949000		0.0160791	0
	0.0161	950000		0.0161079	0
	0.0161	952000		0.0161368	0
	0.0162	953000		0.0161656	0
	0.0162	954000		0.0161944	0
	0.0162	956000		0.0162233	0
	0.0163	957000		0.0162521	0
	0.0163	958000		0.0162809	0
	0.0163	960000		0.0163098	0
	0.0163	961000		0.0163386	0
	0.0164	963000		0.0163675	0
	0.0164	964000		0.0163963	0
	0.0164	965000		0.0164251	0
	0.0165	967000		0.016454	0
	0.0165	968000		0.0164828	0
	0.0165	969000		0.0165117	0
	0.0165	971000		0.0165405	0
	0.0166	972000		0.0165693	0
	0.0166	973000		0.0165982	0
	0.0166	975000		0.016627	0
	0.0167	976000		0.0166559	0
	0.0167	978000		0.0166847	0
	0.0167	979000		0.0167135	0
	0.0167	980000		0.0167424	0
	0.0168	982000		0.0167712	0
	0.0168	983000		0.0168	0
	0.0168	984000		0.0168289	0
	0.0169	985000		0.0168577	0
	0.0169	987000		0.0168866	0
	0.0169	988000		0.0169154	0
	0.0169	989000		0.0169442	0
	0.017	990000		0.0169731	0
	0.017	992000		0.0170019	0
	0.017	993000		0.0170308	0
	0.0171	994000		0.0170596	0
	0.0171	995000		0.0170884	0
	0.0171	996000		0.0171173	0
	0.0171	998000		0.0171461	0
	0.0172	999000		0.0171749	0
	0.0172	1000000		0.0172038	0
	0.0172	1000000		0.0172326	0
	0.0173	1000000		0.0172615	0
	0.0173	1000000		0.0172903	0
	0.0173	1000000		0.0173191	0
	0.0173	1010000		0.017348	0
	0.0174	1010000		0.0173768	0
	0.0174	1010000		0.0174057	0
	0.0174	1010000		0.0174345	0
	0.0175	1010000		0.0174633	0
	0.0175	1010000		0.0174922	0
	0.0175	1010000		0.017521	0
	0.0175	1010000		0.0175498	0
	0.0176	1020000		0.0175787	0
	0.0176	1020000		0.0176075	0
	0.0176	1020000		0.0176364	0
	0.0177	1020000		0.0176652	0
	0.0177	1020000		0.017694	0
	0.0177	1020000		0.0177229	0
	0.0178	1020000		0.0177517	0
	0.0178	1020000		0.0177806	0
	0.0178	1030000		0.0178094	0
	0.0178	1030000		0.0178382	0
	0.0179	1030000		0.0178671	0
	0.0179	1030000		0.0178959	0
	0.0179	1030000		0.0179247	0
	0.018	1030000		0.0179536	0
	0.018	1030000		0.0179824	0
	0.018	1030000		0.0180113	0
	0.018	1040000		0.0180401	0
	0.0181	1040000		0.0180689	0
	0.0181	1040000		0.0180978	0
	0.0181	1040000		0.0181266	0
	0.0182	1040000		0.0181555	0
	0.0182	1040000		0.0181843	0
	0.0182	1040000		0.0182131	0
	0.0182	1040000		0.018242	0
	0.0183	1040000		0.0182708	0
	0.0183	1050000		0.0182996	0
	0.0183	1050000		0.0183285	0
	0.0184	1050000		0.0183573	0
	0.0184	1050000		0.0183862	0
	0.0184	1050000		0.018415	0
	0.0184	1050000		0.0184438	0
	0.0185	1050000		0.0184727	0
	0.0185	1050000		0.0185015	0
	0.0185	1050000		0.0185304	0
	0.0186	1060000		0.0185592	0
	0.0186	1060000		0.018588	0
	0.0186	1060000		0.0186169	0
	0.0186	1060000		0.0186457	0
	0.0187	1060000		0.0186745	0
	0.0187	1060000		0.0187034	0
	0.0187	1060000		0.0187322	0
	0.0188	1060000		0.0187611	0
	0.0188	1060000		0.0187899	0
	0.0188	1070000		0.0188187	0
	0.0188	1070000		0.0188476	0
	0.0189	1070000		0.0188764	0
	0.0189	1070000		0.0189052	0
	0.0189	1070000		0.0189341	0
	0.019	1070000		0.0189629	0
	0.019	1070000		0.0189918	0
	0.019	1070000		0.0190206	0
	0.019	1070000		0.0190494	0
	0.0191	1080000		0.0190783	0
	0.0191	1080000		0.0191071	0
	0.0191	1080000		0.019136	0
	0.0192	1080000		0.0191648	0
	0.0192	1080000		0.0191936	0
	0.0192	1080000		0.0192225	0
	0.0193	1080000		0.0192513	0
	0.0193	1080000		0.0192801	0
	0.0193	1090000		0.019309	0
	0.0193	1090000		0.0193378	0
	0.0194	1090000		0.0193667	0
	0.0194	1090000		0.0193955	0
	0.0194	1090000		0.0194243	0
	0.0195	1090000		0.0194532	0
	0.0195	1090000		0.019482	0
	0.0195	1090000		0.0195109	0
	0.0195	1100000		0.0195397	0
	0.0196	1100000		0.0195685	0
	0.0196	1100000		0.0195974	0
	0.0196	1100000		0.0196262	0
	0.0197	1100000		0.019655	0
	0.0197	1100000		0.0196839	0
	0.0197	1100000		0.0197127	0
	0.0197	1100000		0.0197416	0
	0.0198	1110000		0.0197704	0
	0.0198	1110000		0.0197992	0
	0.0198	1110000		0.0198281	0
	0.0199	1110000		0.0198569	0
	0.0199	1110000		0.0198857	0
	0.0199	1110000		0.0199146	0
	0.0199	1110000		0.0199434	0
	0.02	1110000		0.0199723	0
	0.02	1110000		0.0200011	0
	0.02	1120000		0.0200299	0
	0.0201	1120000		0.0200588	0
	0.0201	1120000		0.0200876	0
	0.0201	1120000		0.0201164	0
	0.0201	1120000		0.0201453	0
	0.0202	1120000		0.0201741	0
	0.0202	1120000		0.020203	0
	0.0202	1120000		0.0202318	0
	0.0203	1130000		0.0202606	0
	0.0203	1130000		0.0202895	0
	0.0203	1130000		0.0203183	0
	0.0203	1130000		0.0203472	0
	0.0204	1130000		0.020376	0
	0.0204	1130000		0.0204048	0
	0.0204	1130000		0.0204337	0
	0.0205	1130000		0.0204625	0
	0.0205	1130000		0.0204913	0
	0.0205	1140000		0.0205202	0
	0.0205	1140000		0.020549	0
	0.0206	1140000		0.0205779	0
	0.0206	1140000		0.0206067	0
	0.0206	1140000		0.0206355	0
	0.0207	1140000		0.0206644	0
	0.0207	1140000		0.0206932	0
	0.0207	1140000		0.020722	0
	0.0208	1140000		0.0207509	0
	0.0208	1140000		0.0207797	0
	0.0208	1150000		0.0208086	0
	0.0208	1150000		0.0208374	0
	0.0209	1150000		0.0208662	0
	0.0209	1150000		0.0208951	0
	0.0209	1150000		0.0209239	0
	0.021	1150000		0.0209527	0
	0.021	1150000		0.0209816	0
	0.021	1150000		0.0210104	0
	0.021	1150000		0.0210393	0
	0.0211	1160000		0.0210681	0
	0.0211	1160000		0.0210969	0
	0.0211	1160000		0.0211258	0
	0.0212	1160000		0.0211546	0
	0.0212	1160000		0.0211834	0
	0.0212	1160000		0.0212123	0
	0.0212	1160000		0.0212411	0
	0.0213	1160000		0.02127	0
	0.0213	1160000		0.0212988	0
	0.0213	1170000		0.0213276	0
	0.0214	1170000		0.0213565	0
	0.0214	1170000		0.0213853	0
	0.0214	1170000		0.0214141	0
	0.0214	1170000		0.021443	0
	0.0215	1170000		0.0214718	0
	0.0215	1170000		0.0215007	0
	0.0215	1170000		0.0215295	0
	0.0216	1170000		0.0215583	0
	0.0216	1180000		0.0215872	0
	0.0216	1180000		0.021616	0
	0.0216	1180000		0.0216448	0
	0.0217	1180000		0.0216737	0
	0.0217	1180000		0.0217025	0
	0.0217	1180000		0.0217314	0
	0.0218	1180000		0.0217602	0
	0.0218	1180000		0.021789	0
	0.0218	1180000		0.0218179	0
	0.0218	1190000		0.0218467	0
	0.0219	1190000		0.0218755	0
	0.0219	1190000		0.0219044	0
	0.0219	1190000		0.0219332	0
	0.022	1190000		0.0219621	0
	0.022	1190000		0.0219909	0
	0.022	1190000		0.0220197	0
	0.022	1190000		0.0220486	0
	0.0221	1190000		0.0220774	0
	0.0221	1200000		0.0221062	0
	0.0221	1200000		0.0221351	0
	0.0222	1200000		0.0221639	0
	0.0222	1200000		0.0221927	0
	0.0222	1200000		0.0222216	0
	0.0223	1200000		0.0222504	0
	0.0223	1200000		0.0222793	0
	0.0223	1200000		0.0223081	0
	0.0223	1200000		0.0223369	0
	0.0224	1200000		0.0223658	0
	0.0224	1210000		0.0223946	0
	0.0224	1210000		0.0224234	0
	0.0225	1210000		0.0224523	0
	0.0225	1210000		0.0224811	0
	0.0225	1210000		0.02251	0
	0.0225	1210000		0.0225388	0
	0.0226	1210000		0.0225676	0
	0.0226	1210000		0.0225965	0
	0.0226	1210000		0.0226253	0
	0.0227	1220000		0.0226541	0
	0.0227	1220000		0.022683	0
	0.0227	1220000		0.0227118	0
	0.0227	1220000		0.0227407	0
	0.0228	1220000		0.0227695	0
	0.0228	1220000		0.0227983	0
	0.0228	1220000		0.0228272	0
	0.0229	1220000		0.022856	0
	0.0229	1220000		0.0228848	0
	0.0229	1230000		0.0229137	0
	0.0229	1230000		0.0229425	0
	0.023	1230000		0.0229713	0
	0.023	1230000		0.0230002	0
	0.023	1230000		0.023029	0
	0.0231	1230000		0.0230579	0
	0.0231	1230000		0.0230867	0
	0.0231	1230000		0.0231155	0
	0.0231	1230000		0.0231444	0
	0.0232	1240000		0.0231732	0
	0.0232	1240000		0.023202	0
	0.0232	1240000		0.0232309	0
	0.0233	1240000		0.0232597	0
	0.0233	1240000		0.0232886	0
	0.0233	1240000		0.0233174	0
	0.0233	1240000		0.0233462	0
	0.0234	1240000		0.0233751	0
	0.0234	1240000		0.0234039	0
	0.0234	1250000		0.0234327	0
	0.0235	1250000		0.0234616	0
	0.0235	1250000		0.0234904	0
	0.0235	1250000		0.0235192	0
	0.0235	1250000		0.0235481	0
	0.0236	1250000		0.0235769	0
	0.0236	1250000		0.0236058	0
	0.0236	1250000		0.0236346	0
	0.0237	1250000		0.0236634	0
	0.0237	1260000		0.0236923	0
	0.0237	1260000		0.0237211	0
	0.0237	1260000		0.0237499	0
	0.0238	1260000		0.0237788	0
	0.0238	1260000		0.0238076	0
	0.0238	1260000		0.0238365	0
	0.0239	1260000		0.0238653	0
	0.0239	1260000		0.0238941	0
	0.0239	1260000		0.023923	0
	0.024	1270000		0.0239518	0
	0.024	1270000		0.0239806	0
	0.024	1270000		0.0240095	0
	0.024	1270000		0.0240383	0
	0.0241	1270000		0.0240671	0
	0.0241	1270000		0.024096	0
	0.0241	1270000		0.0241248	0
	0.0242	1270000		0.0241537	0
	0.0242	1270000		0.0241825	0
	0.0242	1270000		0.0242113	0
	0.0242	1280000		0.0242402	0
	0.0243	1280000		0.024269	0
	0.0243	1280000		0.0242978	0
	0.0243	1280000		0.0243267	0
	0.0244	1280000		0.0243555	0
	0.0244	1280000		0.0243844	0
	0.0244	1280000		0.0244132	0
	0.0244	1280000		0.024442	0
	0.0245	1280000		0.0244709	0
	0.0245	1280000		0.0244997	0
	0.0245	1290000		0.0245285	0
	0.0246	1290000		0.0245574	0
	0.0246	1290000		0.0245862	0
	0.0246	1290000		0.024615	0
	0.0246	1290000		0.0246439	0
	0.0247	1290000		0.0246727	0
	0.0247	1290000		0.0247016	0
	0.0247	1290000		0.0247304	0
	0.0248	1290000		0.0247592	0
	0.0248	1290000		0.0247881	0
	0.0248	1290000		0.0248169	0
	0.0248	1300000		0.0248457	0
	0.0249	1300000		0.0248746	0
	0.0249	1300000		0.0249034	0
	0.0249	1300000		0.0249322	0
	0.025	1300000		0.0249611	0
	0.025	1300000		0.0249899	0
	0.025	1300000		0.0250188	0
	0.025	1300000		0.0250476	0
	0.0251	1300000		0.0250764	0
	0.0251	1300000		0.0251053	0
	0.0251	1310000		0.0251341	0
	0.0252	1310000		0.0251629	0
	0.0252	1310000		0.0251918	0
	0.0252	1310000		0.0252206	0
	0.0252	1310000		0.0252494	0
	0.0253	1310000		0.0252783	0
	0.0253	1310000		0.0253071	0
	0.0253	1310000		0.025336	0
	0.0254	1310000		0.0253648	0
	0.0254	1320000		0.0253936	0
	0.0254	1320000		0.0254225	0
	0.0255	1320000		0.0254513	0
	0.0255	1320000		0.0254801	0
	0.0255	1320000		0.025509	0
	0.0255	1320000		0.0255378	0
	0.0256	1320000		0.0255666	0
	0.0256	1320000		0.0255955	0
	0.0256	1320000		0.0256243	0
	0.0257	1320000		0.0256532	0
	0.0257	1330000		0.025682	0
	0.0257	1330000		0.0257108	0
	0.0257	1330000		0.0257397	0
	0.0258	1330000		0.0257685	0
	0.0258	1330000		0.0257973	0
	0.0258	1330000		0.0258262	0
	0.0259	1330000		0.025855	0
	0.0259	1330000		0.0258838	0
	0.0259	1330000		0.0259127	0
	0.0259	1330000		0.0259415	0
	0.026	1340000		0.0259704	0
	0.026	1340000		0.0259992	0
	0.026	1340000		0.026028	0
	0.0261	1340000		0.0260569	0
	0.0261	1340000		0.0260857	0
	0.0261	1340000		0.0261145	0
	0.0261	1340000		0.0261434	0
	0.0262	1340000		0.0261722	0
	0.0262	1340000		0.026201	0
	0.0262	1350000		0.0262299	0
	0.0263	1350000		0.0262587	0
	0.0263	1350000		0.0262876	0
	0.0263	1350000		0.0263164	0
	0.0263	1350000		0.0263452	0
	0.0264	1350000		0.0263741	0
	0.0264	1350000		0.0264029	0
	0.0264	1350000		0.0264317	0
	0.0265	1350000		0.0264606	0
	0.0265	1350000		0.0264894	0
	0.0265	1360000		0.0265182	0
	0.0265	1360000		0.0265471	0
	0.0266	1360000		0.0265759	0
	0.0266	1360000		0.0266048	0
	0.0266	1360000		0.0266336	0
	0.0267	1360000		0.0266624	0
	0.0267	1360000		0.0266913	0
	0.0267	1360000		0.0267201	0
	0.0267	1360000		0.0267489	0
	0.0268	1360000		0.0267778	0
	0.0268	1370000		0.0268066	0
	0.0268	1370000		0.0268354	0
	0.0269	1370000		0.0268643	0
	0.0269	1370000		0.0268931	0
	0.0269	1370000		0.026922	0
	0.027	1370000		0.0269508	0
	0.027	1370000		0.0269796	0
	0.027	1370000		0.0270085	0
	0.027	1370000		0.0270373	0
	0.0271	1370000		0.0270661	0
	0.0271	1380000		0.027095	0
	0.0271	1380000		0.0271238	0
	0.0272	1380000		0.0271526	0
	0.0272	1380000		0.0271815	0
	0.0272	1380000		0.0272103	0
	0.0272	1380000		0.0272392	0
	0.0273	1380000		0.027268	0
	0.0273	1380000		0.0272968	0
	0.0273	1380000		0.0273257	0
	0.0274	1380000		0.0273545	0
	0.0274	1390000		0.0273833	0
	0.0274	1390000		0.0274122	0
	0.0274	1390000		0.027441	0
	0.0275	1390000		0.0274698	0
	0.0275	1390000		0.0274987	0
	0.0275	1390000		0.0275275	0
	0.0276	1390000		0.0275563	0
	0.0276	1390000		0.0275852	0
	0.0276	1390000		0.027614	0
	0.0276	1400000		0.0276429	0
	0.0277	1400000		0.0276717	0
	0.0277	1400000		0.0277005	0
	0.0277	1400000		0.0277294	0
	0.0278	1400000		0.0277582	0
	0.0278	1400000		0.027787	0
	0.0278	1400000		0.0278159	0
	0.0278	1400000		0.0278447	0
	0.0279	1400000		0.0278735	0
	0.0279	1400000		0.0279024	0
	0.0279	1410000		0.0279312	0
	0.028	1410000		0.0279601	0
	0.028	1410000		0.0279889	0
	0.028	1410000		0.0280177	0
	0.028	1410000		0.0280466	0
	0.0281	1410000		0.0280754	0
	0.0281	1410000		0.0281042	0
	0.0281	1410000		0.0281331	0
	0.0282	1410000		0.0281619	0
	0.0282	1410000		0.0281907	0
	0.0282	1420000		0.0282196	0
	0.0282	1420000		0.0282484	0
	0.0283	1420000		0.0282772	0
	0.0283	1420000		0.0283061	0
	0.0283	1420000		0.0283349	0
	0.0284	1420000		0.0283638	0
	0.0284	1420000		0.0283926	0
	0.0284	1420000		0.0284214	0
	0.0285	1420000		0.0284503	0
	0.0285	1420000		0.0284791	0
	0.0285	1430000		0.0285079	0
	0.0285	1430000		0.0285368	0
	0.0286	1430000		0.0285656	0
	0.0286	1430000		0.0285944	0
	0.0286	1430000		0.0286233	0
	0.0287	1430000		0.0286521	0
	0.0287	1430000		0.0286809	0
	0.0287	1430000		0.0287098	0
	0.0287	1430000		0.0287386	0
	0.0288	1430000		0.0287675	0
	0.0288	1440000		0.0287963	0
	0.0288	1440000		0.0288251	0
	0.0289	1440000		0.028854	0
	0.0289	1440000		0.0288828	0
	0.0289	1440000		0.0289116	0
	0.0289	1440000		0.0289405	0
	0.029	1440000		0.0289693	0
	0.029	1440000		0.0289981	0
	0.029	1440000		0.029027	0
	0.0291	1440000		0.0290558	0
	0.0291	1450000		0.0290847	0
	0.0291	1450000		0.0291135	0
	0.0291	1450000		0.0291423	0
	0.0292	1450000		0.0291712	0
	0.0292	1450000		0.0292	0
	0.0292	1450000		0.0292288	0
	0.0293	1450000		0.0292577	0
	0.0293	1450000		0.0292865	0
	0.0293	1450000		0.0293153	0
	0.0293	1450000		0.0293442	0
	0.0294	1450000		0.029373	0
	0.0294	1460000		0.0294018	0
	0.0294	1460000		0.0294307	0
	0.0295	1460000		0.0294595	0
	0.0295	1460000		0.0294884	0
	0.0295	1460000		0.0295172	0
	0.0295	1460000		0.029546	0
	0.0296	1460000		0.0295749	0
	0.0296	1460000		0.0296037	0
	0.0296	1460000		0.0296325	0
	0.0297	1460000		0.0296614	0
	0.0297	1470000		0.0296902	0
	0.0297	1470000		0.029719	0
	0.0297	1470000		0.0297479	0
	0.0298	1470000		0.0297767	0
	0.0298	1470000		0.0298055	0
	0.0298	1470000		0.0298344	0
	0.0299	1470000		0.0298632	0
	0.0299	1470000		0.0298921	0
	0.0299	1470000		0.0299209	0
	0.0299	1470000		0.0299497	0
	0.03	1470000		0.0299786	0
	0.03	1480000		0.0300074	0
	0.03	1480000		0.0300362	0
	0.0301	1480000		0.0300651	0
	0.0301	1480000		0.0300939	0
	0.0301	1480000		0.0301227	0
	0.0302	1480000		0.0301516	0
	0.0302	1480000		0.0301804	0
	0.0302	1480000		0.0302092	0
	0.0302	1480000		0.0302381	0
	0.0303	1480000		0.0302669	0
	0.0303	1490000		0.0302958	0
	0.0303	1490000		0.0303246	0
	0.0304	1490000		0.0303534	0
	0.0304	1490000		0.0303823	0
	0.0304	1490000		0.0304111	0
	0.0304	1490000		0.0304399	0
	0.0305	1490000		0.0304688	0
	0.0305	1490000		0.0304976	0
	0.0305	1490000		0.0305264	0
	0.0306	1490000		0.0305553	0
	0.0306	1500000		0.0305841	0
	0.0306	1500000		0.0306129	0
	0.0306	1500000		0.0306418	0
	0.0307	1500000		0.0306706	0
	0.0307	1500000		0.0306995	0
	0.0307	1500000		0.0307283	0
	0.0308	1500000		0.0307571	0
	0.0308	1500000		0.030786	0
	0.0308	1500000		0.0308148	0
	0.0308	1500000		0.0308436	0
	0.0309	1510000		0.0308725	0
	0.0309	1510000		0.0309013	0
	0.0309	1510000		0.0309301	0
	0.031	1510000		0.030959	0
	0.031	1510000		0.0309878	0
	0.031	1510000		0.0310166	0
	0.031	1510000		0.0310455	0
	0.0311	1510000		0.0310743	0
	0.0311	1510000		0.0311032	0
	0.0311	1510000		0.031132	0
	0.0312	1520000		0.0311608	0
	0.0312	1520000		0.0311897	0
	0.0312	1520000		0.0312185	0
	0.0312	1520000		0.0312473	0
	0.0313	1520000		0.0312762	0
	0.0313	1520000		0.031305	0
	0.0313	1520000		0.0313338	0
	0.0314	1520000		0.0313627	0
	0.0314	1520000		0.0313915	0
	0.0314	1530000		0.0314203	0
	0.0314	1530000		0.0314492	0
	0.0315	1530000		0.031478	0
	0.0315	1530000		0.0315069	0
	0.0315	1530000		0.0315357	0
	0.0316	1530000		0.0315645	0
	0.0316	1530000		0.0315934	0
	0.0316	1530000		0.0316222	0
	0.0317	1530000		0.031651	0
	0.0317	1530000		0.0316799	0
	0.0317	1540000		0.0317087	0
	0.0317	1540000		0.0317375	0
	0.0318	1540000		0.0317664	0
	0.0318	1540000		0.0317952	0
	0.0318	1540000		0.031824	0
	0.0319	1540000		0.0318529	0
	0.0319	1540000		0.0318817	0
	0.0319	1540000		0.0319105	0
	0.0319	1540000		0.0319394	0
	0.032	1540000		0.0319682	0
	0.032	1550000		0.0319971	0
	0.032	1550000		0.0320259	0
	0.0321	1550000		0.0320547	0
	0.0321	1550000		0.0320836	0
	0.0321	1550000		0.0321124	0
	0.0321	1550000		0.0321412	0
	0.0322	1550000		0.0321701	0
	0.0322	1550000		0.0321989	0
	0.0322	1550000		0.0322277	0
	0.0323	1550000		0.0322566	0
	0.0323	1560000		0.0322854	0
	0.0323	1560000		0.0323142	0
	0.0323	1560000		0.0323431	0
	0.0324	1560000		0.0323719	0
	0.0324	1560000		0.0324008	0
	0.0324	1560000		0.0324296	0
	0.0325	1560000		0.0324584	0
	0.0325	1560000		0.0324873	0
	0.0325	1560000		0.0325161	0
	0.0325	1560000		0.0325449	0
	0.0326	1570000		0.0325738	0
	0.0326	1570000		0.0326026	0
	0.0326	1570000		0.0326314	0
	0.0327	1570000		0.0326603	0
	0.0327	1570000		0.0326891	0
	0.0327	1570000		0.0327179	0
	0.0327	1570000		0.0327468	0
	0.0328	1570000		0.0327756	0
	0.0328	1570000		0.0328044	0
	0.0328	1570000		0.0328333	0
	0.0329	1580000		0.0328621	0
	0.0329	1580000		0.032891	0
	0.0329	1580000		0.0329198	0
	0.0329	1580000		0.0329486	0
	0.033	1580000		0.0329775	0
	0.033	1580000		0.0330063	0
	0.033	1580000		0.0330351	0
	0.0331	1580000		0.033064	0
	0.0331	1580000		0.0330928	0
	0.0331	1580000		0.0331216	0
	0.0332	1590000		0.0331505	0
	0.0332	1590000		0.0331793	0
	0.0332	1590000		0.0332081	0
	0.0332	1590000		0.033237	0
	0.0333	1590000		0.0332658	0
	0.0333	1590000		0.0332947	0
	0.0333	1590000		0.0333235	0
	0.0334	1590000		0.0333523	0
	0.0334	1590000		0.0333812	0
	0.0334	1590000		0.03341	0
	0.0334	1590000		0.0334388	0
	0.0335	1600000		0.0334677	0
	0.0335	1600000		0.0334965	0
	0.0335	1600000		0.0335253	0
	0.0336	1600000		0.0335542	0
	0.0336	1600000		0.033583	0
	0.0336	1600000		0.0336118	0
	0.0336	1600000		0.0336407	0
	0.0337	1600000		0.0336695	0
	0.0337	1600000		0.0336983	0
	0.0337	1600000		0.0337272	0
	0.0338	1610000		0.033756	0
	0.0338	1610000		0.0337849	0
	0.0338	1610000		0.0338137	0
	0.0338	1610000		0.0338425	0
	0.0339	1610000		0.0338714	0
	0.0339	1610000		0.0339002	0
	0.0339	1610000		0.033929	0
	0.034	1610000		0.0339579	0
	0.034	1610000		0.0339867	0
	0.034	1610000		0.0340155	0
	0.034	1610000		0.0340444	0
	0.0341	1620000		0.0340732	0
	0.0341	1620000		0.034102	0
	0.0341	1620000		0.0341309	0
	0.0342	1620000		0.0341597	0
	0.0342	1620000		0.0341886	0
	0.0342	1620000		0.0342174	0
	0.0342	1620000		0.0342462	0
	0.0343	1620000		0.0342751	0
	0.0343	1620000		0.0343039	0
	0.0343	1620000		0.0343327	0
	0.0344	1630000		0.0343616	0
	0.0344	1630000		0.0343904	0
	0.0344	1630000		0.0344192	0
	0.0344	1630000		0.0344481	0
	0.0345	1630000		0.0344769	0
	0.0345	1630000		0.0345057	0
	0.0345	1630000		0.0345346	0
	0.0346	1630000		0.0345634	0
	0.0346	1630000		0.0345922	0
	0.0346	1630000		0.0346211	0
	0.0346	1640000		0.0346499	0
	0.0347	1640000		0.0346788	0
	0.0347	1640000		0.0347076	0
	0.0347	1640000		0.0347364	0
	0.0348	1640000		0.0347653	0
	0.0348	1640000		0.0347941	0
	0.0348	1640000		0.0348229	0
	0.0349	1640000		0.0348518	0
	0.0349	1640000		0.0348806	0
	0.0349	1640000		0.0349094	0
	0.0349	1650000		0.0349383	0
	0.035	1650000		0.0349671	0
	0.035	1650000		0.0349959	0
	0.035	1650000		0.0350248	0
	0.0351	1650000		0.0350536	0
	0.0351	1650000		0.0350824	0
	0.0351	1650000		0.0351113	0
	0.0351	1650000		0.0351401	0
	0.0352	1650000		0.035169	0
	0.0352	1650000		0.0351978	0
	0.0352	1660000		0.0352266	0
	0.0353	1660000		0.0352555	0
	0.0353	1660000		0.0352843	0
	0.0353	1660000		0.0353131	0
	0.0353	1660000		0.035342	0
	0.0354	1660000		0.0353708	0
	0.0354	1660000		0.0353996	0
	0.0354	1660000		0.0354285	0
	0.0355	1660000		0.0354573	0
	0.0355	1660000		0.0354861	0
	0.0355	1660000		0.035515	0
	0.0355	1670000		0.0355438	0
	0.0356	1670000		0.0355726	0
	0.0356	1670000		0.0356015	0
	0.0356	1670000		0.0356303	0
	0.0357	1670000		0.0356592	0
	0.0357	1670000		0.035688	0
	0.0357	1670000		0.0357168	0
	0.0357	1670000		0.0357457	0
	0.0358	1670000		0.0357745	0
	0.0358	1670000		0.0358033	0
	0.0358	1680000		0.0358322	0
	0.0359	1680000		0.035861	0
	0.0359	1680000		0.0358898	0
	0.0359	1680000		0.0359187	0
	0.0359	1680000		0.0359475	0
	0.036	1680000		0.0359763	0
	0.036	1680000		0.0360052	0
	0.036	1680000		0.036034	0
	0.0361	1680000		0.0360628	0
	0.0361	1680000		0.0360917	0
	0.0361	1690000		0.0361205	0
	0.0361	1690000		0.0361494	0
	0.0362	1690000		0.0361782	0
	0.0362	1690000		0.036207	0
	0.0362	1690000		0.0362359	0
	0.0363	1690000		0.0362647	0
	0.0363	1690000		0.0362935	0
	0.0363	1690000		0.0363224	0
	0.0364	1690000		0.0363512	0
	0.0364	1700000		0.03638	0
	0.0364	1700000		0.0364089	0
	0.0364	1700000		0.0364377	0
	0.0365	1700000		0.0364665	0
	0.0365	1700000		0.0364954	0
	0.0365	1700000		0.0365242	0
	0.0366	1700000		0.036553	0
	0.0366	1700000		0.0365819	0
	0.0366	1700000		0.0366107	0
	0.0366	1700000		0.0366396	0
	0.0367	1710000		0.0366684	0
	0.0367	1710000		0.0366972	0
	0.0367	1710000		0.0367261	0
	0.0368	1710000		0.0367549	0
	0.0368	1710000		0.0367837	0
	0.0368	1710000		0.0368126	0
	0.0368	1710000		0.0368414	0
	0.0369	1710000		0.0368702	0
	0.0369	1710000		0.0368991	0
	0.0369	1710000		0.0369279	0
	0.037	1720000		0.0369567	0
	0.037	1720000		0.0369856	0
	0.037	1720000		0.0370144	0
	0.037	1720000		0.0370432	0
	0.0371	1720000		0.0370721	0
	0.0371	1720000		0.0371009	0
	0.0371	1720000		0.0371298	0
	0.0372	1720000		0.0371586	0
	0.0372	1720000		0.0371874	0
	0.0372	1720000		0.0372163	0
	0.0372	1730000		0.0372451	0
	0.0373	1730000		0.0372739	0
	0.0373	1730000		0.0373028	0
	0.0373	1730000		0.0373316	0
	0.0374	1730000		0.0373604	0
	0.0374	1730000		0.0373893	0
	0.0374	1730000		0.0374181	0
	0.0374	1730000		0.0374469	0
	0.0375	1730000		0.0374758	0
	0.0375	1730000		0.0375046	0
	0.0375	1730000		0.0375334	0
	0.0376	1740000		0.0375623	0
	0.0376	1740000		0.0375911	0
	0.0376	1740000		0.03762	0
	0.0376	1740000		0.0376488	0
	0.0377	1740000		0.0376776	0
	0.0377	1740000		0.0377065	0
	0.0377	1740000		0.0377353	0
	0.0378	1740000		0.0377641	0
	0.0378	1740000		0.037793	0
	0.0378	1740000		0.0378218	0
	0.0379	1750000		0.0378506	0
	0.0379	1750000		0.0378795	0
	0.0379	1750000		0.0379083	0
	0.0379	1750000		0.0379371	0
	0.038	1750000		0.037966	0
	0.038	1750000		0.0379948	0
	0.038	1750000		0.0380236	0
	0.0381	1750000		0.0380525	0
	0.0381	1750000		0.0380813	0
	0.0381	1750000		0.0381102	0
	0.0381	1760000		0.038139	0
	0.0382	1760000		0.0381678	0
	0.0382	1760000		0.0381967	0
	0.0382	1760000		0.0382255	0
	0.0383	1760000		0.0382543	0
	0.0383	1760000		0.0382832	0
	0.0383	1760000		0.038312	0
	0.0383	1760000		0.0383408	0
	0.0384	1760000		0.0383697	0
	0.0384	1760000		0.0383985	0
	0.0384	1770000		0.0384273	0
	0.0385	1770000		0.0384562	0
	0.0385	1770000		0.038485	0
	0.0385	1770000		0.0385138	0
	0.0385	1770000		0.0385427	0
	0.0386	1770000		0.0385715	0
	0.0386	1770000		0.0386004	0
	0.0386	1770000		0.0386292	0
	0.0387	1770000		0.038658	0
	0.0387	1770000		0.0386869	0
	0.0387	1780000		0.0387157	0
	0.0387	1780000		0.0387445	0
	0.0388	1780000		0.0387734	0
	0.0388	1780000		0.0388022	0
	0.0388	1780000		0.038831	0
	0.0389	1780000		0.0388599	0
	0.0389	1780000		0.0388887	0
	0.0389	1780000		0.0389175	0
	0.0389	1780000		0.0389464	0
	0.039	1780000		0.0389752	0
	0.039	1780000		0.039004	0
	0.039	1790000		0.0390329	0
	0.0391	1790000		0.0390617	0
	0.0391	1790000		0.0390906	0
	0.0391	1790000		0.0391194	0
	0.0391	1790000		0.0391482	0
	0.0392	1790000		0.0391771	0
	0.0392	1790000		0.0392059	0
	0.0392	1790000		0.0392347	0
	0.0393	1790000		0.0392636	0
	0.0393	1790000		0.0392924	0
	0.0393	1800000		0.0393212	0
	0.0394	1800000		0.0393501	0
	0.0394	1800000		0.0393789	0
	0.0394	1800000		0.0394077	0
	0.0394	1800000		0.0394366	0
	0.0395	1800000		0.0394654	0
	0.0395	1800000		0.0394942	0
	0.0395	1800000		0.0395231	0
	0.0396	1800000		0.0395519	0
	0.0396	1800000		0.0395807	0
	0.0396	1800000		0.0396096	0
	0.0396	1810000		0.0396384	0
	0.0397	1810000		0.0396673	0
	0.0397	1810000		0.0396961	0
	0.0397	1810000		0.0397249	0
	0.0398	1810000		0.0397538	0
	0.0398	1810000		0.0397826	0
	0.0398	1810000		0.0398114	0
	0.0398	1810000		0.0398403	0
	0.0399	1810000		0.0398691	0
	0.0399	1810000		0.0398979	0
	0.0399	1820000		0.0399268	0
	0.04	1820000		0.0399556	0
	0.04	1820000		0.0399844	0
	0.04	1820000		0.0400133	0
	0.04	1820000		0.0400421	0
	0.0401	1820000		0.0400709	0
	0.0401	1820000		0.0400998	0
	0.0401	1820000		0.0401286	0
	0.0402	1820000		0.0401575	0
	0.0402	1820000		0.0401863	0
	0.0402	1830000		0.0402151	0
	0.0402	1830000		0.040244	0
	0.0403	1830000		0.0402728	0
	0.0403	1830000		0.0403016	0
	0.0403	1830000		0.0403305	0
	0.0404	1830000		0.0403593	0
	0.0404	1830000		0.0403881	0
	0.0404	1830000		0.040417	0
	0.0404	1830000		0.0404458	0
	0.0405	1830000		0.0404746	0
	0.0405	1830000		0.0405035	0
	0.0405	1840000		0.0405323	0
	0.0406	1840000		0.0405611	0
	0.0406	1840000		0.04059	0
	0.0406	1840000		0.0406188	0
	0.0406	1840000		0.0406477	0
	0.0407	1840000		0.0406765	0
	0.0407	1840000		0.0407053	0
	0.0407	1840000		0.0407342	0
	0.0408	1840000		0.040763	0
	0.0408	1840000		0.0407918	0
	0.0408	1850000		0.0408207	0
	0.0408	1850000		0.0408495	0
	0.0409	1850000		0.0408783	0
	0.0409	1850000		0.0409072	0
	0.0409	1850000		0.040936	0
	0.041	1850000		0.0409648	0
	0.041	1850000		0.0409937	0
	0.041	1850000		0.0410225	0
	0.0411	1850000		0.0410513	0
	0.0411	1850000		0.0410802	0
	0.0411	1860000		0.041109	0
	0.0411	1860000		0.0411378	0
	0.0412	1860000		0.0411667	0
	0.0412	1860000		0.0411955	0
	0.0412	1860000		0.0412244	0
	0.0413	1860000		0.0412532	0
	0.0413	1860000		0.041282	0
	0.0413	1860000		0.0413109	0
	0.0413	1860000		0.0413397	0
	0.0414	1870000		0.0413685	0
	0.0414	1870000		0.0413974	0
	0.0414	1870000		0.0414262	0
	0.0415	1870000		0.041455	0
	0.0415	1870000		0.0414839	0
	0.0415	1870000		0.0415127	0
	0.0415	1870000		0.0415415	0
	0.0416	1870000		0.0415704	0
	0.0416	1870000		0.0415992	0
	0.0416	1870000		0.041628	0
	0.0417	1880000		0.0416569	0
	0.0417	1880000		0.0416857	0
	0.0417	1880000		0.0417146	0
	0.0417	1880000		0.0417434	0
	0.0418	1880000		0.0417722	0
	0.0418	1880000		0.0418011	0
	0.0418	1880000		0.0418299	0
	0.0419	1880000		0.0418587	0
	0.0419	1880000		0.0418876	0
	0.0419	1880000		0.0419164	0
	0.0419	1890000		0.0419452	0
	0.042	1890000		0.0419741	0
	0.042	1890000		0.0420029	0
	0.042	1890000		0.0420317	0
	0.0421	1890000		0.0420606	0
	0.0421	1890000		0.0420894	0
	0.0421	1890000		0.0421182	0
	0.0421	1890000		0.0421471	0
	0.0422	1890000		0.0421759	0
	0.0422	1890000		0.0422048	0
	0.0422	1890000		0.0422336	0
	0.0423	1900000		0.0422624	0
	0.0423	1900000		0.0422913	0
	0.0423	1900000		0.0423201	0
	0.0423	1900000		0.0423489	0
	0.0424	1900000		0.0423778	0
	0.0424	1900000		0.0424066	0
	0.0424	1900000		0.0424354	0
	0.0425	1900000		0.0424643	0
	0.0425	1900000		0.0424931	0
	0.0425	1900000		0.0425219	0
	0.0426	1910000		0.0425508	0
	0.0426	1910000		0.0425796	0
	0.0426	1910000		0.0426084	0
	0.0426	1910000		0.0426373	0
	0.0427	1910000		0.0426661	0
	0.0427	1910000		0.042695	0
	0.0427	1910000		0.0427238	0
	0.0428	1910000		0.0427526	0
	0.0428	1910000		0.0427815	0
	0.0428	1910000		0.0428103	0
	0.0428	1920000		0.0428391	0
	0.0429	1920000		0.042868	0
	0.0429	1920000		0.0428968	0
	0.0429	1920000		0.0429256	0
	0.043	1920000		0.0429545	0
	0.043	1920000		0.0429833	0
	0.043	1920000		0.0430121	0
	0.043	1920000		0.043041	0
	0.0431	1920000		0.0430698	0
	0.0431	1920000		0.0430986	0
	0.0431	1930000		0.0431275	0
	0.0432	1930000		0.0431563	0
	0.0432	1930000		0.0431851	0
	0.0432	1930000		0.043214	0
	0.0432	1930000		0.0432428	0
	0.0433	1930000		0.0432717	0
	0.0433	1930000		0.0433005	0
	0.0433	1930000		0.0433293	0
	0.0434	1930000		0.0433582	0
	0.0434	1930000		0.043387	0
	0.0434	1940000		0.0434158	0
	0.0434	1940000		0.0434447	0
	0.0435	1940000		0.0434735	0
	0.0435	1940000		0.0435023	0
	0.0435	1940000		0.0435312	0
	0.0436	1940000		0.04356	0
	0.0436	1940000		0.0435888	0
	0.0436	1940000		0.0436177	0
	0.0436	1940000		0.0436465	0
	0.0437	1940000		0.0436753	0
	0.0437	1950000		0.0437042	0
	0.0437	1950000		0.043733	0
	0.0438	1950000		0.0437619	0
	0.0438	1950000		0.0437907	0
	0.0438	1950000		0.0438195	0
	0.0438	1950000		0.0438484	0
	0.0439	1950000		0.0438772	0
	0.0439	1950000		0.043906	0
	0.0439	1950000		0.0439349	0
	0.044	1950000		0.0439637	0
	0.044	1950000		0.0439925	0
	0.044	1960000		0.0440214	0
	0.0441	1960000		0.0440502	0
	0.0441	1960000		0.044079	0
	0.0441	1960000		0.0441079	0
	0.0441	1960000		0.0441367	0
	0.0442	1960000		0.0441655	0
	0.0442	1960000		0.0441944	0
	0.0442	1960000		0.0442232	0
	0.0443	1960000		0.0442521	0
	0.0443	1960000		0.0442809	0
	0.0443	1960000		0.0443097	0
	0.0443	1970000		0.0443386	0
	0.0444	1970000		0.0443674	0
	0.0444	1970000		0.0443962	0
	0.0444	1970000		0.0444251	0
	0.0445	1970000		0.0444539	0
	0.0445	1970000		0.0444827	0
	0.0445	1970000		0.0445116	0
	0.0445	1970000		0.0445404	0
	0.0446	1970000		0.0445692	0
	0.0446	1970000		0.0445981	0
	0.0446	1980000		0.0446269	0
	0.0447	1980000		0.0446557	0
	0.0447	1980000		0.0446846	0
	0.0447	1980000		0.0447134	0
	0.0447	1980000		0.0447422	0
	0.0448	1980000		0.0447711	0
	0.0448	1980000		0.0447999	0
	0.0448	1980000		0.0448288	0
	0.0449	1980000		0.0448576	0
	0.0449	1980000		0.0448864	0
	0.0449	1990000		0.0449153	0
	0.0449	1990000		0.0449441	0
	0.045	1990000		0.0449729	0
	0.045	1990000		0.0450018	0
	0.045	1990000		0.0450306	0
	0.0451	1990000		0.0450594	0
	0.0451	1990000		0.0450883	0
	0.0451	1990000		0.0451171	0
	0.0451	1990000		0.0451459	0
	0.0452	1990000		0.0451748	0
	0.0452	1990000		0.0452036	0
	0.0452	2000000		0.0452324	0
	0.0453	2000000		0.0452613	0
	0.0453	2000000		0.0452901	0
	0.0453	2000000		0.045319	0
	0.0453	2000000		0.0453478	0
	0.0454	2000000		0.0453766	0
	0.0454	2000000		0.0454055	0
	0.0454	2000000		0.0454343	0
	0.0455	2000000		0.0454631	0
	0.0455	2000000		0.045492	0
	0.0455	2010000		0.0455208	0
	0.0455	2010000		0.0455496	0
	0.0456	2010000		0.0455785	0
	0.0456	2010000		0.0456073	0
	0.0456	2010000		0.0456361	0
	0.0457	2010000		0.045665	0
	0.0457	2010000		0.0456938	0
	0.0457	2010000		0.0457226	0
	0.0458	2010000		0.0457515	0
	0.0458	2010000		0.0457803	0
	0.0458	2020000		0.0458092	0
	0.0458	2020000		0.045838	0
	0.0459	2020000		0.0458668	0
	0.0459	2020000		0.0458957	0
	0.0459	2020000		0.0459245	0
	0.046	2020000		0.0459533	0
	0.046	2020000		0.0459822	0
	0.046	2020000		0.046011	0
	0.046	2020000		0.0460398	0
	0.0461	2030000		0.0460687	0
	0.0461	2030000		0.0460975	0
	0.0461	2030000		0.0461263	0
	0.0462	2030000		0.0461552	0
	0.0462	2030000		0.046184	0
	0.0462	2030000		0.0462128	0
	0.0462	2030000		0.0462417	0
	0.0463	2030000		0.0462705	0
	0.0463	2030000		0.0462994	0
	0.0463	2030000		0.0463282	0
	0.0464	2030000		0.046357	0
	0.0464	2040000		0.0463859	0
	0.0464	2040000		0.0464147	0
	0.0464	2040000		0.0464435	0
	0.0465	2040000		0.0464724	0
	0.0465	2040000		0.0465012	0
	0.0465	2040000		0.04653	0
	0.0466	2040000		0.0465589	0
	0.0466	2040000		0.0465877	0
	0.0466	2040000		0.0466165	0
	0.0466	2040000		0.0466454	0
	0.0467	2050000		0.0466742	0
	0.0467	2050000		0.046703	0
	0.0467	2050000		0.0467319	0
	0.0468	2050000		0.0467607	0
	0.0468	2050000		0.0467895	0
	0.0468	2050000		0.0468184	0
	0.0468	2050000		0.0468472	0
	0.0469	2050000		0.0468761	0
	0.0469	2050000		0.0469049	0
	0.0469	2050000		0.0469337	0
	0.047	2060000		0.0469626	0
	0.047	2060000		0.0469914	0
	0.047	2060000		0.0470202	0
	0.047	2060000		0.0470491	0
	0.0471	2060000		0.0470779	0
	0.0471	2060000		0.0471067	0
	0.0471	2060000		0.0471356	0
	0.0472	2060000		0.0471644	0
	0.0472	2060000		0.0471932	0
	0.0472	2060000		0.0472221	0
	0.0473	2060000		0.0472509	0
	0.0473	2070000		0.0472797	0
	0.0473	2070000		0.0473086	0
	0.0473	2070000		0.0473374	0
	0.0474	2070000		0.0473663	0
	0.0474	2070000		0.0473951	0
	0.0474	2070000		0.0474239	0
	0.0475	2070000		0.0474528	0
	0.0475	2070000		0.0474816	0
	0.0475	2070000		0.0475104	0
	0.0475	2070000		0.0475393	0
	0.0476	2080000		0.0475681	0
	0.0476	2080000		0.0475969	0
	0.0476	2080000		0.0476258	0
	0.0477	2080000		0.0476546	0
	0.0477	2080000		0.0476834	0
	0.0477	2080000		0.0477123	0
	0.0477	2080000		0.0477411	0
	0.0478	2080000		0.0477699	0
	0.0478	2080000		0.0477988	0
	0.0478	2080000		0.0478276	0
	0.0479	2090000		0.0478565	0
	0.0479	2090000		0.0478853	0
	0.0479	2090000		0.0479141	0
	0.0479	2090000		0.047943	0
	0.048	2090000		0.0479718	0
	0.048	2090000		0.0480006	0
	0.048	2090000		0.0480295	0
	0.0481	2090000		0.0480583	0
	0.0481	2090000		0.0480871	0
	0.0481	2090000		0.048116	0
	0.0481	2100000		0.0481448	0
	0.0482	2100000		0.0481736	0
	0.0482	2100000		0.0482025	0
	0.0482	2100000		0.0482313	0
	0.0483	2100000		0.0482601	0
	0.0483	2100000		0.048289	0
	0.0483	2100000		0.0483178	0
	0.0483	2100000		0.0483467	0
	0.0484	2100000		0.0483755	0
	0.0484	2100000		0.0484043	0
	0.0484	2110000		0.0484332	0
	0.0485	2110000		0.048462	0
	0.0485	2110000		0.0484908	0
	0.0485	2110000		0.0485197	0
	0.0485	2110000		0.0485485	0
	0.0486	2110000		0.0485773	0
	0.0486	2110000		0.0486062	0
	0.0486	2110000		0.048635	0
	0.0487	2110000		0.0486638	0
	0.0487	2110000		0.0486927	0
	0.0487	2120000		0.0487215	0
	0.0488	2120000		0.0487503	0
	0.0488	2120000		0.0487792	0
	0.0488	2120000		0.048808	0
	0.0488	2120000		0.0488368	0
	0.0489	2120000		0.0488657	0
	0.0489	2120000		0.0488945	0
	0.0489	2120000		0.0489234	0
	0.049	2120000		0.0489522	0
	0.049	2120000		0.048981	0
	0.049	2130000		0.0490099	0
	0.049	2130000		0.0490387	0
	0.0491	2130000		0.0490675	0
	0.0491	2130000		0.0490964	0
	0.0491	2130000		0.0491252	0
	0.0492	2130000		0.049154	0
	0.0492	2130000		0.0491829	0
	0.0492	2130000		0.0492117	0
	0.0492	2130000		0.0492405	0
	0.0493	2130000		0.0492694	0
	0.0493	2130000		0.0492982	0
	0.0493	2140000		0.049327	0
	0.0494	2140000		0.0493559	0
	0.0494	2140000		0.0493847	0
	0.0494	2140000		0.0494136	0
	0.0494	2140000		0.0494424	0
	0.0495	2140000		0.0494712	0
	0.0495	2140000		0.0495001	0
	0.0495	2140000		0.0495289	0
	0.0496	2140000		0.0495577	0
	0.0496	2140000		0.0495866	0
	0.0496	2150000		0.0496154	0
	0.0496	2150000		0.0496442	0
	0.0497	2150000		0.0496731	0
	0.0497	2150000		0.0497019	0
	0.0497	2150000		0.0497307	0
	0.0498	2150000		0.0497596	0
	0.0498	2150000		0.0497884	0
	0.0498	2150000		0.0498172	0
	0.0498	2150000		0.0498461	0
	0.0499	2150000		0.0498749	0
	0.0499	2160000		0.0499038	0
	0.0499	2160000		0.0499326	0
	0.05	2160000		0.0499614	0
	0.05	2160000		0.0499903	0
	0.05	2160000		0.0500191	0
	0.05	2160000		0.0500479	0
	0.0501	2160000		0.0500768	0
	0.0501	2160000		0.0501056	0
	0.0501	2160000		0.0501344	0
	0.0502	2160000		0.0501633	0
	0.0502	2170000		0.0501921	0
	0.0502	2170000		0.0502209	0
	0.0502	2170000		0.0502498	0
	0.0503	2170000		0.0502786	0
	0.0503	2170000		0.0503074	0
	0.0503	2170000		0.0503363	0
	0.0504	2170000		0.0503651	0
	0.0504	2170000		0.050394	0
	0.0504	2170000		0.0504228	0
	0.0505	2170000		0.0504516	0
	0.0505	2180000		0.0504805	0
	0.0505	2180000		0.0505093	0
	0.0505	2180000		0.0505381	0
	0.0506	2180000		0.050567	0
	0.0506	2180000		0.0505958	0
	0.0506	2180000		0.0506246	0
	0.0507	2180000		0.0506535	0
	0.0507	2180000		0.0506823	0
	0.0507	2180000		0.0507111	0
	0.0507	2180000		0.05074	0
	0.0508	2190000		0.0507688	0
	0.0508	2190000		0.0507976	0
	0.0508	2190000		0.0508265	0
	0.0509	2190000		0.0508553	0
	0.0509	2190000		0.0508842	0
	0.0509	2190000		0.050913	0
	0.0509	2190000		0.0509418	0
	0.051	2190000		0.0509707	0
	0.051	2190000		0.0509995	0
	0.051	2190000		0.0510283	0
	0.0511	2190000		0.0510572	0
	0.0511	2200000		0.051086	0
	0.0511	2200000		0.0511148	0
	0.0511	2200000		0.0511437	0
	0.0512	2200000		0.0511725	0
	0.0512	2200000		0.0512013	0
	0.0512	2200000		0.0512302	0
	0.0513	2200000		0.051259	0
	0.0513	2200000		0.0512878	0
	0.0513	2200000		0.0513167	0
	0.0513	2200000		0.0513455	0
	0.0514	2200000		0.0513744	0
	0.0514	2210000		0.0514032	0
	0.0514	2210000		0.051432	0
	0.0515	2210000		0.0514609	0
	0.0515	2210000		0.0514897	0
	0.0515	2210000		0.0515185	0
	0.0515	2210000		0.0515474	0
	0.0516	2210000		0.0515762	0
	0.0516	2210000		0.051605	0
	0.0516	2210000		0.0516339	0
	0.0517	2210000		0.0516627	0
	0.0517	2220000		0.0516915	0
	0.0517	2220000		0.0517204	0
	0.0517	2220000		0.0517492	0
	0.0518	2220000		0.051778	0
	0.0518	2220000		0.0518069	0
	0.0518	2220000		0.0518357	0
	0.0519	2220000		0.0518645	0
	0.0519	2220000		0.0518934	0
	0.0519	2220000		0.0519222	0
	0.052	2220000		0.0519511	0
	0.052	2220000		0.0519799	0
	0.052	2230000		0.0520087	0
	0.052	2230000		0.0520376	0
	0.0521	2230000		0.0520664	0
	0.0521	2230000		0.0520952	0
	0.0521	2230000		0.0521241	0
	0.0522	2230000		0.0521529	0
	0.0522	2230000		0.0521817	0
	0.0522	2230000		0.0522106	0
	0.0522	2230000		0.0522394	0
	0.0523	2230000		0.0522682	0
	0.0523	2240000		0.0522971	0
	0.0523	2240000		0.0523259	0
	0.0524	2240000		0.0523547	0
	0.0524	2240000		0.0523836	0
	0.0524	2240000		0.0524124	0
	0.0524	2240000		0.0524413	0
	0.0525	2240000		0.0524701	0
	0.0525	2240000		0.0524989	0
	0.0525	2240000		0.0525278	0
	0.0526	2240000		0.0525566	0
	0.0526	2250000		0.0525854	0
	0.0526	2250000		0.0526143	0
	0.0526	2250000		0.0526431	0
	0.0527	2250000		0.0526719	0
	0.0527	2250000		0.0527008	0
	0.0527	2250000		0.0527296	0
	0.0528	2250000		0.0527584	0
	0.0528	2250000		0.0527873	0
	0.0528	2250000		0.0528161	0
	0.0528	2250000		0.0528449	0
	0.0529	2260000		0.0528738	0
	0.0529	2260000		0.0529026	0
	0.0529	2260000		0.0529315	0
	0.053	2260000		0.0529603	0
	0.053	2260000		0.0529891	0
	0.053	2260000		0.053018	0
	0.053	2260000		0.0530468	0
	0.0531	2260000		0.0530756	0
	0.0531	2260000		0.0531045	0
	0.0531	2260000		0.0531333	0
	0.0532	2270000		0.0531621	0
	0.0532	2270000		0.053191	0
	0.0532	2270000		0.0532198	0
	0.0532	2270000		0.0532486	0
	0.0533	2270000		0.0532775	0
	0.0533	2270000		0.0533063	0
	0.0533	2270000		0.0533351	0
	0.0534	2270000		0.053364	0
	0.0534	2270000		0.0533928	0
	0.0534	2270000		0.0534217	0
	0.0535	2280000		0.0534505	0
	0.0535	2280000		0.0534793	0
	0.0535	2280000		0.0535082	0
	0.0535	2280000		0.053537	0
	0.0536	2280000		0.0535658	0
	0.0536	2280000		0.0535947	0
	0.0536	2280000		0.0536235	0
	0.0537	2280000		0.0536523	0
	0.0537	2280000		0.0536812	0
	0.0537	2280000		0.05371	0
	0.0537	2280000		0.0537388	0
	0.0538	2290000		0.0537677	0
	0.0538	2290000		0.0537965	0
	0.0538	2290000		0.0538253	0
	0.0539	2290000		0.0538542	0
	0.0539	2290000		0.053883	0
	0.0539	2290000		0.0539119	0
	0.0539	2290000		0.0539407	0
	0.054	2290000		0.0539695	0
	0.054	2290000		0.0539984	0
	0.054	2290000		0.0540272	0
	0.0541	2300000		0.054056	0
	0.0541	2300000		0.0540849	0
	0.0541	2300000		0.0541137	0
	0.0541	2300000		0.0541425	0
	0.0542	2300000		0.0541714	0
	0.0542	2300000		0.0542002	0
	0.0542	2300000		0.054229	0
	0.0543	2300000		0.0542579	0
	0.0543	2300000		0.0542867	0
	0.0543	2300000		0.0543155	0
	0.0543	2310000		0.0543444	0
	0.0544	2310000		0.0543732	0
	0.0544	2310000		0.0544021	0
	0.0544	2310000		0.0544309	0
	0.0545	2310000		0.0544597	0
	0.0545	2310000		0.0544886	0
	0.0545	2310000		0.0545174	0
	0.0545	2310000		0.0545462	0
	0.0546	2310000		0.0545751	0
	0.0546	2310000		0.0546039	0
	0.0546	2310000		0.0546327	0
	0.0547	2320000		0.0546616	0
	0.0547	2320000		0.0546904	0
	0.0547	2320000		0.0547192	0
	0.0547	2320000		0.0547481	0
	0.0548	2320000		0.0547769	0
	0.0548	2320000		0.0548057	0
	0.0548	2320000		0.0548346	0
	0.0549	2320000		0.0548634	0
	0.0549	2320000		0.0548923	0
	0.0549	2320000		0.0549211	0
	0.0549	2330000		0.0549499	0
	0.055	2330000		0.0549788	0
	0.055	2330000		0.0550076	0
	0.055	2330000		0.0550364	0
	0.0551	2330000		0.0550653	0
	0.0551	2330000		0.0550941	0
	0.0551	2330000		0.0551229	0
	0.0552	2330000		0.0551518	0
	0.0552	2330000		0.0551806	0
	0.0552	2330000		0.0552094	0
	0.0552	2340000		0.0552383	0
	0.0553	2340000		0.0552671	0
	0.0553	2340000		0.0552959	0
	0.0553	2340000		0.0553248	0
	0.0554	2340000		0.0553536	0
	0.0554	2340000		0.0553825	0
	0.0554	2340000		0.0554113	0
	0.0554	2340000		0.0554401	0
	0.0555	2340000		0.055469	0
	0.0555	2350000		0.0554978	0
	0.0555	2350000		0.0555266	0
	0.0556	2350000		0.0555555	0
	0.0556	2350000		0.0555843	0
	0.0556	2350000		0.0556131	0
	0.0556	2350000		0.055642	0
	0.0557	2350000		0.0556708	0
	0.0557	2350000		0.0556996	0
	0.0557	2350000		0.0557285	0
	0.0558	2350000		0.0557573	0
	0.0558	2350000		0.0557861	0
	0.0558	2360000		0.055815	0
	0.0558	2360000		0.0558438	0
	0.0559	2360000		0.0558727	0
	0.0559	2360000		0.0559015	0
	0.0559	2360000		0.0559303	0
	0.056	2360000		0.0559592	0
	0.056	2360000		0.055988	0
	0.056	2360000		0.0560168	0
	0.056	2360000		0.0560457	0
	0.0561	2360000		0.0560745	0
	0.0561	2370000		0.0561033	0
	0.0561	2370000		0.0561322	0
	0.0562	2370000		0.056161	0
	0.0562	2370000		0.0561898	0
	0.0562	2370000		0.0562187	0
	0.0562	2370000		0.0562475	0
	0.0563	2370000		0.0562763	0
	0.0563	2370000		0.0563052	0
	0.0563	2370000		0.056334	0
	0.0564	2370000		0.0563629	0
	0.0564	2380000		0.0563917	0
	0.0564	2380000		0.0564205	0
	0.0564	2380000		0.0564494	0
	0.0565	2380000		0.0564782	0
	0.0565	2380000		0.056507	0
	0.0565	2380000		0.0565359	0
	0.0566	2380000		0.0565647	0
	0.0566	2380000		0.0565935	0
	0.0566	2380000		0.0566224	0
	0.0567	2380000		0.0566512	0
	0.0567	2390000		0.05668	0
	0.0567	2390000		0.0567089	0
	0.0567	2390000		0.0567377	0
	0.0568	2390000		0.0567665	0
	0.0568	2390000		0.0567954	0
	0.0568	2390000		0.0568242	0
	0.0569	2390000		0.0568531	0
	0.0569	2390000		0.0568819	0
	0.0569	2390000		0.0569107	0
	0.0569	2390000		0.0569396	0
	0.057	2400000		0.0569684	0
	0.057	2400000		0.0569972	0
	0.057	2400000		0.0570261	0
	0.0571	2400000		0.0570549	0
	0.0571	2400000		0.0570837	0
	0.0571	2400000		0.0571126	0
	0.0571	2400000		0.0571414	0
	0.0572	2400000		0.0571702	0
	0.0572	2400000		0.0571991	0
	0.0572	2400000		0.0572279	0
	0.0573	2400000		0.0572567	0
	0.0573	2410000		0.0572856	0
	0.0573	2410000		0.0573144	0
	0.0573	2410000		0.0573433	0
	0.0574	2410000		0.0573721	0
	0.0574	2410000		0.0574009	0
	0.0574	2410000		0.0574298	0
	0.0575	2410000		0.0574586	0
	0.0575	2410000		0.0574874	0
	0.0575	2410000		0.0575163	0
	0.0575	2410000		0.0575451	0
	0.0576	2420000		0.0575739	0
	0.0576	2420000		0.0576028	0
	0.0576	2420000		0.0576316	0
[truncated: 15,333 more rows]

## Sheet: A-60-10
A-60-10	X-Axis	Shear stress		X-Axis	Number of cracks
	2.87932e-06	-25892.8		2.87932e-06	0
	3.17234e-05	-10708.3		3.17234e-05	0
	6.05675e-05	2711.86		6.05675e-05	0
	8.94115e-05	14483.8		8.94115e-05	0
	0.000118256	24947.2		0.000118256	0
	0.0001471	34410.6		0.0001471	0
	0.000175944	42924.1		0.000175944	0
	0.000204788	50566.9		0.000204788	0
	0.000233632	57503.1		0.000233632	0
	0.000262476	63803.7		0.000262476	0
	0.00029132	69500.7		0.00029132	0
	0.000320164	74631.9		0.000320164	0
	0.000349008	79353.6		0.000349008	0
	0.000377852	83736.2		0.000377852	0
	0.000406696	87754.3		0.000406696	0
	0.00043554	91389.2		0.00043554	0
	0.000464384	94642.6		0.000464384	0
	0.000493228	97493.8		0.000493228	0
	0.000522071	100001		0.000522071	0
	0.000550915	102337		0.000550915	0
	0.000579758	104465		0.000579758	0
	0.000608601	106362		0.000608601	0
	0.000637445	108104		0.000637445	0
	0.000666288	109826		0.000666288	0
	0.000695131	111510		0.000695131	0
	0.000723974	113089		0.000723974	0
	0.000752817	114566		0.000752817	0
	0.000781661	116098		0.000781661	0
	0.000810504	117685		0.000810504	0
	0.000839347	119276		0.000839347	0
	0.00086819	120855		0.00086819	0
	0.000897033	122472		0.000897033	0
	0.000925876	124112		0.000925876	0
	0.000954719	125743		0.000954719	0
	0.000983562	127327		0.000983562	0
	0.0010124	128869		0.0010124	0
	0.00104125	130377		0.00104125	0
	0.00107009	131841		0.00107009	0
	0.00109893	133228		0.00109893	0
	0.00112778	134551		0.00112778	0
	0.00115662	135891		0.00115662	0
	0.00118546	137254		0.00118546	0
	0.00121431	138634		0.00121431	0
	0.00124315	140051		0.00124315	0
	0.00127199	141472		0.00127199	0
	0.00130084	142886		0.00130084	0
	0.00132968	144329		0.00132968	0
	0.00135852	145811		0.00135852	0
	0.00138736	147241		0.00138736	0
	0.00141621	148710		0.00141621	0
	0.00144505	150217		0.00144505	0
	0.00147389	151723		0.00147389	0
	0.00150274	153200		0.00150274	0
	0.00153158	154678		0.00153158	0
	0.00156042	156138		0.00156042	0
	0.00158927	157545		0.00158927	0
	0.00161811	158872		0.00161811	0
	0.00164695	160188		0.00164695	0
	0.00167579	161474		0.00167579	0
	0.00170464	162754		0.00170464	0
	0.00173348	164005		0.00173348	0
	0.00176232	165244		0.00176232	0
	0.00179117	166486		0.00179117	0
	0.00182001	167711		0.00182001	0
	0.00184885	168952		0.00184885	0
	0.0018777	170244		0.0018777	0
	0.00190654	171578		0.00190654	0
	0.00193538	172943		0.00193538	0
	0.00196423	174328		0.00196423	0
	0.00199307	175706		0.00199307	0
	0.00202191	177047		0.00202191	0
	0.00205076	178375		0.00205076	0
	0.0020796	179669		0.0020796	0
	0.00210844	180928		0.00210844	0
	0.00213729	182162		0.00213729	0
	0.00216613	183344		0.00216613	0
	0.00219497	184460		0.00219497	0
	0.00222382	185505		0.00222382	0
	0.00225266	186436		0.00225266	0
	0.00228151	187220		0.00228151	0
	0.00231035	187752		0.00231035	0
	0.00233919	187834		0.00233919	0
	0.00236804	187275		0.00236804	0
	0.00239688	185926		0.00239688	0
	0.00242572	183716		0.00242572	0
	0.00245457	180922		0.00245457	0
	0.00248341	178190		0.00248341	0
	0.00251225	176356		0.00251225	0
	0.0025411	175625		0.0025411	0
	0.00256994	175922		0.00256994	0
	0.00259878	177073		0.00259878	0
	0.00262763	178894		0.00262763	0
	0.00265647	181322		0.00265647	0
	0.00268531	184427		0.00268531	0
	0.00271416	188145		0.00271416	0
	0.002743	192200		0.002743	0
	0.00277184	196493		0.00277184	0
	0.00280069	200886		0.00280069	0
	0.00282953	205524		0.00282953	0
	0.00285837	210340		0.00285837	0
	0.00288722	215202		0.00288722	0
	0.00291606	220049		0.00291606	0
	0.0029449	224844		0.0029449	0
	0.00297375	229476		0.00297375	0
	0.00300259	233927		0.00300259	0
	0.00303144	238197		0.00303144	0
	0.00306028	242249		0.00306028	0
	0.00308912	246057		0.00308912	0
	0.00311797	249662		0.00311797	0
	0.00314681	253052		0.00314681	0
	0.00317565	256257		0.00317565	0
	0.0032045	259320		0.0032045	0
	0.00323334	262332		0.00323334	0
	0.00326218	265272		0.00326218	0
	0.00329103	268063		0.00329103	0
	0.00331987	270753		0.00331987	0
	0.00334871	273395		0.00334871	0
	0.00337756	275986		0.00337756	0
	0.0034064	278423		0.0034064	0
	0.00343524	280621		0.00343524	0
	0.00346409	282651		0.00346409	0
	0.00349293	284592		0.00349293	0
	0.00352177	286509		0.00352177	0
	0.00355061	288518		0.00355061	0
	0.00357946	290840		0.00357946	0
	0.0036083	293592		0.0036083	0
	0.00363714	296686		0.00363714	0
	0.00366599	299953		0.00366599	0
	0.00369483	303258		0.00369483	0
	0.00372367	306539		0.00372367	0
	0.00375252	309763		0.00375252	0
	0.00378136	312881		0.00378136	0
	0.0038102	315900		0.0038102	0
	0.00383905	318815		0.00383905	0
	0.00386789	321617		0.00386789	0
	0.00389673	324291		0.00389673	0
	0.00392557	326861		0.00392557	0
	0.00395442	329323		0.00395442	0
	0.00398326	331662		0.00398326	0
	0.0040121	333924		0.0040121	0
	0.00404095	336107		0.00404095	0
	0.00406979	338211		0.00406979	0
	0.00409863	340244		0.00409863	0
	0.00412748	342199		0.00412748	0
	0.00415632	344088		0.00415632	0
	0.00418516	345933		0.00418516	0
	0.004214	347728		0.004214	0
	0.00424285	349478		0.00424285	0
	0.00427169	351182		0.00427169	0
	0.00430053	352845		0.00430053	0
	0.00432938	354479		0.00432938	0
	0.00435822	356062		0.00435822	0
	0.00438706	357522		0.00438706	0
	0.0044159	358917		0.0044159	0
	0.00444475	360254		0.00444475	0
	0.00447359	361550		0.00447359	0
	0.00450243	362803		0.00450243	0
	0.00453128	364024		0.00453128	0
	0.00456012	365234		0.00456012	0
	0.00458896	366470		0.00458896	0
	0.0046178	367726		0.0046178	0
	0.00464665	369005		0.00464665	0
	0.00467549	370287		0.00467549	0
	0.00470433	371558		0.00470433	0
	0.00473317	372819		0.00473317	0
	0.00476202	374068		0.00476202	0
	0.00479086	375305		0.00479086	0
	0.0048197	376549		0.0048197	0
	0.00484854	377811		0.00484854	0
	0.00487739	379084		0.00487739	0
	0.00490623	380357		0.00490623	0
	0.00493507	381603		0.00493507	0
	0.00496392	382811		0.00496392	0
	0.00499276	384044		0.00499276	0
	0.0050216	385304		0.0050216	0
	0.00505044	386578		0.00505044	0
	0.00507929	387880		0.00507929	0
	0.00510813	389236		0.00510813	0
	0.00513697	390672		0.00513697	0
	0.00516581	392169		0.00516581	0
	0.00519466	393712		0.00519466	0
	0.0052235	395294		0.0052235	0
	0.00525234	396895		0.00525234	0
	0.00528118	398486		0.00528118	0
	0.00531003	400103		0.00531003	0
	0.00533887	401747		0.00533887	0
	0.00536771	403417		0.00536771	0
	0.00539655	405106		0.00539655	0
	0.0054254	406805		0.0054254	0
	0.00545424	408512		0.00545424	0
	0.00548308	410220		0.00548308	0
	0.00551192	411930		0.00551192	0
	0.00554077	413650		0.00554077	0
	0.00556961	415378		0.00556961	0
	0.00559845	417116		0.00559845	0
	0.00562729	418846		0.00562729	0
	0.00565614	420572		0.00565614	0
	0.00568498	422286		0.00568498	0
	0.00571382	423985		0.00571382	0
	0.00574266	425659		0.00574266	0
	0.00577151	427214		0.00577151	0
	0.00580035	428732		0.00580035	0
	0.00582919	430223		0.00582919	0
	0.00585803	431698		0.00585803	0
	0.00588688	433165		0.00588688	0
	0.00591572	434636		0.00591572	0
	0.00594456	436108		0.00594456	0
	0.0059734	437585		0.0059734	0
	0.00600224	439066		0.00600224	0
	0.00603109	440541		0.00603109	0
	0.00605993	442019		0.00605993	0
	0.00608877	443509		0.00608877	0
	0.00611761	445010		0.00611761	0
	0.00614646	446516		0.00614646	0
	0.0061753	448023		0.0061753	0
	0.00620414	449546		0.00620414	0
	0.00623298	451089		0.00623298	0
	0.00626183	452668		0.00626183	0
	0.00629067	454297		0.00629067	0
	0.00631951	455984		0.00631951	0
	0.00634835	457719		0.00634835	0
	0.0063772	459588		0.0063772	0
	0.00640604	461581		0.00640604	0
	0.00643488	463689		0.00643488	0
	0.00646372	465910		0.00646372	0
	0.00649257	468248		0.00649257	0
	0.00652141	470659		0.00652141	0
	0.00655025	473133		0.00655025	0
	0.00657909	475658		0.00657909	0
	0.00660794	478194		0.00660794	0
	0.00663678	480715		0.00663678	0
	0.00666562	483214		0.00666562	0
	0.00669446	485704		0.00669446	0
	0.0067233	488081		0.0067233	0
	0.00675215	490414		0.00675215	0
	0.00678099	492729		0.00678099	0
	0.00680983	495023		0.00680983	0
	0.00683867	497268		0.00683867	0
	0.00686752	499437		0.00686752	0
	0.00689636	501529		0.00689636	0
	0.0069252	503570		0.0069252	0
	0.00695404	505547		0.00695404	0
	0.00698289	507451		0.00698289	0
	0.00701173	509314		0.00701173	0
	0.00704057	511150		0.00704057	0
	0.00706941	512960		0.00706941	0
	0.00709825	514747		0.00709825	0
	0.0071271	516519		0.0071271	0
	0.00715594	518289		0.00715594	0
	0.00718478	520068		0.00718478	0
	0.00721362	521869		0.00721362	0
	0.00724247	523637		0.00724247	0
	0.00727131	525396		0.00727131	0
	0.00730015	527152		0.00730015	0
	0.00732899	528882		0.00732899	0
	0.00735783	530589		0.00735783	0
	0.00738668	532274		0.00738668	0
	0.00741552	533930		0.00741552	0
	0.00744436	535583		0.00744436	0
	0.0074732	537229		0.0074732	0
	0.00750204	538868		0.00750204	0
	0.00753089	540495		0.00753089	0
	0.00755973	542106		0.00755973	0
	0.00758857	543701		0.00758857	0
	0.00761741	545280		0.00761741	0
	0.00764625	546839		0.00764625	0
	0.0076751	548385		0.0076751	0
	0.00770394	549912		0.00770394	0
	0.00773278	551412		0.00773278	0
	0.00776162	552891		0.00776162	0
	0.00779046	554345		0.00779046	0
	0.00781931	555779		0.00781931	0
	0.00784815	557197		0.00784815	0
	0.00787699	558596		0.00787699	0
	0.00790583	559917		0.00790583	0
	0.00793467	561238		0.00793467	0
	0.00796352	562572		0.00796352	0
	0.00799236	563916		0.00799236	0
	0.0080212	565264		0.0080212	0
	0.00805004	566614		0.00805004	0
	0.00807888	567966		0.00807888	0
	0.00810772	569317		0.00810772	0
	0.00813657	570682		0.00813657	0
	0.00816541	572060		0.00816541	0
	0.00819425	573450		0.00819425	0
	0.00822309	574848		0.00822309	0
	0.00825193	576259		0.00825193	0
	0.00828077	577684		0.00828077	0
	0.00830962	579110		0.00830962	0
	0.00833846	580526		0.00833846	0
	0.0083673	581937		0.0083673	0
	0.00839614	583343		0.00839614	0
	0.00842498	584743		0.00842498	0
	0.00845382	586140		0.00845382	0
	0.00848267	587535		0.00848267	0
	0.00851151	588931		0.00851151	0
	0.00854035	590327		0.00854035	0
	0.00856919	591691		0.00856919	0
	0.00859803	593069		0.00859803	0
	0.00862687	594456		0.00862687	0
	0.00865572	595844		0.00865572	0
	0.00868456	597223		0.00868456	0
	0.0087134	598609		0.0087134	0
	0.00874224	600002		0.00874224	0
	0.00877108	601393		0.00877108	0
	0.00879992	602788		0.00879992	0
	0.00882876	604202		0.00882876	0
	0.00885761	605635		0.00885761	0
	0.00888645	607088		0.00888645	0
	0.00891529	608566		0.00891529	0
	0.00894413	610064		0.00894413	0
	0.00897297	611589		0.00897297	0
	0.00900181	613135		0.00900181	0
	0.00903065	614693		0.00903065	0
	0.0090595	616266		0.0090595	0
	0.00908834	617856		0.00908834	0
	0.00911718	619424		0.00911718	0
	0.00914602	621035		0.00914602	0
	0.00917486	622657		0.00917486	0
	0.0092037	624289		0.0092037	0
	0.00923254	625923		0.00923254	0
	0.00926139	627552		0.00926139	0
	0.00929023	629183		0.00929023	0
	0.00931907	630811		0.00931907	0
	0.00934791	632432		0.00934791	0
	0.00937675	634040		0.00937675	0
	0.00940559	635640		0.00940559	0
	0.00943443	637228		0.00943443	0
	0.00946327	638774		0.00946327	0
	0.00949212	640263		0.00949212	0
	0.00952096	641736		0.00952096	0
	0.0095498	643191		0.0095498	0
	0.00957864	644628		0.00957864	0
	0.00960748	646048		0.00960748	0
	0.00963632	647450		0.00963632	0
	0.00966516	648833		0.00966516	0
	0.009694	650193		0.009694	0
	0.00972285	651537		0.00972285	0
	0.00975169	652863		0.00975169	0
	0.00978053	654181		0.00978053	0
	0.00980937	655489		0.00980937	0
	0.00983821	656786		0.00983821	0
	0.00986705	658073		0.00986705	0
	0.00989589	659346		0.00989589	0
	0.00992473	660616		0.00992473	0
	0.00995358	661893		0.00995358	0
	0.00998242	663181		0.00998242	0
	0.0100113	664518		0.0100113	0
	0.0100401	665916		0.0100401	0
	0.0100689	667380		0.0100689	0
	0.0100978	668904		0.0100978	0
	0.0101266	670474		0.0101266	0
	0.0101555	672088		0.0101555	0
	0.0101843	673748		0.0101843	0
	0.0102131	675455		0.0102131	0
	0.010242	677205		0.010242	0
	0.0102708	678994		0.0102708	0
	0.0102997	680826		0.0102997	0
	0.0103285	682702		0.0103285	0
	0.0103574	684610		0.0103574	0
	0.0103862	686507		0.0103862	0
	0.010415	688400		0.010415	0
	0.0104439	690304		0.0104439	0
	0.0104727	692209		0.0104727	0
	0.0105016	694114		0.0105016	0
	0.0105304	696023		0.0105304	0
	0.0105592	697936		0.0105592	0
	0.0105881	699865		0.0105881	0
	0.0106169	701763		0.0106169	0
	0.0106458	703581		0.0106458	0
	0.0106746	705334		0.0106746	0
	0.0107034	707031		0.0107034	0
	0.0107323	708630		0.0107323	0
	0.0107611	710106		0.0107611	0
	0.01079	711491		0.01079	0
	0.0108188	712799		0.0108188	0
	0.0108477	714066		0.0108477	0
	0.0108765	715314		0.0108765	0
	0.0109053	716571		0.0109053	0
	0.0109342	717861		0.0109342	0
	0.010963	719190		0.010963	0
	0.0109919	720559		0.0109919	0
	0.0110207	721965		0.0110207	0
	0.0110495	723399		0.0110495	0
	0.0110784	724851		0.0110784	0
	0.0111072	726317		0.0111072	0
	0.0111361	727788		0.0111361	0
	0.0111649	729258		0.0111649	0
	0.0111937	730679		0.0111937	0
	0.0112226	732116		0.0112226	0
	0.0112514	733568		0.0112514	0
	0.0112803	735037		0.0112803	0
	0.0113091	736518		0.0113091	0
	0.0113379	737990		0.0113379	0
	0.0113668	739444		0.0113668	0
	0.0113956	740879		0.0113956	0
	0.0114245	742295		0.0114245	0
	0.0114533	743691		0.0114533	0
	0.0114822	745070		0.0114822	0
	0.011511	746435		0.011511	0
	0.0115398	747785		0.0115398	0
	0.0115687	749114		0.0115687	0
	0.0115975	750420		0.0115975	0
	0.0116264	751717		0.0116264	0
	0.0116552	753010		0.0116552	0
	0.011684	754301		0.011684	0
	0.0117129	755579		0.0117129	0
	0.0117417	756841		0.0117417	0
	0.0117706	758075		0.0117706	0
	0.0117994	759286		0.0117994	0
	0.0118282	760503		0.0118282	0
	0.0118571	761725		0.0118571	0
	0.0118859	762949		0.0118859	0
	0.0119148	764172		0.0119148	0
	0.0119436	765398		0.0119436	0
	0.0119724	766632		0.0119724	0
	0.0120013	767876		0.0120013	0
	0.0120301	769121		0.0120301	0
	0.012059	770374		0.012059	0
	0.0120878	771631		0.0120878	0
	0.0121166	772898		0.0121166	0
	0.0121455	774147		0.0121455	0
	0.0121743	775392		0.0121743	0
	0.0122032	776655		0.0122032	0
	0.012232	777933		0.012232	0
	0.0122608	779228		0.0122608	0
	0.0122897	780535		0.0122897	0
	0.0123185	781853		0.0123185	0
	0.0123474	783181		0.0123474	0
	0.0123762	784518		0.0123762	0
	0.012405	785867		0.012405	0
	0.0124339	787223		0.0124339	0
	0.0124627	788588		0.0124627	0
	0.0124916	789971		0.0124916	0
	0.0125204	791368		0.0125204	0
	0.0125492	792765		0.0125492	0
	0.0125781	794166		0.0125781	0
	0.0126069	795584		0.0126069	0
	0.0126358	797021		0.0126358	0
	0.0126646	798454		0.0126646	0
	0.0126934	799858		0.0126934	0
	0.0127223	801220		0.0127223	0
	0.0127511	802581		0.0127511	0
	0.01278	803937		0.01278	0
	0.0128088	805301		0.0128088	0
	0.0128377	806669		0.0128377	0
	0.0128665	808049		0.0128665	0
	0.0128953	809437		0.0128953	0
	0.0129242	810837		0.0129242	0
	0.012953	812247		0.012953	0
	0.0129819	813665		0.0129819	0
	0.0130107	815091		0.0130107	0
	0.0130395	816521		0.0130395	0
	0.0130684	817961		0.0130684	0
	0.0130972	819412		0.0130972	0
	0.0131261	820867		0.0131261	0
	0.0131549	822321		0.0131549	0
	0.0131837	823771		0.0131837	0
	0.0132126	825231		0.0132126	0
	0.0132414	826694		0.0132414	0
	0.0132703	828151		0.0132703	0
	0.0132991	829612		0.0132991	0
	0.0133279	831062		0.0133279	0
	0.0133568	832449		0.0133568	0
	0.0133856	833836		0.0133856	0
	0.0134145	835227		0.0134145	0
	0.0134433	836622		0.0134433	0
	0.0134721	838018		0.0134721	0
	0.013501	839413		0.013501	0
	0.0135298	840808		0.0135298	0
	0.0135587	842194		0.0135587	0
	0.0135875	843579		0.0135875	0
	0.0136163	844965		0.0136163	0
	0.0136452	846345		0.0136452	0
	0.013674	847718		0.013674	0
	0.0137029	849083		0.0137029	0
	0.0137317	850441		0.0137317	0
	0.0137605	851796		0.0137605	0
	0.0137894	853147		0.0137894	0
	0.0138182	854496		0.0138182	0
	0.0138471	855846		0.0138471	0
	0.0138759	857200		0.0138759	0
	0.0139047	858544		0.0139047	0
	0.0139336	859849		0.0139336	0
	0.0139624	861157		0.0139624	0
	0.0139912	862482		0.0139912	0
	0.0140201	863832		0.0140201	0
	0.0140489	865202		0.0140489	0
	0.0140778	866596		0.0140778	0
	0.0141066	868022		0.0141066	0
	0.0141354	869476		0.0141354	0
	0.0141643	870949		0.0141643	0
	0.0141931	872438		0.0141931	0
	0.014222	873942		0.014222	0
	0.0142508	875442		0.0142508	0
	0.0142796	876943		0.0142796	0
	0.0143085	878451		0.0143085	0
	0.0143373	879964		0.0143373	0
	0.0143662	881478		0.0143662	0
	0.014395	882948		0.014395	0
	0.0144238	884407		0.0144238	0
	0.0144527	885866		0.0144527	0
	0.0144815	887322		0.0144815	0
	0.0145104	888770		0.0145104	0
	0.0145392	890199		0.0145392	0
	0.014568	891614		0.014568	0
	0.0145969	893015		0.0145969	0
	0.0146257	894397		0.0146257	0
	0.0146546	895747		0.0146546	0
	0.0146834	897071		0.0146834	0
	0.0147122	898365		0.0147122	0
	0.0147411	899611		0.0147411	0
	0.0147699	900795		0.0147699	0
	0.0147988	901935		0.0147988	0
	0.0148276	903048		0.0148276	0
	0.0148564	904137		0.0148564	0
	0.0148853	905224		0.0148853	0
	0.0149141	906300		0.0149141	0
	0.014943	907387		0.014943	0
	0.0149718	908497		0.0149718	0
	0.0150006	909624		0.0150006	0
	0.0150295	910761		0.0150295	0
	0.0150583	911913		0.0150583	0
	0.0150872	913083		0.0150872	0
	0.015116	914274		0.015116	0
	0.0151448	915470		0.0151448	0
	0.0151737	916671		0.0151737	0
	0.0152025	917872		0.0152025	0
	0.0152314	919078		0.0152314	0
	0.0152602	920297		0.0152602	0
	0.015289	921536		0.015289	0
	0.0153179	922784		0.0153179	0
	0.0153467	924044		0.0153467	0
	0.0153756	925323		0.0153756	0
	0.0154044	926620		0.0154044	0
	0.0154332	927928		0.0154332	0
	0.0154621	929247		0.0154621	0
	0.0154909	930541		0.0154909	0
	0.0155198	931855		0.0155198	0
	0.0155486	933186		0.0155486	0
	0.0155774	934531		0.0155774	0
	0.0156063	935882		0.0156063	0
	0.0156351	937248		0.0156351	0
	0.015664	938624		0.015664	0
	0.0156928	940003		0.0156928	0
	0.0157216	941382		0.0157216	0
	0.0157505	942758		0.0157505	0
	0.0157793	944146		0.0157793	0
	0.0158081	945542		0.0158081	0
	0.015837	946944		0.015837	0
	0.0158658	948343		0.0158658	0
	0.0158947	949740		0.0158947	0
	0.0159235	951149		0.0159235	0
	0.0159523	952574		0.0159523	0
	0.0159812	954013		0.0159812	0
	0.01601	955469		0.01601	0
	0.0160389	956929		0.0160389	0
	0.0160677	958370		0.0160677	0
	0.0160965	959817		0.0160965	0
	0.0161254	961264		0.0161254	0
	0.0161542	962707		0.0161542	0
	0.0161831	964142		0.0161831	0
	0.0162119	965546		0.0162119	0
	0.0162407	966927		0.0162407	0
	0.0162696	968301		0.0162696	0
	0.0162984	969684		0.0162984	0
	0.0163273	971078		0.0163273	0
	0.0163561	972481		0.0163561	0
	0.0163849	973891		0.0163849	0
	0.0164138	975317		0.0164138	0
	0.0164426	976758		0.0164426	0
	0.0164715	978209		0.0164715	0
	0.0165003	979661		0.0165003	0
	0.0165291	981118		0.0165291	0
	0.016558	982551		0.016558	0
	0.0165868	983963		0.0165868	0
	0.0166156	985368		0.0166156	0
	0.0166445	986767		0.0166445	0
	0.0166733	988164		0.0166733	0
	0.0167022	989557		0.0167022	0
	0.016731	990946		0.016731	0
	0.0167598	992335		0.0167598	0
	0.0167887	993718		0.0167887	0
	0.0168175	995106		0.0168175	0
	0.0168464	996494		0.0168464	0
	0.0168752	997878		0.0168752	0
	0.016904	999257		0.016904	0
	0.0169329	1.00063e+06		0.0169329	0
	0.0169617	1.002e+06		0.0169617	0
	0.0169906	1.00337e+06		0.0169906	0
	0.0170194	1.00471e+06		0.0170194	0
	0.0170482	1.00605e+06		0.0170482	0
	0.0170771	1.00738e+06		0.0170771	0
	0.0171059	1.00871e+06		0.0171059	0
	0.0171347	1.01001e+06		0.0171347	0
	0.0171636	1.01125e+06		0.0171636	0
	0.0171924	1.01249e+06		0.0171924	0
	0.0172213	1.01372e+06		0.0172213	0
	0.0172501	1.01496e+06		0.0172501	0
	0.0172789	1.01619e+06		0.0172789	0
	0.0173078	1.01741e+06		0.0173078	0
	0.0173366	1.01864e+06		0.0173366	0
	0.0173655	1.01988e+06		0.0173655	0
	0.0173943	1.02111e+06		0.0173943	0
	0.0174231	1.02235e+06		0.0174231	0
	0.017452	1.0236e+06		0.017452	0
	0.0174808	1.02485e+06		0.0174808	0
	0.0175097	1.0261e+06		0.0175097	0
	0.0175385	1.02736e+06		0.0175385	0
	0.0175673	1.02862e+06		0.0175673	0
	0.0175962	1.02988e+06		0.0175962	0
	0.017625	1.03115e+06		0.017625	0
	0.0176538	1.03242e+06		0.0176538	0
	0.0176827	1.0337e+06		0.0176827	0
	0.0177115	1.03498e+06		0.0177115	0
	0.0177404	1.03626e+06		0.0177404	0
	0.0177692	1.03754e+06		0.0177692	0
	0.017798	1.03882e+06		0.017798	0
	0.0178269	1.04011e+06		0.0178269	0
	0.0178557	1.04138e+06		0.0178557	0
	0.0178846	1.04263e+06		0.0178846	0
	0.0179134	1.04389e+06		0.0179134	0
	0.0179422	1.04515e+06		0.0179422	0
	0.0179711	1.04643e+06		0.0179711	0
	0.0179999	1.04771e+06		0.0179999	0
	0.0180288	1.049e+06		0.0180288	0
	0.0180576	1.05029e+06		0.0180576	0
	0.0180864	1.05157e+06		0.0180864	0
	0.0181153	1.05284e+06		0.0181153	0
	0.0181441	1.05413e+06		0.0181441	0
	0.0181729	1.05542e+06		0.0181729	0
	0.0182018	1.0567e+06		0.0182018	0
	0.0182306	1.05799e+06		0.0182306	0
	0.0182595	1.05927e+06		0.0182595	0
	0.0182883	1.06054e+06		0.0182883	0
	0.0183171	1.06182e+06		0.0183171	0
	0.018346	1.0631e+06		0.018346	0
	0.0183748	1.06436e+06		0.0183748	0
	0.0184037	1.0656e+06		0.0184037	0
	0.0184325	1.06684e+06		0.0184325	0
	0.0184613	1.06808e+06		0.0184613	0
	0.0184902	1.0693e+06		0.0184902	0
	0.018519	1.0705e+06		0.018519	0
	0.0185478	1.07169e+06		0.0185478	0
	0.0185767	1.07287e+06		0.0185767	0
	0.0186055	1.07403e+06		0.0186055	0
	0.0186344	1.07518e+06		0.0186344	0
	0.0186632	1.07632e+06		0.0186632	0
	0.018692	1.07745e+06		0.018692	0
	0.0187209	1.07855e+06		0.0187209	0
	0.0187497	1.07964e+06		0.0187497	0
	0.0187786	1.08071e+06		0.0187786	0
	0.0188074	1.08179e+06		0.0188074	0
	0.0188362	1.08286e+06		0.0188362	0
	0.0188651	1.08394e+06		0.0188651	0
	0.0188939	1.08504e+06		0.0188939	0
	0.0189227	1.08615e+06		0.0189227	0
	0.0189516	1.08729e+06		0.0189516	0
	0.0189804	1.08846e+06		0.0189804	0
	0.0190093	1.08965e+06		0.0190093	0
	0.0190381	1.09086e+06		0.0190381	0
	0.0190669	1.0921e+06		0.0190669	0
	0.0190958	1.09337e+06		0.0190958	0
	0.0191246	1.09468e+06		0.0191246	0
	0.0191535	1.09602e+06		0.0191535	0
	0.0191823	1.09736e+06		0.0191823	0
	0.0192111	1.0987e+06		0.0192111	0
	0.01924	1.10002e+06		0.01924	0
	0.0192688	1.10133e+06		0.0192688	0
	0.0192977	1.10263e+06		0.0192977	0
	0.0193265	1.10392e+06		0.0193265	0
	0.0193553	1.10518e+06		0.0193553	0
	0.0193842	1.10643e+06		0.0193842	0
	0.019413	1.10768e+06		0.019413	0
	0.0194418	1.10891e+06		0.0194418	0
	0.0194707	1.11014e+06		0.0194707	0
	0.0194995	1.11137e+06		0.0194995	0
	0.0195284	1.1126e+06		0.0195284	0
	0.0195572	1.11385e+06		0.0195572	0
	0.019586	1.1151e+06		0.019586	0
	0.0196149	1.11634e+06		0.0196149	0
	0.0196437	1.11758e+06		0.0196437	0
	0.0196725	1.11883e+06		0.0196725	0
	0.0197014	1.12009e+06		0.0197014	0
	0.0197302	1.12136e+06		0.0197302	0
	0.0197591	1.12264e+06		0.0197591	0
	0.0197879	1.12391e+06		0.0197879	0
	0.0198167	1.12519e+06		0.0198167	0
	0.0198456	1.12648e+06		0.0198456	0
	0.0198744	1.1278e+06		0.0198744	0
	0.0199033	1.12913e+06		0.0199033	0
	0.0199321	1.13049e+06		0.0199321	0
	0.0199609	1.13186e+06		0.0199609	0
	0.0199898	1.13325e+06		0.0199898	0
	0.0200186	1.13466e+06		0.0200186	0
	0.0200474	1.13606e+06		0.0200474	0
	0.0200763	1.13743e+06		0.0200763	0
	0.0201051	1.13878e+06		0.0201051	0
	0.020134	1.14012e+06		0.020134	0
	0.0201628	1.14143e+06		0.0201628	0
	0.0201916	1.14272e+06		0.0201916	0
	0.0202205	1.144e+06		0.0202205	0
	0.0202493	1.14526e+06		0.0202493	0
	0.0202782	1.14651e+06		0.0202782	0
	0.020307	1.14776e+06		0.020307	0
	0.0203358	1.149e+06		0.0203358	0
	0.0203647	1.15022e+06		0.0203647	0
	0.0203935	1.15144e+06		0.0203935	0
	0.0204223	1.15264e+06		0.0204223	0
	0.0204512	1.15384e+06		0.0204512	0
	0.02048	1.15504e+06		0.02048	0
	0.0205089	1.15623e+06		0.0205089	0
	0.0205377	1.15742e+06		0.0205377	0
	0.0205665	1.15861e+06		0.0205665	0
	0.0205954	1.1598e+06		0.0205954	0
	0.0206242	1.16099e+06		0.0206242	0
	0.020653	1.16218e+06		0.020653	0
	0.0206819	1.16337e+06		0.0206819	0
	0.0207107	1.16457e+06		0.0207107	0
	0.0207396	1.16576e+06		0.0207396	0
	0.0207684	1.16692e+06		0.0207684	0
	0.0207972	1.16809e+06		0.0207972	0
	0.0208261	1.16924e+06		0.0208261	0
	0.0208549	1.1704e+06		0.0208549	0
	0.0208838	1.17155e+06		0.0208838	0
	0.0209126	1.17269e+06		0.0209126	0
	0.0209414	1.17383e+06		0.0209414	0
	0.0209703	1.17498e+06		0.0209703	0
	0.0209991	1.17614e+06		0.0209991	0
	0.0210279	1.17731e+06		0.0210279	0
	0.0210568	1.17847e+06		0.0210568	0
	0.0210856	1.17963e+06		0.0210856	0
	0.0211145	1.18079e+06		0.0211145	0
	0.0211433	1.18194e+06		0.0211433	0
	0.0211721	1.18309e+06		0.0211721	0
	0.021201	1.18424e+06		0.021201	0
	0.0212298	1.18538e+06		0.0212298	0
	0.0212586	1.18653e+06		0.0212586	0
	0.0212875	1.18768e+06		0.0212875	0
	0.0213163	1.18883e+06		0.0213163	0
	0.0213452	1.18998e+06		0.0213452	0
	0.021374	1.19112e+06		0.021374	0
	0.0214028	1.19225e+06		0.0214028	0
	0.0214317	1.19337e+06		0.0214317	0
	0.0214605	1.19449e+06		0.0214605	0
	0.0214893	1.19561e+06		0.0214893	0
	0.0215182	1.19671e+06		0.0215182	0
	0.021547	1.19781e+06		0.021547	0
	0.0215759	1.19892e+06		0.0215759	0
	0.0216047	1.20003e+06		0.0216047	0
	0.0216335	1.20114e+06		0.0216335	0
	0.0216624	1.20226e+06		0.0216624	0
	0.0216912	1.20338e+06		0.0216912	0
	0.0217201	1.2045e+06		0.0217201	0
	0.0217489	1.20562e+06		0.0217489	0
	0.0217777	1.20675e+06		0.0217777	0
	0.0218066	1.20788e+06		0.0218066	0
	0.0218354	1.20901e+06		0.0218354	0
	0.0218642	1.21014e+06		0.0218642	0
	0.0218931	1.21129e+06		0.0218931	0
	0.0219219	1.21244e+06		0.0219219	0
	0.0219508	1.2136e+06		0.0219508	0
	0.0219796	1.21476e+06		0.0219796	0
	0.0220084	1.21592e+06		0.0220084	0
	0.0220373	1.21707e+06		0.0220373	0
	0.0220661	1.21822e+06		0.0220661	0
	0.0220949	1.21936e+06		0.0220949	0
	0.0221238	1.2205e+06		0.0221238	0
	0.0221526	1.22161e+06		0.0221526	0
	0.0221815	1.22273e+06		0.0221815	0
	0.0222103	1.22385e+06		0.0222103	0
	0.0222391	1.22497e+06		0.0222391	0
	0.022268	1.22609e+06		0.022268	0
	0.0222968	1.22721e+06		0.0222968	0
	0.0223256	1.22834e+06		0.0223256	0
	0.0223545	1.22947e+06		0.0223545	0
	0.0223833	1.2306e+06		0.0223833	0
	0.0224122	1.23172e+06		0.0224122	0
	0.022441	1.23285e+06		0.022441	0
	0.0224698	1.23397e+06		0.0224698	0
	0.0224987	1.23506e+06		0.0224987	0
	0.0225275	1.23616e+06		0.0225275	0
	0.0225563	1.23726e+06		0.0225563	0
	0.0225852	1.23835e+06		0.0225852	0
	0.022614	1.23944e+06		0.022614	0
	0.0226429	1.24054e+06		0.0226429	0
	0.0226717	1.24165e+06		0.0226717	0
	0.0227005	1.24276e+06		0.0227005	0
	0.0227294	1.24388e+06		0.0227294	0
	0.0227582	1.245e+06		0.0227582	0
	0.022787	1.24613e+06		0.022787	0
	0.0228159	1.24727e+06		0.0228159	0
	0.0228447	1.24841e+06		0.0228447	0
	0.0228735	1.24954e+06		0.0228735	0
	0.0229024	1.25067e+06		0.0229024	0
	0.0229312	1.2518e+06		0.0229312	0
	0.0229601	1.25293e+06		0.0229601	0
	0.0229889	1.25408e+06		0.0229889	0
	0.0230177	1.25522e+06		0.0230177	0
	0.0230466	1.25637e+06		0.0230466	0
	0.0230754	1.25749e+06		0.0230754	0
	0.0231042	1.25861e+06		0.0231042	0
	0.0231331	1.25974e+06		0.0231331	0
	0.0231619	1.26088e+06		0.0231619	0
	0.0231908	1.26202e+06		0.0231908	0
	0.0232196	1.26315e+06		0.0232196	0
	0.0232484	1.26428e+06		0.0232484	0
	0.0232773	1.26541e+06		0.0232773	0
	0.0233061	1.26655e+06		0.0233061	0
	0.0233349	1.26768e+06		0.0233349	0
	0.0233638	1.26882e+06		0.0233638	0
	0.0233926	1.26997e+06		0.0233926	0
	0.0234215	1.27113e+06		0.0234215	0
	0.0234503	1.2723e+06		0.0234503	0
	0.0234791	1.27347e+06		0.0234791	0
	0.023508	1.27465e+06		0.023508	0
	0.0235368	1.27585e+06		0.0235368	0
	0.0235656	1.27707e+06		0.0235656	0
	0.0235945	1.27829e+06		0.0235945	0
	0.0236233	1.27953e+06		0.0236233	0
	0.0236522	1.28077e+06		0.0236522	0
	0.023681	1.28202e+06		0.023681	0
	0.0237098	1.28327e+06		0.0237098	0
	0.0237387	1.28451e+06		0.0237387	0
	0.0237675	1.28574e+06		0.0237675	0
	0.0237963	1.28696e+06		0.0237963	0
	0.0238252	1.28818e+06		0.0238252	0
	0.023854	1.28938e+06		0.023854	0
	0.0238829	1.29057e+06		0.0238829	0
	0.0239117	1.29173e+06		0.0239117	0
	0.0239405	1.29286e+06		0.0239405	0
	0.0239694	1.29398e+06		0.0239694	0
	0.0239982	1.29509e+06		0.0239982	0
	0.024027	1.2962e+06		0.024027	0
	0.0240559	1.2973e+06		0.0240559	0
	0.0240847	1.29839e+06		0.0240847	0
	0.0241135	1.29948e+06		0.0241135	0
	0.0241424	1.30056e+06		0.0241424	0
	0.0241712	1.30165e+06		0.0241712	0
	0.0242001	1.30275e+06		0.0242001	0
	0.0242289	1.30384e+06		0.0242289	0
	0.0242577	1.30493e+06		0.0242577	0
	0.0242866	1.306e+06		0.0242866	0
	0.0243154	1.30706e+06		0.0243154	0
	0.0243442	1.30813e+06		0.0243442	0
	0.0243731	1.30918e+06		0.0243731	0
	0.0244019	1.31022e+06		0.0244019	0
	0.0244308	1.31125e+06		0.0244308	0
	0.0244596	1.31228e+06		0.0244596	0
	0.0244884	1.3133e+06		0.0244884	0
	0.0245173	1.31432e+06		0.0245173	0
	0.0245461	1.31534e+06		0.0245461	0
	0.0245749	1.31636e+06		0.0245749	0
	0.0246038	1.31738e+06		0.0246038	0
	0.0246326	1.3184e+06		0.0246326	0
	0.0246615	1.31942e+06		0.0246615	0
	0.0246903	1.32045e+06		0.0246903	0
	0.0247191	1.32148e+06		0.0247191	0
	0.024748	1.32252e+06		0.024748	0
	0.0247768	1.32356e+06		0.0247768	0
	0.0248056	1.32461e+06		0.0248056	0
	0.0248345	1.32566e+06		0.0248345	0
	0.0248633	1.32673e+06		0.0248633	0
	0.0248921	1.3278e+06		0.0248921	0
	0.024921	1.32887e+06		0.024921	0
	0.0249498	1.32994e+06		0.0249498	0
	0.0249787	1.331e+06		0.0249787	0
	0.0250075	1.33206e+06		0.0250075	0
	0.0250363	1.33312e+06		0.0250363	0
	0.0250652	1.33416e+06		0.0250652	0
	0.025094	1.3352e+06		0.025094	0
	0.0251228	1.33623e+06		0.0251228	0
	0.0251517	1.33724e+06		0.0251517	0
	0.0251805	1.33824e+06		0.0251805	0
	0.0252094	1.33923e+06		0.0252094	0
	0.0252382	1.34022e+06		0.0252382	0
	0.025267	1.34121e+06		0.025267	0
	0.0252959	1.3422e+06		0.0252959	0
	0.0253247	1.34318e+06		0.0253247	0
	0.0253535	1.34416e+06		0.0253535	0
	0.0253824	1.34514e+06		0.0253824	0
	0.0254112	1.34613e+06		0.0254112	0
	0.02544	1.34712e+06		0.02544	0
	0.0254689	1.34812e+06		0.0254689	0
	0.0254977	1.34912e+06		0.0254977	0
	0.0255266	1.35011e+06		0.0255266	0
	0.0255554	1.35111e+06		0.0255554	0
	0.0255842	1.35213e+06		0.0255842	0
	0.0256131	1.35315e+06		0.0256131	0
	0.0256419	1.35419e+06		0.0256419	0
	0.0256707	1.35526e+06		0.0256707	0
	0.0256996	1.35634e+06		0.0256996	0
	0.0257284	1.35743e+06		0.0257284	0
	0.0257572	1.35853e+06		0.0257572	0
	0.0257861	1.35964e+06		0.0257861	0
	0.0258149	1.36076e+06		0.0258149	0
	0.0258438	1.36188e+06		0.0258438	0
	0.0258726	1.363e+06		0.0258726	0
	0.0259014	1.36412e+06		0.0259014	0
	0.0259303	1.36525e+06		0.0259303	0
	0.0259591	1.36637e+06		0.0259591	0
	0.0259879	1.3675e+06		0.0259879	0
	0.0260168	1.36863e+06		0.0260168	0
	0.0260456	1.36976e+06		0.0260456	0
	0.0260745	1.37088e+06		0.0260745	0
	0.0261033	1.37199e+06		0.0261033	0
	0.0261321	1.3731e+06		0.0261321	0
	0.026161	1.37421e+06		0.026161	0
	0.0261898	1.37533e+06		0.0261898	0
	0.0262186	1.37644e+06		0.0262186	0
	0.0262475	1.37755e+06		0.0262475	0
	0.0262763	1.37865e+06		0.0262763	0
	0.0263051	1.37975e+06		0.0263051	0
	0.026334	1.38084e+06		0.026334	0
	0.0263628	1.38193e+06		0.0263628	0
	0.0263917	1.38302e+06		0.0263917	0
	0.0264205	1.3841e+06		0.0264205	0
	0.0264493	1.38519e+06		0.0264493	0
	0.0264782	1.38628e+06		0.0264782	0
	0.026507	1.38736e+06		0.026507	0
	0.0265358	1.38844e+06		0.0265358	0
	0.0265647	1.38951e+06		0.0265647	0
	0.0265935	1.39059e+06		0.0265935	0
	0.0266223	1.39167e+06		0.0266223	0
	0.0266512	1.39274e+06		0.0266512	0
	0.02668	1.39381e+06		0.02668	0
	0.0267089	1.39487e+06		0.0267089	0
	0.0267377	1.39594e+06		0.0267377	0
	0.0267665	1.397e+06		0.0267665	0
	0.0267954	1.39806e+06		0.0267954	0
	0.0268242	1.39913e+06		0.0268242	0
	0.026853	1.40019e+06		0.026853	0
	0.0268819	1.40125e+06		0.0268819	0
	0.0269107	1.40232e+06		0.0269107	0
	0.0269395	1.40338e+06		0.0269395	0
	0.0269684	1.40443e+06		0.0269684	0
	0.0269972	1.40548e+06		0.0269972	0
	0.0270261	1.40652e+06		0.0270261	0
	0.0270549	1.40757e+06		0.0270549	0
	0.0270837	1.40862e+06		0.0270837	0
	0.0271126	1.40967e+06		0.0271126	0
	0.0271414	1.4107e+06		0.0271414	0
	0.0271702	1.41174e+06		0.0271702	0
	0.0271991	1.41277e+06		0.0271991	0
	0.0272279	1.4138e+06		0.0272279	0
	0.0272567	1.41483e+06		0.0272567	0
	0.0272856	1.41586e+06		0.0272856	0
	0.0273144	1.4169e+06		0.0273144	0
	0.0273433	1.41793e+06		0.0273433	0
	0.0273721	1.41897e+06		0.0273721	0
	0.0274009	1.42001e+06		0.0274009	0
	0.0274298	1.42106e+06		0.0274298	0
	0.0274586	1.42211e+06		0.0274586	0
	0.0274874	1.42317e+06		0.0274874	0
	0.0275163	1.42423e+06		0.0275163	0
	0.0275451	1.42529e+06		0.0275451	0
	0.0275739	1.42635e+06		0.0275739	0
	0.0276028	1.42741e+06		0.0276028	0
	0.0276316	1.42847e+06		0.0276316	0
	0.0276605	1.42954e+06		0.0276605	0
	0.0276893	1.43062e+06		0.0276893	0
	0.0277181	1.4317e+06		0.0277181	0
	0.027747	1.43279e+06		0.027747	0
	0.0277758	1.43389e+06		0.0277758	0
	0.0278046	1.43499e+06		0.0278046	0
	0.0278335	1.43609e+06		0.0278335	0
	0.0278623	1.4372e+06		0.0278623	0
	0.0278911	1.4383e+06		0.0278911	0
	0.02792	1.43941e+06		0.02792	0
	0.0279488	1.44052e+06		0.0279488	0
	0.0279777	1.44162e+06		0.0279777	0
	0.0280065	1.44272e+06		0.0280065	0
	0.0280353	1.44381e+06		0.0280353	0
	0.0280642	1.44489e+06		0.0280642	0
	0.028093	1.44597e+06		0.028093	0
	0.0281218	1.44704e+06		0.0281218	0
	0.0281507	1.44811e+06		0.0281507	0
	0.0281795	1.44917e+06		0.0281795	0
	0.0282083	1.45023e+06		0.0282083	0
	0.0282372	1.45129e+06		0.0282372	0
	0.028266	1.45234e+06		0.028266	0
	0.0282948	1.45339e+06		0.0282948	0
	0.0283237	1.45445e+06		0.0283237	0
	0.0283525	1.4555e+06		0.0283525	0
	0.0283814	1.45653e+06		0.0283814	0
	0.0284102	1.45756e+06		0.0284102	0
	0.028439	1.45858e+06		0.028439	0
	0.0284679	1.4596e+06		0.0284679	0
	0.0284967	1.46062e+06		0.0284967	0
	0.0285255	1.46163e+06		0.0285255	0
	0.0285544	1.46264e+06		0.0285544	0
	0.0285832	1.46365e+06		0.0285832	0
	0.028612	1.46465e+06		0.028612	0
	0.0286409	1.46565e+06		0.0286409	0
	0.0286697	1.46664e+06		0.0286697	0
	0.0286986	1.46762e+06		0.0286986	0
	0.0287274	1.46861e+06		0.0287274	0
	0.0287562	1.4696e+06		0.0287562	0
	0.0287851	1.4706e+06		0.0287851	0
	0.0288139	1.4716e+06		0.0288139	0
	0.0288427	1.47261e+06		0.0288427	0
	0.0288716	1.47363e+06		0.0288716	0
	0.0289004	1.47465e+06		0.0289004	0
	0.0289292	1.47568e+06		0.0289292	0
	0.0289581	1.4767e+06		0.0289581	0
	0.0289869	1.47772e+06		0.0289869	0
	0.0290158	1.47875e+06		0.0290158	0
	0.0290446	1.47978e+06		0.0290446	0
	0.0290734	1.4808e+06		0.0290734	0
	0.0291023	1.48183e+06		0.0291023	0
	0.0291311	1.48285e+06		0.0291311	0
	0.0291599	1.48387e+06		0.0291599	0
	0.0291888	1.48489e+06		0.0291888	0
	0.0292176	1.4859e+06		0.0292176	0
	0.0292464	1.4869e+06		0.0292464	0
	0.0292753	1.4879e+06		0.0292753	0
	0.0293041	1.4889e+06		0.0293041	0
	0.0293329	1.48989e+06		0.0293329	0
	0.0293618	1.49087e+06		0.0293618	0
	0.0293906	1.49185e+06		0.0293906	0
	0.0294195	1.49282e+06		0.0294195	0
	0.0294483	1.49378e+06		0.0294483	0
	0.0294771	1.49474e+06		0.0294771	0
	0.029506	1.49569e+06		0.029506	0
	0.0295348	1.49665e+06		0.0295348	0
	0.0295636	1.4976e+06		0.0295636	0
	0.0295925	1.49855e+06		0.0295925	0
	0.0296213	1.49949e+06		0.0296213	0
	0.0296501	1.50043e+06		0.0296501	0
	0.029679	1.50136e+06		0.029679	0
	0.0297078	1.5023e+06		0.0297078	0
	0.0297367	1.50323e+06		0.0297367	0
	0.0297655	1.50418e+06		0.0297655	0
	0.0297943	1.50512e+06		0.0297943	0
	0.0298232	1.50608e+06		0.0298232	0
	0.029852	1.50703e+06		0.029852	0
	0.0298808	1.50799e+06		0.0298808	0
	0.0299097	1.50895e+06		0.0299097	0
	0.0299385	1.50992e+06		0.0299385	0
	0.0299673	1.5109e+06		0.0299673	0
	0.0299962	1.51189e+06		0.0299962	0
	0.030025	1.51289e+06		0.030025	0
	0.0300538	1.51391e+06		0.0300538	0
	0.0300827	1.51493e+06		0.0300827	0
	0.0301115	1.51595e+06		0.0301115	0
	0.0301404	1.51699e+06		0.0301404	0
	0.0301692	1.51802e+06		0.0301692	0
	0.030198	1.51907e+06		0.030198	0
	0.0302269	1.52012e+06		0.0302269	0
	0.0302557	1.52117e+06		0.0302557	0
	0.0302845	1.52222e+06		0.0302845	0
	0.0303134	1.52328e+06		0.0303134	0
	0.0303422	1.52435e+06		0.0303422	0
	0.030371	1.52542e+06		0.030371	0
	0.0303999	1.52649e+06		0.0303999	0
	0.0304287	1.52755e+06		0.0304287	0
	0.0304575	1.5286e+06		0.0304575	0
	0.0304864	1.52965e+06		0.0304864	0
	0.0305152	1.5307e+06		0.0305152	0
	0.0305441	1.53176e+06		0.0305441	0
	0.0305729	1.53282e+06		0.0305729	0
	0.0306017	1.53388e+06		0.0306017	0
	0.0306306	1.53495e+06		0.0306306	0
	0.0306594	1.53601e+06		0.0306594	0
	0.0306882	1.53709e+06		0.0306882	0
	0.0307171	1.53816e+06		0.0307171	0
	0.0307459	1.53925e+06		0.0307459	0
	0.0307747	1.54033e+06		0.0307747	0
	0.0308036	1.54142e+06		0.0308036	0
	0.0308324	1.54252e+06		0.0308324	0
	0.0308612	1.54361e+06		0.0308612	0
	0.0308901	1.5447e+06		0.0308901	0
	0.0309189	1.5458e+06		0.0309189	0
	0.0309478	1.54689e+06		0.0309478	0
	0.0309766	1.54798e+06		0.0309766	0
	0.0310054	1.54907e+06		0.0310054	0
	0.0310343	1.55017e+06		0.0310343	0
	0.0310631	1.55126e+06		0.0310631	0
	0.0310919	1.55236e+06		0.0310919	0
	0.0311208	1.55345e+06		0.0311208	0
	0.0311496	1.55454e+06		0.0311496	0
	0.0311784	1.55562e+06		0.0311784	0
	0.0312073	1.5567e+06		0.0312073	0
	0.0312361	1.55778e+06		0.0312361	0
	0.031265	1.55885e+06		0.031265	0
	0.0312938	1.55993e+06		0.0312938	0
	0.0313226	1.56099e+06		0.0313226	0
	0.0313515	1.56206e+06		0.0313515	0
	0.0313803	1.56312e+06		0.0313803	0
	0.0314091	1.56419e+06		0.0314091	0
	0.031438	1.56525e+06		0.031438	0
	0.0314668	1.56632e+06		0.0314668	0
	0.0314956	1.5674e+06		0.0314956	0
	0.0315245	1.56847e+06		0.0315245	0
	0.0315533	1.56953e+06		0.0315533	0
	0.0315821	1.57059e+06		0.0315821	0
	0.031611	1.57165e+06		0.031611	0
	0.0316398	1.57271e+06		0.0316398	0
	0.0316687	1.57376e+06		0.0316687	0
	0.0316975	1.57481e+06		0.0316975	0
	0.0317263	1.57585e+06		0.0317263	0
	0.0317552	1.57689e+06		0.0317552	0
	0.031784	1.57794e+06		0.031784	0
	0.0318128	1.57898e+06		0.0318128	0
	0.0318417	1.58002e+06		0.0318417	0
	0.0318705	1.58106e+06		0.0318705	0
	0.0318993	1.5821e+06		0.0318993	0
	0.0319282	1.58313e+06		0.0319282	0
	0.031957	1.58417e+06		0.031957	0
	0.0319858	1.58521e+06		0.0319858	0
	0.0320147	1.58624e+06		0.0320147	0
	0.0320435	1.58728e+06		0.0320435	0
	0.0320724	1.58832e+06		0.0320724	0
	0.0321012	1.58935e+06		0.0321012	0
	0.03213	1.59039e+06		0.03213	0
	0.0321589	1.59143e+06		0.0321589	0
	0.0321877	1.59246e+06		0.0321877	0
	0.0322165	1.5935e+06		0.0322165	0
	0.0322454	1.59455e+06		0.0322454	0
	0.0322742	1.59559e+06		0.0322742	0
	0.032303	1.59663e+06		0.032303	0
	0.0323319	1.59767e+06		0.0323319	0
	0.0323607	1.5987e+06		0.0323607	0
	0.0323895	1.59974e+06		0.0323895	0
	0.0324184	1.60078e+06		0.0324184	0
	0.0324472	1.60181e+06		0.0324472	0
	0.032476	1.60284e+06		0.032476	0
	0.0325049	1.60387e+06		0.0325049	0
	0.0325337	1.6049e+06		0.0325337	0
	0.0325626	1.60592e+06		0.0325626	0
	0.0325914	1.60694e+06		0.0325914	0
	0.0326202	1.60797e+06		0.0326202	0
	0.0326491	1.60899e+06		0.0326491	0
	0.0326779	1.61002e+06		0.0326779	0
	0.0327067	1.61105e+06		0.0327067	0
	0.0327356	1.61207e+06		0.0327356	0
	0.0327644	1.61309e+06		0.0327644	0
	0.0327932	1.61412e+06		0.0327932	0
	0.0328221	1.61514e+06		0.0328221	0
	0.0328509	1.61616e+06		0.0328509	0
	0.0328797	1.61718e+06		0.0328797	0
	0.0329086	1.61821e+06		0.0329086	0
	0.0329374	1.61922e+06		0.0329374	0
	0.0329663	1.62023e+06		0.0329663	0
	0.0329951	1.62125e+06		0.0329951	0
	0.0330239	1.62226e+06		0.0330239	0
	0.0330528	1.62328e+06		0.0330528	0
	0.0330816	1.6243e+06		0.0330816	0
	0.0331104	1.62532e+06		0.0331104	0
	0.0331393	1.62634e+06		0.0331393	0
	0.0331681	1.62736e+06		0.0331681	0
	0.0331969	1.62838e+06		0.0331969	0
	0.0332258	1.6294e+06		0.0332258	0
	0.0332546	1.63042e+06		0.0332546	0
	0.0332834	1.63144e+06		0.0332834	0
	0.0333123	1.63246e+06		0.0333123	0
	0.0333411	1.63349e+06		0.0333411	0
	0.03337	1.63452e+06		0.03337	0
	0.0333988	1.63555e+06		0.0333988	0
	0.0334276	1.63658e+06		0.0334276	0
	0.0334565	1.63761e+06		0.0334565	0
	0.0334853	1.63863e+06		0.0334853	0
	0.0335141	1.63966e+06		0.0335141	0
	0.033543	1.64068e+06		0.033543	0
	0.0335718	1.64171e+06		0.0335718	0
	0.0336006	1.64273e+06		0.0336006	0
	0.0336295	1.64374e+06		0.0336295	0
	0.0336583	1.64476e+06		0.0336583	0
	0.0336871	1.64577e+06		0.0336871	0
	0.033716	1.64678e+06		0.033716	0
	0.0337448	1.6478e+06		0.0337448	0
	0.0337737	1.64881e+06		0.0337737	0
	0.0338025	1.64981e+06		0.0338025	0
	0.0338313	1.65081e+06		0.0338313	0
	0.0338602	1.6518e+06		0.0338602	0
	0.033889	1.6528e+06		0.033889	0
	0.0339178	1.65379e+06		0.0339178	0
	0.0339467	1.65477e+06		0.0339467	0
	0.0339755	1.65577e+06		0.0339755	0
	0.0340043	1.65676e+06		0.0340043	0
	0.0340332	1.65774e+06		0.0340332	0
	0.034062	1.65873e+06		0.034062	0
	0.0340908	1.65971e+06		0.0340908	0
	0.0341197	1.6607e+06		0.0341197	0
	0.0341485	1.66169e+06		0.0341485	0
	0.0341773	1.66268e+06		0.0341773	0
	0.0342062	1.66367e+06		0.0342062	0
	0.034235	1.66465e+06		0.034235	0
	0.0342639	1.66564e+06		0.0342639	0
	0.0342927	1.66662e+06		0.0342927	0
	0.0343215	1.6676e+06		0.0343215	0
	0.0343504	1.66858e+06		0.0343504	0
	0.0343792	1.66956e+06		0.0343792	0
	0.034408	1.67054e+06		0.034408	0
	0.0344369	1.67151e+06		0.0344369	0
	0.0344657	1.67247e+06		0.0344657	0
	0.0344945	1.67344e+06		0.0344945	0
	0.0345234	1.67441e+06		0.0345234	0
	0.0345522	1.67538e+06		0.0345522	0
	0.034581	1.67635e+06		0.034581	0
	0.0346099	1.67733e+06		0.0346099	0
	0.0346387	1.67831e+06		0.0346387	0
	0.0346675	1.6793e+06		0.0346675	0
	0.0346964	1.6803e+06		0.0346964	0
	0.0347252	1.68131e+06		0.0347252	0
	0.0347541	1.68232e+06		0.0347541	0
	0.0347829	1.68334e+06		0.0347829	0
	0.0348117	1.68435e+06		0.0348117	0
	0.0348406	1.68537e+06		0.0348406	0
	0.0348694	1.68639e+06		0.0348694	0
	0.0348982	1.68741e+06		0.0348982	0
	0.0349271	1.68844e+06		0.0349271	0
	0.0349559	1.68947e+06		0.0349559	0
	0.0349847	1.6905e+06		0.0349847	0
	0.0350136	1.69153e+06		0.0350136	0
	0.0350424	1.69256e+06		0.0350424	0
	0.0350712	1.69359e+06		0.0350712	0
	0.0351001	1.69462e+06		0.0351001	0
	0.0351289	1.69566e+06		0.0351289	0
	0.0351578	1.6967e+06		0.0351578	0
	0.0351866	1.69774e+06		0.0351866	0
	0.0352154	1.69878e+06		0.0352154	0
	0.0352443	1.69982e+06		0.0352443	0
	0.0352731	1.70087e+06		0.0352731	0
	0.0353019	1.70191e+06		0.0353019	0
	0.0353308	1.70296e+06		0.0353308	0
	0.0353596	1.70401e+06		0.0353596	0
	0.0353884	1.70505e+06		0.0353884	0
	0.0354173	1.70607e+06		0.0354173	0
	0.0354461	1.7071e+06		0.0354461	0
	0.0354749	1.70812e+06		0.0354749	0
	0.0355038	1.70916e+06		0.0355038	0
	0.0355326	1.7102e+06		0.0355326	0
	0.0355614	1.71124e+06		0.0355614	0
	0.0355903	1.71229e+06		0.0355903	0
	0.0356191	1.71334e+06		0.0356191	0
	0.035648	1.71439e+06		0.035648	0
	0.0356768	1.71544e+06		0.0356768	0
	0.0357056	1.71648e+06		0.0357056	0
	0.0357345	1.71752e+06		0.0357345	0
	0.0357633	1.71857e+06		0.0357633	0
	0.0357921	1.71961e+06		0.0357921	0
	0.035821	1.72065e+06		0.035821	0
	0.0358498	1.72169e+06		0.0358498	0
	0.0358786	1.72273e+06		0.0358786	0
	0.0359075	1.72377e+06		0.0359075	0
	0.0359363	1.72482e+06		0.0359363	0
	0.0359651	1.72586e+06		0.0359651	0
	0.035994	1.72691e+06		0.035994	0
	0.0360228	1.72796e+06		0.0360228	0
	0.0360516	1.729e+06		0.0360516	0
	0.0360805	1.73004e+06		0.0360805	0
	0.0361093	1.73109e+06		0.0361093	0
	0.0361382	1.73215e+06		0.0361382	0
	0.036167	1.73321e+06		0.036167	0
	0.0361958	1.73428e+06		0.0361958	0
	0.0362247	1.73535e+06		0.0362247	0
	0.0362535	1.73643e+06		0.0362535	0
	0.0362823	1.73751e+06		0.0362823	0
	0.0363112	1.73858e+06		0.0363112	0
	0.03634	1.73966e+06		0.03634	0
	0.0363688	1.74074e+06		0.0363688	0
	0.0363977	1.74182e+06		0.0363977	0
	0.0364265	1.74289e+06		0.0364265	0
	0.0364553	1.74396e+06		0.0364553	0
	0.0364842	1.74502e+06		0.0364842	0
	0.036513	1.74608e+06		0.036513	0
	0.0365419	1.74714e+06		0.0365419	0
	0.0365707	1.74819e+06		0.0365707	0
	0.0365995	1.74924e+06		0.0365995	0
	0.0366284	1.75029e+06		0.0366284	0
	0.0366572	1.75134e+06		0.0366572	0
	0.036686	1.75238e+06		0.036686	0
	0.0367149	1.75341e+06		0.0367149	0
	0.0367437	1.75444e+06		0.0367437	0
	0.0367725	1.75547e+06		0.0367725	0
	0.0368014	1.7565e+06		0.0368014	0
	0.0368302	1.75753e+06		0.0368302	0
	0.036859	1.75856e+06		0.036859	0
	0.0368879	1.75959e+06		0.0368879	0
	0.0369167	1.76061e+06		0.0369167	0
	0.0369455	1.76164e+06		0.0369455	0
	0.0369744	1.76266e+06		0.0369744	0
	0.0370032	1.76368e+06		0.0370032	0
	0.0370321	1.76471e+06		0.0370321	0
	0.0370609	1.76573e+06		0.0370609	0
	0.0370897	1.76676e+06		0.0370897	0
	0.0371186	1.76779e+06		0.0371186	0
	0.0371474	1.76882e+06		0.0371474	0
	0.0371762	1.76986e+06		0.0371762	0
	0.0372051	1.7709e+06		0.0372051	0
	0.0372339	1.77195e+06		0.0372339	0
	0.0372627	1.773e+06		0.0372627	0
	0.0372916	1.77406e+06		0.0372916	0
	0.0373204	1.77511e+06		0.0373204	0
	0.0373492	1.77617e+06		0.0373492	0
	0.0373781	1.77723e+06		0.0373781	0
	0.0374069	1.77829e+06		0.0374069	0
	0.0374357	1.77935e+06		0.0374357	0
	0.0374646	1.78041e+06		0.0374646	0
	0.0374934	1.78147e+06		0.0374934	0
	0.0375223	1.78253e+06		0.0375223	0
	0.0375511	1.78358e+06		0.0375511	0
	0.0375799	1.78463e+06		0.0375799	0
	0.0376088	1.78568e+06		0.0376088	0
	0.0376376	1.78672e+06		0.0376376	0
	0.0376664	1.78777e+06		0.0376664	0
	0.0376953	1.78881e+06		0.0376953	0
	0.0377241	1.78984e+06		0.0377241	0
	0.0377529	1.79087e+06		0.0377529	0
	0.0377818	1.79189e+06		0.0377818	0
	0.0378106	1.79291e+06		0.0378106	0
	0.0378394	1.79392e+06		0.0378394	0
	0.0378683	1.79493e+06		0.0378683	0
	0.0378971	1.79593e+06		0.0378971	0
	0.0379259	1.79692e+06		0.0379259	0
	0.0379548	1.79792e+06		0.0379548	0
	0.0379836	1.79891e+06		0.0379836	0
	0.0380125	1.7999e+06		0.0380125	0
	0.0380413	1.80089e+06		0.0380413	0
	0.0380701	1.80188e+06		0.0380701	0
	0.038099	1.80287e+06		0.038099	0
	0.0381278	1.80387e+06		0.0381278	0
	0.0381566	1.80486e+06		0.0381566	0
	0.0381855	1.80585e+06		0.0381855	0
	0.0382143	1.80683e+06		0.0382143	0
	0.0382431	1.80782e+06		0.0382431	0
	0.038272	1.80881e+06		0.038272	0
	0.0383008	1.8098e+06		0.0383008	0
	0.0383296	1.8108e+06		0.0383296	0
	0.0383585	1.81179e+06		0.0383585	0
	0.0383873	1.81278e+06		0.0383873	0
	0.0384161	1.81378e+06		0.0384161	0
	0.038445	1.81478e+06		0.038445	0
	0.0384738	1.81577e+06		0.0384738	0
	0.0385027	1.81677e+06		0.0385027	0
	0.0385315	1.81777e+06		0.0385315	0
	0.0385603	1.81878e+06		0.0385603	0
	0.0385892	1.81978e+06		0.0385892	0
	0.038618	1.82078e+06		0.038618	0
	0.0386468	1.82179e+06		0.0386468	0
	0.0386757	1.82279e+06		0.0386757	0
	0.0387045	1.82379e+06		0.0387045	0
	0.0387333	1.82479e+06		0.0387333	0
	0.0387622	1.82579e+06		0.0387622	0
	0.038791	1.82679e+06		0.038791	0
	0.0388198	1.82779e+06		0.0388198	0
	0.0388487	1.82878e+06		0.0388487	0
	0.0388775	1.82978e+06		0.0388775	0
	0.0389063	1.83078e+06		0.0389063	0
	0.0389352	1.83177e+06		0.0389352	0
	0.038964	1.83276e+06		0.038964	0
	0.0389929	1.83375e+06		0.0389929	0
	0.0390217	1.83474e+06		0.0390217	0
	0.0390505	1.83572e+06		0.0390505	0
	0.0390794	1.8367e+06		0.0390794	0
	0.0391082	1.83768e+06		0.0391082	0
	0.039137	1.83865e+06		0.039137	0
	0.0391659	1.83963e+06		0.0391659	0
	0.0391947	1.84061e+06		0.0391947	0
	0.0392235	1.8416e+06		0.0392235	0
	0.0392524	1.84257e+06		0.0392524	0
	0.0392812	1.84356e+06		0.0392812	0
	0.03931	1.84454e+06		0.03931	0
	0.0393389	1.84552e+06		0.0393389	0
	0.0393677	1.84651e+06		0.0393677	0
	0.0393965	1.8475e+06		0.0393965	0
	0.0394254	1.84848e+06		0.0394254	0
	0.0394542	1.84947e+06		0.0394542	0
	0.0394831	1.85046e+06		0.0394831	0
	0.0395119	1.85146e+06		0.0395119	0
	0.0395407	1.85245e+06		0.0395407	0
	0.0395696	1.85345e+06		0.0395696	0
	0.0395984	1.85445e+06		0.0395984	0
	0.0396272	1.85545e+06		0.0396272	0
	0.0396561	1.85645e+06		0.0396561	0
	0.0396849	1.85746e+06		0.0396849	0
	0.0397137	1.85846e+06		0.0397137	0
	0.0397426	1.85947e+06		0.0397426	0
	0.0397714	1.86047e+06		0.0397714	0
	0.0398002	1.86148e+06		0.0398002	0
	0.0398291	1.8625e+06		0.0398291	0
	0.0398579	1.86352e+06		0.0398579	0
	0.0398867	1.86454e+06		0.0398867	0
	0.0399156	1.86556e+06		0.0399156	0
	0.0399444	1.86658e+06		0.0399444	0
	0.0399733	1.86761e+06		0.0399733	0
	0.0400021	1.86863e+06		0.0400021	0
	0.0400309	1.86965e+06		0.0400309	0
	0.0400598	1.87067e+06		0.0400598	0
	0.0400886	1.87168e+06		0.0400886	0
	0.0401174	1.8727e+06		0.0401174	0
	0.0401463	1.87372e+06		0.0401463	0
	0.0401751	1.87474e+06		0.0401751	0
	0.0402039	1.87577e+06		0.0402039	0
	0.0402328	1.87679e+06		0.0402328	0
	0.0402616	1.87781e+06		0.0402616	0
	0.0402904	1.87883e+06		0.0402904	0
	0.0403193	1.87985e+06		0.0403193	0
	0.0403481	1.88086e+06		0.0403481	0
	0.0403769	1.88188e+06		0.0403769	0
	0.0404058	1.88289e+06		0.0404058	0
	0.0404346	1.88391e+06		0.0404346	0
	0.0404635	1.88493e+06		0.0404635	0
	0.0404923	1.88594e+06		0.0404923	0
	0.0405211	1.88696e+06		0.0405211	0
	0.04055	1.88798e+06		0.04055	0
	0.0405788	1.88901e+06		0.0405788	0
	0.0406076	1.89003e+06		0.0406076	0
	0.0406365	1.89106e+06		0.0406365	0
	0.0406653	1.89209e+06		0.0406653	0
	0.0406941	1.89312e+06		0.0406941	0
	0.040723	1.89416e+06		0.040723	0
	0.0407518	1.89519e+06		0.0407518	0
	0.0407806	1.89623e+06		0.0407806	0
	0.0408095	1.89727e+06		0.0408095	0
	0.0408383	1.8983e+06		0.0408383	0
	0.0408671	1.89934e+06		0.0408671	0
	0.040896	1.90038e+06		0.040896	0
	0.0409248	1.90141e+06		0.0409248	0
	0.0409537	1.90245e+06		0.0409537	0
	0.0409825	1.90348e+06		0.0409825	0
	0.0410113	1.90451e+06		0.0410113	0
	0.0410402	1.90555e+06		0.0410402	0
	0.041069	1.90658e+06		0.041069	0
	0.0410978	1.90762e+06		0.0410978	0
	0.0411267	1.90866e+06		0.0411267	0
	0.0411555	1.9097e+06		0.0411555	0
	0.0411843	1.91075e+06		0.0411843	0
	0.0412132	1.9118e+06		0.0412132	0
	0.041242	1.91285e+06		0.041242	0
	0.0412708	1.9139e+06		0.0412708	0
	0.0412997	1.91495e+06		0.0412997	0
	0.0413285	1.91601e+06		0.0413285	0
	0.0413573	1.91706e+06		0.0413573	0
	0.0413862	1.9181e+06		0.0413862	0
	0.041415	1.91913e+06		0.041415	0
	0.0414438	1.92016e+06		0.0414438	0
	0.0414727	1.9212e+06		0.0414727	0
	0.0415015	1.92224e+06		0.0415015	0
	0.0415304	1.92328e+06		0.0415304	0
	0.0415592	1.92432e+06		0.0415592	0
	0.041588	1.92537e+06		0.041588	0
	0.0416169	1.92641e+06		0.0416169	0
	0.0416457	1.92746e+06		0.0416457	0
	0.0416745	1.9285e+06		0.0416745	0
	0.0417034	1.92955e+06		0.0417034	0
	0.0417322	1.9306e+06		0.0417322	0
	0.041761	1.93166e+06		0.041761	0
	0.0417899	1.93271e+06		0.0417899	0
	0.0418187	1.93377e+06		0.0418187	0
	0.0418475	1.93483e+06		0.0418475	0
	0.0418764	1.93589e+06		0.0418764	0
	0.0419052	1.93695e+06		0.0419052	0
	0.041934	1.93801e+06		0.041934	0
	0.0419629	1.93906e+06		0.0419629	0
	0.0419917	1.94012e+06		0.0419917	0
	0.0420206	1.94117e+06		0.0420206	0
	0.0420494	1.94221e+06		0.0420494	0
	0.0420782	1.94326e+06		0.0420782	0
	0.0421071	1.94429e+06		0.0421071	0
	0.0421359	1.94533e+06		0.0421359	0
	0.0421647	1.94636e+06		0.0421647	0
	0.0421936	1.94739e+06		0.0421936	0
	0.0422224	1.94842e+06		0.0422224	0
	0.0422512	1.94945e+06		0.0422512	0
	0.0422801	1.95049e+06		0.0422801	0
	0.0423089	1.95152e+06		0.0423089	0
	0.0423377	1.95255e+06		0.0423377	0
	0.0423666	1.95358e+06		0.0423666	0
	0.0423954	1.95461e+06		0.0423954	0
	0.0424242	1.95563e+06		0.0424242	0
	0.0424531	1.95665e+06		0.0424531	0
	0.0424819	1.95767e+06		0.0424819	0
	0.0425108	1.9587e+06		0.0425108	0
	0.0425396	1.95972e+06		0.0425396	0
	0.0425684	1.96074e+06		0.0425684	0
	0.0425973	1.96176e+06		0.0425973	0
	0.0426261	1.96278e+06		0.0426261	0
	0.0426549	1.96379e+06		0.0426549	0
	0.0426838	1.96481e+06		0.0426838	0
	0.0427126	1.96582e+06		0.0427126	0
	0.0427414	1.96683e+06		0.0427414	0
	0.0427703	1.96784e+06		0.0427703	0
	0.0427991	1.96885e+06		0.0427991	0
	0.0428279	1.96986e+06		0.0428279	0
	0.0428568	1.97087e+06		0.0428568	0
	0.0428856	1.97188e+06		0.0428856	0
	0.0429144	1.9729e+06		0.0429144	0
	0.0429433	1.97391e+06		0.0429433	0
	0.0429721	1.97492e+06		0.0429721	0
	0.0430009	1.97593e+06		0.0430009	0
	0.0430298	1.97694e+06		0.0430298	0
	0.0430586	1.97794e+06		0.0430586	0
	0.0430875	1.97895e+06		0.0430875	0
	0.0431163	1.97995e+06		0.0431163	0
	0.0431451	1.98096e+06		0.0431451	0
	0.043174	1.98196e+06		0.043174	0
	0.0432028	1.98297e+06		0.0432028	0
	0.0432316	1.98397e+06		0.0432316	0
	0.0432605	1.98498e+06		0.0432605	0
	0.0432893	1.98598e+06		0.0432893	0
	0.0433181	1.98699e+06		0.0433181	0
	0.043347	1.98799e+06		0.043347	0
	0.0433758	1.989e+06		0.0433758	0
	0.0434046	1.99001e+06		0.0434046	0
	0.0434335	1.99102e+06		0.0434335	0
	0.0434623	1.99202e+06		0.0434623	0
	0.0434911	1.99303e+06		0.0434911	0
	0.04352	1.99403e+06		0.04352	0
	0.0435488	1.99504e+06		0.0435488	0
	0.0435777	1.99605e+06		0.0435777	0
	0.0436065	1.99706e+06		0.0436065	0
	0.0436353	1.99807e+06		0.0436353	0
	0.0436642	1.99909e+06		0.0436642	0
	0.043693	2.00011e+06		0.043693	0
	0.0437218	2.00112e+06		0.0437218	0
	0.0437507	2.00213e+06		0.0437507	0
	0.0437795	2.00315e+06		0.0437795	0
	0.0438083	2.00416e+06		0.0438083	0
	0.0438372	2.00518e+06		0.0438372	0
	0.043866	2.0062e+06		0.043866	0
	0.0438948	2.00721e+06		0.0438948	0
	0.0439237	2.00823e+06		0.0439237	0
	0.0439525	2.00925e+06		0.0439525	0
	0.0439813	2.01027e+06		0.0439813	0
	0.0440102	2.01129e+06		0.0440102	0
	0.044039	2.01231e+06		0.044039	0
	0.0440679	2.01333e+06		0.0440679	0
	0.0440967	2.01436e+06		0.0440967	0
	0.0441255	2.01538e+06		0.0441255	0
	0.0441544	2.0164e+06		0.0441544	0
	0.0441832	2.01742e+06		0.0441832	0
	0.044212	2.01843e+06		0.044212	0
	0.0442409	2.01945e+06		0.0442409	0
	0.0442697	2.02046e+06		0.0442697	0
	0.0442985	2.02147e+06		0.0442985	0
	0.0443274	2.02248e+06		0.0443274	0
	0.0443562	2.02349e+06		0.0443562	0
	0.044385	2.02449e+06		0.044385	0
	0.0444139	2.0255e+06		0.0444139	0
	0.0444427	2.0265e+06		0.0444427	0
	0.0444715	2.02751e+06		0.0444715	0
	0.0445004	2.02851e+06		0.0445004	0
	0.0445292	2.02951e+06		0.0445292	0
	0.044558	2.03051e+06		0.044558	0
	0.0445869	2.03151e+06		0.0445869	0
	0.0446157	2.03251e+06		0.0446157	0
	0.0446446	2.03351e+06		0.0446446	0
	0.0446734	2.03451e+06		0.0446734	0
	0.0447022	2.03551e+06		0.0447022	0
	0.0447311	2.03651e+06		0.0447311	0
	0.0447599	2.03751e+06		0.0447599	0
	0.0447887	2.03851e+06		0.0447887	0
	0.0448176	2.03951e+06		0.0448176	0
	0.0448464	2.0405e+06		0.0448464	0
	0.0448752	2.0415e+06		0.0448752	0
	0.0449041	2.0425e+06		0.0449041	0
	0.0449329	2.04349e+06		0.0449329	0
	0.0449617	2.04449e+06		0.0449617	0
	0.0449906	2.04549e+06		0.0449906	0
	0.0450194	2.04649e+06		0.0450194	0
	0.0450482	2.04748e+06		0.0450482	0
	0.0450771	2.04848e+06		0.0450771	0
	0.0451059	2.04949e+06		0.0451059	0
	0.0451348	2.05049e+06		0.0451348	0
	0.0451636	2.05149e+06		0.0451636	0
	0.0451924	2.05249e+06		0.0451924	0
	0.0452213	2.0535e+06		0.0452213	0
	0.0452501	2.0545e+06		0.0452501	0
	0.0452789	2.05551e+06		0.0452789	0
	0.0453078	2.05652e+06		0.0453078	0
	0.0453366	2.05753e+06		0.0453366	0
	0.0453654	2.05854e+06		0.0453654	0
	0.0453943	2.05956e+06		0.0453943	0
	0.0454231	2.06057e+06		0.0454231	0
	0.0454519	2.06158e+06		0.0454519	0
	0.0454808	2.0626e+06		0.0454808	0
	0.0455096	2.06362e+06		0.0455096	0
	0.0455384	2.06464e+06		0.0455384	0
	0.0455673	2.06567e+06		0.0455673	0
	0.0455961	2.06669e+06		0.0455961	0
	0.045625	2.06773e+06		0.045625	0
	0.0456538	2.06876e+06		0.0456538	0
	0.0456826	2.0698e+06		0.0456826	0
	0.0457115	2.07084e+06		0.0457115	0
	0.0457403	2.07189e+06		0.0457403	0
	0.0457691	2.07293e+06		0.0457691	0
	0.045798	2.07398e+06		0.045798	0
	0.0458268	2.07502e+06		0.0458268	0
	0.0458556	2.07607e+06		0.0458556	0
	0.0458845	2.0771e+06		0.0458845	0
	0.0459133	2.07814e+06		0.0459133	0
	0.0459421	2.07917e+06		0.0459421	0
	0.045971	2.08021e+06		0.045971	0
	0.0459998	2.08125e+06		0.0459998	0
	0.0460286	2.08228e+06		0.0460286	0
	0.0460575	2.08331e+06		0.0460575	0
	0.0460863	2.08434e+06		0.0460863	0
	0.0461152	2.08538e+06		0.0461152	0
	0.046144	2.0864e+06		0.046144	0
	0.0461728	2.08743e+06		0.0461728	0
	0.0462017	2.08846e+06		0.0462017	0
	0.0462305	2.08948e+06		0.0462305	0
	0.0462593	2.0905e+06		0.0462593	0
	0.0462882	2.09153e+06		0.0462882	0
	0.046317	2.09255e+06		0.046317	0
	0.0463458	2.09357e+06		0.0463458	0
	0.0463747	2.09459e+06		0.0463747	0
	0.0464035	2.09561e+06		0.0464035	0
	0.0464323	2.09663e+06		0.0464323	0
	0.0464612	2.09765e+06		0.0464612	0
	0.04649	2.09867e+06		0.04649	0
	0.0465188	2.09969e+06		0.0465188	0
	0.0465477	2.10072e+06		0.0465477	0
	0.0465765	2.10174e+06		0.0465765	0
	0.0466053	2.10277e+06		0.0466053	0
	0.0466342	2.10379e+06		0.0466342	0
	0.046663	2.10482e+06		0.046663	0
	0.0466919	2.10584e+06		0.0466919	0
	0.0467207	2.10687e+06		0.0467207	0
	0.0467495	2.10789e+06		0.0467495	0
	0.0467784	2.10891e+06		0.0467784	0
	0.0468072	2.10993e+06		0.0468072	0
	0.046836	2.11095e+06		0.046836	0
	0.0468649	2.11197e+06		0.0468649	0
	0.0468937	2.11299e+06		0.0468937	0
	0.0469225	2.11402e+06		0.0469225	0
	0.0469514	2.11504e+06		0.0469514	0
	0.0469802	2.11606e+06		0.0469802	0
	0.047009	2.11708e+06		0.047009	0
	0.0470379	2.11811e+06		0.0470379	0
	0.0470667	2.11913e+06		0.0470667	0
	0.0470955	2.12015e+06		0.0470955	0
	0.0471244	2.12118e+06		0.0471244	0
	0.0471532	2.1222e+06		0.0471532	0
	0.0471821	2.12322e+06		0.0471821	0
	0.0472109	2.12423e+06		0.0472109	0
	0.0472397	2.12525e+06		0.0472397	0
	0.0472686	2.12626e+06		0.0472686	0
	0.0472974	2.12727e+06		0.0472974	0
	0.0473262	2.12828e+06		0.0473262	0
	0.0473551	2.12929e+06		0.0473551	0
	0.0473839	2.1303e+06		0.0473839	0
	0.0474127	2.1313e+06		0.0474127	0
	0.0474416	2.13231e+06		0.0474416	0
	0.0474704	2.13333e+06		0.0474704	0
	0.0474992	2.13434e+06		0.0474992	0
	0.0475281	2.13535e+06		0.0475281	0
	0.0475569	2.13637e+06		0.0475569	0
	0.0475857	2.13738e+06		0.0475857	0
	0.0476146	2.1384e+06		0.0476146	0
	0.0476434	2.13942e+06		0.0476434	0
	0.0476723	2.14044e+06		0.0476723	0
	0.0477011	2.14146e+06		0.0477011	0
	0.0477299	2.14248e+06		0.0477299	0
	0.0477588	2.1435e+06		0.0477588	0
	0.0477876	2.14452e+06		0.0477876	0
	0.0478164	2.14554e+06		0.0478164	0
	0.0478453	2.14656e+06		0.0478453	0
	0.0478741	2.14758e+06		0.0478741	0
	0.0479029	2.14859e+06		0.0479029	0
	0.0479318	2.14961e+06		0.0479318	0
	0.0479606	2.15062e+06		0.0479606	0
	0.0479894	2.15164e+06		0.0479894	0
	0.0480183	2.15265e+06		0.0480183	0
	0.0480471	2.15367e+06		0.0480471	0
	0.0480759	2.15469e+06		0.0480759	0
	0.0481048	2.15571e+06		0.0481048	0
	0.0481336	2.15673e+06		0.0481336	0
	0.0481625	2.15776e+06		0.0481625	0
	0.0481913	2.1588e+06		0.0481913	0
	0.0482201	2.15983e+06		0.0482201	0
	0.048249	2.16087e+06		0.048249	0
	0.0482778	2.16191e+06		0.0482778	0
	0.0483066	2.16294e+06		0.0483066	0
	0.0483355	2.16398e+06		0.0483355	0
	0.0483643	2.16502e+06		0.0483643	0
	0.0483931	2.16606e+06		0.0483931	0
	0.048422	2.1671e+06		0.048422	0
	0.0484508	2.16814e+06		0.0484508	0
	0.0484796	2.16918e+06		0.0484796	0
	0.0485085	2.17022e+06		0.0485085	0
	0.0485373	2.17126e+06		0.0485373	0
	0.0485661	2.17229e+06		0.0485661	0
	0.048595	2.17333e+06		0.048595	0
	0.0486238	2.17436e+06		0.0486238	0
	0.0486526	2.17539e+06		0.0486526	0
	0.0486815	2.17642e+06		0.0486815	0
	0.0487103	2.17745e+06		0.0487103	0
	0.0487392	2.17847e+06		0.0487392	0
	0.048768	2.1795e+06		0.048768	0
	0.0487968	2.18052e+06		0.0487968	0
	0.0488257	2.18155e+06		0.0488257	0
	0.0488545	2.18258e+06		0.0488545	0
	0.0488833	2.1836e+06		0.0488833	0
	0.0489122	2.18463e+06		0.0489122	0
	0.048941	2.18566e+06		0.048941	0
	0.0489698	2.18668e+06		0.0489698	0
	0.0489987	2.18771e+06		0.0489987	0
	0.0490275	2.18873e+06		0.0490275	0
	0.0490563	2.18976e+06		0.0490563	0
	0.0490852	2.19078e+06		0.0490852	0
	0.049114	2.1918e+06		0.049114	0
	0.0491428	2.19281e+06		0.0491428	0
	0.0491717	2.19383e+06		0.0491717	0
	0.0492005	2.19484e+06		0.0492005	0
	0.0492294	2.19585e+06		0.0492294	0
	0.0492582	2.19687e+06		0.0492582	0
	0.049287	2.19788e+06		0.049287	0
	0.0493159	2.19889e+06		0.0493159	0
	0.0493447	2.1999e+06		0.0493447	0
	0.0493735	2.20091e+06		0.0493735	0
	0.0494024	2.20192e+06		0.0494024	0
	0.0494312	2.20293e+06		0.0494312	0
	0.04946	2.20394e+06		0.04946	0
	0.0494889	2.20495e+06		0.0494889	0
	0.0495177	2.20596e+06		0.0495177	0
	0.0495465	2.20697e+06		0.0495465	0
	0.0495754	2.20797e+06		0.0495754	0
	0.0496042	2.20898e+06		0.0496042	0
	0.049633	2.20999e+06		0.049633	0
	0.0496619	2.21099e+06		0.0496619	0
	0.0496907	2.21199e+06		0.0496907	0
	0.0497196	2.21299e+06		0.0497196	0
	0.0497484	2.21399e+06		0.0497484	0
	0.0497772	2.21499e+06		0.0497772	0
	0.0498061	2.21599e+06		0.0498061	0
	0.0498349	2.217e+06		0.0498349	0
	0.0498637	2.21804e+06		0.0498637	0
	0.0498926	2.21909e+06		0.0498926	0
	0.0499214	2.2202e+06		0.0499214	0
	0.0499502	2.22138e+06		0.0499502	0
	0.0499791	2.2226e+06		0.0499791	0
	0.0500079	2.22385e+06		0.0500079	0
	0.0500367	2.22512e+06		0.0500367	0
	0.0500656	2.22639e+06		0.0500656	0
	0.0500944	2.22768e+06		0.0500944	0
	0.0501232	2.22897e+06		0.0501232	0
	0.0501521	2.23028e+06		0.0501521	0
	0.0501809	2.23161e+06		0.0501809	0
	0.0502098	2.23294e+06		0.0502098	0
	0.0502386	2.23427e+06		0.0502386	0
	0.0502674	2.23561e+06		0.0502674	0
	0.0502963	2.23694e+06		0.0502963	0
	0.0503251	2.23826e+06		0.0503251	0
	0.0503539	2.23956e+06		0.0503539	0
	0.0503828	2.24083e+06		0.0503828	0
	0.0504116	2.24206e+06		0.0504116	0
	0.0504404	2.24328e+06		0.0504404	0
	0.0504693	2.24449e+06		0.0504693	0
	0.0504981	2.24568e+06		0.0504981	0
	0.0505269	2.24686e+06		0.0505269	0
	0.0505558	2.24803e+06		0.0505558	0
	0.0505846	2.2492e+06		0.0505846	0
	0.0506134	2.25034e+06		0.0506134	0
	0.0506423	2.25149e+06		0.0506423	0
	0.0506711	2.25263e+06		0.0506711	0
	0.0506999	2.25373e+06		0.0506999	0
	0.0507288	2.25477e+06		0.0507288	0
	0.0507576	2.25575e+06		0.0507576	0
	0.0507865	2.25669e+06		0.0507865	0
	0.0508153	2.25759e+06		0.0508153	0
	0.0508441	2.25847e+06		0.0508441	0
	0.050873	2.25934e+06		0.050873	0
	0.0509018	2.2602e+06		0.0509018	0
	0.0509306	2.26104e+06		0.0509306	0
	0.0509595	2.26187e+06		0.0509595	0
	0.0509883	2.26269e+06		0.0509883	0
	0.0510171	2.26352e+06		0.0510171	0
	0.051046	2.26434e+06		0.051046	0
	0.0510748	2.26513e+06		0.0510748	0
	0.0511036	2.26592e+06		0.0511036	0
	0.0511325	2.26669e+06		0.0511325	0
	0.0511613	2.26746e+06		0.0511613	0
	0.0511901	2.26823e+06		0.0511901	0
	0.051219	2.269e+06		0.051219	0
	0.0512478	2.26976e+06		0.0512478	0
	0.0512767	2.27052e+06		0.0512767	0
	0.0513055	2.27126e+06		0.0513055	0
	0.0513343	2.272e+06		0.0513343	0
	0.0513632	2.27273e+06		0.0513632	0
	0.051392	2.27345e+06		0.051392	0
	0.0514208	2.27418e+06		0.0514208	0
	0.0514497	2.27491e+06		0.0514497	0
	0.0514785	2.27564e+06		0.0514785	0
	0.0515073	2.27639e+06		0.0515073	0
	0.0515362	2.27714e+06		0.0515362	0
	0.051565	2.27789e+06		0.051565	0
	0.0515938	2.27866e+06		0.0515938	0
	0.0516227	2.27944e+06		0.0516227	0
	0.0516515	2.28024e+06		0.0516515	0
	0.0516803	2.28106e+06		0.0516803	0
	0.0517092	2.28191e+06		0.0517092	0
	0.051738	2.28278e+06		0.051738	0
	0.0517669	2.28367e+06		0.0517669	0
	0.0517957	2.28458e+06		0.0517957	0
	0.0518245	2.28553e+06		0.0518245	0
	0.0518534	2.2865e+06		0.0518534	0
	0.0518822	2.2875e+06		0.0518822	0
	0.051911	2.28851e+06		0.051911	0
	0.0519399	2.28953e+06		0.0519399	0
	0.0519687	2.29056e+06		0.0519687	0
	0.0519975	2.2916e+06		0.0519975	0
	0.0520264	2.29265e+06		0.0520264	0
	0.0520552	2.29372e+06		0.0520552	0
	0.052084	2.29478e+06		0.052084	0
	0.0521129	2.29585e+06		0.0521129	0
	0.0521417	2.29693e+06		0.0521417	0
	0.0521705	2.29802e+06		0.0521705	0
	0.0521994	2.29914e+06		0.0521994	0
	0.0522282	2.3003e+06		0.0522282	0
	0.0522571	2.30149e+06		0.0522571	0
	0.0522859	2.30271e+06		0.0522859	0
	0.0523147	2.30394e+06		0.0523147	0
	0.0523436	2.30519e+06		0.0523436	0
	0.0523724	2.30645e+06		0.0523724	0
	0.0524012	2.30772e+06		0.0524012	0
	0.0524301	2.30902e+06		0.0524301	0
	0.0524589	2.31033e+06		0.0524589	0
	0.0524877	2.31166e+06		0.0524877	0
	0.0525166	2.313e+06		0.0525166	0
	0.0525454	2.31435e+06		0.0525454	0
	0.0525742	2.31569e+06		0.0525742	0
	0.0526031	2.317e+06		0.0526031	0
	0.0526319	2.31828e+06		0.0526319	0
	0.0526607	2.31953e+06		0.0526607	0
	0.0526896	2.32074e+06		0.0526896	0
	0.0527184	2.32192e+06		0.0527184	0
	0.0527473	2.32307e+06		0.0527473	0
	0.0527761	2.32423e+06		0.0527761	0
	0.0528049	2.32539e+06		0.0528049	0
	0.0528338	2.32656e+06		0.0528338	0
	0.0528626	2.32772e+06		0.0528626	0
	0.0528914	2.32888e+06		0.0528914	0
	0.0529203	2.33002e+06		0.0529203	0
	0.0529491	2.33114e+06		0.0529491	0
	0.0529779	2.33226e+06		0.0529779	0
	0.0530068	2.33337e+06		0.0530068	0
	0.0530356	2.33447e+06		0.0530356	0
	0.0530644	2.33557e+06		0.0530644	0
	0.0530933	2.33667e+06		0.0530933	0
	0.0531221	2.33777e+06		0.0531221	0
	0.053151	2.33887e+06		0.053151	0
	0.0531798	2.33998e+06		0.0531798	0
	0.0532086	2.34109e+06		0.0532086	0
	0.0532375	2.3422e+06		0.0532375	0
	0.0532663	2.34332e+06		0.0532663	0
	0.0532951	2.34443e+06		0.0532951	0
	0.053324	2.34553e+06		0.053324	0
	0.0533528	2.34663e+06		0.0533528	0
	0.0533816	2.34773e+06		0.0533816	0
	0.0534105	2.34882e+06		0.0534105	0
	0.0534393	2.3499e+06		0.0534393	0
	0.0534681	2.35096e+06		0.0534681	0
	0.053497	2.35198e+06		0.053497	0
	0.0535258	2.35298e+06		0.0535258	0
	0.0535546	2.35396e+06		0.0535546	0
	0.0535835	2.35493e+06		0.0535835	0
	0.0536123	2.35589e+06		0.0536123	0
	0.0536412	2.35684e+06		0.0536412	0
	0.05367	2.35778e+06		0.05367	0
	0.0536988	2.35872e+06		0.0536988	0
	0.0537277	2.35965e+06		0.0537277	0
	0.0537565	2.36058e+06		0.0537565	0
	0.0537853	2.36149e+06		0.0537853	0
	0.0538142	2.36239e+06		0.0538142	0
	0.053843	2.36329e+06		0.053843	0
	0.0538718	2.36417e+06		0.0538718	0
	0.0539007	2.36505e+06		0.0539007	0
	0.0539295	2.36592e+06		0.0539295	0
	0.0539583	2.36678e+06		0.0539583	0
	0.0539872	2.36762e+06		0.0539872	0
	0.054016	2.36846e+06		0.054016	0
	0.0540448	2.3693e+06		0.0540448	0
	0.0540737	2.37013e+06		0.0540737	0
	0.0541025	2.37097e+06		0.0541025	0
	0.0541314	2.37183e+06		0.0541314	0
	0.0541602	2.37271e+06		0.0541602	0
	0.054189	2.37361e+06		0.054189	0
	0.0542179	2.3745e+06		0.0542179	0
	0.0542467	2.37539e+06		0.0542467	0
	0.0542755	2.37628e+06		0.0542755	0
	0.0543044	2.37718e+06		0.0543044	0
	0.0543332	2.37808e+06		0.0543332	0
	0.054362	2.37897e+06		0.054362	0
	0.0543909	2.37987e+06		0.0543909	0
	0.0544197	2.38078e+06		0.0544197	0
	0.0544485	2.38167e+06		0.0544485	0
	0.0544774	2.38256e+06		0.0544774	0
	0.0545062	2.38345e+06		0.0545062	0
	0.054535	2.38431e+06		0.054535	0
	0.0545639	2.38516e+06		0.0545639	0
	0.0545927	2.38599e+06		0.0545927	0
	0.0546216	2.3868e+06		0.0546216	0
	0.0546504	2.38759e+06		0.0546504	0
	0.0546792	2.38835e+06		0.0546792	0
	0.0547081	2.38911e+06		0.0547081	0
	0.0547369	2.38987e+06		0.0547369	0
	0.0547657	2.39064e+06		0.0547657	0
	0.0547946	2.39142e+06		0.0547946	0
	0.0548234	2.39223e+06		0.0548234	0
	0.0548522	2.39308e+06		0.0548522	0
	0.0548811	2.39398e+06		0.0548811	0
	0.0549099	2.39492e+06		0.0549099	0
	0.0549387	2.3959e+06		0.0549387	0
	0.0549676	2.39692e+06		0.0549676	0
	0.0549964	2.39799e+06		0.0549964	0
	0.0550253	2.39908e+06		0.0550253	0
	0.0550541	2.4002e+06		0.0550541	0
	0.0550829	2.40134e+06		0.0550829	0
	0.0551118	2.40249e+06		0.0551118	0
	0.0551406	2.40365e+06		0.0551406	0
	0.0551694	2.40482e+06		0.0551694	0
	0.0551983	2.406e+06		0.0551983	0
	0.0552271	2.40721e+06		0.0552271	0
	0.0552559	2.40843e+06		0.0552559	0
	0.0552848	2.40967e+06		0.0552848	0
	0.0553136	2.41091e+06		0.0553136	0
	0.0553424	2.41215e+06		0.0553424	0
	0.0553713	2.41339e+06		0.0553713	0
	0.0554001	2.41462e+06		0.0554001	0
	0.0554289	2.41587e+06		0.0554289	0
	0.0554578	2.41712e+06		0.0554578	0
	0.0554866	2.41835e+06		0.0554866	0
	0.0555155	2.41954e+06		0.0555155	0
	0.0555443	2.42064e+06		0.0555443	0
	0.0555731	2.42166e+06		0.0555731	0
	0.055602	2.42259e+06		0.055602	0
	0.0556308	2.42347e+06		0.0556308	0
	0.0556596	2.42432e+06		0.0556596	0
	0.0556885	2.42514e+06		0.0556885	0
	0.0557173	2.42595e+06		0.0557173	0
	0.0557461	2.42673e+06		0.0557461	0
	0.055775	2.42751e+06		0.055775	0
	0.0558038	2.42828e+06		0.0558038	0
	0.0558326	2.42907e+06		0.0558326	0
	0.0558615	2.42986e+06		0.0558615	0
	0.0558903	2.43067e+06		0.0558903	0
	0.0559191	2.43152e+06		0.0559191	0
	0.055948	2.43245e+06		0.055948	0
	0.0559768	2.43343e+06		0.0559768	0
	0.0560057	2.43445e+06		0.0560057	0
	0.0560345	2.43551e+06		0.0560345	0
	0.0560633	2.43661e+06		0.0560633	0
	0.0560922	2.43775e+06		0.0560922	0
	0.056121	2.43892e+06		0.056121	0
	0.0561498	2.44011e+06		0.0561498	0
	0.0561787	2.44133e+06		0.0561787	0
	0.0562075	2.44256e+06		0.0562075	0
	0.0562363	2.44379e+06		0.0562363	0
	0.0562652	2.44503e+06		0.0562652	0
	0.056294	2.44627e+06		0.056294	0
	0.0563228	2.4475e+06		0.0563228	0
	0.0563517	2.4487e+06		0.0563517	0
	0.0563805	2.44989e+06		0.0563805	0
	0.0564093	2.45107e+06		0.0564093	0
	0.0564382	2.45222e+06		0.0564382	0
	0.056467	2.45335e+06		0.056467	0
	0.0564959	2.45448e+06		0.0564959	0
	0.0565247	2.45559e+06		0.0565247	0
	0.0565535	2.45669e+06		0.0565535	0
	0.0565824	2.45778e+06		0.0565824	0
	0.0566112	2.45885e+06		0.0566112	0
	0.05664	2.45992e+06		0.05664	0
	0.0566689	2.46097e+06		0.0566689	0
	0.0566977	2.462e+06		0.0566977	0
	0.0567265	2.46301e+06		0.0567265	0
	0.0567554	2.46401e+06		0.0567554	0
	0.0567842	2.46502e+06		0.0567842	0
	0.056813	2.46604e+06		0.056813	0
	0.0568419	2.46707e+06		0.0568419	0
	0.0568707	2.46811e+06		0.0568707	0
	0.0568995	2.46918e+06		0.0568995	0
	0.0569284	2.47027e+06		0.0569284	0
	0.0569572	2.47137e+06		0.0569572	0
	0.0569861	2.47249e+06		0.0569861	0
	0.0570149	2.47362e+06		0.0570149	0
	0.0570437	2.47477e+06		0.0570437	0
	0.0570726	2.47591e+06		0.0570726	0
	0.0571014	2.47701e+06		0.0571014	0
	0.0571302	2.4781e+06		0.0571302	0
	0.0571591	2.47916e+06		0.0571591	0
	0.0571879	2.48022e+06		0.0571879	0
	0.0572167	2.48127e+06		0.0572167	0
	0.0572456	2.4823e+06		0.0572456	0
	0.0572744	2.48333e+06		0.0572744	0
	0.0573032	2.48434e+06		0.0573032	0
	0.0573321	2.48536e+06		0.0573321	0
	0.0573609	2.48637e+06		0.0573609	0
	0.0573897	2.48737e+06		0.0573897	0
	0.0574186	2.48837e+06		0.0574186	0
	0.0574474	2.48935e+06		0.0574474	0
	0.0574763	2.49032e+06		0.0574763	0
	0.0575051	2.4913e+06		0.0575051	0
	0.0575339	2.49229e+06		0.0575339	0
	0.0575628	2.49327e+06		0.0575628	0
	0.0575916	2.49426e+06		0.0575916	0
	0.0576204	2.49525e+06		0.0576204	0
[truncated: 15,332 more rows]

## Sheet: A-75-0
A-75-0	X-Axis	Shear stress		X-Axis	Number of cracks
	8.64807e-06	-1957.48		8.64807e-06	0
	3.74919e-05	12923.3		3.74919e-05	0
	6.63357e-05	25986.2		6.63357e-05	0
	9.51795e-05	37466.9		9.51795e-05	0
	0.000124023	47713.7		0.000124023	0
	0.000152867	56984		0.000152867	0
	0.000181711	65314.8		0.000181711	0
	0.000210555	72800.8		0.000210555	0
	0.000239398	79609.1		0.000239398	0
	0.000268242	85788		0.000268242	0
	0.000297086	91366.4		0.000297086	0
	0.00032593	96399.5		0.00032593	0
	0.000354774	101057		0.000354774	0
	0.000383617	105372		0.000383617	0
	0.000412461	109326		0.000412461	0
	0.000441305	112906		0.000441305	0
	0.000470148	116120		0.000470148	0
	0.000498992	118932		0.000498992	0
	0.000527835	121442		0.000527835	0
	0.000556678	123791		0.000556678	0
	0.000585521	125923		0.000585521	0
	0.000614364	127822		0.000614364	0
	0.000643207	129565		0.000643207	0
	0.00067205	131224		0.00067205	0
	0.000700893	132798		0.000700893	0
	0.000729736	134305		0.000729736	0
	0.000758579	135810		0.000758579	0
	0.000787422	137392		0.000787422	0
	0.000816265	139040		0.000816265	0
	0.000845107	140709		0.000845107	0
	0.00087395	142388		0.00087395	0
	0.000902793	144080		0.000902793	0
	0.000931636	145787		0.000931636	0
	0.000960478	147458		0.000960478	0
	0.000989321	149047		0.000989321	0
	0.00101816	150570		0.00101816	0
	0.00104701	152044		0.00104701	0
	0.00107585	153461		0.00107585	0
	0.00110469	154823		0.00110469	0
	0.00113353	156145		0.00113353	0
	0.00116238	157472		0.00116238	0
	0.00119122	158840		0.00119122	0
	0.00122006	160240		0.00122006	0
	0.00124891	161645		0.00124891	0
	0.00127775	163046		0.00127775	0
	0.00130659	164472		0.00130659	0
	0.00133543	165976		0.00133543	0
	0.00136428	167554		0.00136428	0
	0.00139312	169181		0.00139312	0
	0.00142196	170826		0.00142196	0
	0.00145081	172463		0.00145081	0
	0.00147965	174075		0.00147965	0
	0.00150849	175665		0.00150849	0
	0.00153733	177189		0.00153733	0
	0.00156618	178662		0.00156618	0
	0.00159502	180125		0.00159502	0
	0.00162386	181582		0.00162386	0
	0.00165271	183034		0.00165271	0
	0.00168155	184462		0.00168155	0
	0.00171039	185763		0.00171039	0
	0.00173923	187017		0.00173923	0
	0.00176808	188270		0.00176808	0
	0.00179692	189493		0.00179692	0
	0.00182576	190684		0.00182576	0
	0.0018546	191861		0.0018546	0
	0.00188345	193071		0.00188345	0
	0.00191229	194340		0.00191229	0
	0.00194113	195665		0.00194113	0
	0.00196998	197033		0.00196998	0
	0.00199882	198438		0.00199882	0
	0.00202766	199803		0.00202766	0
	0.00205651	201130		0.00205651	0
	0.00208535	202467		0.00208535	0
	0.00211419	203785		0.00211419	0
	0.00214304	205098		0.00214304	0
	0.00217188	206389		0.00217188	0
	0.00220072	207646		0.00220072	0
	0.00222957	208830		0.00222957	0
	0.00225841	209877		0.00225841	0
	0.00228725	210741		0.00228725	0
	0.0023161	211313		0.0023161	0
	0.00234494	211424		0.00234494	0
	0.00237378	210897		0.00237378	0
	0.00240263	209568		0.00240263	0
	0.00243147	207379		0.00243147	0
	0.00246031	204599		0.00246031	0
	0.00248916	202032		0.00248916	0
	0.002518	200421		0.002518	0
	0.00254684	199894		0.00254684	0
	0.00257568	200436		0.00257568	0
	0.00260453	201908		0.00260453	0
	0.00263337	204155		0.00263337	0
	0.00266221	207137		0.00266221	0
	0.00269106	210898		0.00269106	0
	0.0027199	215147		0.0027199	0
	0.00274874	219591		0.00274874	0
	0.00277759	224174		0.00277759	0
	0.00280643	228912		0.00280643	0
	0.00283527	233743		0.00283527	0
	0.00286412	238514		0.00286412	0
	0.00289296	243273		0.00289296	0
	0.0029218	247951		0.0029218	0
	0.00295065	252470		0.00295065	0
	0.00297949	256814		0.00297949	0
	0.00300833	260935		0.00300833	0
	0.00303718	264805		0.00303718	0
	0.00306602	268517		0.00306602	0
	0.00309486	272053		0.00309486	0
	0.0031237	275377		0.0031237	0
	0.00315255	278550		0.00315255	0
	0.00318139	281641		0.00318139	0
	0.00321023	284710		0.00321023	0
	0.00323908	287748		0.00323908	0
	0.00326792	290696		0.00326792	0
	0.00329676	293587		0.00329676	0
	0.00332561	296478		0.00332561	0
	0.00335445	299284		0.00335445	0
	0.00338329	301854		0.00338329	0
	0.00341214	304173		0.00341214	0
	0.00344098	306294		0.00344098	0
	0.00346982	308288		0.00346982	0
	0.00349866	310241		0.00349866	0
	0.00352751	312205		0.00352751	0
	0.00355635	314314		0.00355635	0
	0.00358519	316882		0.00358519	0
	0.00361404	319830		0.00361404	0
	0.00364288	322930		0.00364288	0
	0.00367172	326061		0.00367172	0
	0.00370056	329211		0.00370056	0
	0.00372941	332312		0.00372941	0
	0.00375825	335307		0.00375825	0
	0.00378709	338177		0.00378709	0
	0.00381594	340926		0.00381594	0
	0.00384478	343582		0.00384478	0
	0.00387362	346161		0.00387362	0
	0.00390246	348667		0.00390246	0
	0.00393131	351119		0.00393131	0
	0.00396015	353503		0.00396015	0
	0.00398899	355819		0.00398899	0
	0.00401783	358069		0.00401783	0
	0.00404668	360269		0.00404668	0
	0.00407552	362401		0.00407552	0
	0.00410436	364498		0.00410436	0
	0.00413321	366539		0.00413321	0
	0.00416205	368504		0.00416205	0
	0.00419089	370425		0.00419089	0
	0.00421973	372294		0.00421973	0
	0.00424858	374113		0.00424858	0
	0.00427742	375883		0.00427742	0
	0.00430626	377609		0.00430626	0
	0.0043351	379275		0.0043351	0
	0.00436395	380860		0.00436395	0
	0.00439279	382327		0.00439279	0
	0.00442163	383761		0.00442163	0
	0.00445047	385160		0.00445047	0
	0.00447932	386527		0.00447932	0
	0.00450816	387867		0.00450816	0
	0.004537	389185		0.004537	0
	0.00456584	390515		0.00456584	0
	0.00459469	391843		0.00459469	0
	0.00462353	393179		0.00462353	0
	0.00465237	394519		0.00465237	0
	0.00468121	395855		0.00468121	0
	0.00471006	397174		0.00471006	0
	0.0047389	398491		0.0047389	0
	0.00476774	399796		0.00476774	0
	0.00479658	401105		0.00479658	0
	0.00482543	402417		0.00482543	0
	0.00485427	403724		0.00485427	0
	0.00488311	405024		0.00488311	0
	0.00491195	406288		0.00491195	0
	0.00494079	407509		0.00494079	0
	0.00496964	408725		0.00496964	0
	0.00499848	409938		0.00499848	0
	0.00502732	411148		0.00502732	0
	0.00505616	412355		0.00505616	0
	0.00508501	413562		0.00508501	0
	0.00511385	414789		0.00511385	0
	0.00514269	416036		0.00514269	0
	0.00517153	417310		0.00517153	0
	0.00520038	418649		0.00520038	0
	0.00522922	420052		0.00522922	0
	0.00525806	421512		0.00525806	0
	0.0052869	422993		0.0052869	0
	0.00531574	424453		0.00531574	0
	0.00534459	425940		0.00534459	0
	0.00537343	427457		0.00537343	0
	0.00540227	429006		0.00540227	0
	0.00543111	430584		0.00543111	0
	0.00545996	432195		0.00545996	0
	0.0054888	433829		0.0054888	0
	0.00551764	435494		0.00551764	0
	0.00554648	437191		0.00554648	0
	0.00557532	438910		0.00557532	0
	0.00560417	440643		0.00560417	0
	0.00563301	442380		0.00563301	0
	0.00566185	444095		0.00566185	0
	0.00569069	445819		0.00569069	0
	0.00571954	447550		0.00571954	0
	0.00574838	449275		0.00574838	0
	0.00577722	451014		0.00577722	0
	0.00580606	452706		0.00580606	0
	0.0058349	454371		0.0058349	0
	0.00586375	456037		0.00586375	0
	0.00589259	457697		0.00589259	0
	0.00592143	459357		0.00592143	0
	0.00595027	461005		0.00595027	0
	0.00597912	462622		0.00597912	0
	0.00600796	464216		0.00600796	0
	0.0060368	465791		0.0060368	0
	0.00606564	467355		0.00606564	0
	0.00609448	468903		0.00609448	0
	0.00612333	470430		0.00612333	0
	0.00615217	471948		0.00615217	0
	0.00618101	473458		0.00618101	0
	0.00620985	474968		0.00620985	0
	0.0062387	476485		0.0062387	0
	0.00626754	478006		0.00626754	0
	0.00629638	479556		0.00629638	0
	0.00632522	481205		0.00632522	0
	0.00635406	482983		0.00635406	0
	0.00638291	484919		0.00638291	0
	0.00641175	486930		0.00641175	0
	0.00644059	489050		0.00644059	0
	0.00646943	491270		0.00646943	0
	0.00649827	493580		0.00649827	0
	0.00652712	495985		0.00652712	0
	0.00655596	498468		0.00655596	0
	0.0065848	500984		0.0065848	0
	0.00661364	503509		0.00661364	0
	0.00664248	506045		0.00664248	0
	0.00667133	508559		0.00667133	0
	0.00670017	511055		0.00670017	0
	0.00672901	513525		0.00672901	0
	0.00675785	515972		0.00675785	0
	0.0067867	518376		0.0067867	0
	0.00681554	520703		0.00681554	0
	0.00684438	522985		0.00684438	0
	0.00687322	525207		0.00687322	0
	0.00690206	527355		0.00690206	0
	0.00693091	529448		0.00693091	0
	0.00695975	531468		0.00695975	0
	0.00698859	533430		0.00698859	0
	0.00701743	535344		0.00701743	0
	0.00704627	537208		0.00704627	0
	0.00707512	539001		0.00707512	0
	0.00710396	540771		0.00710396	0
	0.0071328	542539		0.0071328	0
	0.00716164	544273		0.00716164	0
	0.00719048	545975		0.00719048	0
	0.00721933	547664		0.00721933	0
	0.00724817	549357		0.00724817	0
	0.00727701	551052		0.00727701	0
	0.00730585	552736		0.00730585	0
	0.00733469	554418		0.00733469	0
	0.00736353	556105		0.00736353	0
	0.00739238	557799		0.00739238	0
	0.00742122	559465		0.00742122	0
	0.00745006	561095		0.00745006	0
	0.0074789	562690		0.0074789	0
	0.00750774	564271		0.00750774	0
	0.00753659	565847		0.00753659	0
	0.00756543	567418		0.00756543	0
	0.00759427	568983		0.00759427	0
	0.00762311	570546		0.00762311	0
	0.00765195	572110		0.00765195	0
	0.00768079	573674		0.00768079	0
	0.00770964	575194		0.00770964	0
	0.00773848	576671		0.00773848	0
	0.00776732	578142		0.00776732	0
	0.00779616	579608		0.00779616	0
	0.007825	581070		0.007825	0
	0.00785384	582523		0.00785384	0
	0.00788269	583965		0.00788269	0
	0.00791153	585391		0.00791153	0
	0.00794037	586811		0.00794037	0
	0.00796921	588226		0.00796921	0
	0.00799805	589633		0.00799805	0
	0.00802689	591046		0.00802689	0
	0.00805574	592464		0.00805574	0
	0.00808458	593886		0.00808458	0
	0.00811342	595316		0.00811342	0
	0.00814226	596752		0.00814226	0
	0.0081711	598191		0.0081711	0
	0.00819994	599638		0.00819994	0
	0.00822878	601090		0.00822878	0
	0.00825763	602542		0.00825763	0
	0.00828647	603988		0.00828647	0
	0.00831531	605399		0.00831531	0
	0.00834415	606783		0.00834415	0
	0.00837299	608131		0.00837299	0
	0.00840183	609475		0.00840183	0
	0.00843067	610821		0.00843067	0
	0.00845952	612192		0.00845952	0
	0.00848836	613610		0.00848836	0
	0.0085172	615032		0.0085172	0
	0.00854604	616454		0.00854604	0
	0.00857488	617870		0.00857488	0
	0.00860372	619280		0.00860372	0
	0.00863256	620687		0.00863256	0
	0.00866141	622095		0.00866141	0
	0.00869025	623507		0.00869025	0
	0.00871909	624916		0.00871909	0
	0.00874793	626328		0.00874793	0
	0.00877677	627752		0.00877677	0
	0.00880561	629170		0.00880561	0
	0.00883445	630617		0.00883445	0
	0.00886329	632079		0.00886329	0
	0.00889214	633555		0.00889214	0
	0.00892098	635045		0.00892098	0
	0.00894982	636551		0.00894982	0
	0.00897866	638078		0.00897866	0
	0.0090075	639625		0.0090075	0
	0.00903634	641188		0.00903634	0
	0.00906518	642772		0.00906518	0
	0.00909402	644371		0.00909402	0
	0.00912287	645983		0.00912287	0
	0.00915171	647605		0.00915171	0
	0.00918055	649237		0.00918055	0
	0.00920939	650883		0.00920939	0
	0.00923823	652484		0.00923823	0
	0.00926707	654090		0.00926707	0
	0.00929591	655697		0.00929591	0
	0.00932475	657308		0.00932475	0
	0.00935359	658926		0.00935359	0
	0.00938244	660539		0.00938244	0
	0.00941128	662134		0.00941128	0
	0.00944012	663710		0.00944012	0
	0.00946896	665271		0.00946896	0
	0.0094978	666830		0.0094978	0
	0.00952664	668387		0.00952664	0
	0.00955548	669920		0.00955548	0
	0.00958432	671392		0.00958432	0
	0.00961316	672849		0.00961316	0
	0.009642	674297		0.009642	0
	0.00967085	675744		0.00967085	0
	0.00969969	677192		0.00969969	0
	0.00972853	678644		0.00972853	0
	0.00975737	680090		0.00975737	0
	0.00978621	681527		0.00978621	0
	0.00981505	682962		0.00981505	0
	0.00984389	684399		0.00984389	0
	0.00987273	685835		0.00987273	0
	0.00990157	687274		0.00990157	0
	0.00993041	688713		0.00993041	0
	0.00995926	690154		0.00995926	0
	0.0099881	691599		0.0099881	0
	0.0100169	693065		0.0100169	0
	0.0100458	694569		0.0100458	0
	0.0100746	696122		0.0100746	0
	0.0101035	697733		0.0101035	0
	0.0101323	699387		0.0101323	0
	0.0101611	701084		0.0101611	0
	0.01019	702840		0.01019	0
	0.0102188	704656		0.0102188	0
	0.0102477	706519		0.0102477	0
	0.0102765	708420		0.0102765	0
	0.0103053	710371		0.0103053	0
	0.0103342	712352		0.0103342	0
	0.010363	714358		0.010363	0
	0.0103919	716380		0.0103919	0
	0.0104207	718404		0.0104207	0
	0.0104496	720407		0.0104496	0
	0.0104784	722386		0.0104784	0
	0.0105072	724373		0.0105072	0
	0.0105361	726350		0.0105361	0
	0.0105649	728323		0.0105649	0
	0.0105938	730264		0.0105938	0
	0.0106226	732134		0.0106226	0
	0.0106514	733893		0.0106514	0
	0.0106803	735565		0.0106803	0
	0.0107091	737138		0.0107091	0
	0.010738	738594		0.010738	0
	0.0107668	739932		0.0107668	0
	0.0107956	741208		0.0107956	0
	0.0108245	742454		0.0108245	0
	0.0108533	743667		0.0108533	0
	0.0108822	744881		0.0108822	0
	0.010911	746089		0.010911	0
	0.0109398	747313		0.0109398	0
	0.0109687	748556		0.0109687	0
	0.0109975	749832		0.0109975	0
	0.0110264	751142		0.0110264	0
	0.0110552	752488		0.0110552	0
	0.011084	753852		0.011084	0
	0.0111129	755229		0.0111129	0
	0.0111417	756621		0.0111417	0
	0.0111706	758030		0.0111706	0
	0.0111994	759471		0.0111994	0
	0.0112283	760920		0.0112283	0
	0.0112571	762366		0.0112571	0
	0.0112859	763818		0.0112859	0
	0.0113148	765279		0.0113148	0
	0.0113436	766740		0.0113436	0
	0.0113725	768194		0.0113725	0
	0.0114013	769650		0.0114013	0
	0.0114301	771068		0.0114301	0
	0.011459	772485		0.011459	0
	0.0114878	773898		0.0114878	0
	0.0115167	775302		0.0115167	0
	0.0115455	776688		0.0115455	0
	0.0115743	778072		0.0115743	0
	0.0116032	779451		0.0116032	0
	0.011632	780816		0.011632	0
	0.0116609	782169		0.0116609	0
	0.0116897	783516		0.0116897	0
	0.0117185	784860		0.0117185	0
	0.0117474	786179		0.0117474	0
	0.0117762	787481		0.0117762	0
	0.0118051	788798		0.0118051	0
	0.0118339	790120		0.0118339	0
	0.0118627	791450		0.0118627	0
	0.0118916	792783		0.0118916	0
	0.0119204	794112		0.0119204	0
	0.0119493	795442		0.0119493	0
	0.0119781	796774		0.0119781	0
	0.0120069	798101		0.0120069	0
	0.0120358	799429		0.0120358	0
	0.0120646	800762		0.0120646	0
	0.0120935	802095		0.0120935	0
	0.0121223	803432		0.0121223	0
	0.0121511	804767		0.0121511	0
	0.01218	806091		0.01218	0
	0.0122088	807398		0.0122088	0
	0.0122377	808725		0.0122377	0
	0.0122665	810068		0.0122665	0
	0.0122953	811426		0.0122953	0
	0.0123242	812794		0.0123242	0
	0.012353	814169		0.012353	0
	0.0123819	815550		0.0123819	0
	0.0124107	816935		0.0124107	0
	0.0124395	818330		0.0124395	0
	0.0124684	819728		0.0124684	0
	0.0124972	821126		0.0124972	0
	0.0125261	822529		0.0125261	0
	0.0125549	823939		0.0125549	0
	0.0125837	825353		0.0125837	0
	0.0126126	826785		0.0126126	0
	0.0126414	828218		0.0126414	0
	0.0126703	829645		0.0126703	0
	0.0126991	831069		0.0126991	0
	0.0127279	832467		0.0127279	0
	0.0127568	833858		0.0127568	0
	0.0127856	835251		0.0127856	0
	0.0128145	836643		0.0128145	0
	0.0128433	838034		0.0128433	0
	0.0128721	839392		0.0128721	0
	0.012901	840750		0.012901	0
	0.0129298	842113		0.0129298	0
	0.0129587	843482		0.0129587	0
	0.0129875	844860		0.0129875	0
	0.0130163	846242		0.0130163	0
	0.0130452	847629		0.0130452	0
	0.013074	849021		0.013074	0
	0.0131029	850417		0.0131029	0
	0.0131317	851817		0.0131317	0
	0.0131605	853220		0.0131605	0
	0.0131894	854621		0.0131894	0
	0.0132182	856034		0.0132182	0
	0.0132471	857460		0.0132471	0
	0.0132759	858898		0.0132759	0
	0.0133047	860336		0.0133047	0
	0.0133336	861784		0.0133336	0
	0.0133624	863243		0.0133624	0
	0.0133913	864696		0.0133913	0
	0.0134201	866162		0.0134201	0
	0.0134489	867595		0.0134489	0
	0.0134778	869018		0.0134778	0
	0.0135066	870444		0.0135066	0
	0.0135355	871867		0.0135355	0
	0.0135643	873290		0.0135643	0
	0.0135931	874711		0.0135931	0
	0.013622	876133		0.013622	0
	0.0136508	877558		0.0136508	0
	0.0136797	878984		0.0136797	0
	0.0137085	880414		0.0137085	0
	0.0137373	881852		0.0137373	0
	0.0137662	883292		0.0137662	0
	0.013795	884729		0.013795	0
	0.0138239	886168		0.0138239	0
	0.0138527	887605		0.0138527	0
	0.0138815	889038		0.0138815	0
	0.0139104	890466		0.0139104	0
	0.0139392	891901		0.0139392	0
	0.0139681	893346		0.0139681	0
	0.0139969	894763		0.0139969	0
	0.0140257	896172		0.0140257	0
	0.0140546	897588		0.0140546	0
	0.0140834	899012		0.0140834	0
	0.0141123	900446		0.0141123	0
	0.0141411	901892		0.0141411	0
	0.0141699	903346		0.0141699	0
	0.0141988	904806		0.0141988	0
	0.0142276	906277		0.0142276	0
	0.0142565	907758		0.0142565	0
	0.0142853	909261		0.0142853	0
	0.0143141	910784		0.0143141	0
	0.014343	912310		0.014343	0
	0.0143718	913841		0.0143718	0
	0.0144007	915376		0.0144007	0
	0.0144295	916896		0.0144295	0
	0.0144583	918381		0.0144583	0
	0.0144872	919797		0.0144872	0
	0.014516	921189		0.014516	0
	0.0145449	922562		0.0145449	0
	0.0145737	923910		0.0145737	0
	0.0146025	925225		0.0146025	0
	0.0146314	926509		0.0146314	0
	0.0146602	927753		0.0146602	0
	0.014689	928967		0.014689	0
	0.0147179	930159		0.0147179	0
	0.0147467	931335		0.0147467	0
	0.0147756	932503		0.0147756	0
	0.0148044	933681		0.0148044	0
	0.0148332	934874		0.0148332	0
	0.0148621	936094		0.0148621	0
	0.0148909	937342		0.0148909	0
	0.0149198	938608		0.0149198	0
	0.0149486	939865		0.0149486	0
	0.0149774	941115		0.0149774	0
	0.0150063	942371		0.0150063	0
	0.0150351	943634		0.0150351	0
	0.015064	944908		0.015064	0
	0.0150928	946181		0.0150928	0
	0.0151216	947450		0.0151216	0
	0.0151505	948717		0.0151505	0
	0.0151793	949975		0.0151793	0
	0.0152082	951220		0.0152082	0
	0.015237	952466		0.015237	0
	0.0152658	953717		0.0152658	0
	0.0152947	954965		0.0152947	0
	0.0153235	956217		0.0153235	0
	0.0153524	957481		0.0153524	0
	0.0153812	958763		0.0153812	0
	0.01541	960069		0.01541	0
	0.0154389	961413		0.0154389	0
	0.0154677	962789		0.0154677	0
	0.0154966	964187		0.0154966	0
	0.0155254	965595		0.0155254	0
	0.0155542	967000		0.0155542	0
	0.0155831	968437		0.0155831	0
	0.0156119	969904		0.0156119	0
	0.0156408	971395		0.0156408	0
	0.0156696	972912		0.0156696	0
	0.0156984	974451		0.0156984	0
	0.0157273	976002		0.0157273	0
	0.0157561	977565		0.0157561	0
	0.0157849	979134		0.0157849	0
	0.0158138	980707		0.0158138	0
	0.0158426	982282		0.0158426	0
	0.0158715	983851		0.0158715	0
	0.0159003	985409		0.0159003	0
	0.0159291	986957		0.0159291	0
	0.015958	988492		0.015958	0
	0.0159868	990015		0.0159868	0
	0.0160157	991497		0.0160157	0
	0.0160445	992956		0.0160445	0
	0.0160733	994400		0.0160733	0
	0.0161022	995836		0.0161022	0
	0.016131	997272		0.016131	0
	0.0161599	998701		0.0161599	0
	0.0161887	1.00012e+06		0.0161887	0
	0.0162175	1.00154e+06		0.0162175	0
	0.0162464	1.00295e+06		0.0162464	0
	0.0162752	1.00436e+06		0.0162752	0
	0.016304	1.00575e+06		0.016304	0
	0.0163329	1.00714e+06		0.0163329	0
	0.0163617	1.00851e+06		0.0163617	0
	0.0163906	1.00989e+06		0.0163906	0
	0.0164194	1.01126e+06		0.0164194	0
	0.0164482	1.01263e+06		0.0164482	0
	0.0164771	1.014e+06		0.0164771	0
	0.0165059	1.01536e+06		0.0165059	0
	0.0165348	1.01669e+06		0.0165348	0
	0.0165636	1.01799e+06		0.0165636	0
	0.0165924	1.0193e+06		0.0165924	0
	0.0166213	1.0206e+06		0.0166213	0
	0.0166501	1.02189e+06		0.0166501	0
	0.016679	1.02319e+06		0.016679	0
	0.0167078	1.02449e+06		0.0167078	0
	0.0167366	1.02578e+06		0.0167366	0
	0.0167655	1.02708e+06		0.0167655	0
	0.0167943	1.02837e+06		0.0167943	0
	0.0168231	1.02967e+06		0.0168231	0
	0.016852	1.03095e+06		0.016852	0
	0.0168808	1.03223e+06		0.0168808	0
	0.0169097	1.03352e+06		0.0169097	0
	0.0169385	1.0348e+06		0.0169385	0
	0.0169673	1.03608e+06		0.0169673	0
	0.0169962	1.03735e+06		0.0169962	0
	0.017025	1.03862e+06		0.017025	0
	0.0170539	1.03989e+06		0.0170539	0
	0.0170827	1.04115e+06		0.0170827	0
	0.0171115	1.04242e+06		0.0171115	0
	0.0171404	1.04368e+06		0.0171404	0
	0.0171692	1.04493e+06		0.0171692	0
	0.0171981	1.04619e+06		0.0171981	0
	0.0172269	1.04744e+06		0.0172269	0
	0.0172557	1.04869e+06		0.0172557	0
	0.0172846	1.04994e+06		0.0172846	0
	0.0173134	1.05119e+06		0.0173134	0
	0.0173422	1.05244e+06		0.0173422	0
	0.0173711	1.05368e+06		0.0173711	0
	0.0173999	1.05492e+06		0.0173999	0
	0.0174288	1.05617e+06		0.0174288	0
	0.0174576	1.05742e+06		0.0174576	0
	0.0174864	1.05868e+06		0.0174864	0
	0.0175153	1.05994e+06		0.0175153	0
	0.0175441	1.0612e+06		0.0175441	0
	0.017573	1.06247e+06		0.017573	0
	0.0176018	1.06374e+06		0.0176018	0
	0.0176306	1.06501e+06		0.0176306	0
	0.0176595	1.06627e+06		0.0176595	0
	0.0176883	1.06754e+06		0.0176883	0
	0.0177171	1.06882e+06		0.0177171	0
	0.017746	1.07011e+06		0.017746	0
	0.0177748	1.07139e+06		0.0177748	0
	0.0178037	1.07268e+06		0.0178037	0
	0.0178325	1.07397e+06		0.0178325	0
	0.0178613	1.07526e+06		0.0178613	0
	0.0178902	1.07655e+06		0.0178902	0
	0.017919	1.07784e+06		0.017919	0
	0.0179479	1.07914e+06		0.0179479	0
	0.0179767	1.08044e+06		0.0179767	0
	0.0180055	1.08174e+06		0.0180055	0
	0.0180344	1.08305e+06		0.0180344	0
	0.0180632	1.08434e+06		0.0180632	0
	0.0180921	1.08563e+06		0.0180921	0
	0.0181209	1.08693e+06		0.0181209	0
	0.0181497	1.08824e+06		0.0181497	0
	0.0181786	1.08954e+06		0.0181786	0
	0.0182074	1.09085e+06		0.0182074	0
	0.0182362	1.09217e+06		0.0182362	0
	0.0182651	1.0935e+06		0.0182651	0
	0.0182939	1.09483e+06		0.0182939	0
	0.0183228	1.09617e+06		0.0183228	0
	0.0183516	1.09751e+06		0.0183516	0
	0.0183804	1.09886e+06		0.0183804	0
	0.0184093	1.10019e+06		0.0184093	0
	0.0184381	1.10152e+06		0.0184381	0
	0.018467	1.10285e+06		0.018467	0
	0.0184958	1.10413e+06		0.0184958	0
	0.0185246	1.10539e+06		0.0185246	0
	0.0185535	1.10666e+06		0.0185535	0
	0.0185823	1.10793e+06		0.0185823	0
	0.0186111	1.10922e+06		0.0186111	0
	0.01864	1.11051e+06		0.01864	0
	0.0186688	1.11183e+06		0.0186688	0
	0.0186977	1.11315e+06		0.0186977	0
	0.0187265	1.11447e+06		0.0187265	0
	0.0187553	1.11578e+06		0.0187553	0
	0.0187842	1.11708e+06		0.0187842	0
	0.018813	1.11837e+06		0.018813	0
	0.0188419	1.11967e+06		0.0188419	0
	0.0188707	1.12097e+06		0.0188707	0
	0.0188995	1.12228e+06		0.0188995	0
	0.0189284	1.1236e+06		0.0189284	0
	0.0189572	1.12493e+06		0.0189572	0
	0.018986	1.12627e+06		0.018986	0
	0.0190149	1.12763e+06		0.0190149	0
	0.0190437	1.12897e+06		0.0190437	0
	0.0190726	1.13029e+06		0.0190726	0
	0.0191014	1.13159e+06		0.0191014	0
	0.0191302	1.13287e+06		0.0191302	0
	0.0191591	1.13413e+06		0.0191591	0
	0.0191879	1.13537e+06		0.0191879	0
	0.0192167	1.13659e+06		0.0192167	0
	0.0192456	1.13781e+06		0.0192456	0
	0.0192744	1.13901e+06		0.0192744	0
	0.0193033	1.14021e+06		0.0193033	0
	0.0193321	1.14139e+06		0.0193321	0
	0.0193609	1.14257e+06		0.0193609	0
	0.0193898	1.14374e+06		0.0193898	0
	0.0194186	1.1449e+06		0.0194186	0
	0.0194475	1.14605e+06		0.0194475	0
	0.0194763	1.1472e+06		0.0194763	0
	0.0195051	1.14835e+06		0.0195051	0
	0.019534	1.14946e+06		0.019534	0
	0.0195628	1.15057e+06		0.0195628	0
	0.0195916	1.15169e+06		0.0195916	0
	0.0196205	1.15282e+06		0.0196205	0
	0.0196493	1.15396e+06		0.0196493	0
	0.0196782	1.15513e+06		0.0196782	0
	0.019707	1.15632e+06		0.019707	0
	0.0197358	1.15754e+06		0.0197358	0
	0.0197647	1.15879e+06		0.0197647	0
	0.0197935	1.16007e+06		0.0197935	0
	0.0198224	1.16138e+06		0.0198224	0
	0.0198512	1.16272e+06		0.0198512	0
	0.01988	1.16407e+06		0.01988	0
	0.0199089	1.16544e+06		0.0199089	0
	0.0199377	1.16682e+06		0.0199377	0
	0.0199665	1.16823e+06		0.0199665	0
	0.0199954	1.16966e+06		0.0199954	0
	0.0200242	1.17109e+06		0.0200242	0
	0.0200531	1.17252e+06		0.0200531	0
	0.0200819	1.17394e+06		0.0200819	0
	0.0201107	1.17533e+06		0.0201107	0
	0.0201396	1.17671e+06		0.0201396	0
	0.0201684	1.17806e+06		0.0201684	0
	0.0201972	1.17936e+06		0.0201972	0
	0.0202261	1.18066e+06		0.0202261	0
	0.0202549	1.18194e+06		0.0202549	0
	0.0202838	1.18322e+06		0.0202838	0
	0.0203126	1.18449e+06		0.0203126	0
	0.0203414	1.18576e+06		0.0203414	0
	0.0203703	1.18702e+06		0.0203703	0
	0.0203991	1.18829e+06		0.0203991	0
	0.020428	1.18955e+06		0.020428	0
	0.0204568	1.19081e+06		0.0204568	0
	0.0204856	1.19204e+06		0.0204856	0
	0.0205145	1.19327e+06		0.0205145	0
	0.0205433	1.19449e+06		0.0205433	0
	0.0205721	1.1957e+06		0.0205721	0
	0.020601	1.19691e+06		0.020601	0
	0.0206298	1.19812e+06		0.0206298	0
	0.0206587	1.19932e+06		0.0206587	0
	0.0206875	1.20053e+06		0.0206875	0
	0.0207163	1.20174e+06		0.0207163	0
	0.0207452	1.20295e+06		0.0207452	0
	0.020774	1.20416e+06		0.020774	0
	0.0208028	1.20536e+06		0.0208028	0
	0.0208317	1.20656e+06		0.0208317	0
	0.0208605	1.20777e+06		0.0208605	0
	0.0208894	1.20896e+06		0.0208894	0
	0.0209182	1.21015e+06		0.0209182	0
	0.020947	1.21135e+06		0.020947	0
	0.0209759	1.21254e+06		0.0209759	0
	0.0210047	1.21374e+06		0.0210047	0
	0.0210335	1.21493e+06		0.0210335	0
	0.0210624	1.21613e+06		0.0210624	0
	0.0210912	1.21732e+06		0.0210912	0
	0.0211201	1.21852e+06		0.0211201	0
	0.0211489	1.21971e+06		0.0211489	0
	0.0211777	1.2209e+06		0.0211777	0
	0.0212066	1.22208e+06		0.0212066	0
	0.0212354	1.22327e+06		0.0212354	0
	0.0212642	1.22445e+06		0.0212642	0
	0.0212931	1.22563e+06		0.0212931	0
	0.0213219	1.22678e+06		0.0213219	0
	0.0213508	1.22794e+06		0.0213508	0
	0.0213796	1.2291e+06		0.0213796	0
	0.0214084	1.23025e+06		0.0214084	0
	0.0214373	1.2314e+06		0.0214373	0
	0.0214661	1.23254e+06		0.0214661	0
	0.0214949	1.23368e+06		0.0214949	0
	0.0215238	1.23482e+06		0.0215238	0
	0.0215526	1.23595e+06		0.0215526	0
	0.0215815	1.23708e+06		0.0215815	0
	0.0216103	1.23821e+06		0.0216103	0
	0.0216391	1.23935e+06		0.0216391	0
	0.021668	1.24048e+06		0.021668	0
	0.0216968	1.24159e+06		0.0216968	0
	0.0217256	1.24267e+06		0.0217256	0
	0.0217545	1.24376e+06		0.0217545	0
	0.0217833	1.24484e+06		0.0217833	0
	0.0218122	1.24592e+06		0.0218122	0
	0.021841	1.24701e+06		0.021841	0
	0.0218698	1.24811e+06		0.0218698	0
	0.0218987	1.24922e+06		0.0218987	0
	0.0219275	1.25034e+06		0.0219275	0
	0.0219563	1.25145e+06		0.0219563	0
	0.0219852	1.25257e+06		0.0219852	0
	0.022014	1.2537e+06		0.022014	0
	0.0220429	1.25482e+06		0.0220429	0
	0.0220717	1.25594e+06		0.0220717	0
	0.0221005	1.25706e+06		0.0221005	0
	0.0221294	1.25819e+06		0.0221294	0
	0.0221582	1.25933e+06		0.0221582	0
	0.022187	1.26049e+06		0.022187	0
	0.0222159	1.26165e+06		0.0222159	0
	0.0222447	1.26282e+06		0.0222447	0
	0.0222736	1.26399e+06		0.0222736	0
	0.0223024	1.26516e+06		0.0223024	0
	0.0223312	1.2663e+06		0.0223312	0
	0.0223601	1.26745e+06		0.0223601	0
	0.0223889	1.26859e+06		0.0223889	0
	0.0224177	1.26973e+06		0.0224177	0
	0.0224466	1.27087e+06		0.0224466	0
	0.0224754	1.272e+06		0.0224754	0
	0.0225043	1.27313e+06		0.0225043	0
	0.0225331	1.27426e+06		0.0225331	0
	0.0225619	1.27539e+06		0.0225619	0
	0.0225908	1.27653e+06		0.0225908	0
	0.0226196	1.27767e+06		0.0226196	0
	0.0226484	1.27881e+06		0.0226484	0
	0.0226773	1.27995e+06		0.0226773	0
	0.0227061	1.28109e+06		0.0227061	0
	0.022735	1.28222e+06		0.022735	0
	0.0227638	1.28336e+06		0.0227638	0
	0.0227926	1.28448e+06		0.0227926	0
	0.0228215	1.28561e+06		0.0228215	0
	0.0228503	1.28674e+06		0.0228503	0
	0.0228791	1.28788e+06		0.0228791	0
	0.022908	1.28902e+06		0.022908	0
	0.0229368	1.29017e+06		0.0229368	0
	0.0229657	1.29132e+06		0.0229657	0
	0.0229945	1.29248e+06		0.0229945	0
	0.0230233	1.29365e+06		0.0230233	0
	0.0230522	1.29483e+06		0.0230522	0
	0.023081	1.29603e+06		0.023081	0
	0.0231098	1.29725e+06		0.0231098	0
	0.0231387	1.29848e+06		0.0231387	0
	0.0231675	1.2997e+06		0.0231675	0
	0.0231964	1.30096e+06		0.0231964	0
	0.0232252	1.30223e+06		0.0232252	0
	0.023254	1.30352e+06		0.023254	0
	0.0232829	1.30482e+06		0.0232829	0
	0.0233117	1.30613e+06		0.0233117	0
	0.0233405	1.30746e+06		0.0233405	0
	0.0233694	1.30878e+06		0.0233694	0
	0.0233982	1.31011e+06		0.0233982	0
	0.023427	1.31142e+06		0.023427	0
	0.0234559	1.31273e+06		0.0234559	0
	0.0234847	1.31403e+06		0.0234847	0
	0.0235136	1.31532e+06		0.0235136	0
	0.0235424	1.31659e+06		0.0235424	0
	0.0235712	1.31785e+06		0.0235712	0
	0.0236001	1.31909e+06		0.0236001	0
	0.0236289	1.32032e+06		0.0236289	0
	0.0236577	1.32153e+06		0.0236577	0
	0.0236866	1.32272e+06		0.0236866	0
	0.0237154	1.32389e+06		0.0237154	0
	0.0237443	1.32503e+06		0.0237443	0
	0.0237731	1.32616e+06		0.0237731	0
	0.0238019	1.32727e+06		0.0238019	0
	0.0238308	1.32837e+06		0.0238308	0
	0.0238596	1.32946e+06		0.0238596	0
	0.0238884	1.33054e+06		0.0238884	0
	0.0239173	1.33161e+06		0.0239173	0
	0.0239461	1.33268e+06		0.0239461	0
	0.023975	1.33374e+06		0.023975	0
	0.0240038	1.33479e+06		0.0240038	0
	0.0240326	1.33582e+06		0.0240326	0
	0.0240615	1.33686e+06		0.0240615	0
	0.0240903	1.33789e+06		0.0240903	0
	0.0241191	1.33892e+06		0.0241191	0
	0.024148	1.33996e+06		0.024148	0
	0.0241768	1.34099e+06		0.0241768	0
	0.0242056	1.34202e+06		0.0242056	0
	0.0242345	1.34306e+06		0.0242345	0
	0.0242633	1.3441e+06		0.0242633	0
	0.0242922	1.34514e+06		0.0242922	0
	0.024321	1.34618e+06		0.024321	0
	0.0243498	1.3472e+06		0.0243498	0
	0.0243787	1.34823e+06		0.0243787	0
	0.0244075	1.34925e+06		0.0244075	0
	0.0244363	1.35027e+06		0.0244363	0
	0.0244652	1.35127e+06		0.0244652	0
	0.024494	1.35226e+06		0.024494	0
	0.0245229	1.35327e+06		0.0245229	0
	0.0245517	1.35432e+06		0.0245517	0
	0.0245805	1.3554e+06		0.0245805	0
	0.0246094	1.3565e+06		0.0246094	0
	0.0246382	1.35761e+06		0.0246382	0
	0.024667	1.35873e+06		0.024667	0
	0.0246959	1.35985e+06		0.0246959	0
	0.0247247	1.36097e+06		0.0247247	0
	0.0247535	1.3621e+06		0.0247535	0
	0.0247824	1.36323e+06		0.0247824	0
	0.0248112	1.36435e+06		0.0248112	0
	0.0248401	1.36547e+06		0.0248401	0
	0.0248689	1.36659e+06		0.0248689	0
	0.0248977	1.36771e+06		0.0248977	0
	0.0249266	1.36884e+06		0.0249266	0
	0.0249554	1.36996e+06		0.0249554	0
	0.0249842	1.37107e+06		0.0249842	0
	0.0250131	1.37219e+06		0.0250131	0
	0.0250419	1.37331e+06		0.0250419	0
	0.0250707	1.37443e+06		0.0250707	0
	0.0250996	1.37555e+06		0.0250996	0
	0.0251284	1.37666e+06		0.0251284	0
	0.0251573	1.37777e+06		0.0251573	0
	0.0251861	1.37888e+06		0.0251861	0
	0.0252149	1.38e+06		0.0252149	0
	0.0252438	1.38111e+06		0.0252438	0
	0.0252726	1.38221e+06		0.0252726	0
	0.0253014	1.38331e+06		0.0253014	0
	0.0253303	1.38441e+06		0.0253303	0
	0.0253591	1.38551e+06		0.0253591	0
	0.025388	1.38661e+06		0.025388	0
	0.0254168	1.38771e+06		0.0254168	0
	0.0254456	1.3888e+06		0.0254456	0
	0.0254745	1.38989e+06		0.0254745	0
	0.0255033	1.39098e+06		0.0255033	0
	0.0255321	1.39208e+06		0.0255321	0
	0.025561	1.39318e+06		0.025561	0
	0.0255898	1.3943e+06		0.0255898	0
	0.0256186	1.39543e+06		0.0256186	0
	0.0256475	1.39658e+06		0.0256475	0
	0.0256763	1.39772e+06		0.0256763	0
	0.0257052	1.39885e+06		0.0257052	0
	0.025734	1.39999e+06		0.025734	0
	0.0257628	1.40113e+06		0.0257628	0
	0.0257917	1.40226e+06		0.0257917	0
	0.0258205	1.4034e+06		0.0258205	0
	0.0258493	1.40454e+06		0.0258493	0
	0.0258782	1.40567e+06		0.0258782	0
	0.025907	1.4068e+06		0.025907	0
	0.0259358	1.40792e+06		0.0259358	0
	0.0259647	1.40903e+06		0.0259647	0
	0.0259935	1.41012e+06		0.0259935	0
	0.0260224	1.41121e+06		0.0260224	0
	0.0260512	1.41229e+06		0.0260512	0
	0.02608	1.41336e+06		0.02608	0
	0.0261089	1.41442e+06		0.0261089	0
	0.0261377	1.41548e+06		0.0261377	0
	0.0261665	1.41653e+06		0.0261665	0
	0.0261954	1.41758e+06		0.0261954	0
	0.0262242	1.41864e+06		0.0262242	0
	0.026253	1.41969e+06		0.026253	0
	0.0262819	1.42072e+06		0.0262819	0
	0.0263107	1.42174e+06		0.0263107	0
	0.0263396	1.42277e+06		0.0263396	0
	0.0263684	1.42379e+06		0.0263684	0
	0.0263972	1.42482e+06		0.0263972	0
	0.0264261	1.42584e+06		0.0264261	0
	0.0264549	1.42687e+06		0.0264549	0
	0.0264837	1.42789e+06		0.0264837	0
	0.0265126	1.42892e+06		0.0265126	0
	0.0265414	1.42994e+06		0.0265414	0
	0.0265702	1.43097e+06		0.0265702	0
	0.0265991	1.43199e+06		0.0265991	0
	0.0266279	1.43302e+06		0.0266279	0
	0.0266568	1.43404e+06		0.0266568	0
	0.0266856	1.43507e+06		0.0266856	0
	0.0267144	1.43609e+06		0.0267144	0
	0.0267433	1.43711e+06		0.0267433	0
	0.0267721	1.43815e+06		0.0267721	0
	0.0268009	1.43918e+06		0.0268009	0
	0.0268298	1.44021e+06		0.0268298	0
	0.0268586	1.44125e+06		0.0268586	0
	0.0268874	1.44229e+06		0.0268874	0
	0.0269163	1.44334e+06		0.0269163	0
	0.0269451	1.4444e+06		0.0269451	0
	0.026974	1.44546e+06		0.026974	0
	0.0270028	1.44653e+06		0.0270028	0
	0.0270316	1.44761e+06		0.0270316	0
	0.0270605	1.44869e+06		0.0270605	0
	0.0270893	1.44978e+06		0.0270893	0
	0.0271181	1.45087e+06		0.0271181	0
	0.027147	1.45196e+06		0.027147	0
	0.0271758	1.45306e+06		0.0271758	0
	0.0272046	1.45417e+06		0.0272046	0
	0.0272335	1.45529e+06		0.0272335	0
	0.0272623	1.45641e+06		0.0272623	0
	0.0272912	1.45753e+06		0.0272912	0
	0.02732	1.45865e+06		0.02732	0
	0.0273488	1.45976e+06		0.0273488	0
	0.0273777	1.46085e+06		0.0273777	0
	0.0274065	1.46195e+06		0.0274065	0
	0.0274353	1.46305e+06		0.0274353	0
	0.0274642	1.46416e+06		0.0274642	0
	0.027493	1.46527e+06		0.027493	0
	0.0275218	1.46638e+06		0.0275218	0
	0.0275507	1.4675e+06		0.0275507	0
	0.0275795	1.46862e+06		0.0275795	0
	0.0276084	1.46974e+06		0.0276084	0
	0.0276372	1.47086e+06		0.0276372	0
	0.027666	1.47199e+06		0.027666	0
	0.0276949	1.47313e+06		0.0276949	0
	0.0277237	1.47427e+06		0.0277237	0
	0.0277525	1.47541e+06		0.0277525	0
	0.0277814	1.47656e+06		0.0277814	0
	0.0278102	1.4777e+06		0.0278102	0
	0.027839	1.47885e+06		0.027839	0
	0.0278679	1.48e+06		0.0278679	0
	0.0278967	1.48115e+06		0.0278967	0
	0.0279255	1.4823e+06		0.0279255	0
	0.0279544	1.48345e+06		0.0279544	0
	0.0279832	1.4846e+06		0.0279832	0
	0.0280121	1.48575e+06		0.0280121	0
	0.0280409	1.48691e+06		0.0280409	0
	0.0280697	1.48806e+06		0.0280697	0
	0.0280986	1.48922e+06		0.0280986	0
	0.0281274	1.49037e+06		0.0281274	0
	0.0281562	1.49153e+06		0.0281562	0
	0.0281851	1.49268e+06		0.0281851	0
	0.0282139	1.49382e+06		0.0282139	0
	0.0282427	1.49496e+06		0.0282427	0
	0.0282716	1.49609e+06		0.0282716	0
	0.0283004	1.49721e+06		0.0283004	0
	0.0283293	1.49833e+06		0.0283293	0
	0.0283581	1.49942e+06		0.0283581	0
	0.0283869	1.50051e+06		0.0283869	0
	0.0284158	1.50158e+06		0.0284158	0
	0.0284446	1.50265e+06		0.0284446	0
	0.0284734	1.5037e+06		0.0284734	0
	0.0285023	1.50476e+06		0.0285023	0
	0.0285311	1.50581e+06		0.0285311	0
	0.0285599	1.50686e+06		0.0285599	0
	0.0285888	1.5079e+06		0.0285888	0
	0.0286176	1.50893e+06		0.0286176	0
	0.0286465	1.50997e+06		0.0286465	0
	0.0286753	1.511e+06		0.0286753	0
	0.0287041	1.51202e+06		0.0287041	0
	0.028733	1.51304e+06		0.028733	0
	0.0287618	1.51405e+06		0.0287618	0
	0.0287906	1.51504e+06		0.0287906	0
	0.0288195	1.51603e+06		0.0288195	0
	0.0288483	1.51702e+06		0.0288483	0
	0.0288771	1.518e+06		0.0288771	0
	0.028906	1.51897e+06		0.028906	0
	0.0289348	1.51994e+06		0.0289348	0
	0.0289636	1.52094e+06		0.0289636	0
	0.0289925	1.52204e+06		0.0289925	0
	0.0290213	1.52326e+06		0.0290213	0
	0.0290502	1.52462e+06		0.0290502	0
	0.029079	1.5261e+06		0.029079	0
	0.0291078	1.52763e+06		0.0291078	0
	0.0291367	1.52919e+06		0.0291367	0
	0.0291655	1.53078e+06		0.0291655	0
	0.0291943	1.53238e+06		0.0291943	0
	0.0292232	1.534e+06		0.0292232	0
	0.029252	1.53563e+06		0.029252	0
	0.0292808	1.53729e+06		0.0292808	0
	0.0293097	1.53896e+06		0.0293097	0
	0.0293385	1.54061e+06		0.0293385	0
	0.0293674	1.54226e+06		0.0293674	0
	0.0293962	1.54389e+06		0.0293962	0
	0.029425	1.54551e+06		0.029425	0
	0.0294539	1.54714e+06		0.0294539	0
	0.0294827	1.54876e+06		0.0294827	0
	0.0295115	1.55036e+06		0.0295115	0
	0.0295404	1.55192e+06		0.0295404	0
	0.0295692	1.55347e+06		0.0295692	0
	0.029598	1.55499e+06		0.029598	0
	0.0296269	1.55645e+06		0.0296269	0
	0.0296557	1.55775e+06		0.0296557	0
	0.0296845	1.55888e+06		0.0296845	0
	0.0297134	1.55988e+06		0.0297134	0
	0.0297422	1.5608e+06		0.0297422	0
	0.0297711	1.56165e+06		0.0297711	0
	0.0297999	1.56249e+06		0.0297999	0
	0.0298287	1.56336e+06		0.0298287	0
	0.0298576	1.56424e+06		0.0298576	0
	0.0298864	1.56511e+06		0.0298864	0
	0.0299152	1.56599e+06		0.0299152	0
	0.0299441	1.56687e+06		0.0299441	0
	0.0299729	1.56771e+06		0.0299729	0
	0.0300017	1.56852e+06		0.0300017	0
	0.0300306	1.56931e+06		0.0300306	0
	0.0300594	1.57007e+06		0.0300594	0
	0.0300882	1.57082e+06		0.0300882	0
	0.0301171	1.57156e+06		0.0301171	0
	0.0301459	1.57225e+06		0.0301459	0
	0.0301748	1.573e+06		0.0301748	0
	0.0302036	1.57377e+06		0.0302036	0
	0.0302324	1.57455e+06		0.0302324	0
	0.0302613	1.57534e+06		0.0302613	0
	0.0302901	1.57614e+06		0.0302901	0
	0.0303189	1.57696e+06		0.0303189	0
	0.0303478	1.57777e+06		0.0303478	0
	0.0303766	1.57856e+06		0.0303766	0
	0.0304054	1.57935e+06		0.0304054	0
	0.0304343	1.58013e+06		0.0304343	0
	0.0304631	1.5809e+06		0.0304631	0
	0.0304919	1.58166e+06		0.0304919	0
	0.0305208	1.5824e+06		0.0305208	0
	0.0305496	1.58313e+06		0.0305496	0
	0.0305785	1.58383e+06		0.0305785	0
	0.0306073	1.5845e+06		0.0306073	0
	0.0306361	1.58516e+06		0.0306361	0
	0.030665	1.58581e+06		0.030665	0
	0.0306938	1.58646e+06		0.0306938	0
	0.0307226	1.58712e+06		0.0307226	0
	0.0307515	1.58776e+06		0.0307515	0
	0.0307803	1.58836e+06		0.0307803	0
	0.0308091	1.58896e+06		0.0308091	0
	0.030838	1.58959e+06		0.030838	0
	0.0308668	1.59022e+06		0.0308668	0
	0.0308956	1.59087e+06		0.0308956	0
	0.0309245	1.59154e+06		0.0309245	0
	0.0309533	1.59224e+06		0.0309533	0
	0.0309822	1.59298e+06		0.0309822	0
	0.031011	1.59373e+06		0.031011	0
	0.0310398	1.59452e+06		0.0310398	0
	0.0310687	1.59535e+06		0.0310687	0
	0.0310975	1.59624e+06		0.0310975	0
	0.0311263	1.59719e+06		0.0311263	0
	0.0311552	1.59818e+06		0.0311552	0
	0.031184	1.59921e+06		0.031184	0
	0.0312128	1.60027e+06		0.0312128	0
	0.0312417	1.60136e+06		0.0312417	0
	0.0312705	1.60246e+06		0.0312705	0
	0.0312993	1.60359e+06		0.0312993	0
	0.0313282	1.60474e+06		0.0313282	0
	0.031357	1.60591e+06		0.031357	0
	0.0313859	1.60712e+06		0.0313859	0
	0.0314147	1.60834e+06		0.0314147	0
	0.0314435	1.6096e+06		0.0314435	0
	0.0314724	1.61086e+06		0.0314724	0
	0.0315012	1.61214e+06		0.0315012	0
	0.03153	1.61342e+06		0.03153	0
	0.0315589	1.61471e+06		0.0315589	0
	0.0315877	1.61601e+06		0.0315877	0
	0.0316165	1.61732e+06		0.0316165	0
	0.0316454	1.61864e+06		0.0316454	0
	0.0316742	1.61996e+06		0.0316742	0
	0.031703	1.62129e+06		0.031703	0
	0.0317319	1.62264e+06		0.0317319	0
	0.0317607	1.624e+06		0.0317607	0
	0.0317896	1.62538e+06		0.0317896	0
	0.0318184	1.62678e+06		0.0318184	0
	0.0318472	1.6282e+06		0.0318472	0
	0.0318761	1.62964e+06		0.0318761	0
	0.0319049	1.6311e+06		0.0319049	0
	0.0319337	1.63256e+06		0.0319337	0
	0.0319626	1.634e+06		0.0319626	0
	0.0319914	1.6354e+06		0.0319914	0
	0.0320202	1.63676e+06		0.0320202	0
	0.0320491	1.63808e+06		0.0320491	0
	0.0320779	1.63936e+06		0.0320779	0
	0.0321067	1.64062e+06		0.0321067	0
	0.0321356	1.64184e+06		0.0321356	0
	0.0321644	1.64306e+06		0.0321644	0
	0.0321933	1.64426e+06		0.0321933	0
	0.0322221	1.64545e+06		0.0322221	0
	0.0322509	1.64661e+06		0.0322509	0
	0.0322798	1.64773e+06		0.0322798	0
	0.0323086	1.64883e+06		0.0323086	0
	0.0323374	1.64991e+06		0.0323374	0
	0.0323663	1.65097e+06		0.0323663	0
	0.0323951	1.65202e+06		0.0323951	0
	0.0324239	1.65307e+06		0.0324239	0
	0.0324528	1.65411e+06		0.0324528	0
	0.0324816	1.65515e+06		0.0324816	0
	0.0325104	1.65619e+06		0.0325104	0
	0.0325393	1.65723e+06		0.0325393	0
	0.0325681	1.65826e+06		0.0325681	0
	0.032597	1.6593e+06		0.032597	0
	0.0326258	1.66035e+06		0.0326258	0
	0.0326546	1.66139e+06		0.0326546	0
	0.0326835	1.66243e+06		0.0326835	0
	0.0327123	1.66346e+06		0.0327123	0
	0.0327411	1.66447e+06		0.0327411	0
	0.03277	1.66545e+06		0.03277	0
	0.0327988	1.6664e+06		0.0327988	0
	0.0328276	1.66729e+06		0.0328276	0
	0.0328565	1.66812e+06		0.0328565	0
	0.0328853	1.66889e+06		0.0328853	0
	0.0329141	1.66959e+06		0.0329141	0
	0.032943	1.67024e+06		0.032943	0
	0.0329718	1.67086e+06		0.0329718	0
	0.0330007	1.67147e+06		0.0330007	0
	0.0330295	1.67208e+06		0.0330295	0
	0.0330583	1.67269e+06		0.0330583	0
	0.0330872	1.67329e+06		0.0330872	0
	0.033116	1.67391e+06		0.033116	0
	0.0331448	1.67453e+06		0.0331448	0
	0.0331737	1.67515e+06		0.0331737	0
	0.0332025	1.67579e+06		0.0332025	0
	0.0332313	1.67643e+06		0.0332313	0
	0.0332602	1.67708e+06		0.0332602	0
	0.033289	1.67773e+06		0.033289	0
	0.0333178	1.67839e+06		0.0333178	0
	0.0333467	1.67905e+06		0.0333467	0
	0.0333755	1.67971e+06		0.0333755	0
	0.0334044	1.68036e+06		0.0334044	0
	0.0334332	1.68099e+06		0.0334332	0
	0.033462	1.68162e+06		0.033462	0
	0.0334909	1.68227e+06		0.0334909	0
	0.0335197	1.68291e+06		0.0335197	0
	0.0335485	1.68356e+06		0.0335485	0
	0.0335774	1.68422e+06		0.0335774	0
	0.0336062	1.68489e+06		0.0336062	0
	0.033635	1.68558e+06		0.033635	0
	0.0336639	1.68628e+06		0.0336639	0
	0.0336927	1.687e+06		0.0336927	0
	0.0337215	1.68774e+06		0.0337215	0
	0.0337504	1.68851e+06		0.0337504	0
	0.0337792	1.68933e+06		0.0337792	0
	0.033808	1.69018e+06		0.033808	0
	0.0338369	1.69112e+06		0.0338369	0
	0.0338657	1.69215e+06		0.0338657	0
	0.0338946	1.69327e+06		0.0338946	0
	0.0339234	1.69447e+06		0.0339234	0
	0.0339522	1.69576e+06		0.0339522	0
	0.0339811	1.69717e+06		0.0339811	0
	0.0340099	1.69868e+06		0.0340099	0
	0.0340387	1.70026e+06		0.0340387	0
	0.0340676	1.7019e+06		0.0340676	0
	0.0340964	1.70358e+06		0.0340964	0
	0.0341252	1.70528e+06		0.0341252	0
	0.0341541	1.707e+06		0.0341541	0
	0.0341829	1.70873e+06		0.0341829	0
	0.0342117	1.71047e+06		0.0342117	0
	0.0342406	1.71219e+06		0.0342406	0
	0.0342694	1.71388e+06		0.0342694	0
	0.0342983	1.71554e+06		0.0342983	0
	0.0343271	1.71718e+06		0.0343271	0
	0.0343559	1.7188e+06		0.0343559	0
	0.0343848	1.72041e+06		0.0343848	0
	0.0344136	1.72198e+06		0.0344136	0
	0.0344424	1.72349e+06		0.0344424	0
	0.0344713	1.72495e+06		0.0344713	0
	0.0345001	1.72636e+06		0.0345001	0
	0.0345289	1.7277e+06		0.0345289	0
	0.0345578	1.72892e+06		0.0345578	0
	0.0345866	1.73004e+06		0.0345866	0
	0.0346154	1.7311e+06		0.0346154	0
	0.0346443	1.7321e+06		0.0346443	0
	0.0346731	1.73305e+06		0.0346731	0
	0.0347019	1.734e+06		0.0347019	0
	0.0347308	1.73494e+06		0.0347308	0
	0.0347596	1.73587e+06		0.0347596	0
	0.0347885	1.73678e+06		0.0347885	0
	0.0348173	1.73771e+06		0.0348173	0
	0.0348461	1.73866e+06		0.0348461	0
	0.034875	1.73963e+06		0.034875	0
	0.0349038	1.74058e+06		0.0349038	0
	0.0349326	1.74155e+06		0.0349326	0
	0.0349615	1.74255e+06		0.0349615	0
	0.0349903	1.74356e+06		0.0349903	0
	0.0350191	1.74458e+06		0.0350191	0
	0.035048	1.74561e+06		0.035048	0
	0.0350768	1.74663e+06		0.0350768	0
	0.0351056	1.74763e+06		0.0351056	0
	0.0351345	1.74861e+06		0.0351345	0
	0.0351633	1.74958e+06		0.0351633	0
	0.0351922	1.75054e+06		0.0351922	0
	0.035221	1.75149e+06		0.035221	0
	0.0352498	1.75245e+06		0.0352498	0
	0.0352787	1.75339e+06		0.0352787	0
	0.0353075	1.75432e+06		0.0353075	0
	0.0353363	1.75522e+06		0.0353363	0
	0.0353652	1.75612e+06		0.0353652	0
	0.035394	1.757e+06		0.035394	0
	0.0354228	1.75786e+06		0.0354228	0
	0.0354517	1.75872e+06		0.0354517	0
	0.0354805	1.75957e+06		0.0354805	0
	0.0355093	1.76042e+06		0.0355093	0
	0.0355382	1.76127e+06		0.0355382	0
	0.035567	1.76213e+06		0.035567	0
	0.0355958	1.76301e+06		0.0355958	0
	0.0356247	1.76389e+06		0.0356247	0
	0.0356535	1.7648e+06		0.0356535	0
	0.0356824	1.76573e+06		0.0356824	0
	0.0357112	1.76669e+06		0.0357112	0
	0.03574	1.76766e+06		0.03574	0
	0.0357689	1.76864e+06		0.0357689	0
	0.0357977	1.76962e+06		0.0357977	0
	0.0358265	1.77059e+06		0.0358265	0
	0.0358554	1.77157e+06		0.0358554	0
	0.0358842	1.77255e+06		0.0358842	0
	0.035913	1.77353e+06		0.035913	0
	0.0359419	1.77451e+06		0.0359419	0
	0.0359707	1.77549e+06		0.0359707	0
	0.0359995	1.77648e+06		0.0359995	0
	0.0360284	1.77746e+06		0.0360284	0
	0.0360572	1.77845e+06		0.0360572	0
	0.036086	1.77946e+06		0.036086	0
	0.0361149	1.78048e+06		0.0361149	0
	0.0361437	1.78152e+06		0.0361437	0
	0.0361726	1.78257e+06		0.0361726	0
	0.0362014	1.78363e+06		0.0362014	0
	0.0362302	1.7847e+06		0.0362302	0
	0.0362591	1.78579e+06		0.0362591	0
	0.0362879	1.7869e+06		0.0362879	0
	0.0363167	1.78802e+06		0.0363167	0
	0.0363456	1.78915e+06		0.0363456	0
	0.0363744	1.79029e+06		0.0363744	0
	0.0364032	1.79144e+06		0.0364032	0
	0.0364321	1.79261e+06		0.0364321	0
	0.0364609	1.79379e+06		0.0364609	0
	0.0364897	1.79501e+06		0.0364897	0
	0.0365186	1.79625e+06		0.0365186	0
	0.0365474	1.7975e+06		0.0365474	0
	0.0365762	1.79877e+06		0.0365762	0
	0.0366051	1.80007e+06		0.0366051	0
	0.0366339	1.80136e+06		0.0366339	0
	0.0366628	1.80267e+06		0.0366628	0
	0.0366916	1.80397e+06		0.0366916	0
	0.0367204	1.80527e+06		0.0367204	0
	0.0367493	1.80656e+06		0.0367493	0
	0.0367781	1.80783e+06		0.0367781	0
	0.0368069	1.80908e+06		0.0368069	0
	0.0368358	1.81031e+06		0.0368358	0
	0.0368646	1.81151e+06		0.0368646	0
	0.0368934	1.81269e+06		0.0368934	0
	0.0369223	1.81385e+06		0.0369223	0
	0.0369511	1.81498e+06		0.0369511	0
	0.0369799	1.81609e+06		0.0369799	0
	0.0370088	1.81719e+06		0.0370088	0
	0.0370376	1.81827e+06		0.0370376	0
	0.0370664	1.81934e+06		0.0370664	0
	0.0370953	1.82039e+06		0.0370953	0
	0.0371241	1.82144e+06		0.0371241	0
	0.037153	1.82247e+06		0.037153	0
	0.0371818	1.82351e+06		0.0371818	0
	0.0372106	1.82453e+06		0.0372106	0
	0.0372395	1.82555e+06		0.0372395	0
	0.0372683	1.82655e+06		0.0372683	0
	0.0372971	1.82754e+06		0.0372971	0
	0.037326	1.82851e+06		0.037326	0
	0.0373548	1.82946e+06		0.0373548	0
	0.0373836	1.8304e+06		0.0373836	0
	0.0374125	1.83132e+06		0.0374125	0
	0.0374413	1.83222e+06		0.0374413	0
	0.0374701	1.8331e+06		0.0374701	0
	0.037499	1.83396e+06		0.037499	0
	0.0375278	1.8348e+06		0.0375278	0
	0.0375566	1.83563e+06		0.0375566	0
	0.0375855	1.83645e+06		0.0375855	0
	0.0376143	1.83727e+06		0.0376143	0
	0.0376432	1.83808e+06		0.0376432	0
	0.037672	1.83889e+06		0.037672	0
	0.0377008	1.8397e+06		0.0377008	0
	0.0377297	1.84052e+06		0.0377297	0
	0.0377585	1.84134e+06		0.0377585	0
	0.0377873	1.84217e+06		0.0377873	0
	0.0378162	1.84301e+06		0.0378162	0
	0.037845	1.84386e+06		0.037845	0
	0.0378738	1.84472e+06		0.0378738	0
	0.0379027	1.8456e+06		0.0379027	0
	0.0379315	1.8465e+06		0.0379315	0
	0.0379603	1.84744e+06		0.0379603	0
	0.0379892	1.84841e+06		0.0379892	0
	0.038018	1.8494e+06		0.038018	0
	0.0380468	1.85042e+06		0.0380468	0
	0.0380757	1.85145e+06		0.0380757	0
	0.0381045	1.85251e+06		0.0381045	0
	0.0381334	1.85358e+06		0.0381334	0
	0.0381622	1.85466e+06		0.0381622	0
	0.038191	1.85575e+06		0.038191	0
	0.0382199	1.85685e+06		0.0382199	0
	0.0382487	1.85797e+06		0.0382487	0
	0.0382775	1.8591e+06		0.0382775	0
	0.0383064	1.86024e+06		0.0383064	0
	0.0383352	1.86139e+06		0.0383352	0
	0.038364	1.86255e+06		0.038364	0
	0.0383929	1.86371e+06		0.0383929	0
	0.0384217	1.86488e+06		0.0384217	0
	0.0384505	1.86603e+06		0.0384505	0
	0.0384794	1.86719e+06		0.0384794	0
	0.0385082	1.86834e+06		0.0385082	0
	0.038537	1.8695e+06		0.038537	0
	0.0385659	1.87064e+06		0.0385659	0
	0.0385947	1.87179e+06		0.0385947	0
	0.0386236	1.87293e+06		0.0386236	0
	0.0386524	1.87408e+06		0.0386524	0
	0.0386812	1.87523e+06		0.0386812	0
	0.0387101	1.87637e+06		0.0387101	0
	0.0387389	1.87751e+06		0.0387389	0
	0.0387677	1.87866e+06		0.0387677	0
	0.0387966	1.87984e+06		0.0387966	0
	0.0388254	1.88103e+06		0.0388254	0
	0.0388542	1.88224e+06		0.0388542	0
	0.0388831	1.88346e+06		0.0388831	0
	0.0389119	1.88467e+06		0.0389119	0
	0.0389407	1.88588e+06		0.0389407	0
	0.0389696	1.88708e+06		0.0389696	0
	0.0389984	1.88828e+06		0.0389984	0
	0.0390272	1.88948e+06		0.0390272	0
	0.0390561	1.8907e+06		0.0390561	0
	0.0390849	1.89191e+06		0.0390849	0
	0.0391138	1.8931e+06		0.0391138	0
	0.0391426	1.89429e+06		0.0391426	0
	0.0391714	1.89546e+06		0.0391714	0
	0.0392003	1.89661e+06		0.0392003	0
	0.0392291	1.89775e+06		0.0392291	0
	0.0392579	1.89888e+06		0.0392579	0
	0.0392868	1.9e+06		0.0392868	0
	0.0393156	1.90112e+06		0.0393156	0
	0.0393444	1.90222e+06		0.0393444	0
	0.0393733	1.90333e+06		0.0393733	0
	0.0394021	1.90443e+06		0.0394021	0
	0.0394309	1.90553e+06		0.0394309	0
	0.0394598	1.9066e+06		0.0394598	0
	0.0394886	1.90767e+06		0.0394886	0
	0.0395174	1.90873e+06		0.0395174	0
	0.0395463	1.90978e+06		0.0395463	0
	0.0395751	1.91083e+06		0.0395751	0
	0.039604	1.91187e+06		0.039604	0
	0.0396328	1.91291e+06		0.0396328	0
	0.0396616	1.91394e+06		0.0396616	0
	0.0396905	1.91497e+06		0.0396905	0
	0.0397193	1.91599e+06		0.0397193	0
	0.0397481	1.91702e+06		0.0397481	0
	0.039777	1.91805e+06		0.039777	0
	0.0398058	1.91905e+06		0.0398058	0
	0.0398346	1.92002e+06		0.0398346	0
	0.0398635	1.92096e+06		0.0398635	0
	0.0398923	1.92188e+06		0.0398923	0
	0.0399211	1.92279e+06		0.0399211	0
	0.03995	1.92371e+06		0.03995	0
	0.0399788	1.92461e+06		0.0399788	0
	0.0400076	1.92552e+06		0.0400076	0
	0.0400365	1.92643e+06		0.0400365	0
	0.0400653	1.92734e+06		0.0400653	0
	0.0400942	1.92826e+06		0.0400942	0
	0.040123	1.92918e+06		0.040123	0
	0.0401518	1.9301e+06		0.0401518	0
	0.0401807	1.93102e+06		0.0401807	0
	0.0402095	1.93194e+06		0.0402095	0
	0.0402383	1.93286e+06		0.0402383	0
	0.0402672	1.93377e+06		0.0402672	0
	0.040296	1.93469e+06		0.040296	0
	0.0403248	1.93561e+06		0.0403248	0
	0.0403537	1.93653e+06		0.0403537	0
	0.0403825	1.93745e+06		0.0403825	0
	0.0404113	1.93838e+06		0.0404113	0
	0.0404402	1.9393e+06		0.0404402	0
	0.040469	1.94022e+06		0.040469	0
	0.0404978	1.94115e+06		0.0404978	0
	0.0405267	1.9421e+06		0.0405267	0
	0.0405555	1.94308e+06		0.0405555	0
	0.0405844	1.94407e+06		0.0405844	0
	0.0406132	1.94508e+06		0.0406132	0
	0.040642	1.94612e+06		0.040642	0
	0.0406709	1.9472e+06		0.0406709	0
	0.0406997	1.9483e+06		0.0406997	0
	0.0407285	1.94944e+06		0.0407285	0
	0.0407574	1.9506e+06		0.0407574	0
	0.0407862	1.95178e+06		0.0407862	0
	0.040815	1.95295e+06		0.040815	0
	0.0408439	1.95412e+06		0.0408439	0
	0.0408727	1.9553e+06		0.0408727	0
	0.0409015	1.95648e+06		0.0409015	0
	0.0409304	1.95767e+06		0.0409304	0
	0.0409592	1.95886e+06		0.0409592	0
	0.040988	1.96005e+06		0.040988	0
	0.0410169	1.96124e+06		0.0410169	0
	0.0410457	1.96243e+06		0.0410457	0
	0.0410745	1.9636e+06		0.0410745	0
	0.0411034	1.96475e+06		0.0411034	0
	0.0411322	1.96588e+06		0.0411322	0
	0.0411611	1.96699e+06		0.0411611	0
	0.0411899	1.96809e+06		0.0411899	0
	0.0412187	1.96918e+06		0.0412187	0
	0.0412476	1.97026e+06		0.0412476	0
	0.0412764	1.97135e+06		0.0412764	0
	0.0413052	1.97242e+06		0.0413052	0
	0.0413341	1.9735e+06		0.0413341	0
	0.0413629	1.97456e+06		0.0413629	0
	0.0413917	1.97561e+06		0.0413917	0
	0.0414206	1.97666e+06		0.0414206	0
	0.0414494	1.9777e+06		0.0414494	0
	0.0414782	1.97873e+06		0.0414782	0
	0.0415071	1.97977e+06		0.0415071	0
	0.0415359	1.9808e+06		0.0415359	0
	0.0415647	1.98182e+06		0.0415647	0
	0.0415936	1.98285e+06		0.0415936	0
	0.0416224	1.98387e+06		0.0416224	0
	0.0416513	1.98489e+06		0.0416513	0
	0.0416801	1.98591e+06		0.0416801	0
	0.0417089	1.98692e+06		0.0417089	0
	0.0417378	1.98792e+06		0.0417378	0
	0.0417666	1.98891e+06		0.0417666	0
	0.0417954	1.98989e+06		0.0417954	0
	0.0418243	1.99086e+06		0.0418243	0
	0.0418531	1.99182e+06		0.0418531	0
	0.0418819	1.99278e+06		0.0418819	0
	0.0419108	1.99373e+06		0.0419108	0
	0.0419396	1.99467e+06		0.0419396	0
	0.0419684	1.99561e+06		0.0419684	0
	0.0419973	1.99655e+06		0.0419973	0
	0.0420261	1.99749e+06		0.0420261	0
	0.0420549	1.99843e+06		0.0420549	0
	0.0420838	1.99937e+06		0.0420838	0
	0.0421126	2.00032e+06		0.0421126	0
	0.0421415	2.00127e+06		0.0421415	0
	0.0421703	2.00222e+06		0.0421703	0
	0.0421991	2.00317e+06		0.0421991	0
	0.042228	2.00413e+06		0.042228	0
	0.0422568	2.0051e+06		0.0422568	0
	0.0422856	2.00609e+06		0.0422856	0
	0.0423145	2.00709e+06		0.0423145	0
	0.0423433	2.0081e+06		0.0423433	0
	0.0423721	2.00912e+06		0.0423721	0
	0.042401	2.01015e+06		0.042401	0
	0.0424298	2.01118e+06		0.0424298	0
	0.0424586	2.01223e+06		0.0424586	0
	0.0424875	2.01328e+06		0.0424875	0
	0.0425163	2.01433e+06		0.0425163	0
	0.0425451	2.01539e+06		0.0425451	0
	0.042574	2.01645e+06		0.042574	0
	0.0426028	2.01752e+06		0.0426028	0
	0.0426317	2.01858e+06		0.0426317	0
	0.0426605	2.01965e+06		0.0426605	0
	0.0426893	2.02073e+06		0.0426893	0
	0.0427182	2.02181e+06		0.0427182	0
	0.042747	2.02289e+06		0.042747	0
	0.0427758	2.02397e+06		0.0427758	0
	0.0428047	2.02506e+06		0.0428047	0
	0.0428335	2.02615e+06		0.0428335	0
	0.0428623	2.02724e+06		0.0428623	0
	0.0428912	2.02833e+06		0.0428912	0
	0.04292	2.02943e+06		0.04292	0
	0.0429488	2.03052e+06		0.0429488	0
	0.0429777	2.03162e+06		0.0429777	0
	0.0430065	2.03272e+06		0.0430065	0
	0.0430353	2.03382e+06		0.0430353	0
	0.0430642	2.03493e+06		0.0430642	0
	0.043093	2.03603e+06		0.043093	0
	0.0431219	2.03714e+06		0.0431219	0
	0.0431507	2.03824e+06		0.0431507	0
	0.0431795	2.03934e+06		0.0431795	0
	0.0432084	2.04045e+06		0.0432084	0
	0.0432372	2.04155e+06		0.0432372	0
	0.043266	2.04265e+06		0.043266	0
	0.0432949	2.04375e+06		0.0432949	0
	0.0433237	2.04485e+06		0.0433237	0
	0.0433525	2.04595e+06		0.0433525	0
	0.0433814	2.04705e+06		0.0433814	0
	0.0434102	2.04816e+06		0.0434102	0
	0.043439	2.04926e+06		0.043439	0
	0.0434679	2.05037e+06		0.0434679	0
	0.0434967	2.05149e+06		0.0434967	0
	0.0435255	2.0526e+06		0.0435255	0
	0.0435544	2.05372e+06		0.0435544	0
	0.0435832	2.05485e+06		0.0435832	0
	0.043612	2.05597e+06		0.043612	0
	0.0436409	2.0571e+06		0.0436409	0
	0.0436697	2.05823e+06		0.0436697	0
	0.0436986	2.05936e+06		0.0436986	0
	0.0437274	2.06049e+06		0.0437274	0
	0.0437562	2.06161e+06		0.0437562	0
	0.0437851	2.06273e+06		0.0437851	0
	0.0438139	2.06386e+06		0.0438139	0
	0.0438427	2.06498e+06		0.0438427	0
	0.0438716	2.0661e+06		0.0438716	0
	0.0439004	2.06722e+06		0.0439004	0
	0.0439292	2.06833e+06		0.0439292	0
	0.0439581	2.06943e+06		0.0439581	0
	0.0439869	2.07052e+06		0.0439869	0
	0.0440157	2.07161e+06		0.0440157	0
	0.0440446	2.07269e+06		0.0440446	0
	0.0440734	2.07376e+06		0.0440734	0
	0.0441022	2.07483e+06		0.0441022	0
	0.0441311	2.07589e+06		0.0441311	0
	0.0441599	2.07695e+06		0.0441599	0
	0.0441888	2.078e+06		0.0441888	0
	0.0442176	2.07904e+06		0.0442176	0
	0.0442464	2.08008e+06		0.0442464	0
	0.0442753	2.08112e+06		0.0442753	0
	0.0443041	2.08215e+06		0.0443041	0
	0.0443329	2.08318e+06		0.0443329	0
	0.0443618	2.0842e+06		0.0443618	0
	0.0443906	2.08522e+06		0.0443906	0
	0.0444194	2.08623e+06		0.0444194	0
	0.0444483	2.08725e+06		0.0444483	0
	0.0444771	2.08826e+06		0.0444771	0
	0.0445059	2.08926e+06		0.0445059	0
	0.0445348	2.09026e+06		0.0445348	0
	0.0445636	2.09124e+06		0.0445636	0
	0.0445924	2.09223e+06		0.0445924	0
	0.0446213	2.09321e+06		0.0446213	0
	0.0446501	2.09418e+06		0.0446501	0
	0.044679	2.09516e+06		0.044679	0
	0.0447078	2.09614e+06		0.0447078	0
	0.0447366	2.09712e+06		0.0447366	0
	0.0447655	2.09809e+06		0.0447655	0
	0.0447943	2.09906e+06		0.0447943	0
	0.0448231	2.10003e+06		0.0448231	0
	0.044852	2.101e+06		0.044852	0
	0.0448808	2.10198e+06		0.0448808	0
	0.0449096	2.10296e+06		0.0449096	0
	0.0449385	2.10394e+06		0.0449385	0
	0.0449673	2.10493e+06		0.0449673	0
	0.0449961	2.10594e+06		0.0449961	0
	0.045025	2.10695e+06		0.045025	0
	0.0450538	2.10798e+06		0.0450538	0
	0.0450826	2.10902e+06		0.0450826	0
	0.0451115	2.11007e+06		0.0451115	0
	0.0451403	2.11113e+06		0.0451403	0
	0.0451692	2.11219e+06		0.0451692	0
	0.045198	2.11325e+06		0.045198	0
	0.0452268	2.11432e+06		0.0452268	0
	0.0452557	2.11538e+06		0.0452557	0
	0.0452845	2.11645e+06		0.0452845	0
	0.0453133	2.11752e+06		0.0453133	0
	0.0453422	2.11858e+06		0.0453422	0
	0.045371	2.11964e+06		0.045371	0
	0.0453998	2.12069e+06		0.0453998	0
	0.0454287	2.12175e+06		0.0454287	0
	0.0454575	2.1228e+06		0.0454575	0
	0.0454863	2.12385e+06		0.0454863	0
	0.0455152	2.12489e+06		0.0455152	0
	0.045544	2.12594e+06		0.045544	0
	0.0455728	2.12699e+06		0.0455728	0
	0.0456017	2.12802e+06		0.0456017	0
	0.0456305	2.12903e+06		0.0456305	0
	0.0456594	2.13005e+06		0.0456594	0
	0.0456882	2.13106e+06		0.0456882	0
	0.045717	2.13208e+06		0.045717	0
	0.0457459	2.1331e+06		0.0457459	0
	0.0457747	2.13414e+06		0.0457747	0
	0.0458035	2.13519e+06		0.0458035	0
	0.0458324	2.13625e+06		0.0458324	0
	0.0458612	2.13731e+06		0.0458612	0
	0.04589	2.13837e+06		0.04589	0
	0.0459189	2.13943e+06		0.0459189	0
	0.0459477	2.1405e+06		0.0459477	0
	0.0459765	2.14157e+06		0.0459765	0
	0.0460054	2.14264e+06		0.0460054	0
	0.0460342	2.14372e+06		0.0460342	0
	0.046063	2.14481e+06		0.046063	0
	0.0460919	2.1459e+06		0.0460919	0
	0.0461207	2.14699e+06		0.0461207	0
	0.0461496	2.1481e+06		0.0461496	0
	0.0461784	2.1492e+06		0.0461784	0
	0.0462072	2.1503e+06		0.0462072	0
	0.0462361	2.15139e+06		0.0462361	0
	0.0462649	2.15246e+06		0.0462649	0
	0.0462937	2.15351e+06		0.0462937	0
	0.0463226	2.15455e+06		0.0463226	0
	0.0463514	2.15558e+06		0.0463514	0
	0.0463802	2.1566e+06		0.0463802	0
	0.0464091	2.15761e+06		0.0464091	0
	0.0464379	2.15862e+06		0.0464379	0
	0.0464667	2.15962e+06		0.0464667	0
	0.0464956	2.16061e+06		0.0464956	0
	0.0465244	2.16159e+06		0.0465244	0
	0.0465532	2.16256e+06		0.0465532	0
	0.0465821	2.16354e+06		0.0465821	0
	0.0466109	2.16452e+06		0.0466109	0
	0.0466398	2.1655e+06		0.0466398	0
	0.0466686	2.16647e+06		0.0466686	0
	0.0466974	2.16744e+06		0.0466974	0
	0.0467263	2.16841e+06		0.0467263	0
	0.0467551	2.16939e+06		0.0467551	0
	0.0467839	2.17036e+06		0.0467839	0
	0.0468128	2.17132e+06		0.0468128	0
	0.0468416	2.17229e+06		0.0468416	0
	0.0468704	2.17325e+06		0.0468704	0
	0.0468993	2.17422e+06		0.0468993	0
	0.0469281	2.17518e+06		0.0469281	0
	0.0469569	2.17615e+06		0.0469569	0
	0.0469858	2.17712e+06		0.0469858	0
	0.0470146	2.17811e+06		0.0470146	0
	0.0470434	2.17912e+06		0.0470434	0
	0.0470723	2.18016e+06		0.0470723	0
	0.0471011	2.1812e+06		0.0471011	0
	0.0471299	2.18224e+06		0.0471299	0
	0.0471588	2.1833e+06		0.0471588	0
	0.0471876	2.18437e+06		0.0471876	0
	0.0472165	2.18544e+06		0.0472165	0
	0.0472453	2.18652e+06		0.0472453	0
	0.0472741	2.18761e+06		0.0472741	0
	0.047303	2.18871e+06		0.047303	0
	0.0473318	2.18981e+06		0.0473318	0
	0.0473606	2.19091e+06		0.0473606	0
	0.0473895	2.19202e+06		0.0473895	0
	0.0474183	2.19313e+06		0.0474183	0
	0.0474471	2.19425e+06		0.0474471	0
	0.047476	2.19537e+06		0.047476	0
	0.0475048	2.19649e+06		0.0475048	0
	0.0475336	2.19763e+06		0.0475336	0
	0.0475625	2.19876e+06		0.0475625	0
	0.0475913	2.19991e+06		0.0475913	0
	0.0476201	2.20105e+06		0.0476201	0
	0.047649	2.20219e+06		0.047649	0
	0.0476778	2.20332e+06		0.0476778	0
	0.0477067	2.20446e+06		0.0477067	0
	0.0477355	2.20558e+06		0.0477355	0
	0.0477643	2.2067e+06		0.0477643	0
	0.0477932	2.20781e+06		0.0477932	0
	0.047822	2.20891e+06		0.047822	0
	0.0478508	2.21001e+06		0.0478508	0
	0.0478797	2.21109e+06		0.0478797	0
	0.0479085	2.21217e+06		0.0479085	0
	0.0479373	2.21324e+06		0.0479373	0
	0.0479662	2.2143e+06		0.0479662	0
	0.047995	2.21535e+06		0.047995	0
	0.0480238	2.2164e+06		0.0480238	0
	0.0480527	2.21743e+06		0.0480527	0
	0.0480815	2.21845e+06		0.0480815	0
	0.0481103	2.21947e+06		0.0481103	0
	0.0481392	2.22048e+06		0.0481392	0
	0.048168	2.2215e+06		0.048168	0
	0.0481969	2.22251e+06		0.0481969	0
	0.0482257	2.22353e+06		0.0482257	0
	0.0482545	2.22455e+06		0.0482545	0
	0.0482834	2.22557e+06		0.0482834	0
	0.0483122	2.2266e+06		0.0483122	0
	0.048341	2.22764e+06		0.048341	0
	0.0483699	2.22869e+06		0.0483699	0
	0.0483987	2.22974e+06		0.0483987	0
	0.0484275	2.23079e+06		0.0484275	0
	0.0484564	2.23185e+06		0.0484564	0
	0.0484852	2.23292e+06		0.0484852	0
	0.048514	2.23398e+06		0.048514	0
	0.0485429	2.23504e+06		0.0485429	0
	0.0485717	2.23611e+06		0.0485717	0
	0.0486005	2.23717e+06		0.0486005	0
	0.0486294	2.23823e+06		0.0486294	0
	0.0486582	2.23929e+06		0.0486582	0
	0.0486871	2.24035e+06		0.0486871	0
	0.0487159	2.24141e+06		0.0487159	0
	0.0487447	2.24247e+06		0.0487447	0
	0.0487736	2.24353e+06		0.0487736	0
	0.0488024	2.24458e+06		0.0488024	0
	0.0488312	2.24564e+06		0.0488312	0
	0.0488601	2.24669e+06		0.0488601	0
	0.0488889	2.24774e+06		0.0488889	0
	0.0489177	2.24879e+06		0.0489177	0
	0.0489466	2.24983e+06		0.0489466	0
	0.0489754	2.25088e+06		0.0489754	0
	0.0490042	2.25192e+06		0.0490042	0
	0.0490331	2.25297e+06		0.0490331	0
	0.0490619	2.25402e+06		0.0490619	0
	0.0490907	2.25507e+06		0.0490907	0
	0.0491196	2.25612e+06		0.0491196	0
	0.0491484	2.25717e+06		0.0491484	0
	0.0491772	2.25823e+06		0.0491772	0
	0.0492061	2.25928e+06		0.0492061	0
	0.0492349	2.26034e+06		0.0492349	0
	0.0492638	2.26139e+06		0.0492638	0
	0.0492926	2.26246e+06		0.0492926	0
	0.0493214	2.26352e+06		0.0493214	0
	0.0493503	2.26458e+06		0.0493503	0
	0.0493791	2.26565e+06		0.0493791	0
	0.0494079	2.26671e+06		0.0494079	0
	0.0494368	2.26778e+06		0.0494368	0
	0.0494656	2.26885e+06		0.0494656	0
	0.0494944	2.26992e+06		0.0494944	0
	0.0495233	2.271e+06		0.0495233	0
	0.0495521	2.27208e+06		0.0495521	0
	0.0495809	2.27316e+06		0.0495809	0
	0.0496098	2.27425e+06		0.0496098	0
	0.0496386	2.27534e+06		0.0496386	0
	0.0496674	2.27644e+06		0.0496674	0
	0.0496963	2.27754e+06		0.0496963	0
	0.0497251	2.27864e+06		0.0497251	0
	0.049754	2.27974e+06		0.049754	0
	0.0497828	2.28085e+06		0.0497828	0
	0.0498116	2.28195e+06		0.0498116	0
	0.0498405	2.28305e+06		0.0498405	0
	0.0498693	2.28415e+06		0.0498693	0
	0.0498981	2.28525e+06		0.0498981	0
	0.049927	2.28635e+06		0.049927	0
	0.0499558	2.28745e+06		0.0499558	0
	0.0499846	2.28854e+06		0.0499846	0
	0.0500135	2.28964e+06		0.0500135	0
	0.0500423	2.29073e+06		0.0500423	0
	0.0500711	2.29182e+06		0.0500711	0
	0.0501	2.29291e+06		0.0501	0
	0.0501288	2.29399e+06		0.0501288	0
	0.0501576	2.29508e+06		0.0501576	0
	0.0501865	2.29616e+06		0.0501865	0
	0.0502153	2.29724e+06		0.0502153	0
	0.0502442	2.29832e+06		0.0502442	0
	0.050273	2.2994e+06		0.050273	0
	0.0503018	2.30048e+06		0.0503018	0
	0.0503307	2.30156e+06		0.0503307	0
	0.0503595	2.30264e+06		0.0503595	0
	0.0503883	2.30371e+06		0.0503883	0
	0.0504172	2.30478e+06		0.0504172	0
	0.050446	2.30584e+06		0.050446	0
	0.0504748	2.3069e+06		0.0504748	0
	0.0505037	2.30796e+06		0.0505037	0
	0.0505325	2.30902e+06		0.0505325	0
	0.0505613	2.31007e+06		0.0505613	0
	0.0505902	2.31111e+06		0.0505902	0
	0.050619	2.31215e+06		0.050619	0
	0.0506478	2.31319e+06		0.0506478	0
	0.0506767	2.31422e+06		0.0506767	0
	0.0507055	2.31525e+06		0.0507055	0
	0.0507344	2.31627e+06		0.0507344	0
	0.0507632	2.3173e+06		0.0507632	0
	0.050792	2.31832e+06		0.050792	0
	0.0508209	2.31934e+06		0.0508209	0
	0.0508497	2.32035e+06		0.0508497	0
	0.0508785	2.32136e+06		0.0508785	0
	0.0509074	2.32236e+06		0.0509074	0
	0.0509362	2.32337e+06		0.0509362	0
	0.050965	2.32436e+06		0.050965	0
	0.0509939	2.32536e+06		0.0509939	0
	0.0510227	2.32634e+06		0.0510227	0
	0.0510515	2.32732e+06		0.0510515	0
	0.0510804	2.32829e+06		0.0510804	0
	0.0511092	2.32926e+06		0.0511092	0
	0.051138	2.33022e+06		0.051138	0
	0.0511669	2.33118e+06		0.0511669	0
	0.0511957	2.33214e+06		0.0511957	0
	0.0512246	2.33309e+06		0.0512246	0
	0.0512534	2.33404e+06		0.0512534	0
	0.0512822	2.33499e+06		0.0512822	0
	0.0513111	2.33593e+06		0.0513111	0
	0.0513399	2.33687e+06		0.0513399	0
	0.0513687	2.33781e+06		0.0513687	0
	0.0513976	2.33876e+06		0.0513976	0
	0.0514264	2.3397e+06		0.0514264	0
	0.0514552	2.34065e+06		0.0514552	0
	0.0514841	2.3416e+06		0.0514841	0
	0.0515129	2.34256e+06		0.0515129	0
	0.0515417	2.34351e+06		0.0515417	0
	0.0515706	2.34447e+06		0.0515706	0
	0.0515994	2.34543e+06		0.0515994	0
	0.0516282	2.34639e+06		0.0516282	0
	0.0516571	2.34735e+06		0.0516571	0
	0.0516859	2.34832e+06		0.0516859	0
	0.0517148	2.34928e+06		0.0517148	0
	0.0517436	2.35028e+06		0.0517436	0
	0.0517724	2.35132e+06		0.0517724	0
	0.0518013	2.35238e+06		0.0518013	0
	0.0518301	2.35345e+06		0.0518301	0
	0.0518589	2.35451e+06		0.0518589	0
	0.0518878	2.35558e+06		0.0518878	0
	0.0519166	2.35666e+06		0.0519166	0
	0.0519454	2.35772e+06		0.0519454	0
	0.0519743	2.35879e+06		0.0519743	0
	0.0520031	2.35984e+06		0.0520031	0
	0.0520319	2.36089e+06		0.0520319	0
	0.0520608	2.36195e+06		0.0520608	0
	0.0520896	2.36303e+06		0.0520896	0
	0.0521184	2.36411e+06		0.0521184	0
	0.0521473	2.36519e+06		0.0521473	0
	0.0521761	2.36628e+06		0.0521761	0
	0.052205	2.36736e+06		0.052205	0
	0.0522338	2.36846e+06		0.0522338	0
	0.0522626	2.36956e+06		0.0522626	0
	0.0522915	2.37066e+06		0.0522915	0
	0.0523203	2.37176e+06		0.0523203	0
	0.0523491	2.37286e+06		0.0523491	0
	0.052378	2.37396e+06		0.052378	0
	0.0524068	2.37506e+06		0.0524068	0
	0.0524356	2.37615e+06		0.0524356	0
	0.0524645	2.37723e+06		0.0524645	0
	0.0524933	2.37831e+06		0.0524933	0
	0.0525221	2.3794e+06		0.0525221	0
	0.052551	2.38049e+06		0.052551	0
	0.0525798	2.38157e+06		0.0525798	0
	0.0526086	2.38266e+06		0.0526086	0
	0.0526375	2.38373e+06		0.0526375	0
	0.0526663	2.3848e+06		0.0526663	0
	0.0526952	2.38586e+06		0.0526952	0
	0.052724	2.38691e+06		0.052724	0
	0.0527528	2.38794e+06		0.0527528	0
	0.0527817	2.38896e+06		0.0527817	0
	0.0528105	2.38998e+06		0.0528105	0
	0.0528393	2.39099e+06		0.0528393	0
	0.0528682	2.392e+06		0.0528682	0
	0.052897	2.393e+06		0.052897	0
	0.0529258	2.394e+06		0.0529258	0
	0.0529547	2.395e+06		0.0529547	0
	0.0529835	2.396e+06		0.0529835	0
	0.0530123	2.39699e+06		0.0530123	0
	0.0530412	2.39797e+06		0.0530412	0
	0.05307	2.39896e+06		0.05307	0
	0.0530988	2.39994e+06		0.0530988	0
	0.0531277	2.40092e+06		0.0531277	0
	0.0531565	2.40191e+06		0.0531565	0
	0.0531854	2.4029e+06		0.0531854	0
	0.0532142	2.40389e+06		0.0532142	0
	0.053243	2.40489e+06		0.053243	0
	0.0532719	2.40589e+06		0.0532719	0
	0.0533007	2.40689e+06		0.0533007	0
	0.0533295	2.40789e+06		0.0533295	0
	0.0533584	2.4089e+06		0.0533584	0
	0.0533872	2.40991e+06		0.0533872	0
	0.053416	2.41092e+06		0.053416	0
	0.0534449	2.41194e+06		0.0534449	0
	0.0534737	2.41297e+06		0.0534737	0
	0.0535025	2.414e+06		0.0535025	0
	0.0535314	2.41503e+06		0.0535314	0
	0.0535602	2.41607e+06		0.0535602	0
	0.053589	2.41711e+06		0.053589	0
	0.0536179	2.41816e+06		0.0536179	0
	0.0536467	2.41921e+06		0.0536467	0
	0.0536756	2.42026e+06		0.0536756	0
	0.0537044	2.42131e+06		0.0537044	0
	0.0537332	2.42236e+06		0.0537332	0
	0.0537621	2.42341e+06		0.0537621	0
	0.0537909	2.42447e+06		0.0537909	0
	0.0538197	2.42555e+06		0.0538197	0
	0.0538486	2.42663e+06		0.0538486	0
	0.0538774	2.42773e+06		0.0538774	0
	0.0539062	2.42886e+06		0.0539062	0
	0.0539351	2.42999e+06		0.0539351	0
	0.0539639	2.43114e+06		0.0539639	0
	0.0539927	2.43229e+06		0.0539927	0
	0.0540216	2.43343e+06		0.0540216	0
	0.0540504	2.43458e+06		0.0540504	0
	0.0540792	2.43573e+06		0.0540792	0
	0.0541081	2.43687e+06		0.0541081	0
	0.0541369	2.438e+06		0.0541369	0
	0.0541658	2.43913e+06		0.0541658	0
	0.0541946	2.44026e+06		0.0541946	0
	0.0542234	2.44138e+06		0.0542234	0
	0.0542523	2.44251e+06		0.0542523	0
	0.0542811	2.44363e+06		0.0542811	0
	0.0543099	2.44475e+06		0.0543099	0
	0.0543388	2.44586e+06		0.0543388	0
	0.0543676	2.44698e+06		0.0543676	0
	0.0543964	2.44809e+06		0.0543964	0
	0.0544253	2.4492e+06		0.0544253	0
	0.0544541	2.45031e+06		0.0544541	0
	0.0544829	2.45142e+06		0.0544829	0
	0.0545118	2.45254e+06		0.0545118	0
	0.0545406	2.45365e+06		0.0545406	0
	0.0545694	2.45477e+06		0.0545694	0
	0.0545983	2.45589e+06		0.0545983	0
	0.0546271	2.45701e+06		0.0546271	0
	0.054656	2.45813e+06		0.054656	0
	0.0546848	2.45925e+06		0.0546848	0
	0.0547136	2.46036e+06		0.0547136	0
	0.0547425	2.46148e+06		0.0547425	0
	0.0547713	2.46259e+06		0.0547713	0
	0.0548001	2.46371e+06		0.0548001	0
	0.054829	2.46481e+06		0.054829	0
	0.0548578	2.46591e+06		0.0548578	0
	0.0548866	2.467e+06		0.0548866	0
	0.0549155	2.46807e+06		0.0549155	0
	0.0549443	2.46913e+06		0.0549443	0
	0.0549731	2.47018e+06		0.0549731	0
	0.055002	2.47122e+06		0.055002	0
	0.0550308	2.47225e+06		0.0550308	0
	0.0550596	2.47326e+06		0.0550596	0
	0.0550885	2.47427e+06		0.0550885	0
	0.0551173	2.47528e+06		0.0551173	0
	0.0551462	2.47627e+06		0.0551462	0
	0.055175	2.47726e+06		0.055175	0
	0.0552038	2.47823e+06		0.0552038	0
	0.0552327	2.47921e+06		0.0552327	0
	0.0552615	2.48018e+06		0.0552615	0
	0.0552903	2.48115e+06		0.0552903	0
	0.0553192	2.48212e+06		0.0553192	0
	0.055348	2.48309e+06		0.055348	0
	0.0553768	2.48406e+06		0.0553768	0
	0.0554057	2.48503e+06		0.0554057	0
	0.0554345	2.486e+06		0.0554345	0
	0.0554633	2.48699e+06		0.0554633	0
	0.0554922	2.48797e+06		0.0554922	0
	0.055521	2.48897e+06		0.055521	0
	0.0555498	2.48998e+06		0.0555498	0
	0.0555787	2.49099e+06		0.0555787	0
	0.0556075	2.49201e+06		0.0556075	0
	0.0556364	2.49303e+06		0.0556364	0
	0.0556652	2.49406e+06		0.0556652	0
	0.055694	2.49509e+06		0.055694	0
	0.0557229	2.49613e+06		0.0557229	0
	0.0557517	2.49717e+06		0.0557517	0
	0.0557805	2.49821e+06		0.0557805	0
	0.0558094	2.49926e+06		0.0558094	0
	0.0558382	2.50031e+06		0.0558382	0
	0.055867	2.50137e+06		0.055867	0
	0.0558959	2.50243e+06		0.0558959	0
	0.0559247	2.5035e+06		0.0559247	0
	0.0559535	2.50457e+06		0.0559535	0
	0.0559824	2.50564e+06		0.0559824	0
	0.0560112	2.50672e+06		0.0560112	0
	0.05604	2.50779e+06		0.05604	0
	0.0560689	2.50886e+06		0.0560689	0
	0.0560977	2.50994e+06		0.0560977	0
	0.0561266	2.51101e+06		0.0561266	0
	0.0561554	2.51209e+06		0.0561554	0
	0.0561842	2.51317e+06		0.0561842	0
	0.0562131	2.51424e+06		0.0562131	0
	0.0562419	2.51531e+06		0.0562419	0
	0.0562707	2.51639e+06		0.0562707	0
	0.0562996	2.51745e+06		0.0562996	0
	0.0563284	2.51853e+06		0.0563284	0
	0.0563572	2.5196e+06		0.0563572	0
	0.0563861	2.52067e+06		0.0563861	0
	0.0564149	2.52174e+06		0.0564149	0
	0.0564437	2.52282e+06		0.0564437	0
	0.0564726	2.52389e+06		0.0564726	0
	0.0565014	2.52496e+06		0.0565014	0
	0.0565302	2.52604e+06		0.0565302	0
	0.0565591	2.52711e+06		0.0565591	0
	0.0565879	2.52819e+06		0.0565879	0
	0.0566168	2.52926e+06		0.0566168	0
	0.0566456	2.53033e+06		0.0566456	0
	0.0566744	2.53141e+06		0.0566744	0
	0.0567033	2.53248e+06		0.0567033	0
	0.0567321	2.53355e+06		0.0567321	0
	0.0567609	2.53462e+06		0.0567609	0
	0.0567898	2.53569e+06		0.0567898	0
	0.0568186	2.53675e+06		0.0568186	0
	0.0568474	2.53782e+06		0.0568474	0
	0.0568763	2.53889e+06		0.0568763	0
	0.0569051	2.53995e+06		0.0569051	0
	0.0569339	2.54101e+06		0.0569339	0
	0.0569628	2.54206e+06		0.0569628	0
	0.0569916	2.54311e+06		0.0569916	0
	0.0570205	2.54416e+06		0.0570205	0
	0.0570493	2.5452e+06		0.0570493	0
	0.0570781	2.54624e+06		0.0570781	0
	0.057107	2.54729e+06		0.057107	0
	0.0571358	2.54833e+06		0.0571358	0
	0.0571646	2.54936e+06		0.0571646	0
	0.0571935	2.5504e+06		0.0571935	0
	0.0572223	2.55143e+06		0.0572223	0
	0.0572511	2.55246e+06		0.0572511	0
	0.05728	2.55348e+06		0.05728	0
	0.0573088	2.55451e+06		0.0573088	0
	0.0573376	2.55553e+06		0.0573376	0
	0.0573665	2.55655e+06		0.0573665	0
	0.0573953	2.55757e+06		0.0573953	0
	0.0574241	2.55859e+06		0.0574241	0
	0.057453	2.5596e+06		0.057453	0
	0.0574818	2.56062e+06		0.0574818	0
	0.0575107	2.56164e+06		0.0575107	0
	0.0575395	2.56266e+06		0.0575395	0
	0.0575683	2.56368e+06		0.0575683	0
	0.0575972	2.5647e+06		0.0575972	0
	0.057626	2.56572e+06		0.057626	0
[truncated: 15,331 more rows]
