# Supplementary material for: Analysis of the effect of joint roughness on the failure mechanism of jointed rock mass under direct shear loading
Source: PLoS One. 2025 Jan 24;20(1):e0310893. doi: 10.1371/journal.pone.0310893 (PMC11760554; doi:10.1371/journal.pone.0310893)
Supplement: S1 Dataset — (ZIP) [file pone.0310893.s001.zip › Minimum data/S8 Fig.11.xlsx.xlsx]

## Sheet: B-105-0
B-105-0	X-Axis	Shear stress		X-Axis	Number of cracks
	2.59542e-05	23387.4		2.59542e-05	0
	5.47979e-05	37175.6		5.47979e-05	0
	8.36416e-05	49250.5		8.36416e-05	0
	0.000112485	59944		0.000112485	0
	0.000141329	69598.4		0.000141329	0
	0.000170173	78296		0.000170173	0
	0.000199016	86102.3		0.000199016	0
	0.00022786	93168		0.00022786	0
	0.000256704	99594.9		0.000256704	0
	0.000285547	105411		0.000285547	0
	0.000314391	110647		0.000314391	0
	0.000343235	115437		0.000343235	0
	0.000372078	119894		0.000372078	0
	0.000400922	123994		0.000400922	0
	0.000429766	127728		0.000429766	0
	0.000458609	131090		0.000458609	0
	0.000487452	134062		0.000487452	0
	0.000516296	136649		0.000516296	0
	0.000545139	139032		0.000545139	0
	0.000573982	141235		0.000573982	0
	0.000602825	143186		0.000602825	0
	0.000631668	144963		0.000631668	0
	0.00066051	146683		0.00066051	0
	0.000689353	148352		0.000689353	0
	0.000718196	149988		0.000718196	0
	0.000747039	151580		0.000747039	0
	0.000775882	153171		0.000775882	0
	0.000804724	154791		0.000804724	0
	0.000833567	156437		0.000833567	0
	0.00086241	158089		0.00086241	0
	0.000891252	159730		0.000891252	0
	0.000920095	161356		0.000920095	0
	0.000948937	162977		0.000948937	0
	0.00097778	164561		0.00097778	0
	0.00100662	166105		0.00100662	0
	0.00103547	167608		0.00103547	0
	0.00106431	169067		0.00106431	0
	0.00109315	170467		0.00109315	0
	0.00112199	171816		0.00112199	0
	0.00115084	173165		0.00115084	0
	0.00117968	174547		0.00117968	0
	0.00120852	175961		0.00120852	0
	0.00123736	177384		0.00123736	0
	0.00126621	178816		0.00126621	0
	0.00129505	180287		0.00129505	0
	0.00132389	181791		0.00132389	0
	0.00135273	183359		0.00135273	0
	0.00138158	184973		0.00138158	0
	0.00141042	186599		0.00141042	0
	0.00143926	188230		0.00143926	0
	0.00146811	189792		0.00146811	0
	0.00149695	191303		0.00149695	0
	0.00152579	192805		0.00152579	0
	0.00155463	194298		0.00155463	0
	0.00158348	195764		0.00158348	0
	0.00161232	197228		0.00161232	0
	0.00164116	198707		0.00164116	0
	0.00167	200183		0.00167	0
	0.00169885	201636		0.00169885	0
	0.00172769	203042		0.00172769	0
	0.00175653	204307		0.00175653	0
	0.00178538	205525		0.00178538	0
	0.00181422	206699		0.00181422	0
	0.00184306	207886		0.00184306	0
	0.0018719	209095		0.0018719	0
	0.00190075	210316		0.00190075	0
	0.00192959	211568		0.00192959	0
	0.00195843	212878		0.00195843	0
	0.00198727	214235		0.00198727	0
	0.00201612	215592		0.00201612	0
	0.00204496	216936		0.00204496	0
	0.0020738	218260		0.0020738	0
	0.00210265	219571		0.00210265	0
	0.00213149	220874		0.00213149	0
	0.00216033	222143		0.00216033	0
	0.00218918	223377		0.00218918	0
	0.00221802	224522		0.00221802	0
	0.00224686	225576		0.00224686	0
	0.00227571	226484		0.00227571	0
	0.00230455	227142		0.00230455	0
	0.00233339	227415		0.00233339	0
	0.00236224	227121		0.00236224	0
	0.00239108	226068		0.00239108	0
	0.00241992	224125		0.00241992	0
	0.00244877	221410		0.00244877	0
	0.00247761	218558		0.00247761	0
	0.00250645	216437		0.00250645	0
	0.00253529	215359		0.00253529	0
	0.00256414	215333		0.00256414	0
	0.00259298	216324		0.00259298	0
	0.00262182	218195		0.00262182	0
	0.00265067	220839		0.00265067	0
	0.00267951	224285		0.00267951	0
	0.00270835	228409		0.00270835	0
	0.0027372	232879		0.0027372	0
	0.00276604	237517		0.00276604	0
	0.00279488	242287		0.00279488	0
	0.00282373	247140		0.00282373	0
	0.00285257	252032		0.00285257	0
	0.00288141	256874		0.00288141	0
	0.00291025	261618		0.00291025	0
	0.0029391	266165		0.0029391	0
	0.00296794	270552		0.00296794	0
	0.00299678	274765		0.00299678	0
	0.00302563	278763		0.00302563	0
	0.00305447	282592		0.00305447	0
	0.00308331	286230		0.00308331	0
	0.00311216	289668		0.00311216	0
	0.003141	292948		0.003141	0
	0.00316984	296131		0.00316984	0
	0.00319868	299249		0.00319868	0
	0.00322753	302178		0.00322753	0
	0.00325637	305002		0.00325637	0
	0.00328521	307794		0.00328521	0
	0.00331406	310573		0.00331406	0
	0.0033429	313263		0.0033429	0
	0.00337174	315778		0.00337174	0
	0.00340058	318058		0.00340058	0
	0.00342943	320111		0.00342943	0
	0.00345827	322027		0.00345827	0
	0.00348711	323899		0.00348711	0
	0.00351596	325781		0.00351596	0
	0.0035448	327680		0.0035448	0
	0.00357364	329762		0.00357364	0
	0.00360248	332155		0.00360248	0
	0.00363133	334798		0.00363133	0
	0.00366017	337623		0.00366017	0
	0.00368901	340534		0.00368901	0
	0.00371786	343502		0.00371786	0
	0.0037467	346498		0.0037467	0
	0.00377554	349421		0.00377554	0
	0.00380438	352216		0.00380438	0
	0.00383323	354874		0.00383323	0
	0.00386207	357459		0.00386207	0
	0.00389091	359970		0.00389091	0
	0.00391975	362381		0.00391975	0
	0.0039486	364711		0.0039486	0
	0.00397744	366975		0.00397744	0
	0.00400628	369198		0.00400628	0
	0.00403512	371365		0.00403512	0
	0.00406397	373451		0.00406397	0
	0.00409281	375457		0.00409281	0
	0.00412165	377342		0.00412165	0
	0.00415049	379176		0.00415049	0
	0.00417934	380954		0.00417934	0
	0.00420818	382671		0.00420818	0
	0.00423702	384328		0.00423702	0
	0.00426586	385916		0.00426586	0
	0.00429471	387441		0.00429471	0
	0.00432355	388905		0.00432355	0
	0.00435239	390323		0.00435239	0
	0.00438123	391686		0.00438123	0
	0.00441008	392988		0.00441008	0
	0.00443892	394244		0.00443892	0
	0.00446776	395455		0.00446776	0
	0.0044966	396562		0.0044966	0
	0.00452545	397619		0.00452545	0
	0.00455429	398663		0.00455429	0
	0.00458313	399706		0.00458313	0
	0.00461197	400757		0.00461197	0
	0.00464081	401838		0.00464081	0
	0.00466966	402942		0.00466966	0
	0.0046985	404069		0.0046985	0
	0.00472734	405199		0.00472734	0
	0.00475618	406349		0.00475618	0
	0.00478503	407511		0.00478503	0
	0.00481387	408682		0.00481387	0
	0.00484271	409858		0.00484271	0
	0.00487155	411038		0.00487155	0
	0.0049004	412199		0.0049004	0
	0.00492924	413338		0.00492924	0
	0.00495808	414447		0.00495808	0
	0.00498692	415517		0.00498692	0
	0.00501576	416534		0.00501576	0
	0.00504461	417485		0.00504461	0
	0.00507345	418396		0.00507345	0
	0.00510229	419301		0.00510229	0
	0.00513113	420212		0.00513113	0
	0.00515997	421131		0.00515997	0
	0.00518882	422077		0.00518882	0
	0.00521766	423076		0.00521766	0
	0.0052465	424142		0.0052465	0
	0.00527534	425256		0.00527534	0
	0.00530419	426422		0.00530419	0
	0.00533303	427641		0.00533303	0
	0.00536187	428909		0.00536187	0
	0.00539071	430228		0.00539071	0
	0.00541955	431616		0.00541955	0
	0.0054484	433057		0.0054484	0
	0.00547724	434522		0.00547724	0
	0.00550608	435966		0.00550608	0
	0.00553492	437441		0.00553492	0
	0.00556376	438940		0.00556376	0
	0.00559261	440450		0.00559261	0
	0.00562145	441962		0.00562145	0
	0.00565029	443471		0.00565029	0
	0.00567913	444973		0.00567913	0
	0.00570798	446473		0.00570798	0
	0.00573682	447968		0.00573682	0
	0.00576566	449463		0.00576566	0
	0.0057945	450969		0.0057945	0
	0.00582334	452461		0.00582334	0
	0.00585219	453948		0.00585219	0
	0.00588103	455435		0.00588103	0
	0.00590987	456911		0.00590987	0
	0.00593871	458374		0.00593871	0
	0.00596755	459807		0.00596755	0
	0.0059964	461234		0.0059964	0
	0.00602524	462664		0.00602524	0
	0.00605408	464086		0.00605408	0
	0.00608292	465501		0.00608292	0
	0.00611176	466850		0.00611176	0
	0.00614061	468221		0.00614061	0
	0.00616945	469614		0.00616945	0
	0.00619829	471050		0.00619829	0
	0.00622713	472541		0.00622713	0
	0.00625597	474109		0.00625597	0
	0.00628482	475769		0.00628482	0
	0.00631366	477516		0.00631366	0
	0.0063425	479340		0.0063425	0
	0.00637134	481250		0.00637134	0
	0.00640018	483260		0.00640018	0
	0.00642903	485385		0.00642903	0
	0.00645787	487654		0.00645787	0
	0.00648671	490041		0.00648671	0
	0.00651555	492496		0.00651555	0
	0.00654439	495049		0.00654439	0
	0.00657324	497675		0.00657324	0
	0.00660208	500362		0.00660208	0
	0.00663092	503058		0.00663092	0
	0.00665976	505709		0.00665976	0
	0.0066886	508289		0.0066886	0
	0.00671745	510797		0.00671745	0
	0.00674629	513214		0.00674629	0
	0.00677513	515547		0.00677513	0
	0.00680397	517831		0.00680397	0
	0.00683281	520042		0.00683281	0
	0.00686166	522166		0.00686166	0
	0.0068905	524203		0.0068905	0
	0.00691934	526155		0.00691934	0
	0.00694818	528037		0.00694818	0
	0.00697702	529864		0.00697702	0
	0.00700587	531586		0.00700587	0
	0.00703471	533232		0.00703471	0
	0.00706355	534812		0.00706355	0
	0.00709239	536356		0.00709239	0
	0.00712123	537865		0.00712123	0
	0.00715008	539352		0.00715008	0
	0.00717892	540815		0.00717892	0
	0.00720776	542212		0.00720776	0
	0.0072366	543587		0.0072366	0
	0.00726544	544972		0.00726544	0
	0.00729428	546393		0.00729428	0
	0.00732313	547851		0.00732313	0
	0.00735197	549308		0.00735197	0
	0.00738081	550748		0.00738081	0
	0.00740965	552194		0.00740965	0
	0.00743849	553574		0.00743849	0
	0.00746733	554948		0.00746733	0
	0.00749618	556329		0.00749618	0
	0.00752502	557715		0.00752502	0
	0.00755386	559101		0.00755386	0
	0.0075827	560488		0.0075827	0
	0.00761154	561876		0.00761154	0
	0.00764038	563269		0.00764038	0
	0.00766923	564656		0.00766923	0
	0.00769807	566030		0.00769807	0
	0.00772691	567406		0.00772691	0
	0.00775575	568780		0.00775575	0
	0.00778459	570144		0.00778459	0
	0.00781343	571499		0.00781343	0
	0.00784228	572854		0.00784228	0
	0.00787112	574207		0.00787112	0
	0.00789996	575547		0.00789996	0
	0.0079288	576875		0.0079288	0
	0.00795764	578192		0.00795764	0
	0.00798648	579502		0.00798648	0
	0.00801533	580805		0.00801533	0
	0.00804417	582105		0.00804417	0
	0.00807301	583406		0.00807301	0
	0.00810185	584708		0.00810185	0
	0.00813069	585965		0.00813069	0
	0.00815953	587224		0.00815953	0
	0.00818837	588484		0.00818837	0
	0.00821722	589737		0.00821722	0
	0.00824606	590989		0.00824606	0
	0.0082749	592241		0.0082749	0
	0.00830374	593498		0.00830374	0
	0.00833258	594755		0.00833258	0
	0.00836142	596013		0.00836142	0
	0.00839026	597277		0.00839026	0
	0.0084191	598551		0.0084191	0
	0.00844795	599841		0.00844795	0
	0.00847679	601137		0.00847679	0
	0.00850563	602439		0.00850563	0
	0.00853447	603748		0.00853447	0
	0.00856331	605067		0.00856331	0
	0.00859215	606358		0.00859215	0
	0.00862099	607667		0.00862099	0
	0.00864983	608997		0.00864983	0
	0.00867868	610346		0.00867868	0
	0.00870752	611701		0.00870752	0
	0.00873636	613057		0.00873636	0
	0.0087652	614405		0.0087652	0
	0.00879404	615759		0.00879404	0
	0.00882288	617125		0.00882288	0
	0.00885172	618491		0.00885172	0
	0.00888056	619847		0.00888056	0
	0.0089094	621196		0.0089094	0
	0.00893825	622547		0.00893825	0
	0.00896709	623907		0.00896709	0
	0.00899593	625276		0.00899593	0
	0.00902477	626723		0.00902477	0
	0.00905361	628191		0.00905361	0
	0.00908245	629676		0.00908245	0
	0.00911129	631138		0.00911129	0
	0.00914013	632596		0.00914013	0
	0.00916897	634057		0.00916897	0
	0.00919782	635517		0.00919782	0
	0.00922666	636991		0.00922666	0
	0.0092555	638479		0.0092555	0
	0.00928434	639950		0.00928434	0
	0.00931318	641413		0.00931318	0
	0.00934202	642853		0.00934202	0
	0.00937086	644255		0.00937086	0
	0.0093997	645622		0.0093997	0
	0.00942854	646971		0.00942854	0
	0.00945738	648316		0.00945738	0
	0.00948623	649659		0.00948623	0
	0.00951507	651011		0.00951507	0
	0.00954391	652366		0.00954391	0
	0.00957275	653696		0.00957275	0
	0.00960159	655050		0.00960159	0
	0.00963043	656418		0.00963043	0
	0.00965927	657791		0.00965927	0
	0.00968811	659177		0.00968811	0
	0.00971695	660570		0.00971695	0
	0.00974579	661979		0.00974579	0
	0.00977464	663417		0.00977464	0
	0.00980348	664878		0.00980348	0
	0.00983232	666354		0.00983232	0
	0.00986116	667830		0.00986116	0
	0.00989	669301		0.00989	0
	0.00991884	670779		0.00991884	0
	0.00994768	672265		0.00994768	0
	0.00997652	673737		0.00997652	0
	0.0100054	675215		0.0100054	0
	0.0100342	676703		0.0100342	0
	0.010063	678203		0.010063	0
	0.0100919	679724		0.0100919	0
	0.0101207	681267		0.0101207	0
	0.0101496	682827		0.0101496	0
	0.0101784	684411		0.0101784	0
	0.0102072	686032		0.0102072	0
	0.0102361	687698		0.0102361	0
	0.0102649	689393		0.0102649	0
	0.0102938	691102		0.0102938	0
	0.0103226	692823		0.0103226	0
	0.0103515	694562		0.0103515	0
	0.0103803	696324		0.0103803	0
	0.0104091	698097		0.0104091	0
	0.010438	699841		0.010438	0
	0.0104668	701579		0.0104668	0
	0.0104957	703337		0.0104957	0
	0.0105245	705100		0.0105245	0
	0.0105533	706852		0.0105533	0
	0.0105822	708600		0.0105822	0
	0.010611	710323		0.010611	0
	0.0106399	712003		0.0106399	0
	0.0106687	713627		0.0106687	0
	0.0106975	715182		0.0106975	0
	0.0107264	716701		0.0107264	0
	0.0107552	718202		0.0107552	0
	0.0107841	719683		0.0107841	0
	0.0108129	721125		0.0108129	0
	0.0108417	722544		0.0108417	0
	0.0108706	723951		0.0108706	0
	0.0108994	725340		0.0108994	0
	0.0109283	726700		0.0109283	0
	0.0109571	728041		0.0109571	0
	0.010986	729354		0.010986	0
	0.0110148	730646		0.0110148	0
	0.0110436	731921		0.0110436	0
	0.0110725	733169		0.0110725	0
	0.0111013	734399		0.0111013	0
	0.0111302	735621		0.0111302	0
	0.011159	736841		0.011159	0
	0.0111878	738061		0.0111878	0
	0.0112167	739285		0.0112167	0
	0.0112455	740495		0.0112455	0
	0.0112744	741689		0.0112744	0
	0.0113032	742855		0.0113032	0
	0.011332	743987		0.011332	0
	0.0113609	745099		0.0113609	0
	0.0113897	746201		0.0113897	0
	0.0114186	747305		0.0114186	0
	0.0114474	748415		0.0114474	0
	0.0114762	749525		0.0114762	0
	0.0115051	750636		0.0115051	0
	0.0115339	751737		0.0115339	0
	0.0115628	752834		0.0115628	0
	0.0115916	753949		0.0115916	0
	0.0116204	755077		0.0116204	0
	0.0116493	756217		0.0116493	0
	0.0116781	757366		0.0116781	0
	0.011707	758523		0.011707	0
	0.0117358	759685		0.0117358	0
	0.0117646	760876		0.0117646	0
	0.0117935	762095		0.0117935	0
	0.0118223	763333		0.0118223	0
	0.0118512	764592		0.0118512	0
	0.01188	765861		0.01188	0
	0.0119088	767114		0.0119088	0
	0.0119377	768376		0.0119377	0
	0.0119665	769657		0.0119665	0
	0.0119954	770950		0.0119954	0
	0.0120242	772243		0.0120242	0
	0.012053	773537		0.012053	0
	0.0120819	774829		0.0120819	0
	0.0121107	776123		0.0121107	0
	0.0121396	777423		0.0121396	0
	0.0121684	778729		0.0121684	0
	0.0121972	780041		0.0121972	0
	0.0122261	781356		0.0122261	0
	0.0122549	782674		0.0122549	0
	0.0122838	783989		0.0122838	0
	0.0123126	785305		0.0123126	0
	0.0123414	786630		0.0123414	0
	0.0123703	787923		0.0123703	0
	0.0123991	789215		0.0123991	0
	0.012428	790521		0.012428	0
	0.0124568	791840		0.0124568	0
	0.0124857	793166		0.0124857	0
	0.0125145	794497		0.0125145	0
	0.0125433	795839		0.0125433	0
	0.0125722	797189		0.0125722	0
	0.012601	798548		0.012601	0
	0.0126299	799926		0.0126299	0
	0.0126587	801314		0.0126587	0
	0.0126875	802714		0.0126875	0
	0.0127164	804120		0.0127164	0
	0.0127452	805527		0.0127452	0
	0.0127741	806917		0.0127741	0
	0.0128029	808313		0.0128029	0
	0.0128317	809721		0.0128317	0
	0.0128606	811110		0.0128606	0
	0.0128894	812515		0.0128894	0
	0.0129183	813939		0.0129183	0
	0.0129471	815380		0.0129471	0
	0.0129759	816836		0.0129759	0
	0.0130048	818308		0.0130048	0
	0.0130336	819798		0.0130336	0
	0.0130624	821304		0.0130624	0
	0.0130913	822822		0.0130913	0
	0.0131201	824350		0.0131201	0
	0.013149	825885		0.013149	0
	0.0131778	827422		0.0131778	0
	0.0132066	828957		0.0132066	0
	0.0132355	830478		0.0132355	0
	0.0132643	831993		0.0132643	0
	0.0132932	833497		0.0132932	0
	0.013322	834989		0.013322	0
	0.0133508	836468		0.0133508	0
	0.0133797	837937		0.0133797	0
	0.0134085	839394		0.0134085	0
	0.0134374	840841		0.0134374	0
	0.0134662	842251		0.0134662	0
	0.013495	843617		0.013495	0
	0.0135239	844972		0.0135239	0
	0.0135527	846323		0.0135527	0
	0.0135816	847676		0.0135816	0
	0.0136104	849027		0.0136104	0
	0.0136392	850379		0.0136392	0
	0.0136681	851726		0.0136681	0
	0.0136969	853074		0.0136969	0
	0.0137258	854414		0.0137258	0
	0.0137546	855745		0.0137546	0
	0.0137834	857073		0.0137834	0
	0.0138123	858406		0.0138123	0
	0.0138411	859736		0.0138411	0
	0.01387	861063		0.01387	0
	0.0138988	862401		0.0138988	0
	0.0139276	863745		0.0139276	0
	0.0139565	865089		0.0139565	0
	0.0139853	866432		0.0139853	0
	0.0140142	867773		0.0140142	0
	0.014043	869097		0.014043	0
	0.0140718	870417		0.0140718	0
	0.0141007	871753		0.0141007	0
	0.0141295	873097		0.0141295	0
	0.0141584	874436		0.0141584	0
	0.0141872	875774		0.0141872	0
	0.014216	877114		0.014216	0
	0.0142449	878450		0.0142449	0
	0.0142737	879781		0.0142737	0
	0.0143026	881107		0.0143026	0
	0.0143314	882423		0.0143314	0
	0.0143602	883733		0.0143602	0
	0.0143891	885035		0.0143891	0
	0.0144179	886321		0.0144179	0
	0.0144468	887590		0.0144468	0
	0.0144756	888829		0.0144756	0
	0.0145044	890043		0.0145044	0
	0.0145333	891236		0.0145333	0
	0.0145621	892387		0.0145621	0
	0.014591	893505		0.014591	0
	0.0146198	894607		0.0146198	0
	0.0146486	895682		0.0146486	0
	0.0146775	896721		0.0146775	0
	0.0147063	897732		0.0147063	0
	0.0147352	898720		0.0147352	0
	0.014764	899687		0.014764	0
	0.0147928	900629		0.0147928	0
	0.0148217	901561		0.0148217	0
	0.0148505	902497		0.0148505	0
	0.0148793	903442		0.0148793	0
	0.0149082	904409		0.0149082	0
	0.014937	905403		0.014937	0
	0.0149659	906416		0.0149659	0
	0.0149947	907445		0.0149947	0
	0.0150235	908488		0.0150235	0
	0.0150524	909540		0.0150524	0
	0.0150812	910611		0.0150812	0
	0.0151101	911706		0.0151101	0
	0.0151389	912845		0.0151389	0
	0.0151677	914036		0.0151677	0
	0.0151966	915270		0.0151966	0
	0.0152254	916547		0.0152254	0
	0.0152543	917855		0.0152543	0
	0.0152831	919186		0.0152831	0
	0.0153119	920511		0.0153119	0
	0.0153408	921842		0.0153408	0
	0.0153696	923182		0.0153696	0
	0.0153985	924534		0.0153985	0
	0.0154273	925887		0.0154273	0
	0.0154561	927246		0.0154561	0
	0.015485	928606		0.015485	0
	0.0155138	929966		0.0155138	0
	0.0155427	931332		0.0155427	0
	0.0155715	932705		0.0155715	0
	0.0156003	934087		0.0156003	0
	0.0156292	935475		0.0156292	0
	0.015658	936869		0.015658	0
	0.0156869	938266		0.0156869	0
	0.0157157	939667		0.0157157	0
	0.0157445	941071		0.0157445	0
	0.0157734	942476		0.0157734	0
	0.0158022	943864		0.0158022	0
	0.015831	945247		0.015831	0
	0.0158599	946633		0.0158599	0
	0.0158887	948031		0.0158887	0
	0.0159176	949436		0.0159176	0
	0.0159464	950843		0.0159464	0
	0.0159752	952260		0.0159752	0
	0.0160041	953684		0.0160041	0
	0.0160329	955110		0.0160329	0
	0.0160618	956537		0.0160618	0
	0.0160906	957958		0.0160906	0
	0.0161194	959371		0.0161194	0
	0.0161483	960778		0.0161483	0
	0.0161771	962187		0.0161771	0
	0.016206	963593		0.016206	0
	0.0162348	964980		0.0162348	0
	0.0162636	966328		0.0162636	0
	0.0162925	967671		0.0162925	0
	0.0163213	969010		0.0163213	0
	0.0163502	970355		0.0163502	0
	0.016379	971697		0.016379	0
	0.0164078	973028		0.0164078	0
	0.0164367	974348		0.0164367	0
	0.0164655	975663		0.0164655	0
	0.0164943	976968		0.0164943	0
	0.0165232	978268		0.0165232	0
	0.016552	979568		0.016552	0
	0.0165809	980864		0.0165809	0
	0.0166097	982145		0.0166097	0
	0.0166385	983420		0.0166385	0
	0.0166674	984696		0.0166674	0
	0.0166962	985970		0.0166962	0
	0.0167251	987249		0.0167251	0
	0.0167539	988496		0.0167539	0
	0.0167827	989733		0.0167827	0
	0.0168116	990969		0.0168116	0
	0.0168404	992203		0.0168404	0
	0.0168693	993432		0.0168693	0
	0.0168981	994661		0.0168981	0
	0.0169269	995884		0.0169269	0
	0.0169558	997106		0.0169558	0
	0.0169846	998323		0.0169846	0
	0.0170134	999538		0.0170134	0
	0.0170423	1.00075e+06		0.0170423	0
	0.0170711	1.00196e+06		0.0170711	0
	0.0171	1.00317e+06		0.0171	0
	0.0171288	1.00438e+06		0.0171288	0
	0.0171576	1.00558e+06		0.0171576	0
	0.0171865	1.00679e+06		0.0171865	0
	0.0172153	1.008e+06		0.0172153	0
	0.0172442	1.00921e+06		0.0172442	0
	0.017273	1.01041e+06		0.017273	0
	0.0173018	1.01161e+06		0.0173018	0
	0.0173307	1.01281e+06		0.0173307	0
	0.0173595	1.01401e+06		0.0173595	0
	0.0173884	1.01522e+06		0.0173884	0
	0.0174172	1.01642e+06		0.0174172	0
	0.017446	1.01761e+06		0.017446	0
	0.0174749	1.0188e+06		0.0174749	0
	0.0175037	1.01999e+06		0.0175037	0
	0.0175325	1.02118e+06		0.0175325	0
	0.0175614	1.02236e+06		0.0175614	0
	0.0175902	1.02355e+06		0.0175902	0
	0.0176191	1.02475e+06		0.0176191	0
	0.0176479	1.02594e+06		0.0176479	0
	0.0176767	1.02713e+06		0.0176767	0
	0.0177056	1.02833e+06		0.0177056	0
	0.0177344	1.02953e+06		0.0177344	0
	0.0177633	1.03072e+06		0.0177633	0
	0.0177921	1.03192e+06		0.0177921	0
	0.0178209	1.03312e+06		0.0178209	0
	0.0178498	1.03432e+06		0.0178498	0
	0.0178786	1.03552e+06		0.0178786	0
	0.0179074	1.03672e+06		0.0179074	0
	0.0179363	1.03792e+06		0.0179363	0
	0.0179651	1.03913e+06		0.0179651	0
	0.017994	1.04032e+06		0.017994	0
	0.0180228	1.04152e+06		0.0180228	0
	0.0180516	1.04273e+06		0.0180516	0
	0.0180805	1.04393e+06		0.0180805	0
	0.0181093	1.04513e+06		0.0181093	0
	0.0181382	1.04632e+06		0.0181382	0
	0.018167	1.0475e+06		0.018167	0
	0.0181958	1.04868e+06		0.0181958	0
	0.0182247	1.04985e+06		0.0182247	0
	0.0182535	1.05101e+06		0.0182535	0
	0.0182824	1.05213e+06		0.0182824	0
	0.0183112	1.05325e+06		0.0183112	0
	0.01834	1.05437e+06		0.01834	0
	0.0183689	1.0555e+06		0.0183689	0
	0.0183977	1.05664e+06		0.0183977	0
	0.0184265	1.05779e+06		0.0184265	0
	0.0184554	1.05895e+06		0.0184554	0
	0.0184842	1.06014e+06		0.0184842	0
	0.0185131	1.06134e+06		0.0185131	0
	0.0185419	1.06255e+06		0.0185419	0
	0.0185707	1.06375e+06		0.0185707	0
	0.0185996	1.06495e+06		0.0185996	0
	0.0186284	1.06615e+06		0.0186284	0
	0.0186573	1.06733e+06		0.0186573	0
	0.0186861	1.06852e+06		0.0186861	0
	0.0187149	1.06969e+06		0.0187149	0
	0.0187438	1.07085e+06		0.0187438	0
	0.0187726	1.07199e+06		0.0187726	0
	0.0188014	1.07309e+06		0.0188014	0
	0.0188303	1.07419e+06		0.0188303	0
	0.0188591	1.07528e+06		0.0188591	0
	0.018888	1.07637e+06		0.018888	0
	0.0189168	1.07746e+06		0.0189168	0
	0.0189456	1.07856e+06		0.0189456	0
	0.0189745	1.07967e+06		0.0189745	0
	0.0190033	1.08078e+06		0.0190033	0
	0.0190322	1.0819e+06		0.0190322	0
	0.019061	1.08303e+06		0.019061	0
	0.0190898	1.08417e+06		0.0190898	0
	0.0191187	1.08531e+06		0.0191187	0
	0.0191475	1.08647e+06		0.0191475	0
	0.0191763	1.08763e+06		0.0191763	0
	0.0192052	1.0888e+06		0.0192052	0
	0.019234	1.08998e+06		0.019234	0
	0.0192629	1.09117e+06		0.0192629	0
	0.0192917	1.09238e+06		0.0192917	0
	0.0193205	1.09361e+06		0.0193205	0
	0.0193494	1.09486e+06		0.0193494	0
	0.0193782	1.09612e+06		0.0193782	0
	0.019407	1.09739e+06		0.019407	0
	0.0194359	1.09868e+06		0.0194359	0
	0.0194647	1.09999e+06		0.0194647	0
	0.0194936	1.10131e+06		0.0194936	0
	0.0195224	1.10264e+06		0.0195224	0
	0.0195512	1.10398e+06		0.0195512	0
	0.0195801	1.10531e+06		0.0195801	0
	0.0196089	1.10663e+06		0.0196089	0
	0.0196378	1.10795e+06		0.0196378	0
	0.0196666	1.10925e+06		0.0196666	0
	0.0196954	1.11051e+06		0.0196954	0
	0.0197243	1.11176e+06		0.0197243	0
	0.0197531	1.11299e+06		0.0197531	0
	0.0197819	1.11422e+06		0.0197819	0
	0.0198108	1.11545e+06		0.0198108	0
	0.0198396	1.11666e+06		0.0198396	0
	0.0198685	1.11787e+06		0.0198685	0
	0.0198973	1.11907e+06		0.0198973	0
	0.0199261	1.12025e+06		0.0199261	0
	0.019955	1.12143e+06		0.019955	0
	0.0199838	1.1226e+06		0.0199838	0
	0.0200127	1.12375e+06		0.0200127	0
	0.0200415	1.1249e+06		0.0200415	0
	0.0200703	1.12605e+06		0.0200703	0
	0.0200992	1.12719e+06		0.0200992	0
	0.020128	1.12834e+06		0.020128	0
	0.0201568	1.1295e+06		0.0201568	0
	0.0201857	1.13067e+06		0.0201857	0
	0.0202145	1.13185e+06		0.0202145	0
	0.0202434	1.13303e+06		0.0202434	0
	0.0202722	1.13421e+06		0.0202722	0
	0.020301	1.13541e+06		0.020301	0
	0.0203299	1.13662e+06		0.0203299	0
	0.0203587	1.13783e+06		0.0203587	0
	0.0203875	1.13906e+06		0.0203875	0
	0.0204164	1.14029e+06		0.0204164	0
	0.0204452	1.14152e+06		0.0204452	0
	0.0204741	1.14276e+06		0.0204741	0
	0.0205029	1.14398e+06		0.0205029	0
	0.0205317	1.14518e+06		0.0205317	0
	0.0205606	1.14638e+06		0.0205606	0
	0.0205894	1.14758e+06		0.0205894	0
	0.0206183	1.14876e+06		0.0206183	0
	0.0206471	1.14995e+06		0.0206471	0
	0.0206759	1.15112e+06		0.0206759	0
	0.0207048	1.15228e+06		0.0207048	0
	0.0207336	1.15346e+06		0.0207336	0
	0.0207624	1.15462e+06		0.0207624	0
	0.0207913	1.15578e+06		0.0207913	0
	0.0208201	1.15692e+06		0.0208201	0
	0.020849	1.15804e+06		0.020849	0
	0.0208778	1.15916e+06		0.0208778	0
	0.0209066	1.16027e+06		0.0209066	0
	0.0209355	1.16134e+06		0.0209355	0
	0.0209643	1.16237e+06		0.0209643	0
	0.0209931	1.16338e+06		0.0209931	0
	0.021022	1.16437e+06		0.021022	0
	0.0210508	1.16536e+06		0.0210508	0
	0.0210797	1.16635e+06		0.0210797	0
	0.0211085	1.16733e+06		0.0211085	0
	0.0211373	1.16832e+06		0.0211373	0
	0.0211662	1.1693e+06		0.0211662	0
	0.021195	1.17029e+06		0.021195	0
	0.0212238	1.17128e+06		0.0212238	0
	0.0212527	1.17228e+06		0.0212527	0
	0.0212815	1.17328e+06		0.0212815	0
	0.0213104	1.1743e+06		0.0213104	0
	0.0213392	1.17531e+06		0.0213392	0
	0.021368	1.17633e+06		0.021368	0
	0.0213969	1.17736e+06		0.0213969	0
	0.0214257	1.17839e+06		0.0214257	0
	0.0214545	1.17942e+06		0.0214545	0
	0.0214834	1.18044e+06		0.0214834	0
	0.0215122	1.18147e+06		0.0215122	0
	0.0215411	1.18249e+06		0.0215411	0
	0.0215699	1.18352e+06		0.0215699	0
	0.0215987	1.18455e+06		0.0215987	0
	0.0216276	1.18558e+06		0.0216276	0
	0.0216564	1.18663e+06		0.0216564	0
	0.0216853	1.18768e+06		0.0216853	0
	0.0217141	1.18873e+06		0.0217141	0
	0.0217429	1.18979e+06		0.0217429	0
	0.0217718	1.19085e+06		0.0217718	0
	0.0218006	1.19193e+06		0.0218006	0
	0.0218294	1.19299e+06		0.0218294	0
	0.0218583	1.19406e+06		0.0218583	0
	0.0218871	1.19513e+06		0.0218871	0
	0.021916	1.1962e+06		0.021916	0
	0.0219448	1.19727e+06		0.0219448	0
	0.0219736	1.19834e+06		0.0219736	0
	0.0220025	1.19941e+06		0.0220025	0
	0.0220313	1.20047e+06		0.0220313	0
	0.0220601	1.20153e+06		0.0220601	0
	0.022089	1.2026e+06		0.022089	0
	0.0221178	1.20367e+06		0.0221178	0
	0.0221467	1.20473e+06		0.0221467	0
	0.0221755	1.2058e+06		0.0221755	0
	0.0222043	1.20686e+06		0.0222043	0
	0.0222332	1.20794e+06		0.0222332	0
	0.022262	1.20901e+06		0.022262	0
	0.0222908	1.21009e+06		0.0222908	0
	0.0223197	1.21117e+06		0.0223197	0
	0.0223485	1.21226e+06		0.0223485	0
	0.0223774	1.21337e+06		0.0223774	0
	0.0224062	1.21448e+06		0.0224062	0
	0.022435	1.2156e+06		0.022435	0
	0.0224639	1.21672e+06		0.0224639	0
	0.0224927	1.21784e+06		0.0224927	0
	0.0225215	1.21896e+06		0.0225215	0
	0.0225504	1.22008e+06		0.0225504	0
	0.0225792	1.22121e+06		0.0225792	0
	0.0226081	1.22233e+06		0.0226081	0
	0.0226369	1.22345e+06		0.0226369	0
	0.0226657	1.22456e+06		0.0226657	0
	0.0226946	1.22567e+06		0.0226946	0
	0.0227234	1.22677e+06		0.0227234	0
	0.0227522	1.22789e+06		0.0227522	0
	0.0227811	1.22902e+06		0.0227811	0
	0.0228099	1.23017e+06		0.0228099	0
	0.0228387	1.23133e+06		0.0228387	0
	0.0228676	1.2325e+06		0.0228676	0
	0.0228964	1.23368e+06		0.0228964	0
	0.0229253	1.23487e+06		0.0229253	0
	0.0229541	1.23607e+06		0.0229541	0
	0.0229829	1.23727e+06		0.0229829	0
	0.0230118	1.23847e+06		0.0230118	0
	0.0230406	1.23968e+06		0.0230406	0
	0.0230694	1.2409e+06		0.0230694	0
	0.0230983	1.24211e+06		0.0230983	0
	0.0231271	1.24333e+06		0.0231271	0
	0.023156	1.24454e+06		0.023156	0
	0.0231848	1.24576e+06		0.0231848	0
	0.0232136	1.24697e+06		0.0232136	0
	0.0232425	1.24817e+06		0.0232425	0
	0.0232713	1.24938e+06		0.0232713	0
	0.0233001	1.25058e+06		0.0233001	0
	0.023329	1.25178e+06		0.023329	0
	0.0233578	1.25298e+06		0.0233578	0
	0.0233867	1.25416e+06		0.0233867	0
	0.0234155	1.25534e+06		0.0234155	0
	0.0234443	1.25651e+06		0.0234443	0
	0.0234732	1.25767e+06		0.0234732	0
	0.023502	1.25881e+06		0.023502	0
	0.0235308	1.25996e+06		0.0235308	0
	0.0235597	1.26111e+06		0.0235597	0
	0.0235885	1.26227e+06		0.0235885	0
	0.0236174	1.26343e+06		0.0236174	0
	0.0236462	1.26459e+06		0.0236462	0
	0.023675	1.26575e+06		0.023675	0
	0.0237039	1.26691e+06		0.0237039	0
	0.0237327	1.26806e+06		0.0237327	0
	0.0237615	1.26921e+06		0.0237615	0
	0.0237904	1.27035e+06		0.0237904	0
	0.0238192	1.27149e+06		0.0238192	0
	0.0238481	1.27263e+06		0.0238481	0
	0.0238769	1.27376e+06		0.0238769	0
	0.0239057	1.2749e+06		0.0239057	0
	0.0239346	1.27604e+06		0.0239346	0
	0.0239634	1.27717e+06		0.0239634	0
	0.0239922	1.27828e+06		0.0239922	0
	0.0240211	1.27938e+06		0.0240211	0
	0.0240499	1.28047e+06		0.0240499	0
	0.0240787	1.28155e+06		0.0240787	0
	0.0241076	1.28261e+06		0.0241076	0
	0.0241364	1.28367e+06		0.0241364	0
	0.0241653	1.28471e+06		0.0241653	0
	0.0241941	1.28573e+06		0.0241941	0
	0.0242229	1.28674e+06		0.0242229	0
	0.0242518	1.28773e+06		0.0242518	0
	0.0242806	1.28871e+06		0.0242806	0
	0.0243094	1.28969e+06		0.0243094	0
	0.0243383	1.29065e+06		0.0243383	0
	0.0243671	1.29162e+06		0.0243671	0
	0.024396	1.29257e+06		0.024396	0
	0.0244248	1.29352e+06		0.0244248	0
	0.0244536	1.29445e+06		0.0244536	0
	0.0244825	1.29539e+06		0.0244825	0
	0.0245113	1.29632e+06		0.0245113	0
	0.0245401	1.29726e+06		0.0245401	0
	0.024569	1.2982e+06		0.024569	0
	0.0245978	1.29913e+06		0.0245978	0
	0.0246266	1.30008e+06		0.0246266	0
	0.0246555	1.30103e+06		0.0246555	0
	0.0246843	1.30199e+06		0.0246843	0
	0.0247132	1.30296e+06		0.0247132	0
	0.024742	1.30393e+06		0.024742	0
	0.0247708	1.3049e+06		0.0247708	0
	0.0247997	1.30587e+06		0.0247997	0
	0.0248285	1.30684e+06		0.0248285	0
	0.0248573	1.30782e+06		0.0248573	0
	0.0248862	1.3088e+06		0.0248862	0
	0.024915	1.30977e+06		0.024915	0
	0.0249439	1.31075e+06		0.0249439	0
	0.0249727	1.31173e+06		0.0249727	0
	0.0250015	1.31272e+06		0.0250015	0
	0.0250304	1.31371e+06		0.0250304	0
	0.0250592	1.3147e+06		0.0250592	0
	0.025088	1.31569e+06		0.025088	0
	0.0251169	1.31666e+06		0.0251169	0
	0.0251457	1.31762e+06		0.0251457	0
	0.0251745	1.31859e+06		0.0251745	0
	0.0252034	1.31957e+06		0.0252034	0
	0.0252322	1.32055e+06		0.0252322	0
	0.0252611	1.32154e+06		0.0252611	0
	0.0252899	1.32255e+06		0.0252899	0
	0.0253187	1.32356e+06		0.0253187	0
	0.0253476	1.32459e+06		0.0253476	0
	0.0253764	1.32563e+06		0.0253764	0
	0.0254052	1.32667e+06		0.0254052	0
	0.0254341	1.32772e+06		0.0254341	0
	0.0254629	1.32878e+06		0.0254629	0
	0.0254918	1.32984e+06		0.0254918	0
	0.0255206	1.33091e+06		0.0255206	0
	0.0255494	1.33198e+06		0.0255494	0
	0.0255783	1.33306e+06		0.0255783	0
	0.0256071	1.33414e+06		0.0256071	0
	0.0256359	1.33522e+06		0.0256359	0
	0.0256648	1.33631e+06		0.0256648	0
	0.0256936	1.3374e+06		0.0256936	0
	0.0257224	1.33849e+06		0.0257224	0
	0.0257513	1.33959e+06		0.0257513	0
	0.0257801	1.34068e+06		0.0257801	0
	0.025809	1.34178e+06		0.025809	0
	0.0258378	1.34289e+06		0.0258378	0
	0.0258666	1.344e+06		0.0258666	0
	0.0258955	1.3451e+06		0.0258955	0
	0.0259243	1.3462e+06		0.0259243	0
	0.0259531	1.3473e+06		0.0259531	0
	0.025982	1.3484e+06		0.025982	0
	0.0260108	1.3495e+06		0.0260108	0
	0.0260397	1.35057e+06		0.0260397	0
	0.0260685	1.35165e+06		0.0260685	0
	0.0260973	1.35272e+06		0.0260973	0
	0.0261262	1.3538e+06		0.0261262	0
	0.026155	1.35485e+06		0.026155	0
	0.0261838	1.3559e+06		0.0261838	0
	0.0262127	1.35695e+06		0.0262127	0
	0.0262415	1.35799e+06		0.0262415	0
	0.0262703	1.35903e+06		0.0262703	0
	0.0262992	1.36006e+06		0.0262992	0
	0.026328	1.36109e+06		0.026328	0
	0.0263569	1.36212e+06		0.0263569	0
	0.0263857	1.36315e+06		0.0263857	0
	0.0264145	1.36418e+06		0.0264145	0
	0.0264434	1.36521e+06		0.0264434	0
	0.0264722	1.36624e+06		0.0264722	0
	0.026501	1.36727e+06		0.026501	0
	0.0265299	1.3683e+06		0.0265299	0
	0.0265587	1.36933e+06		0.0265587	0
	0.0265875	1.37036e+06		0.0265875	0
	0.0266164	1.37139e+06		0.0266164	0
	0.0266452	1.37243e+06		0.0266452	0
	0.0266741	1.37346e+06		0.0266741	0
	0.0267029	1.37449e+06		0.0267029	0
	0.0267317	1.37552e+06		0.0267317	0
	0.0267606	1.37655e+06		0.0267606	0
	0.0267894	1.37758e+06		0.0267894	0
	0.0268182	1.37862e+06		0.0268182	0
	0.0268471	1.37966e+06		0.0268471	0
	0.0268759	1.3807e+06		0.0268759	0
	0.0269047	1.38173e+06		0.0269047	0
	0.0269336	1.38277e+06		0.0269336	0
	0.0269624	1.38382e+06		0.0269624	0
	0.0269913	1.38486e+06		0.0269913	0
	0.0270201	1.38591e+06		0.0270201	0
	0.0270489	1.38695e+06		0.0270489	0
	0.0270778	1.388e+06		0.0270778	0
	0.0271066	1.38903e+06		0.0271066	0
	0.0271354	1.39006e+06		0.0271354	0
	0.0271643	1.3911e+06		0.0271643	0
	0.0271931	1.39214e+06		0.0271931	0
	0.0272219	1.39318e+06		0.0272219	0
	0.0272508	1.39421e+06		0.0272508	0
	0.0272796	1.39524e+06		0.0272796	0
	0.0273085	1.39627e+06		0.0273085	0
	0.0273373	1.3973e+06		0.0273373	0
	0.0273661	1.39832e+06		0.0273661	0
	0.027395	1.39935e+06		0.027395	0
	0.0274238	1.40037e+06		0.0274238	0
	0.0274526	1.40139e+06		0.0274526	0
	0.0274815	1.40241e+06		0.0274815	0
	0.0275103	1.40343e+06		0.0275103	0
	0.0275391	1.40446e+06		0.0275391	0
	0.027568	1.40548e+06		0.027568	0
	0.0275968	1.4065e+06		0.0275968	0
	0.0276257	1.40753e+06		0.0276257	0
	0.0276545	1.40855e+06		0.0276545	0
	0.0276833	1.40958e+06		0.0276833	0
	0.0277122	1.41061e+06		0.0277122	0
	0.027741	1.41164e+06		0.027741	0
	0.0277698	1.41267e+06		0.0277698	0
	0.0277987	1.4137e+06		0.0277987	0
	0.0278275	1.41473e+06		0.0278275	0
	0.0278563	1.41576e+06		0.0278563	0
	0.0278852	1.41678e+06		0.0278852	0
	0.027914	1.41781e+06		0.027914	0
	0.0279429	1.41883e+06		0.0279429	0
	0.0279717	1.41986e+06		0.0279717	0
	0.0280005	1.42088e+06		0.0280005	0
	0.0280294	1.4219e+06		0.0280294	0
	0.0280582	1.42293e+06		0.0280582	0
	0.028087	1.42396e+06		0.028087	0
	0.0281159	1.42499e+06		0.0281159	0
	0.0281447	1.42602e+06		0.0281447	0
	0.0281735	1.42706e+06		0.0281735	0
	0.0282024	1.4281e+06		0.0282024	0
	0.0282312	1.42914e+06		0.0282312	0
	0.02826	1.43018e+06		0.02826	0
	0.0282889	1.43123e+06		0.0282889	0
	0.0283177	1.43228e+06		0.0283177	0
	0.0283466	1.43333e+06		0.0283466	0
	0.0283754	1.43437e+06		0.0283754	0
	0.0284042	1.43538e+06		0.0284042	0
	0.0284331	1.43638e+06		0.0284331	0
	0.0284619	1.43737e+06		0.0284619	0
	0.0284907	1.43836e+06		0.0284907	0
	0.0285196	1.43934e+06		0.0285196	0
	0.0285484	1.44032e+06		0.0285484	0
	0.0285772	1.44131e+06		0.0285772	0
	0.0286061	1.44228e+06		0.0286061	0
	0.0286349	1.44326e+06		0.0286349	0
	0.0286638	1.44423e+06		0.0286638	0
	0.0286926	1.4452e+06		0.0286926	0
	0.0287214	1.44617e+06		0.0287214	0
	0.0287503	1.44713e+06		0.0287503	0
	0.0287791	1.4481e+06		0.0287791	0
	0.0288079	1.44907e+06		0.0288079	0
	0.0288368	1.45003e+06		0.0288368	0
	0.0288656	1.451e+06		0.0288656	0
	0.0288944	1.45197e+06		0.0288944	0
	0.0289233	1.45293e+06		0.0289233	0
	0.0289521	1.45389e+06		0.0289521	0
	0.028981	1.45485e+06		0.028981	0
	0.0290098	1.4558e+06		0.0290098	0
	0.0290386	1.45675e+06		0.0290386	0
	0.0290675	1.4577e+06		0.0290675	0
	0.0290963	1.45864e+06		0.0290963	0
	0.0291251	1.45958e+06		0.0291251	0
	0.029154	1.46053e+06		0.029154	0
	0.0291828	1.46148e+06		0.0291828	0
	0.0292116	1.46243e+06		0.0292116	0
	0.0292405	1.46339e+06		0.0292405	0
	0.0292693	1.46433e+06		0.0292693	0
	0.0292981	1.46529e+06		0.0292981	0
	0.029327	1.46624e+06		0.029327	0
	0.0293558	1.4672e+06		0.0293558	0
	0.0293847	1.46815e+06		0.0293847	0
	0.0294135	1.46911e+06		0.0294135	0
	0.0294423	1.47005e+06		0.0294423	0
	0.0294712	1.471e+06		0.0294712	0
	0.0295	1.47194e+06		0.0295	0
	0.0295288	1.47289e+06		0.0295288	0
	0.0295577	1.47384e+06		0.0295577	0
	0.0295865	1.47479e+06		0.0295865	0
	0.0296153	1.47574e+06		0.0296153	0
	0.0296442	1.47671e+06		0.0296442	0
	0.029673	1.47768e+06		0.029673	0
	0.0297019	1.47865e+06		0.0297019	0
	0.0297307	1.47963e+06		0.0297307	0
	0.0297595	1.4806e+06		0.0297595	0
	0.0297884	1.48159e+06		0.0297884	0
	0.0298172	1.48259e+06		0.0298172	0
	0.029846	1.48359e+06		0.029846	0
	0.0298749	1.48462e+06		0.0298749	0
	0.0299037	1.48565e+06		0.0299037	0
	0.0299325	1.48669e+06		0.0299325	0
	0.0299614	1.48774e+06		0.0299614	0
	0.0299902	1.4888e+06		0.0299902	0
	0.030019	1.48986e+06		0.030019	0
	0.0300479	1.49091e+06		0.0300479	0
	0.0300767	1.49197e+06		0.0300767	0
	0.0301056	1.49303e+06		0.0301056	0
	0.0301344	1.49409e+06		0.0301344	0
	0.0301632	1.49515e+06		0.0301632	0
	0.0301921	1.49621e+06		0.0301921	0
	0.0302209	1.49727e+06		0.0302209	0
	0.0302497	1.49833e+06		0.0302497	0
	0.0302786	1.49939e+06		0.0302786	0
	0.0303074	1.50045e+06		0.0303074	0
	0.0303362	1.50151e+06		0.0303362	0
	0.0303651	1.50257e+06		0.0303651	0
	0.0303939	1.50362e+06		0.0303939	0
	0.0304228	1.50467e+06		0.0304228	0
	0.0304516	1.50572e+06		0.0304516	0
	0.0304804	1.50677e+06		0.0304804	0
	0.0305093	1.50781e+06		0.0305093	0
	0.0305381	1.50885e+06		0.0305381	0
	0.0305669	1.50989e+06		0.0305669	0
	0.0305958	1.51092e+06		0.0305958	0
	0.0306246	1.51194e+06		0.0306246	0
	0.0306534	1.51297e+06		0.0306534	0
	0.0306823	1.514e+06		0.0306823	0
	0.0307111	1.51502e+06		0.0307111	0
	0.0307399	1.51604e+06		0.0307399	0
	0.0307688	1.51706e+06		0.0307688	0
	0.0307976	1.51808e+06		0.0307976	0
	0.0308265	1.5191e+06		0.0308265	0
	0.0308553	1.52013e+06		0.0308553	0
	0.0308841	1.52115e+06		0.0308841	0
	0.030913	1.52218e+06		0.030913	0
	0.0309418	1.5232e+06		0.0309418	0
	0.0309706	1.52423e+06		0.0309706	0
	0.0309995	1.52526e+06		0.0309995	0
	0.0310283	1.52628e+06		0.0310283	0
	0.0310571	1.52731e+06		0.0310571	0
	0.031086	1.52833e+06		0.031086	0
	0.0311148	1.52936e+06		0.0311148	0
	0.0311436	1.53038e+06		0.0311436	0
	0.0311725	1.5314e+06		0.0311725	0
	0.0312013	1.53242e+06		0.0312013	0
	0.0312302	1.53344e+06		0.0312302	0
	0.031259	1.53445e+06		0.031259	0
	0.0312878	1.53545e+06		0.0312878	0
	0.0313167	1.53644e+06		0.0313167	0
	0.0313455	1.53743e+06		0.0313455	0
	0.0313743	1.53841e+06		0.0313743	0
	0.0314032	1.53938e+06		0.0314032	0
	0.031432	1.54035e+06		0.031432	0
	0.0314608	1.54132e+06		0.0314608	0
	0.0314897	1.54228e+06		0.0314897	0
	0.0315185	1.54324e+06		0.0315185	0
	0.0315473	1.54418e+06		0.0315473	0
	0.0315762	1.54512e+06		0.0315762	0
	0.031605	1.54607e+06		0.031605	0
	0.0316339	1.54702e+06		0.0316339	0
	0.0316627	1.54797e+06		0.0316627	0
	0.0316915	1.54893e+06		0.0316915	0
	0.0317204	1.5499e+06		0.0317204	0
	0.0317492	1.55086e+06		0.0317492	0
	0.031778	1.55184e+06		0.031778	0
	0.0318069	1.55281e+06		0.0318069	0
	0.0318357	1.55379e+06		0.0318357	0
	0.0318645	1.55477e+06		0.0318645	0
	0.0318934	1.55576e+06		0.0318934	0
	0.0319222	1.55675e+06		0.0319222	0
	0.031951	1.55774e+06		0.031951	0
	0.0319799	1.55875e+06		0.0319799	0
	0.0320087	1.55975e+06		0.0320087	0
	0.0320376	1.56075e+06		0.0320376	0
	0.0320664	1.56176e+06		0.0320664	0
	0.0320952	1.56277e+06		0.0320952	0
	0.0321241	1.56378e+06		0.0321241	0
	0.0321529	1.5648e+06		0.0321529	0
	0.0321817	1.56582e+06		0.0321817	0
	0.0322106	1.56685e+06		0.0322106	0
	0.0322394	1.56787e+06		0.0322394	0
	0.0322682	1.5689e+06		0.0322682	0
	0.0322971	1.56992e+06		0.0322971	0
	0.0323259	1.57094e+06		0.0323259	0
	0.0323547	1.57196e+06		0.0323547	0
	0.0323836	1.57299e+06		0.0323836	0
	0.0324124	1.57401e+06		0.0324124	0
	0.0324413	1.57503e+06		0.0324413	0
	0.0324701	1.57604e+06		0.0324701	0
	0.0324989	1.57706e+06		0.0324989	0
	0.0325278	1.57807e+06		0.0325278	0
	0.0325566	1.57909e+06		0.0325566	0
	0.0325854	1.5801e+06		0.0325854	0
	0.0326143	1.58111e+06		0.0326143	0
	0.0326431	1.58212e+06		0.0326431	0
	0.0326719	1.58313e+06		0.0326719	0
	0.0327008	1.58413e+06		0.0327008	0
	0.0327296	1.58513e+06		0.0327296	0
	0.0327584	1.58613e+06		0.0327584	0
	0.0327873	1.58712e+06		0.0327873	0
	0.0328161	1.5881e+06		0.0328161	0
	0.032845	1.58909e+06		0.032845	0
	0.0328738	1.59008e+06		0.0328738	0
	0.0329026	1.59107e+06		0.0329026	0
	0.0329315	1.59206e+06		0.0329315	0
	0.0329603	1.59305e+06		0.0329603	0
	0.0329891	1.59404e+06		0.0329891	0
	0.033018	1.59503e+06		0.033018	0
	0.0330468	1.59602e+06		0.0330468	0
	0.0330756	1.59702e+06		0.0330756	0
	0.0331045	1.59801e+06		0.0331045	0
	0.0331333	1.599e+06		0.0331333	0
	0.0331621	1.59999e+06		0.0331621	0
	0.033191	1.60098e+06		0.033191	0
	0.0332198	1.60196e+06		0.0332198	0
	0.0332487	1.60295e+06		0.0332487	0
	0.0332775	1.60395e+06		0.0332775	0
	0.0333063	1.60495e+06		0.0333063	0
	0.0333352	1.60595e+06		0.0333352	0
	0.033364	1.60696e+06		0.033364	0
	0.0333928	1.60796e+06		0.0333928	0
	0.0334217	1.60897e+06		0.0334217	0
	0.0334505	1.60997e+06		0.0334505	0
	0.0334793	1.61097e+06		0.0334793	0
	0.0335082	1.61197e+06		0.0335082	0
	0.033537	1.61296e+06		0.033537	0
	0.0335658	1.61395e+06		0.0335658	0
	0.0335947	1.61494e+06		0.0335947	0
	0.0336235	1.61592e+06		0.0336235	0
	0.0336524	1.61691e+06		0.0336524	0
	0.0336812	1.61789e+06		0.0336812	0
	0.03371	1.61887e+06		0.03371	0
	0.0337389	1.61986e+06		0.0337389	0
	0.0337677	1.62084e+06		0.0337677	0
	0.0337965	1.62182e+06		0.0337965	0
	0.0338254	1.62279e+06		0.0338254	0
	0.0338542	1.62376e+06		0.0338542	0
	0.033883	1.62474e+06		0.033883	0
	0.0339119	1.62571e+06		0.0339119	0
	0.0339407	1.62669e+06		0.0339407	0
	0.0339695	1.62766e+06		0.0339695	0
	0.0339984	1.62865e+06		0.0339984	0
	0.0340272	1.62963e+06		0.0340272	0
	0.034056	1.63061e+06		0.034056	0
	0.0340849	1.63159e+06		0.0340849	0
	0.0341137	1.63258e+06		0.0341137	0
	0.0341426	1.63356e+06		0.0341426	0
	0.0341714	1.63455e+06		0.0341714	0
	0.0342002	1.63553e+06		0.0342002	0
	0.0342291	1.6365e+06		0.0342291	0
	0.0342579	1.63747e+06		0.0342579	0
	0.0342867	1.63844e+06		0.0342867	0
	0.0343156	1.63942e+06		0.0343156	0
	0.0343444	1.6404e+06		0.0343444	0
	0.0343732	1.64138e+06		0.0343732	0
	0.0344021	1.64236e+06		0.0344021	0
	0.0344309	1.64335e+06		0.0344309	0
	0.0344597	1.64434e+06		0.0344597	0
	0.0344886	1.64533e+06		0.0344886	0
	0.0345174	1.64632e+06		0.0345174	0
	0.0345463	1.64732e+06		0.0345463	0
	0.0345751	1.64831e+06		0.0345751	0
	0.0346039	1.6493e+06		0.0346039	0
	0.0346328	1.6503e+06		0.0346328	0
	0.0346616	1.65129e+06		0.0346616	0
	0.0346904	1.65229e+06		0.0346904	0
	0.0347193	1.65329e+06		0.0347193	0
	0.0347481	1.6543e+06		0.0347481	0
	0.0347769	1.6553e+06		0.0347769	0
	0.0348058	1.65631e+06		0.0348058	0
	0.0348346	1.65732e+06		0.0348346	0
	0.0348634	1.65833e+06		0.0348634	0
	0.0348923	1.65935e+06		0.0348923	0
	0.0349211	1.66037e+06		0.0349211	0
	0.0349499	1.66139e+06		0.0349499	0
	0.0349788	1.66241e+06		0.0349788	0
	0.0350076	1.66343e+06		0.0350076	0
	0.0350365	1.66445e+06		0.0350365	0
	0.0350653	1.66546e+06		0.0350653	0
	0.0350941	1.66647e+06		0.0350941	0
	0.035123	1.66749e+06		0.035123	0
	0.0351518	1.6685e+06		0.0351518	0
	0.0351806	1.6695e+06		0.0351806	0
	0.0352095	1.67051e+06		0.0352095	0
	0.0352383	1.67152e+06		0.0352383	0
	0.0352671	1.67253e+06		0.0352671	0
	0.035296	1.67353e+06		0.035296	0
	0.0353248	1.67454e+06		0.0353248	0
	0.0353536	1.67555e+06		0.0353536	0
	0.0353825	1.67656e+06		0.0353825	0
	0.0354113	1.67758e+06		0.0354113	0
	0.0354402	1.67859e+06		0.0354402	0
	0.035469	1.6796e+06		0.035469	0
	0.0354978	1.68061e+06		0.0354978	0
	0.0355267	1.68162e+06		0.0355267	0
	0.0355555	1.68263e+06		0.0355555	0
	0.0355843	1.68364e+06		0.0355843	0
	0.0356132	1.68465e+06		0.0356132	0
	0.035642	1.68566e+06		0.035642	0
	0.0356708	1.68667e+06		0.0356708	0
	0.0356997	1.68767e+06		0.0356997	0
	0.0357285	1.68866e+06		0.0357285	0
	0.0357573	1.68965e+06		0.0357573	0
	0.0357862	1.69064e+06		0.0357862	0
	0.035815	1.69162e+06		0.035815	0
	0.0358438	1.6926e+06		0.0358438	0
	0.0358727	1.69358e+06		0.0358727	0
	0.0359015	1.69456e+06		0.0359015	0
	0.0359304	1.69553e+06		0.0359304	0
	0.0359592	1.69651e+06		0.0359592	0
	0.035988	1.69748e+06		0.035988	0
	0.0360169	1.69846e+06		0.0360169	0
	0.0360457	1.69943e+06		0.0360457	0
	0.0360745	1.70041e+06		0.0360745	0
	0.0361034	1.70139e+06		0.0361034	0
	0.0361322	1.70237e+06		0.0361322	0
	0.036161	1.70335e+06		0.036161	0
	0.0361899	1.70433e+06		0.0361899	0
	0.0362187	1.70531e+06		0.0362187	0
	0.0362475	1.7063e+06		0.0362475	0
	0.0362764	1.70728e+06		0.0362764	0
	0.0363052	1.70828e+06		0.0363052	0
	0.036334	1.70927e+06		0.036334	0
	0.0363629	1.71027e+06		0.0363629	0
	0.0363917	1.71128e+06		0.0363917	0
	0.0364206	1.71229e+06		0.0364206	0
	0.0364494	1.7133e+06		0.0364494	0
	0.0364782	1.71432e+06		0.0364782	0
	0.0365071	1.71535e+06		0.0365071	0
	0.0365359	1.71637e+06		0.0365359	0
	0.0365647	1.71739e+06		0.0365647	0
	0.0365936	1.71841e+06		0.0365936	0
	0.0366224	1.71942e+06		0.0366224	0
	0.0366512	1.72044e+06		0.0366512	0
	0.0366801	1.72145e+06		0.0366801	0
	0.0367089	1.72247e+06		0.0367089	0
	0.0367377	1.72349e+06		0.0367377	0
	0.0367666	1.7245e+06		0.0367666	0
	0.0367954	1.72552e+06		0.0367954	0
	0.0368242	1.72654e+06		0.0368242	0
	0.0368531	1.72757e+06		0.0368531	0
	0.0368819	1.72859e+06		0.0368819	0
	0.0369108	1.72961e+06		0.0369108	0
	0.0369396	1.73064e+06		0.0369396	0
	0.0369684	1.73166e+06		0.0369684	0
	0.0369973	1.73269e+06		0.0369973	0
	0.0370261	1.73373e+06		0.0370261	0
	0.0370549	1.73478e+06		0.0370549	0
	0.0370838	1.73582e+06		0.0370838	0
	0.0371126	1.73687e+06		0.0371126	0
	0.0371414	1.73791e+06		0.0371414	0
	0.0371703	1.73895e+06		0.0371703	0
	0.0371991	1.73999e+06		0.0371991	0
	0.0372279	1.74103e+06		0.0372279	0
	0.0372568	1.74207e+06		0.0372568	0
	0.0372856	1.7431e+06		0.0372856	0
	0.0373144	1.74414e+06		0.0373144	0
	0.0373433	1.74517e+06		0.0373433	0
	0.0373721	1.74621e+06		0.0373721	0
	0.037401	1.74724e+06		0.037401	0
	0.0374298	1.74828e+06		0.0374298	0
	0.0374586	1.74931e+06		0.0374586	0
	0.0374875	1.75034e+06		0.0374875	0
	0.0375163	1.75137e+06		0.0375163	0
	0.0375451	1.75238e+06		0.0375451	0
	0.037574	1.7534e+06		0.037574	0
	0.0376028	1.75441e+06		0.0376028	0
	0.0376316	1.75541e+06		0.0376316	0
	0.0376605	1.75641e+06		0.0376605	0
	0.0376893	1.75741e+06		0.0376893	0
	0.0377181	1.75841e+06		0.0377181	0
	0.037747	1.75941e+06		0.037747	0
	0.0377758	1.7604e+06		0.0377758	0
	0.0378046	1.7614e+06		0.0378046	0
	0.0378335	1.7624e+06		0.0378335	0
	0.0378623	1.76339e+06		0.0378623	0
	0.0378912	1.76439e+06		0.0378912	0
	0.03792	1.76539e+06		0.03792	0
	0.0379488	1.76638e+06		0.0379488	0
	0.0379777	1.76737e+06		0.0379777	0
	0.0380065	1.76836e+06		0.0380065	0
	0.0380353	1.76935e+06		0.0380353	0
	0.0380642	1.77034e+06		0.0380642	0
	0.038093	1.77133e+06		0.038093	0
	0.0381218	1.77232e+06		0.0381218	0
	0.0381507	1.77331e+06		0.0381507	0
	0.0381795	1.77429e+06		0.0381795	0
	0.0382083	1.77527e+06		0.0382083	0
	0.0382372	1.77625e+06		0.0382372	0
	0.038266	1.77723e+06		0.038266	0
	0.0382948	1.7782e+06		0.0382948	0
	0.0383237	1.77918e+06		0.0383237	0
	0.0383525	1.78015e+06		0.0383525	0
	0.0383814	1.78112e+06		0.0383814	0
	0.0384102	1.78208e+06		0.0384102	0
	0.038439	1.78304e+06		0.038439	0
	0.0384679	1.78401e+06		0.0384679	0
	0.0384967	1.78497e+06		0.0384967	0
	0.0385255	1.78593e+06		0.0385255	0
	0.0385544	1.78688e+06		0.0385544	0
	0.0385832	1.78784e+06		0.0385832	0
	0.038612	1.7888e+06		0.038612	0
	0.0386409	1.78976e+06		0.0386409	0
	0.0386697	1.79071e+06		0.0386697	0
	0.0386985	1.79167e+06		0.0386985	0
	0.0387274	1.79263e+06		0.0387274	0
	0.0387562	1.79359e+06		0.0387562	0
	0.038785	1.79455e+06		0.038785	0
	0.0388139	1.79552e+06		0.0388139	0
	0.0388427	1.79648e+06		0.0388427	0
	0.0388716	1.79745e+06		0.0388716	0
	0.0389004	1.79842e+06		0.0389004	0
	0.0389292	1.79939e+06		0.0389292	0
	0.0389581	1.80036e+06		0.0389581	0
	0.0389869	1.80133e+06		0.0389869	0
	0.0390157	1.80229e+06		0.0390157	0
	0.0390446	1.80325e+06		0.0390446	0
	0.0390734	1.80422e+06		0.0390734	0
	0.0391022	1.80518e+06		0.0391022	0
	0.0391311	1.80613e+06		0.0391311	0
	0.0391599	1.80709e+06		0.0391599	0
	0.0391887	1.80804e+06		0.0391887	0
	0.0392176	1.809e+06		0.0392176	0
	0.0392464	1.80997e+06		0.0392464	0
	0.0392752	1.81093e+06		0.0392752	0
	0.0393041	1.8119e+06		0.0393041	0
	0.0393329	1.81286e+06		0.0393329	0
	0.0393618	1.81382e+06		0.0393618	0
	0.0393906	1.81479e+06		0.0393906	0
	0.0394194	1.81576e+06		0.0394194	0
	0.0394483	1.81673e+06		0.0394483	0
	0.0394771	1.8177e+06		0.0394771	0
	0.0395059	1.81868e+06		0.0395059	0
	0.0395348	1.81965e+06		0.0395348	0
	0.0395636	1.82063e+06		0.0395636	0
	0.0395924	1.8216e+06		0.0395924	0
	0.0396213	1.82257e+06		0.0396213	0
	0.0396501	1.82355e+06		0.0396501	0
	0.0396789	1.82452e+06		0.0396789	0
	0.0397078	1.8255e+06		0.0397078	0
	0.0397366	1.82647e+06		0.0397366	0
	0.0397654	1.82745e+06		0.0397654	0
	0.0397943	1.82843e+06		0.0397943	0
	0.0398231	1.82941e+06		0.0398231	0
	0.039852	1.83039e+06		0.039852	0
	0.0398808	1.83137e+06		0.0398808	0
	0.0399096	1.83236e+06		0.0399096	0
	0.0399385	1.83334e+06		0.0399385	0
	0.0399673	1.83433e+06		0.0399673	0
	0.0399961	1.83531e+06		0.0399961	0
	0.040025	1.83629e+06		0.040025	0
	0.0400538	1.83727e+06		0.0400538	0
	0.0400826	1.83826e+06		0.0400826	0
	0.0401115	1.83924e+06		0.0401115	0
	0.0401403	1.84023e+06		0.0401403	0
	0.0401691	1.84122e+06		0.0401691	0
	0.040198	1.84221e+06		0.040198	0
	0.0402268	1.84321e+06		0.0402268	0
	0.0402556	1.84421e+06		0.0402556	0
	0.0402845	1.8452e+06		0.0402845	0
	0.0403133	1.8462e+06		0.0403133	0
	0.0403422	1.8472e+06		0.0403422	0
	0.040371	1.8482e+06		0.040371	0
	0.0403998	1.84919e+06		0.0403998	0
	0.0404287	1.85019e+06		0.0404287	0
	0.0404575	1.85119e+06		0.0404575	0
	0.0404863	1.8522e+06		0.0404863	0
	0.0405152	1.8532e+06		0.0405152	0
	0.040544	1.8542e+06		0.040544	0
	0.0405728	1.8552e+06		0.0405728	0
	0.0406017	1.8562e+06		0.0406017	0
	0.0406305	1.8572e+06		0.0406305	0
	0.0406593	1.85818e+06		0.0406593	0
	0.0406882	1.85917e+06		0.0406882	0
	0.040717	1.86016e+06		0.040717	0
	0.0407458	1.86115e+06		0.0407458	0
	0.0407747	1.86214e+06		0.0407747	0
	0.0408035	1.86312e+06		0.0408035	0
	0.0408324	1.86411e+06		0.0408324	0
	0.0408612	1.8651e+06		0.0408612	0
	0.04089	1.8661e+06		0.04089	0
	0.0409189	1.86709e+06		0.0409189	0
	0.0409477	1.86809e+06		0.0409477	0
	0.0409765	1.86909e+06		0.0409765	0
	0.0410054	1.87008e+06		0.0410054	0
	0.0410342	1.87108e+06		0.0410342	0
	0.041063	1.87208e+06		0.041063	0
	0.0410919	1.87308e+06		0.0410919	0
	0.0411207	1.87409e+06		0.0411207	0
	0.0411495	1.87509e+06		0.0411495	0
	0.0411784	1.8761e+06		0.0411784	0
	0.0412072	1.87711e+06		0.0412072	0
	0.041236	1.87813e+06		0.041236	0
	0.0412649	1.87915e+06		0.0412649	0
	0.0412937	1.88017e+06		0.0412937	0
	0.0413225	1.88119e+06		0.0413225	0
	0.0413514	1.88222e+06		0.0413514	0
	0.0413802	1.88324e+06		0.0413802	0
	0.0414091	1.88426e+06		0.0414091	0
	0.0414379	1.88529e+06		0.0414379	0
	0.0414667	1.88631e+06		0.0414667	0
	0.0414956	1.88734e+06		0.0414956	0
	0.0415244	1.88837e+06		0.0415244	0
	0.0415532	1.88941e+06		0.0415532	0
	0.0415821	1.89044e+06		0.0415821	0
	0.0416109	1.89148e+06		0.0416109	0
	0.0416397	1.89251e+06		0.0416397	0
	0.0416686	1.89355e+06		0.0416686	0
	0.0416974	1.89458e+06		0.0416974	0
	0.0417262	1.89561e+06		0.0417262	0
	0.0417551	1.89664e+06		0.0417551	0
	0.0417839	1.89767e+06		0.0417839	0
	0.0418127	1.8987e+06		0.0418127	0
	0.0418416	1.89973e+06		0.0418416	0
	0.0418704	1.90076e+06		0.0418704	0
	0.0418993	1.90179e+06		0.0418993	0
	0.0419281	1.90282e+06		0.0419281	0
	0.0419569	1.90386e+06		0.0419569	0
	0.0419858	1.90489e+06		0.0419858	0
	0.0420146	1.90592e+06		0.0420146	0
	0.0420434	1.90695e+06		0.0420434	0
	0.0420723	1.90797e+06		0.0420723	0
	0.0421011	1.909e+06		0.0421011	0
	0.0421299	1.91001e+06		0.0421299	0
	0.0421588	1.91102e+06		0.0421588	0
	0.0421876	1.91202e+06		0.0421876	0
	0.0422164	1.91303e+06		0.0422164	0
	0.0422453	1.91403e+06		0.0422453	0
	0.0422741	1.91503e+06		0.0422741	0
	0.0423029	1.91603e+06		0.0423029	0
	0.0423318	1.91703e+06		0.0423318	0
	0.0423606	1.91803e+06		0.0423606	0
	0.0423895	1.91901e+06		0.0423895	0
	0.0424183	1.92e+06		0.0424183	0
	0.0424471	1.92098e+06		0.0424471	0
	0.042476	1.92197e+06		0.042476	0
	0.0425048	1.92296e+06		0.0425048	0
	0.0425336	1.92395e+06		0.0425336	0
	0.0425625	1.92493e+06		0.0425625	0
	0.0425913	1.92592e+06		0.0425913	0
	0.0426201	1.92691e+06		0.0426201	0
	0.042649	1.92789e+06		0.042649	0
	0.0426778	1.92887e+06		0.0426778	0
	0.0427066	1.92985e+06		0.0427066	0
	0.0427355	1.93083e+06		0.0427355	0
	0.0427643	1.93181e+06		0.0427643	0
	0.0427931	1.93279e+06		0.0427931	0
	0.042822	1.93376e+06		0.042822	0
	0.0428508	1.93473e+06		0.0428508	0
	0.0428796	1.93571e+06		0.0428796	0
	0.0429085	1.93668e+06		0.0429085	0
	0.0429373	1.93764e+06		0.0429373	0
	0.0429662	1.93861e+06		0.0429662	0
	0.042995	1.93957e+06		0.042995	0
	0.0430238	1.94053e+06		0.0430238	0
	0.0430527	1.94149e+06		0.0430527	0
	0.0430815	1.94244e+06		0.0430815	0
	0.0431103	1.9434e+06		0.0431103	0
	0.0431392	1.94435e+06		0.0431392	0
	0.043168	1.9453e+06		0.043168	0
	0.0431968	1.94625e+06		0.0431968	0
	0.0432257	1.94719e+06		0.0432257	0
	0.0432545	1.94814e+06		0.0432545	0
	0.0432833	1.94908e+06		0.0432833	0
	0.0433122	1.95003e+06		0.0433122	0
	0.043341	1.95097e+06		0.043341	0
	0.0433698	1.95191e+06		0.0433698	0
	0.0433987	1.95286e+06		0.0433987	0
	0.0434275	1.95381e+06		0.0434275	0
	0.0434564	1.95475e+06		0.0434564	0
	0.0434852	1.9557e+06		0.0434852	0
	0.043514	1.95666e+06		0.043514	0
	0.0435429	1.95762e+06		0.0435429	0
	0.0435717	1.95858e+06		0.0435717	0
	0.0436005	1.95955e+06		0.0436005	0
	0.0436294	1.96052e+06		0.0436294	0
	0.0436582	1.96149e+06		0.0436582	0
	0.043687	1.96247e+06		0.043687	0
	0.0437159	1.96346e+06		0.0437159	0
	0.0437447	1.96445e+06		0.0437447	0
	0.0437735	1.96544e+06		0.0437735	0
	0.0438024	1.96643e+06		0.0438024	0
	0.0438312	1.96742e+06		0.0438312	0
	0.04386	1.96841e+06		0.04386	0
	0.0438889	1.9694e+06		0.0438889	0
	0.0439177	1.97039e+06		0.0439177	0
	0.0439465	1.97139e+06		0.0439465	0
	0.0439754	1.97239e+06		0.0439754	0
	0.0440042	1.97338e+06		0.0440042	0
	0.0440331	1.97438e+06		0.0440331	0
	0.0440619	1.97539e+06		0.0440619	0
	0.0440907	1.97639e+06		0.0440907	0
	0.0441196	1.9774e+06		0.0441196	0
	0.0441484	1.9784e+06		0.0441484	0
	0.0441772	1.9794e+06		0.0441772	0
	0.0442061	1.98041e+06		0.0442061	0
	0.0442349	1.98141e+06		0.0442349	0
	0.0442637	1.98241e+06		0.0442637	0
	0.0442926	1.98342e+06		0.0442926	0
	0.0443214	1.98442e+06		0.0443214	0
	0.0443502	1.98542e+06		0.0443502	0
	0.0443791	1.98642e+06		0.0443791	0
	0.0444079	1.98742e+06		0.0444079	0
	0.0444367	1.98841e+06		0.0444367	0
	0.0444656	1.9894e+06		0.0444656	0
	0.0444944	1.99038e+06		0.0444944	0
	0.0445233	1.99137e+06		0.0445233	0
	0.0445521	1.99235e+06		0.0445521	0
	0.0445809	1.99333e+06		0.0445809	0
	0.0446098	1.99432e+06		0.0446098	0
	0.0446386	1.99531e+06		0.0446386	0
	0.0446674	1.9963e+06		0.0446674	0
	0.0446963	1.99729e+06		0.0446963	0
	0.0447251	1.99829e+06		0.0447251	0
	0.0447539	1.99928e+06		0.0447539	0
	0.0447828	2.00028e+06		0.0447828	0
	0.0448116	2.00127e+06		0.0448116	0
	0.0448404	2.00227e+06		0.0448404	0
	0.0448693	2.00326e+06		0.0448693	0
	0.0448981	2.00426e+06		0.0448981	0
	0.0449269	2.00525e+06		0.0449269	0
	0.0449558	2.00624e+06		0.0449558	0
	0.0449846	2.00723e+06		0.0449846	0
	0.0450135	2.00823e+06		0.0450135	0
	0.0450423	2.00922e+06		0.0450423	0
	0.0450711	2.01022e+06		0.0450711	0
	0.0451	2.01121e+06		0.0451	0
	0.0451288	2.01221e+06		0.0451288	0
	0.0451576	2.01321e+06		0.0451576	0
	0.0451865	2.01421e+06		0.0451865	0
	0.0452153	2.01522e+06		0.0452153	0
	0.0452441	2.01623e+06		0.0452441	0
	0.045273	2.01723e+06		0.045273	0
	0.0453018	2.01824e+06		0.0453018	0
	0.0453306	2.01925e+06		0.0453306	0
	0.0453595	2.02026e+06		0.0453595	0
	0.0453883	2.02127e+06		0.0453883	0
	0.0454171	2.02229e+06		0.0454171	0
	0.045446	2.0233e+06		0.045446	0
	0.0454748	2.02431e+06		0.0454748	0
	0.0455036	2.02533e+06		0.0455036	0
	0.0455325	2.02635e+06		0.0455325	0
	0.0455613	2.02737e+06		0.0455613	0
	0.0455902	2.02838e+06		0.0455902	0
	0.045619	2.0294e+06		0.045619	0
	0.0456478	2.03042e+06		0.0456478	0
	0.0456767	2.03144e+06		0.0456767	0
	0.0457055	2.03246e+06		0.0457055	0
	0.0457343	2.03348e+06		0.0457343	0
	0.0457632	2.0345e+06		0.0457632	0
	0.045792	2.03552e+06		0.045792	0
	0.0458208	2.03654e+06		0.0458208	0
	0.0458497	2.03755e+06		0.0458497	0
	0.0458785	2.03856e+06		0.0458785	0
	0.0459073	2.03957e+06		0.0459073	0
	0.0459362	2.04058e+06		0.0459362	0
	0.045965	2.04159e+06		0.045965	0
	0.0459938	2.04259e+06		0.0459938	0
	0.0460227	2.0436e+06		0.0460227	0
	0.0460515	2.04461e+06		0.0460515	0
	0.0460804	2.04562e+06		0.0460804	0
	0.0461092	2.04663e+06		0.0461092	0
	0.046138	2.04763e+06		0.046138	0
	0.0461669	2.04864e+06		0.0461669	0
	0.0461957	2.04965e+06		0.0461957	0
	0.0462245	2.05065e+06		0.0462245	0
	0.0462534	2.05166e+06		0.0462534	0
	0.0462822	2.05266e+06		0.0462822	0
	0.046311	2.05367e+06		0.046311	0
	0.0463399	2.05467e+06		0.0463399	0
	0.0463687	2.05568e+06		0.0463687	0
	0.0463975	2.05669e+06		0.0463975	0
	0.0464264	2.05769e+06		0.0464264	0
	0.0464552	2.05869e+06		0.0464552	0
	0.046484	2.0597e+06		0.046484	0
	0.0465129	2.0607e+06		0.0465129	0
	0.0465417	2.0617e+06		0.0465417	0
	0.0465706	2.06269e+06		0.0465706	0
	0.0465994	2.06368e+06		0.0465994	0
	0.0466282	2.06467e+06		0.0466282	0
	0.0466571	2.06566e+06		0.0466571	0
	0.0466859	2.06665e+06		0.0466859	0
	0.0467147	2.06764e+06		0.0467147	0
	0.0467436	2.06864e+06		0.0467436	0
	0.0467724	2.06963e+06		0.0467724	0
	0.0468012	2.07063e+06		0.0468012	0
	0.0468301	2.07163e+06		0.0468301	0
	0.0468589	2.07263e+06		0.0468589	0
	0.0468877	2.07362e+06		0.0468877	0
	0.0469166	2.07462e+06		0.0469166	0
	0.0469454	2.07562e+06		0.0469454	0
	0.0469742	2.07661e+06		0.0469742	0
	0.0470031	2.07761e+06		0.0470031	0
	0.0470319	2.07861e+06		0.0470319	0
	0.0470607	2.07961e+06		0.0470607	0
	0.0470896	2.08061e+06		0.0470896	0
	0.0471184	2.0816e+06		0.0471184	0
	0.0471473	2.08261e+06		0.0471473	0
	0.0471761	2.08361e+06		0.0471761	0
	0.0472049	2.0846e+06		0.0472049	0
	0.0472338	2.0856e+06		0.0472338	0
	0.0472626	2.08659e+06		0.0472626	0
	0.0472914	2.08758e+06		0.0472914	0
	0.0473203	2.08856e+06		0.0473203	0
	0.0473491	2.08954e+06		0.0473491	0
	0.0473779	2.09052e+06		0.0473779	0
	0.0474068	2.09149e+06		0.0474068	0
	0.0474356	2.09245e+06		0.0474356	0
	0.0474644	2.09341e+06		0.0474644	0
	0.0474933	2.09436e+06		0.0474933	0
	0.0475221	2.09531e+06		0.0475221	0
	0.0475509	2.09627e+06		0.0475509	0
	0.0475798	2.09722e+06		0.0475798	0
	0.0476086	2.09816e+06		0.0476086	0
	0.0476375	2.09911e+06		0.0476375	0
	0.0476663	2.10005e+06		0.0476663	0
	0.0476951	2.101e+06		0.0476951	0
	0.047724	2.10194e+06		0.047724	0
	0.0477528	2.10289e+06		0.0477528	0
	0.0477816	2.10384e+06		0.0477816	0
	0.0478105	2.10479e+06		0.0478105	0
	0.0478393	2.10574e+06		0.0478393	0
	0.0478681	2.1067e+06		0.0478681	0
	0.047897	2.10765e+06		0.047897	0
	0.0479258	2.10861e+06		0.0479258	0
	0.0479546	2.10957e+06		0.0479546	0
	0.0479835	2.11053e+06		0.0479835	0
	0.0480123	2.1115e+06		0.0480123	0
	0.0480411	2.11246e+06		0.0480411	0
	0.04807	2.11343e+06		0.04807	0
	0.0480988	2.11441e+06		0.0480988	0
	0.0481277	2.11538e+06		0.0481277	0
	0.0481565	2.11635e+06		0.0481565	0
	0.0481853	2.11733e+06		0.0481853	0
	0.0482142	2.11831e+06		0.0482142	0
	0.048243	2.11929e+06		0.048243	0
	0.0482718	2.12028e+06		0.0482718	0
	0.0483007	2.12127e+06		0.0483007	0
	0.0483295	2.12226e+06		0.0483295	0
	0.0483583	2.12325e+06		0.0483583	0
	0.0483872	2.12423e+06		0.0483872	0
	0.048416	2.12523e+06		0.048416	0
	0.0484448	2.12622e+06		0.0484448	0
	0.0484737	2.12722e+06		0.0484737	0
	0.0485025	2.12822e+06		0.0485025	0
	0.0485313	2.12922e+06		0.0485313	0
	0.0485602	2.13022e+06		0.0485602	0
	0.048589	2.13123e+06		0.048589	0
	0.0486178	2.13224e+06		0.0486178	0
	0.0486467	2.13326e+06		0.0486467	0
	0.0486755	2.13428e+06		0.0486755	0
	0.0487044	2.1353e+06		0.0487044	0
	0.0487332	2.13633e+06		0.0487332	0
	0.048762	2.13736e+06		0.048762	0
	0.0487909	2.13839e+06		0.0487909	0
	0.0488197	2.13942e+06		0.0488197	0
	0.0488485	2.14045e+06		0.0488485	0
	0.0488774	2.14148e+06		0.0488774	0
	0.0489062	2.14251e+06		0.0489062	0
	0.048935	2.14353e+06		0.048935	0
	0.0489639	2.14456e+06		0.0489639	0
	0.0489927	2.14558e+06		0.0489927	0
	0.0490215	2.1466e+06		0.0490215	0
	0.0490504	2.14761e+06		0.0490504	0
	0.0490792	2.14863e+06		0.0490792	0
	0.049108	2.14964e+06		0.049108	0
	0.0491369	2.15064e+06		0.0491369	0
	0.0491657	2.15165e+06		0.0491657	0
	0.0491946	2.15265e+06		0.0491946	0
	0.0492234	2.15365e+06		0.0492234	0
	0.0492522	2.15465e+06		0.0492522	0
	0.0492811	2.15564e+06		0.0492811	0
	0.0493099	2.15663e+06		0.0493099	0
	0.0493387	2.15763e+06		0.0493387	0
	0.0493676	2.15861e+06		0.0493676	0
	0.0493964	2.1596e+06		0.0493964	0
	0.0494252	2.16058e+06		0.0494252	0
	0.0494541	2.16156e+06		0.0494541	0
	0.0494829	2.16253e+06		0.0494829	0
	0.0495117	2.16351e+06		0.0495117	0
	0.0495406	2.16449e+06		0.0495406	0
	0.0495694	2.16547e+06		0.0495694	0
	0.0495982	2.16645e+06		0.0495982	0
	0.0496271	2.16743e+06		0.0496271	0
	0.0496559	2.16841e+06		0.0496559	0
	0.0496847	2.16939e+06		0.0496847	0
	0.0497136	2.17037e+06		0.0497136	0
	0.0497424	2.17136e+06		0.0497424	0
	0.0497713	2.17235e+06		0.0497713	0
	0.0498001	2.17334e+06		0.0498001	0
	0.0498289	2.17433e+06		0.0498289	0
	0.0498578	2.17532e+06		0.0498578	0
	0.0498866	2.1763e+06		0.0498866	0
	0.0499154	2.17729e+06		0.0499154	0
	0.0499443	2.17827e+06		0.0499443	0
	0.0499731	2.17926e+06		0.0499731	0
	0.0500019	2.18025e+06		0.0500019	0
	0.0500308	2.18124e+06		0.0500308	0
	0.0500596	2.18223e+06		0.0500596	0
	0.0500884	2.18322e+06		0.0500884	1
	0.0501173	2.18421e+06		0.0501173	1
	0.0501461	2.1852e+06		0.0501461	1
	0.0501749	2.18619e+06		0.0501749	1
	0.0502038	2.18718e+06		0.0502038	1
	0.0502326	2.18816e+06		0.0502326	1
	0.0502615	2.18916e+06		0.0502615	1
	0.0502903	2.19015e+06		0.0502903	1
	0.0503191	2.19114e+06		0.0503191	1
	0.050348	2.19214e+06		0.050348	1
	0.0503768	2.19314e+06		0.0503768	1
	0.0504056	2.19413e+06		0.0504056	1
	0.0504345	2.19515e+06		0.0504345	1
	0.0504633	2.19621e+06		0.0504633	1
	0.0504921	2.19731e+06		0.0504921	1
	0.050521	2.19846e+06		0.050521	1
	0.0505498	2.19966e+06		0.0505498	1
	0.0505786	2.20094e+06		0.0505786	1
	0.0506075	2.20229e+06		0.0506075	1
	0.0506363	2.20369e+06		0.0506363	1
	0.0506651	2.20514e+06		0.0506651	1
	0.050694	2.20668e+06		0.050694	1
	0.0507228	2.20827e+06		0.0507228	1
	0.0507517	2.20987e+06		0.0507517	1
	0.0507805	2.21147e+06		0.0507805	1
	0.0508093	2.21305e+06		0.0508093	1
	0.0508382	2.2146e+06		0.0508382	1
	0.050867	2.21612e+06		0.050867	1
	0.0508958	2.21762e+06		0.0508958	1
	0.0509247	2.2191e+06		0.0509247	1
	0.0509535	2.22054e+06		0.0509535	1
	0.0509823	2.22184e+06		0.0509823	1
	0.0510112	2.22296e+06		0.0510112	1
	0.05104	2.224e+06		0.05104	1
	0.0510688	2.22495e+06		0.0510688	1
	0.0510977	2.22579e+06		0.0510977	1
	0.0511265	2.22658e+06		0.0511265	1
	0.0511553	2.22732e+06		0.0511553	1
	0.0511842	2.22802e+06		0.0511842	1
	0.051213	2.22867e+06		0.051213	1
	0.0512418	2.22928e+06		0.0512418	1
	0.0512707	2.22983e+06		0.0512707	1
	0.0512995	2.23033e+06		0.0512995	1
	0.0513284	2.23081e+06		0.0513284	2
	0.0513572	2.23131e+06		0.0513572	2
	0.051386	2.23182e+06		0.051386	2
	0.0514149	2.23237e+06		0.0514149	2
	0.0514437	2.23293e+06		0.0514437	2
	0.0514725	2.23352e+06		0.0514725	3
	0.0515014	2.23413e+06		0.0515014	3
	0.0515302	2.23476e+06		0.0515302	3
	0.051559	2.23544e+06		0.051559	3
	0.0515879	2.23615e+06		0.0515879	3
	0.0516167	2.23687e+06		0.0516167	3
	0.0516455	2.23761e+06		0.0516455	3
	0.0516744	2.23838e+06		0.0516744	3
	0.0517032	2.23917e+06		0.0517032	3
	0.051732	2.23996e+06		0.051732	4
	0.0517609	2.24077e+06		0.0517609	4
	0.0517897	2.24161e+06		0.0517897	4
	0.0518186	2.24249e+06		0.0518186	4
	0.0518474	2.24338e+06		0.0518474	4
	0.0518762	2.24428e+06		0.0518762	4
	0.0519051	2.24518e+06		0.0519051	4
	0.0519339	2.24609e+06		0.0519339	4
	0.0519627	2.24699e+06		0.0519627	4
	0.0519916	2.24789e+06		0.0519916	4
	0.0520204	2.24878e+06		0.0520204	4
	0.0520492	2.24968e+06		0.0520492	4
	0.0520781	2.25054e+06		0.0520781	4
	0.0521069	2.25135e+06		0.0521069	4
	0.0521357	2.25218e+06		0.0521357	4
	0.0521646	2.25312e+06		0.0521646	4
	0.0521934	2.25421e+06		0.0521934	4
	0.0522222	2.25541e+06		0.0522222	4
	0.0522511	2.2567e+06		0.0522511	4
	0.0522799	2.25806e+06		0.0522799	4
	0.0523088	2.2595e+06		0.0523088	4
	0.0523376	2.26099e+06		0.0523376	4
	0.0523664	2.26247e+06		0.0523664	4
	0.0523953	2.26394e+06		0.0523953	4
	0.0524241	2.26539e+06		0.0524241	4
	0.0524529	2.26687e+06		0.0524529	4
	0.0524818	2.26836e+06		0.0524818	4
	0.0525106	2.26984e+06		0.0525106	4
	0.0525394	2.27129e+06		0.0525394	4
	0.0525683	2.27269e+06		0.0525683	4
	0.0525971	2.27405e+06		0.0525971	4
	0.0526259	2.27536e+06		0.0526259	4
	0.0526548	2.27663e+06		0.0526548	4
	0.0526836	2.27787e+06		0.0526836	4
	0.0527124	2.27908e+06		0.0527124	4
	0.0527413	2.28023e+06		0.0527413	4
	0.0527701	2.28134e+06		0.0527701	4
	0.052799	2.2824e+06		0.052799	4
	0.0528278	2.28345e+06		0.0528278	5
	0.0528566	2.28446e+06		0.0528566	5
	0.0528855	2.28545e+06		0.0528855	5
	0.0529143	2.28638e+06		0.0529143	5
	0.0529431	2.28729e+06		0.0529431	5
	0.052972	2.28818e+06		0.052972	5
	0.0530008	2.28904e+06		0.0530008	5
	0.0530296	2.28986e+06		0.0530296	5
	0.0530585	2.29064e+06		0.0530585	5
	0.0530873	2.29137e+06		0.0530873	5
	0.0531161	2.29202e+06		0.0531161	5
	0.053145	2.29254e+06		0.053145	5
	0.0531738	2.29295e+06		0.0531738	5
	0.0532026	2.29325e+06		0.0532026	5
	0.0532315	2.29345e+06		0.0532315	6
	0.0532603	2.29355e+06		0.0532603	6
	0.0532892	2.29355e+06		0.0532892	6
	0.053318	2.29345e+06		0.053318	6
	0.0533468	2.29325e+06		0.0533468	6
	0.0533757	2.29297e+06		0.0533757	6
	0.0534045	2.29266e+06		0.0534045	6
	0.0534333	2.29239e+06		0.0534333	6
	0.0534622	2.29222e+06		0.0534622	6
	0.053491	2.29214e+06		0.053491	6
	0.0535198	2.29217e+06		0.0535198	6
	0.0535487	2.2923e+06		0.0535487	6
	0.0535775	2.29254e+06		0.0535775	6
	0.0536063	2.29286e+06		0.0536063	6
	0.0536352	2.29326e+06		0.0536352	6
	0.053664	2.29374e+06		0.053664	6
	0.0536929	2.2943e+06		0.0536929	7
	0.0537217	2.29495e+06		0.0537217	7
	0.0537505	2.29568e+06		0.0537505	7
	0.0537794	2.29651e+06		0.0537794	7
	0.0538082	2.2974e+06		0.0538082	7
	0.053837	2.29833e+06		0.053837	8
	0.0538659	2.29933e+06		0.0538659	9
	0.0538947	2.3004e+06		0.0538947	9
	0.0539235	2.30152e+06		0.0539235	9
	0.0539524	2.30271e+06		0.0539524	9
	0.0539812	2.30395e+06		0.0539812	9
	0.05401	2.30518e+06		0.05401	10
	0.0540389	2.30635e+06		0.0540389	10
	0.0540677	2.30747e+06		0.0540677	10
	0.0540965	2.30854e+06		0.0540965	10
	0.0541254	2.30961e+06		0.0541254	10
	0.0541542	2.31068e+06		0.0541542	10
	0.0541831	2.31173e+06		0.0541831	10
	0.0542119	2.31297e+06		0.0542119	10
	0.0542407	2.31457e+06		0.0542407	10
	0.0542696	2.31649e+06		0.0542696	10
	0.0542984	2.3186e+06		0.0542984	10
	0.0543272	2.32085e+06		0.0543272	10
	0.0543561	2.32329e+06		0.0543561	10
	0.0543849	2.32585e+06		0.0543849	10
	0.0544137	2.32844e+06		0.0544137	10
	0.0544426	2.33088e+06		0.0544426	10
	0.0544714	2.33307e+06		0.0544714	10
	0.0545002	2.33505e+06		0.0545002	10
	0.0545291	2.33682e+06		0.0545291	10
	0.0545579	2.3384e+06		0.0545579	10
	0.0545867	2.33977e+06		0.0545867	10
	0.0546156	2.34093e+06		0.0546156	10
	0.0546444	2.34194e+06		0.0546444	10
	0.0546733	2.34284e+06		0.0546733	10
	0.0547021	2.34368e+06		0.0547021	10
	0.0547309	2.34441e+06		0.0547309	10
	0.0547598	2.34501e+06		0.0547598	10
	0.0547886	2.34554e+06		0.0547886	10
	0.0548174	2.34608e+06		0.0548174	10
	0.0548463	2.34657e+06		0.0548463	10
	0.0548751	2.34694e+06		0.0548751	10
	0.0549039	2.34718e+06		0.0549039	10
	0.0549328	2.34728e+06		0.0549328	10
	0.0549616	2.34725e+06		0.0549616	10
	0.0549904	2.34706e+06		0.0549904	10
	0.0550193	2.34669e+06		0.0550193	10
	0.0550481	2.34617e+06		0.0550481	10
	0.0550769	2.34556e+06		0.0550769	10
	0.0551058	2.3449e+06		0.0551058	10
	0.0551346	2.34421e+06		0.0551346	10
	0.0551635	2.34355e+06		0.0551635	10
	0.0551923	2.34292e+06		0.0551923	10
	0.0552211	2.34228e+06		0.0552211	10
	0.05525	2.34164e+06		0.05525	10
	0.0552788	2.34107e+06		0.0552788	10
	0.0553076	2.34054e+06		0.0553076	12
	0.0553365	2.34e+06		0.0553365	12
	0.0553653	2.33941e+06		0.0553653	12
	0.0553941	2.3389e+06		0.0553941	12
	0.055423	2.33922e+06		0.055423	12
	0.0554518	2.34064e+06		0.0554518	12
	0.0554806	2.34244e+06		0.0554806	12
	0.0555095	2.34434e+06		0.0555095	12
	0.0555383	2.34642e+06		0.0555383	12
	0.0555671	2.34843e+06		0.0555671	12
	0.055596	2.3501e+06		0.055596	12
	0.0556248	2.35148e+06		0.0556248	12
	0.0556537	2.35264e+06		0.0556537	12
	0.0556825	2.35365e+06		0.0556825	12
	0.0557113	2.35445e+06		0.0557113	12
	0.0557402	2.35521e+06		0.0557402	12
	0.055769	2.35597e+06		0.055769	12
	0.0557978	2.35658e+06		0.0557978	12
	0.0558267	2.35708e+06		0.0558267	12
	0.0558555	2.35757e+06		0.0558555	12
	0.0558843	2.35814e+06		0.0558843	12
	0.0559132	2.35874e+06		0.0559132	12
	0.055942	2.35922e+06		0.055942	12
	0.0559708	2.35958e+06		0.0559708	12
	0.0559997	2.35991e+06		0.0559997	12
	0.0560285	2.36018e+06		0.0560285	12
	0.0560574	2.36046e+06		0.0560574	12
	0.0560862	2.36083e+06		0.0560862	12
	0.056115	2.3612e+06		0.056115	12
	0.0561439	2.3616e+06		0.0561439	12
	0.0561727	2.36206e+06		0.0561727	12
	0.0562015	2.36266e+06		0.0562015	12
	0.0562304	2.36349e+06		0.0562304	12
	0.0562592	2.36452e+06		0.0562592	12
	0.056288	2.36566e+06		0.056288	12
	0.0563169	2.36679e+06		0.0563169	12
	0.0563457	2.36777e+06		0.0563457	12
	0.0563745	2.36863e+06		0.0563745	12
	0.0564034	2.36941e+06		0.0564034	12
	0.0564322	2.37015e+06		0.0564322	12
	0.056461	2.37087e+06		0.056461	12
	0.0564899	2.37152e+06		0.0564899	12
	0.0565187	2.37212e+06		0.0565187	12
	0.0565476	2.37272e+06		0.0565476	12
	0.0565764	2.37332e+06		0.0565764	12
	0.0566052	2.37395e+06		0.0566052	12
	0.0566341	2.37456e+06		0.0566341	12
	0.0566629	2.37513e+06		0.0566629	12
	0.0566917	2.37568e+06		0.0566917	12
	0.0567206	2.3762e+06		0.0567206	12
	0.0567494	2.37672e+06		0.0567494	12
	0.0567782	2.37725e+06		0.0567782	12
	0.0568071	2.3778e+06		0.0568071	12
	0.0568359	2.37837e+06		0.0568359	12
	0.0568647	2.37896e+06		0.0568647	12
	0.0568936	2.37953e+06		0.0568936	12
	0.0569224	2.3801e+06		0.0569224	12
	0.0569512	2.38069e+06		0.0569512	12
	0.0569801	2.38129e+06		0.0569801	12
	0.0570089	2.3819e+06		0.0570089	12
	0.0570378	2.38252e+06		0.0570378	12
	0.0570666	2.38315e+06		0.0570666	12
	0.0570954	2.38377e+06		0.0570954	12
	0.0571243	2.38437e+06		0.0571243	12
	0.0571531	2.38496e+06		0.0571531	12
	0.0571819	2.38552e+06		0.0571819	12
	0.0572108	2.38606e+06		0.0572108	12
	0.0572396	2.3866e+06		0.0572396	12
	0.0572684	2.38711e+06		0.0572684	14
	0.0572973	2.3876e+06		0.0572973	14
	0.0573261	2.3881e+06		0.0573261	14
	0.0573549	2.3886e+06		0.0573549	15
	0.0573838	2.38908e+06		0.0573838	16
	0.0574126	2.38954e+06		0.0574126	16
	0.0574414	2.39e+06		0.0574414	16
	0.0574703	2.39048e+06		0.0574703	17
	0.0574991	2.39095e+06		0.0574991	17
	0.057528	2.3914e+06		0.057528	17
	0.0575568	2.39185e+06		0.0575568	17
	0.0575856	2.39231e+06		0.0575856	17
	0.0576145	2.39276e+06		0.0576145	18
	0.0576433	2.39322e+06		0.0576433	18
[truncated: 15,332 more rows]

## Sheet: B-120-10
B-120-10	X-Axis	Shear stress		X-Axis	Number of cracks
	2.87924e-06	40766		2.87924e-06	0
	3.17227e-05	55949.5		3.17227e-05	0
	6.05662e-05	69367.8		6.05662e-05	0
	8.94097e-05	81137.4		8.94097e-05	0
	0.000118253	91599.9		0.000118253	0
	0.000147097	101062		0.000147097	0
	0.00017594	109574		0.00017594	0
	0.000204784	117216		0.000204784	0
	0.000233627	124151		0.000233627	0
	0.000262471	130451		0.000262471	0
	0.000291314	136148		0.000291314	0
	0.000320158	141279		0.000320158	0
	0.000349001	146002		0.000349001	0
	0.000377845	150382		0.000377845	0
	0.000406688	154391		0.000406688	0
	0.000435531	158011		0.000435531	0
	0.000464375	161242		0.000464375	0
	0.000493218	164057		0.000493218	0
	0.000522061	166530		0.000522061	0
	0.000550904	168869		0.000550904	0
	0.000579746	171061		0.000579746	0
	0.000608589	173075		0.000608589	0
	0.000637432	174952		0.000637432	0
	0.000666275	176731		0.000666275	0
	0.000695117	178411		0.000695117	0
	0.00072396	180028		0.00072396	0
	0.000752802	181559		0.000752802	0
	0.000781645	183023		0.000781645	0
	0.000810487	184515		0.000810487	0
	0.00083933	186075		0.00083933	0
	0.000868172	187639		0.000868172	0
	0.000897015	189218		0.000897015	0
	0.000925857	190816		0.000925857	0
	0.0009547	192431		0.0009547	0
	0.000983542	194023		0.000983542	0
	0.00101238	195582		0.00101238	0
	0.00104123	197099		0.00104123	0
	0.00107007	198551		0.00107007	0
	0.00109891	199939		0.00109891	0
	0.00112775	201317		0.00112775	0
	0.0011566	202725		0.0011566	0
	0.00118544	204177		0.00118544	0
	0.00121428	205653		0.00121428	0
	0.00124312	207127		0.00124312	0
	0.00127197	208583		0.00127197	0
	0.00130081	210041		0.00130081	0
	0.00132965	211551		0.00132965	0
	0.00135849	213137		0.00135849	0
	0.00138734	214761		0.00138734	0
	0.00141618	216387		0.00141618	0
	0.00144502	217947		0.00144502	0
	0.00147386	219443		0.00147386	0
	0.00150271	220902		0.00150271	0
	0.00153155	222361		0.00153155	0
	0.00156039	223814		0.00156039	0
	0.00158923	225243		0.00158923	0
	0.00161808	226579		0.00161808	0
	0.00164692	227916		0.00164692	0
	0.00167576	229249		0.00167576	0
	0.0017046	230571		0.0017046	0
	0.00173345	231875		0.00173345	0
	0.00176229	233177		0.00176229	0
	0.00179113	234455		0.00179113	0
	0.00181997	235749		0.00181997	0
	0.00184882	237020		0.00184882	0
	0.00187766	238268		0.00187766	0
	0.0019065	239520		0.0019065	0
	0.00193534	240775		0.00193534	0
	0.00196419	242055		0.00196419	0
	0.00199303	243370		0.00199303	0
	0.00202187	244680		0.00202187	0
	0.00205072	245976		0.00205072	0
	0.00207956	247268		0.00207956	0
	0.0021084	248555		0.0021084	0
	0.00213724	249832		0.00213724	0
	0.00216609	251061		0.00216609	0
	0.00219493	252236		0.00219493	0
	0.00222377	253349		0.00222377	0
	0.00225262	254356		0.00225262	0
	0.00228146	255172		0.00228146	0
	0.0023103	255665		0.0023103	0
	0.00233915	255753		0.00233915	0
	0.00236799	255257		0.00236799	0
	0.00239683	254003		0.00239683	0
	0.00242567	251910		0.00242567	0
	0.00245452	249253		0.00245452	0
	0.00248336	246762		0.00248336	0
	0.0025122	245248		0.0025122	0
	0.00254105	244819		0.00254105	0
	0.00256989	245407		0.00256989	0
	0.00259873	246864		0.00259873	0
	0.00262757	248982		0.00262757	0
	0.00265642	251634		0.00265642	0
	0.00268526	254862		0.00268526	0
	0.0027141	258618		0.0027141	0
	0.00274295	262583		0.00274295	0
	0.00277179	266791		0.00277179	0
	0.00280063	271219		0.00280063	0
	0.00282948	275862		0.00282948	0
	0.00285832	280593		0.00285832	0
	0.00288716	285285		0.00288716	0
	0.002916	289895		0.002916	0
	0.00294485	294350		0.00294485	0
	0.00297369	298645		0.00297369	0
	0.00300253	302740		0.00300253	0
	0.00303138	306591		0.00303138	0
	0.00306022	310251		0.00306022	0
	0.00308906	313778		0.00308906	0
	0.0031179	317177		0.0031179	0
	0.00314675	320446		0.00314675	0
	0.00317559	323600		0.00317559	0
	0.00320443	326685		0.00320443	0
	0.00323327	329697		0.00323327	0
	0.00326212	332682		0.00326212	0
	0.00329096	335665		0.00329096	0
	0.0033198	338629		0.0033198	0
	0.00334865	341540		0.00334865	0
	0.00337749	344391		0.00337749	0
	0.00340633	347161		0.00340633	0
	0.00343517	349759		0.00343517	0
	0.00346402	352111		0.00346402	0
	0.00349286	354285		0.00349286	0
	0.0035217	356357		0.0035217	0
	0.00355054	358408		0.00355054	0
	0.00357939	360763		0.00357939	0
	0.00360823	363510		0.00360823	0
	0.00363707	366445		0.00363707	0
	0.00366591	369456		0.00366591	0
	0.00369476	372494		0.00369476	0
	0.0037236	375493		0.0037236	0
	0.00375244	378386		0.00375244	0
	0.00378128	381156		0.00378128	0
	0.00381013	383786		0.00381013	0
	0.00383897	386336		0.00383897	0
	0.00386781	388831		0.00386781	0
	0.00389665	391240		0.00389665	0
	0.0039255	393579		0.0039255	0
	0.00395434	395851		0.00395434	0
	0.00398318	398052		0.00398318	0
	0.00401202	400191		0.00401202	0
	0.00404087	402263		0.00404087	0
	0.00406971	404284		0.00406971	0
	0.00409855	406231		0.00409855	0
	0.00412739	408078		0.00412739	0
	0.00415623	409881		0.00415623	0
	0.00418508	411645		0.00418508	0
	0.00421392	413362		0.00421392	0
	0.00424276	415018		0.00424276	0
	0.0042716	416627		0.0042716	0
	0.00430045	418174		0.00430045	0
	0.00432929	419672		0.00432929	0
	0.00435813	421112		0.00435813	0
	0.00438697	422489		0.00438697	0
	0.00441581	423817		0.00441581	0
	0.00444466	425106		0.00444466	0
	0.0044735	426344		0.0044735	0
	0.00450234	427513		0.00450234	0
	0.00453118	428655		0.00453118	0
	0.00456003	429793		0.00456003	0
	0.00458887	430923		0.00458887	0
	0.00461771	432060		0.00461771	0
	0.00464655	433228		0.00464655	0
	0.00467539	434432		0.00467539	0
	0.00470424	435664		0.00470424	0
	0.00473308	436894		0.00473308	0
	0.00476192	438075		0.00476192	0
	0.00479076	439258		0.00479076	0
	0.0048196	440451		0.0048196	0
	0.00484845	441651		0.00484845	0
	0.00487729	442833		0.00487729	0
	0.00490613	444010		0.00490613	0
	0.00493497	445209		0.00493497	0
	0.00496381	446423		0.00496381	0
	0.00499266	447631		0.00499266	0
	0.0050215	448840		0.0050215	0
	0.00505034	450061		0.00505034	0
	0.00507918	451314		0.00507918	0
	0.00510802	452590		0.00510802	0
	0.00513687	453888		0.00513687	0
	0.00516571	455211		0.00516571	0
	0.00519455	456542		0.00519455	0
	0.00522339	457821		0.00522339	0
	0.00525223	459086		0.00525223	0
	0.00528108	460341		0.00528108	0
	0.00530992	461597		0.00530992	0
	0.00533876	462852		0.00533876	0
	0.0053676	464115		0.0053676	0
	0.00539644	465370		0.00539644	0
	0.00542529	466631		0.00542529	0
	0.00545413	467920		0.00545413	0
	0.00548297	469250		0.00548297	0
	0.00551181	470623		0.00551181	0
	0.00554065	472055		0.00554065	0
	0.0055695	473529		0.0055695	0
	0.00559834	475031		0.00559834	0
	0.00562718	476567		0.00562718	0
	0.00565602	478135		0.00565602	0
	0.00568486	479713		0.00568486	0
	0.0057137	481311		0.0057137	0
	0.00574255	482916		0.00574255	0
	0.00577139	484517		0.00577139	0
	0.00580023	486116		0.00580023	0
	0.00582907	487676		0.00582907	0
	0.00585791	489212		0.00585791	0
	0.00588676	490760		0.00588676	0
	0.0059156	492326		0.0059156	0
	0.00594444	493898		0.00594444	0
	0.00597328	495486		0.00597328	0
	0.00600212	497082		0.00600212	0
	0.00603096	498684		0.00603096	0
	0.00605981	500284		0.00605981	0
	0.00608865	501884		0.00608865	0
	0.00611749	503488		0.00611749	0
	0.00614633	505107		0.00614633	0
	0.00617517	506784		0.00617517	0
	0.00620402	508517		0.00620402	0
	0.00623286	510252		0.00623286	0
	0.0062617	512060		0.0062617	0
	0.00629054	513926		0.00629054	0
	0.00631938	515848		0.00631938	0
	0.00634822	517819		0.00634822	0
	0.00637707	519825		0.00637707	0
	0.00640591	521853		0.00640591	0
	0.00643475	523906		0.00643475	0
	0.00646359	525997		0.00646359	0
	0.00649243	528122		0.00649243	0
	0.00652128	530275		0.00652128	0
	0.00655012	532454		0.00655012	0
	0.00657896	534661		0.00657896	0
	0.0066078	536876		0.0066078	0
	0.00663664	539113		0.00663664	0
	0.00666548	541408		0.00666548	0
	0.00669433	543731		0.00669433	0
	0.00672317	546053		0.00672317	0
	0.00675201	548371		0.00675201	0
	0.00678085	550676		0.00678085	0
	0.00680969	552952		0.00680969	0
	0.00683853	555137		0.00683853	0
	0.00686738	557265		0.00686738	0
	0.00689622	559319		0.00689622	0
	0.00692506	561291		0.00692506	0
	0.0069539	563196		0.0069539	0
	0.00698274	565029		0.00698274	0
	0.00701158	566766		0.00701158	0
	0.00704043	568435		0.00704043	0
	0.00706927	570090		0.00706927	0
	0.00709811	571736		0.00709811	0
	0.00712695	573362		0.00712695	0
	0.00715579	574953		0.00715579	0
	0.00718463	576527		0.00718463	0
	0.00721348	578107		0.00721348	0
	0.00724232	579705		0.00724232	0
	0.00727116	581320		0.00727116	0
	0.0073	582934		0.0073	0
	0.00732884	584535		0.00732884	0
	0.00735768	586117		0.00735768	0
	0.00738653	587671		0.00738653	0
	0.00741537	589196		0.00741537	0
	0.00744421	590678		0.00744421	0
	0.00747305	592096		0.00747305	0
	0.00750189	593508		0.00750189	0
	0.00753073	594915		0.00753073	0
	0.00755957	596318		0.00755957	0
	0.00758842	597722		0.00758842	0
	0.00761726	599124		0.00761726	0
	0.0076461	600528		0.0076461	0
	0.00767494	601923		0.00767494	0
	0.00770378	603310		0.00770378	0
	0.00773262	604692		0.00773262	0
	0.00776146	606070		0.00776146	0
	0.00779031	607451		0.00779031	0
	0.00781915	608815		0.00781915	0
	0.00784799	610169		0.00784799	0
	0.00787683	611543		0.00787683	0
	0.00790567	612929		0.00790567	0
	0.00793451	614316		0.00793451	0
	0.00796335	615705		0.00796335	0
	0.00799219	617111		0.00799219	0
	0.00802104	618541		0.00802104	0
	0.00804988	619986		0.00804988	0
	0.00807872	621440		0.00807872	0
	0.00810756	622895		0.00810756	0
	0.0081364	624362		0.0081364	0
	0.00816524	625838		0.00816524	0
	0.00819408	627324		0.00819408	0
	0.00822292	628816		0.00822292	0
	0.00825177	630309		0.00825177	0
	0.00828061	631800		0.00828061	0
	0.00830945	633255		0.00830945	0
	0.00833829	634703		0.00833829	0
	0.00836713	636139		0.00836713	0
	0.00839597	637566		0.00839597	0
	0.00842481	638984		0.00842481	0
	0.00845365	640393		0.00845365	0
	0.00848249	641786		0.00848249	0
	0.00851133	643166		0.00851133	0
	0.00854018	644541		0.00854018	0
	0.00856902	645914		0.00856902	0
	0.00859786	647287		0.00859786	0
	0.0086267	648666		0.0086267	0
	0.00865554	650046		0.00865554	0
	0.00868438	651403		0.00868438	0
	0.00871322	652762		0.00871322	0
	0.00874206	654126		0.00874206	0
	0.0087709	655491		0.0087709	0
	0.00879974	656840		0.00879974	0
	0.00882858	658214		0.00882858	0
	0.00885743	659598		0.00885743	0
	0.00888627	660986		0.00888627	0
	0.00891511	662379		0.00891511	0
	0.00894395	663775		0.00894395	0
	0.00897279	665178		0.00897279	0
	0.00900163	666590		0.00900163	0
	0.00903047	668008		0.00903047	0
	0.00905931	669433		0.00905931	0
	0.00908815	670857		0.00908815	0
	0.00911699	672283		0.00911699	0
	0.00914583	673669		0.00914583	0
	0.00917467	675059		0.00917467	0
	0.00920352	676452		0.00920352	0
	0.00923236	677857		0.00923236	0
	0.0092612	679271		0.0092612	0
	0.00929004	680697		0.00929004	0
	0.00931888	682137		0.00931888	0
	0.00934772	683564		0.00934772	0
	0.00937656	685005		0.00937656	0
	0.0094054	686451		0.0094054	0
	0.00943424	687887		0.00943424	0
	0.00946308	689306		0.00946308	0
	0.00949192	690719		0.00949192	0
	0.00952076	692140		0.00952076	0
	0.0095496	693560		0.0095496	0
	0.00957844	694972		0.00957844	0
	0.00960729	696390		0.00960729	0
	0.00963613	697810		0.00963613	0
	0.00966497	699229		0.00966497	0
	0.00969381	700638		0.00969381	0
	0.00972265	702043		0.00972265	0
	0.00975149	703446		0.00975149	0
	0.00978033	704839		0.00978033	0
	0.00980917	706229		0.00980917	0
	0.00983801	707619		0.00983801	0
	0.00986685	709013		0.00986685	0
	0.00989569	710404		0.00989569	0
	0.00992453	711793		0.00992453	0
	0.00995337	713181		0.00995337	0
	0.00998221	714575		0.00998221	0
	0.0100111	715975		0.0100111	0
	0.0100399	717384		0.0100399	0
	0.0100687	718801		0.0100687	0
	0.0100976	720201		0.0100976	0
	0.0101264	721620		0.0101264	0
	0.0101553	723079		0.0101553	0
	0.0101841	724569		0.0101841	0
	0.0102129	726076		0.0102129	0
	0.0102418	727596		0.0102418	0
	0.0102706	729147		0.0102706	0
	0.0102995	730729		0.0102995	0
	0.0103283	732354		0.0103283	0
	0.0103571	734025		0.0103571	0
	0.010386	735729		0.010386	0
	0.0104148	737473		0.0104148	0
	0.0104437	739221		0.0104437	0
	0.0104725	740961		0.0104725	0
	0.0105013	742714		0.0105013	0
	0.0105302	744475		0.0105302	0
	0.010559	746234		0.010559	0
	0.0105879	747992		0.0105879	0
	0.0106167	749760		0.0106167	0
	0.0106455	751551		0.0106455	0
	0.0106744	753351		0.0106744	0
	0.0107032	755151		0.0107032	0
	0.0107321	756916		0.0107321	0
	0.0107609	758628		0.0107609	0
	0.0107898	760268		0.0107898	0
	0.0108186	761823		0.0108186	0
	0.0108474	763309		0.0108474	0
	0.0108763	764753		0.0108763	0
	0.0109051	766153		0.0109051	0
	0.010934	767510		0.010934	0
	0.0109628	768816		0.0109628	0
	0.0109916	770102		0.0109916	0
	0.0110205	771373		0.0110205	0
	0.0110493	772624		0.0110493	0
	0.0110782	773860		0.0110782	0
	0.011107	775086		0.011107	0
	0.0111358	776302		0.0111358	0
	0.0111647	777489		0.0111647	0
	0.0111935	778641		0.0111935	0
	0.0112224	779786		0.0112224	0
	0.0112512	780932		0.0112512	0
	0.01128	782097		0.01128	0
	0.0113089	783290		0.0113089	0
	0.0113377	784510		0.0113377	0
	0.0113666	785752		0.0113666	0
	0.0113954	787002		0.0113954	0
	0.0114242	788254		0.0114242	0
	0.0114531	789505		0.0114531	0
	0.0114819	790756		0.0114819	0
	0.0115108	792013		0.0115108	0
	0.0115396	793288		0.0115396	0
	0.0115684	794571		0.0115684	0
	0.0115973	795858		0.0115973	0
	0.0116261	797107		0.0116261	0
	0.011655	798367		0.011655	0
	0.0116838	799640		0.0116838	0
	0.0117126	800922		0.0117126	0
	0.0117415	802208		0.0117415	0
	0.0117703	803493		0.0117703	0
	0.0117992	804783		0.0117992	0
	0.011828	806077		0.011828	0
	0.0118568	807371		0.0118568	0
	0.0118857	808670		0.0118857	0
	0.0119145	809970		0.0119145	0
	0.0119434	811269		0.0119434	0
	0.0119722	812568		0.0119722	0
	0.012001	813878		0.012001	0
	0.0120299	815173		0.0120299	0
	0.0120587	816469		0.0120587	0
	0.0120876	817775		0.0120876	0
	0.0121164	819086		0.0121164	0
	0.0121452	820415		0.0121452	0
	0.0121741	821757		0.0121741	0
	0.0122029	823093		0.0122029	0
	0.0122318	824435		0.0122318	0
	0.0122606	825783		0.0122606	0
	0.0122894	827137		0.0122894	0
	0.0123183	828498		0.0123183	0
	0.0123471	829862		0.0123471	0
	0.012376	831232		0.012376	0
	0.0124048	832605		0.0124048	0
	0.0124336	833981		0.0124336	0
	0.0124625	835356		0.0124625	0
	0.0124913	836733		0.0124913	0
	0.0125202	838111		0.0125202	0
	0.012549	839462		0.012549	0
	0.0125778	840818		0.0125778	0
	0.0126067	842178		0.0126067	0
	0.0126355	843541		0.0126355	0
	0.0126644	844906		0.0126644	0
	0.0126932	846274		0.0126932	0
	0.012722	847649		0.012722	0
	0.0127509	849034		0.0127509	0
	0.0127797	850428		0.0127797	0
	0.0128086	851833		0.0128086	0
	0.0128374	853238		0.0128374	0
	0.0128662	854648		0.0128662	0
	0.0128951	856062		0.0128951	0
	0.0129239	857473		0.0129239	0
	0.0129528	858882		0.0129528	0
	0.0129816	860295		0.0129816	0
	0.0130104	861713		0.0130104	0
	0.0130393	863139		0.0130393	0
	0.0130681	864583		0.0130681	0
	0.013097	866037		0.013097	0
	0.0131258	867489		0.0131258	0
	0.0131546	868933		0.0131546	0
	0.0131835	870393		0.0131835	0
	0.0132123	871863		0.0132123	0
	0.0132411	873343		0.0132411	0
	0.01327	874822		0.01327	0
	0.0132988	876300		0.0132988	0
	0.0133277	877779		0.0133277	0
	0.0133565	879259		0.0133565	0
	0.0133853	880738		0.0133853	0
	0.0134142	882212		0.0134142	0
	0.013443	883683		0.013443	0
	0.0134719	885138		0.0134719	0
	0.0135007	886568		0.0135007	0
	0.0135295	887972		0.0135295	0
	0.0135584	889366		0.0135584	0
	0.0135872	890754		0.0135872	0
	0.0136161	892133		0.0136161	0
	0.0136449	893503		0.0136449	0
	0.0136737	894865		0.0136737	0
	0.0137026	896222		0.0137026	0
	0.0137314	897574		0.0137314	0
	0.0137603	898921		0.0137603	0
	0.0137891	900225		0.0137891	0
	0.0138179	901527		0.0138179	0
	0.0138468	902831		0.0138468	0
	0.0138756	904136		0.0138756	0
	0.0139045	905436		0.0139045	0
	0.0139333	906728		0.0139333	0
	0.0139621	908015		0.0139621	0
	0.013991	909294		0.013991	0
	0.0140198	910566		0.0140198	0
	0.0140487	911842		0.0140487	0
	0.0140775	913115		0.0140775	0
	0.0141063	914388		0.0141063	0
	0.0141352	915663		0.0141352	0
	0.014164	916941		0.014164	0
	0.0141929	918218		0.0141929	0
	0.0142217	919492		0.0142217	0
	0.0142505	920770		0.0142505	0
	0.0142794	922048		0.0142794	0
	0.0143082	923284		0.0143082	0
	0.014337	924522		0.014337	0
	0.0143659	925764		0.0143659	0
	0.0143947	927011		0.0143947	0
	0.0144236	928261		0.0144236	0
	0.0144524	929522		0.0144524	0
	0.0144812	930791		0.0144812	0
	0.0145101	932072		0.0145101	0
	0.0145389	933364		0.0145389	0
	0.0145678	934660		0.0145678	0
	0.0145966	935929		0.0145966	0
	0.0146254	937156		0.0146254	0
	0.0146543	938361		0.0146543	0
	0.0146831	939562		0.0146831	0
	0.014712	940760		0.014712	0
	0.0147408	941962		0.0147408	0
	0.0147696	943181		0.0147696	0
	0.0147985	944413		0.0147985	0
	0.0148273	945655		0.0148273	0
	0.0148562	946883		0.0148562	0
	0.014885	948098		0.014885	0
	0.0149138	949300		0.0149138	0
	0.0149427	950476		0.0149427	0
	0.0149715	951644		0.0149715	0
	0.0150004	952803		0.0150004	0
	0.0150292	953944		0.0150292	0
	0.015058	955081		0.015058	0
	0.0150869	956232		0.0150869	0
	0.0151157	957405		0.0151157	0
	0.0151445	958598		0.0151445	0
	0.0151734	959818		0.0151734	0
	0.0152022	961061		0.0152022	0
	0.0152311	962328		0.0152311	0
	0.0152599	963613		0.0152599	0
	0.0152887	964915		0.0152887	0
	0.0153176	966229		0.0153176	0
	0.0153464	967557		0.0153464	0
	0.0153753	968902		0.0153753	0
	0.0154041	970253		0.0154041	0
	0.0154329	971603		0.0154329	0
	0.0154618	972957		0.0154618	0
	0.0154906	974315		0.0154906	0
	0.0155195	975679		0.0155195	0
	0.0155483	977050		0.0155483	0
	0.0155771	978428		0.0155771	0
	0.015606	979772		0.015606	0
	0.0156348	981119		0.0156348	0
	0.0156637	982473		0.0156637	0
	0.0156925	983827		0.0156925	0
	0.0157213	985173		0.0157213	0
	0.0157502	986525		0.0157502	0
	0.015779	987882		0.015779	0
	0.0158078	989237		0.0158078	0
	0.0158367	990592		0.0158367	0
	0.0158655	991947		0.0158655	0
	0.0158944	993296		0.0158944	0
	0.0159232	994638		0.0159232	0
	0.015952	995972		0.015952	0
	0.0159809	997301		0.0159809	0
	0.0160097	998624		0.0160097	0
	0.0160386	999941		0.0160386	0
	0.0160674	1.00123e+06		0.0160674	0
	0.0160962	1.00249e+06		0.0160962	0
	0.0161251	1.00375e+06		0.0161251	0
	0.0161539	1.00501e+06		0.0161539	0
	0.0161828	1.00628e+06		0.0161828	0
	0.0162116	1.00755e+06		0.0162116	0
	0.0162404	1.00882e+06		0.0162404	0
	0.0162693	1.01009e+06		0.0162693	0
	0.0162981	1.01137e+06		0.0162981	0
	0.0163269	1.01266e+06		0.0163269	0
	0.0163558	1.01395e+06		0.0163558	0
	0.0163846	1.01524e+06		0.0163846	0
	0.0164135	1.01653e+06		0.0164135	0
	0.0164423	1.01783e+06		0.0164423	0
	0.0164711	1.01913e+06		0.0164711	0
	0.0165	1.02044e+06		0.0165	0
	0.0165288	1.02175e+06		0.0165288	0
	0.0165577	1.02306e+06		0.0165577	0
	0.0165865	1.02437e+06		0.0165865	0
	0.0166153	1.02568e+06		0.0166153	0
	0.0166442	1.02699e+06		0.0166442	0
	0.016673	1.0283e+06		0.016673	0
	0.0167019	1.02961e+06		0.0167019	0
	0.0167307	1.03091e+06		0.0167307	0
	0.0167595	1.03222e+06		0.0167595	0
	0.0167884	1.03353e+06		0.0167884	0
	0.0168172	1.03484e+06		0.0168172	0
	0.016846	1.03615e+06		0.016846	0
	0.0168749	1.03746e+06		0.0168749	0
	0.0169037	1.03877e+06		0.0169037	0
	0.0169326	1.04008e+06		0.0169326	0
	0.0169614	1.0414e+06		0.0169614	0
	0.0169902	1.04273e+06		0.0169902	0
	0.0170191	1.04405e+06		0.0170191	0
	0.0170479	1.04537e+06		0.0170479	0
	0.0170768	1.04669e+06		0.0170768	0
	0.0171056	1.048e+06		0.0171056	0
	0.0171344	1.04931e+06		0.0171344	0
	0.0171633	1.05062e+06		0.0171633	0
	0.0171921	1.0519e+06		0.0171921	0
	0.0172209	1.05317e+06		0.0172209	0
	0.0172498	1.05443e+06		0.0172498	0
	0.0172786	1.05568e+06		0.0172786	0
	0.0173075	1.05694e+06		0.0173075	0
	0.0173363	1.0582e+06		0.0173363	0
	0.0173651	1.05946e+06		0.0173651	0
	0.017394	1.06072e+06		0.017394	0
	0.0174228	1.06198e+06		0.0174228	0
	0.0174517	1.06324e+06		0.0174517	0
	0.0174805	1.0645e+06		0.0174805	0
	0.0175093	1.06576e+06		0.0175093	0
	0.0175382	1.06703e+06		0.0175382	0
	0.017567	1.0683e+06		0.017567	0
	0.0175958	1.06956e+06		0.0175958	0
	0.0176247	1.07083e+06		0.0176247	0
	0.0176535	1.07211e+06		0.0176535	0
	0.0176824	1.07339e+06		0.0176824	0
	0.0177112	1.07468e+06		0.0177112	0
	0.01774	1.07596e+06		0.01774	0
	0.0177689	1.07724e+06		0.0177689	0
	0.0177977	1.07852e+06		0.0177977	0
	0.0178266	1.0798e+06		0.0178266	0
	0.0178554	1.08106e+06		0.0178554	0
	0.0178842	1.08233e+06		0.0178842	0
	0.0179131	1.08359e+06		0.0179131	0
	0.0179419	1.08484e+06		0.0179419	0
	0.0179707	1.08609e+06		0.0179707	0
	0.0179996	1.08731e+06		0.0179996	0
	0.0180284	1.08854e+06		0.0180284	0
	0.0180573	1.08976e+06		0.0180573	0
	0.0180861	1.09098e+06		0.0180861	0
	0.0181149	1.0922e+06		0.0181149	0
	0.0181438	1.09342e+06		0.0181438	0
	0.0181726	1.09463e+06		0.0181726	0
	0.0182015	1.09585e+06		0.0182015	0
	0.0182303	1.09707e+06		0.0182303	0
	0.0182591	1.09829e+06		0.0182591	0
	0.018288	1.0995e+06		0.018288	0
	0.0183168	1.10071e+06		0.0183168	0
	0.0183456	1.10191e+06		0.0183456	0
	0.0183745	1.10312e+06		0.0183745	0
	0.0184033	1.10432e+06		0.0184033	0
	0.0184322	1.10552e+06		0.0184322	0
	0.018461	1.10669e+06		0.018461	0
	0.0184898	1.10782e+06		0.0184898	0
	0.0185187	1.10893e+06		0.0185187	0
	0.0185475	1.11004e+06		0.0185475	0
	0.0185764	1.11113e+06		0.0185764	0
	0.0186052	1.11221e+06		0.0186052	0
	0.018634	1.11329e+06		0.018634	0
	0.0186629	1.11436e+06		0.0186629	0
	0.0186917	1.11542e+06		0.0186917	0
	0.0187205	1.11649e+06		0.0187205	0
	0.0187494	1.11755e+06		0.0187494	0
	0.0187782	1.11862e+06		0.0187782	0
	0.0188071	1.11968e+06		0.0188071	0
	0.0188359	1.12075e+06		0.0188359	0
	0.0188647	1.12182e+06		0.0188647	0
	0.0188936	1.1229e+06		0.0188936	0
	0.0189224	1.12398e+06		0.0189224	0
	0.0189512	1.12508e+06		0.0189512	0
	0.0189801	1.12618e+06		0.0189801	0
	0.0190089	1.1273e+06		0.0190089	0
	0.0190378	1.12843e+06		0.0190378	0
	0.0190666	1.12957e+06		0.0190666	0
	0.0190954	1.13073e+06		0.0190954	0
	0.0191243	1.13189e+06		0.0191243	0
	0.0191531	1.13306e+06		0.0191531	0
	0.019182	1.13424e+06		0.019182	0
	0.0192108	1.13542e+06		0.0192108	0
	0.0192396	1.13663e+06		0.0192396	0
	0.0192685	1.13785e+06		0.0192685	0
	0.0192973	1.13907e+06		0.0192973	0
	0.0193261	1.14027e+06		0.0193261	0
	0.019355	1.14146e+06		0.019355	0
	0.0193838	1.14264e+06		0.0193838	0
	0.0194127	1.14382e+06		0.0194127	0
	0.0194415	1.14499e+06		0.0194415	0
	0.0194703	1.14616e+06		0.0194703	0
	0.0194992	1.14734e+06		0.0194992	0
	0.019528	1.14854e+06		0.019528	0
	0.0195568	1.14973e+06		0.0195568	0
	0.0195857	1.15092e+06		0.0195857	0
	0.0196145	1.1521e+06		0.0196145	0
	0.0196434	1.1533e+06		0.0196434	0
	0.0196722	1.1545e+06		0.0196722	0
	0.019701	1.15571e+06		0.019701	0
	0.0197299	1.15692e+06		0.0197299	0
	0.0197587	1.15814e+06		0.0197587	0
	0.0197876	1.15937e+06		0.0197876	0
	0.0198164	1.16058e+06		0.0198164	0
	0.0198452	1.16178e+06		0.0198452	0
	0.0198741	1.16296e+06		0.0198741	0
	0.0199029	1.16414e+06		0.0199029	0
	0.0199317	1.16532e+06		0.0199317	0
	0.0199606	1.1665e+06		0.0199606	0
	0.0199894	1.16768e+06		0.0199894	0
	0.0200183	1.16885e+06		0.0200183	0
	0.0200471	1.17001e+06		0.0200471	0
	0.0200759	1.17117e+06		0.0200759	0
	0.0201048	1.17233e+06		0.0201048	0
	0.0201336	1.17349e+06		0.0201336	0
	0.0201624	1.17465e+06		0.0201624	0
	0.0201913	1.17582e+06		0.0201913	0
	0.0202201	1.17697e+06		0.0202201	0
	0.020249	1.17813e+06		0.020249	0
	0.0202778	1.17929e+06		0.0202778	0
	0.0203066	1.18045e+06		0.0203066	0
	0.0203355	1.18161e+06		0.0203355	0
	0.0203643	1.18279e+06		0.0203643	0
	0.0203931	1.18396e+06		0.0203931	0
	0.020422	1.18513e+06		0.020422	0
	0.0204508	1.18629e+06		0.0204508	0
	0.0204797	1.18744e+06		0.0204797	0
	0.0205085	1.18859e+06		0.0205085	0
	0.0205373	1.18974e+06		0.0205373	0
	0.0205662	1.19088e+06		0.0205662	0
	0.020595	1.19204e+06		0.020595	0
	0.0206238	1.1932e+06		0.0206238	0
	0.0206527	1.19437e+06		0.0206527	0
	0.0206815	1.19554e+06		0.0206815	0
	0.0207104	1.19671e+06		0.0207104	0
	0.0207392	1.19789e+06		0.0207392	0
	0.020768	1.19906e+06		0.020768	0
	0.0207969	1.20022e+06		0.0207969	0
	0.0208257	1.20139e+06		0.0208257	0
	0.0208545	1.20255e+06		0.0208545	0
	0.0208834	1.20371e+06		0.0208834	0
	0.0209122	1.20487e+06		0.0209122	0
	0.0209411	1.20603e+06		0.0209411	0
	0.0209699	1.20719e+06		0.0209699	0
	0.0209987	1.20835e+06		0.0209987	0
	0.0210276	1.20951e+06		0.0210276	0
	0.0210564	1.21069e+06		0.0210564	0
	0.0210853	1.21186e+06		0.0210853	0
	0.0211141	1.21303e+06		0.0211141	0
	0.0211429	1.21421e+06		0.0211429	0
	0.0211718	1.21538e+06		0.0211718	0
	0.0212006	1.21653e+06		0.0212006	0
	0.0212294	1.21767e+06		0.0212294	0
	0.0212583	1.21882e+06		0.0212583	0
	0.0212871	1.21997e+06		0.0212871	0
	0.021316	1.22112e+06		0.021316	0
	0.0213448	1.22225e+06		0.0213448	0
	0.0213736	1.22338e+06		0.0213736	0
	0.0214025	1.22452e+06		0.0214025	0
	0.0214313	1.22566e+06		0.0214313	0
	0.0214601	1.22681e+06		0.0214601	0
	0.021489	1.22796e+06		0.021489	0
	0.0215178	1.2291e+06		0.0215178	0
	0.0215467	1.23024e+06		0.0215467	0
	0.0215755	1.23138e+06		0.0215755	0
	0.0216043	1.23251e+06		0.0216043	0
	0.0216332	1.23363e+06		0.0216332	0
	0.021662	1.23475e+06		0.021662	0
	0.0216908	1.23587e+06		0.0216908	0
	0.0217197	1.23698e+06		0.0217197	0
	0.0217485	1.2381e+06		0.0217485	0
	0.0217773	1.23922e+06		0.0217773	0
	0.0218062	1.24033e+06		0.0218062	0
	0.021835	1.24145e+06		0.021835	0
	0.0218639	1.24256e+06		0.0218639	0
	0.0218927	1.24367e+06		0.0218927	0
	0.0219215	1.24478e+06		0.0219215	0
	0.0219504	1.24589e+06		0.0219504	0
	0.0219792	1.247e+06		0.0219792	0
	0.022008	1.2481e+06		0.022008	0
	0.0220369	1.2492e+06		0.0220369	0
	0.0220657	1.2503e+06		0.0220657	0
	0.0220946	1.25139e+06		0.0220946	0
	0.0221234	1.25249e+06		0.0221234	0
	0.0221522	1.25359e+06		0.0221522	0
	0.0221811	1.2547e+06		0.0221811	0
	0.0222099	1.25581e+06		0.0222099	0
	0.0222387	1.25693e+06		0.0222387	0
	0.0222676	1.25804e+06		0.0222676	0
	0.0222964	1.25916e+06		0.0222964	0
	0.0223253	1.26027e+06		0.0223253	0
	0.0223541	1.26138e+06		0.0223541	0
	0.0223829	1.2625e+06		0.0223829	0
	0.0224118	1.26361e+06		0.0224118	0
	0.0224406	1.2647e+06		0.0224406	0
	0.0224694	1.26579e+06		0.0224694	0
	0.0224983	1.26689e+06		0.0224983	0
	0.0225271	1.26799e+06		0.0225271	0
	0.022556	1.26908e+06		0.022556	0
	0.0225848	1.27019e+06		0.0225848	0
	0.0226136	1.27129e+06		0.0226136	0
	0.0226425	1.2724e+06		0.0226425	0
	0.0226713	1.27351e+06		0.0226713	0
	0.0227001	1.2746e+06		0.0227001	0
	0.022729	1.27568e+06		0.022729	0
	0.0227578	1.27676e+06		0.0227578	0
	0.0227867	1.27785e+06		0.0227867	0
	0.0228155	1.27894e+06		0.0228155	0
	0.0228443	1.28004e+06		0.0228443	0
	0.0228732	1.28115e+06		0.0228732	0
	0.022902	1.28226e+06		0.022902	0
	0.0229308	1.28337e+06		0.0229308	0
	0.0229597	1.28447e+06		0.0229597	0
	0.0229885	1.28557e+06		0.0229885	0
	0.0230173	1.28667e+06		0.0230173	0
	0.0230462	1.28776e+06		0.0230462	0
	0.023075	1.28886e+06		0.023075	0
	0.0231039	1.28997e+06		0.0231039	0
	0.0231327	1.29108e+06		0.0231327	0
	0.0231615	1.29219e+06		0.0231615	0
	0.0231904	1.29329e+06		0.0231904	0
	0.0232192	1.2944e+06		0.0232192	0
	0.023248	1.29551e+06		0.023248	0
	0.0232769	1.29662e+06		0.0232769	0
	0.0233057	1.29771e+06		0.0233057	0
	0.0233346	1.29879e+06		0.0233346	0
	0.0233634	1.29988e+06		0.0233634	0
	0.0233922	1.30096e+06		0.0233922	0
	0.0234211	1.30205e+06		0.0234211	0
	0.0234499	1.30314e+06		0.0234499	0
	0.0234787	1.30424e+06		0.0234787	0
	0.0235076	1.30535e+06		0.0235076	0
	0.0235364	1.30647e+06		0.0235364	0
	0.0235652	1.30759e+06		0.0235652	0
	0.0235941	1.30873e+06		0.0235941	0
	0.0236229	1.30986e+06		0.0236229	0
	0.0236518	1.31098e+06		0.0236518	0
	0.0236806	1.31211e+06		0.0236806	0
	0.0237094	1.31324e+06		0.0237094	0
	0.0237383	1.31438e+06		0.0237383	0
	0.0237671	1.31551e+06		0.0237671	0
	0.0237959	1.31664e+06		0.0237959	0
	0.0238248	1.31778e+06		0.0238248	0
	0.0238536	1.31892e+06		0.0238536	0
	0.0238825	1.32006e+06		0.0238825	0
	0.0239113	1.32119e+06		0.0239113	0
	0.0239401	1.32232e+06		0.0239401	0
	0.023969	1.32344e+06		0.023969	0
	0.0239978	1.32456e+06		0.0239978	0
	0.0240266	1.32568e+06		0.0240266	0
	0.0240555	1.32679e+06		0.0240555	0
	0.0240843	1.32791e+06		0.0240843	0
	0.0241131	1.32903e+06		0.0241131	0
	0.024142	1.33015e+06		0.024142	0
	0.0241708	1.33126e+06		0.0241708	0
	0.0241997	1.33235e+06		0.0241997	0
	0.0242285	1.33344e+06		0.0242285	0
	0.0242573	1.3345e+06		0.0242573	0
	0.0242862	1.33555e+06		0.0242862	0
	0.024315	1.33658e+06		0.024315	0
	0.0243438	1.33761e+06		0.0243438	0
	0.0243727	1.33864e+06		0.0243727	0
	0.0244015	1.33965e+06		0.0244015	0
	0.0244304	1.34066e+06		0.0244304	0
	0.0244592	1.34165e+06		0.0244592	0
	0.024488	1.34264e+06		0.024488	0
	0.0245169	1.34362e+06		0.0245169	0
	0.0245457	1.34458e+06		0.0245457	0
	0.0245745	1.34554e+06		0.0245745	0
	0.0246034	1.34649e+06		0.0246034	0
	0.0246322	1.34744e+06		0.0246322	0
	0.024661	1.34839e+06		0.024661	0
	0.0246899	1.34934e+06		0.0246899	0
	0.0247187	1.3503e+06		0.0247187	0
	0.0247476	1.35126e+06		0.0247476	0
	0.0247764	1.35223e+06		0.0247764	0
	0.0248052	1.35321e+06		0.0248052	0
	0.0248341	1.35419e+06		0.0248341	0
	0.0248629	1.35518e+06		0.0248629	0
	0.0248917	1.35618e+06		0.0248917	0
	0.0249206	1.35719e+06		0.0249206	0
	0.0249494	1.35821e+06		0.0249494	0
	0.0249782	1.35923e+06		0.0249782	0
	0.0250071	1.36026e+06		0.0250071	0
	0.0250359	1.36129e+06		0.0250359	0
	0.0250648	1.36232e+06		0.0250648	0
	0.0250936	1.36335e+06		0.0250936	0
	0.0251224	1.36438e+06		0.0251224	0
	0.0251513	1.36543e+06		0.0251513	0
	0.0251801	1.3665e+06		0.0251801	0
	0.0252089	1.36757e+06		0.0252089	0
	0.0252378	1.36866e+06		0.0252378	0
	0.0252666	1.36976e+06		0.0252666	0
	0.0252954	1.37087e+06		0.0252954	0
	0.0253243	1.37198e+06		0.0253243	0
	0.0253531	1.37309e+06		0.0253531	0
	0.025382	1.3742e+06		0.025382	0
	0.0254108	1.3753e+06		0.0254108	0
	0.0254396	1.3764e+06		0.0254396	0
	0.0254685	1.37749e+06		0.0254685	0
	0.0254973	1.37857e+06		0.0254973	0
	0.0255261	1.37965e+06		0.0255261	0
	0.025555	1.38073e+06		0.025555	0
	0.0255838	1.3818e+06		0.0255838	0
	0.0256127	1.38287e+06		0.0256127	0
	0.0256415	1.38394e+06		0.0256415	0
	0.0256703	1.38502e+06		0.0256703	0
	0.0256992	1.38609e+06		0.0256992	0
	0.025728	1.38716e+06		0.025728	0
	0.0257568	1.38824e+06		0.0257568	0
	0.0257857	1.38933e+06		0.0257857	0
	0.0258145	1.39041e+06		0.0258145	0
	0.0258433	1.3915e+06		0.0258433	0
	0.0258722	1.39258e+06		0.0258722	0
	0.025901	1.39366e+06		0.025901	0
	0.0259299	1.39475e+06		0.0259299	0
	0.0259587	1.39583e+06		0.0259587	0
	0.0259875	1.39691e+06		0.0259875	0
	0.0260164	1.398e+06		0.0260164	0
	0.0260452	1.39908e+06		0.0260452	0
	0.026074	1.40017e+06		0.026074	0
	0.0261029	1.40125e+06		0.0261029	0
	0.0261317	1.40231e+06		0.0261317	0
	0.0261605	1.40339e+06		0.0261605	0
	0.0261894	1.40446e+06		0.0261894	0
	0.0262182	1.40553e+06		0.0262182	0
	0.0262471	1.40661e+06		0.0262471	0
	0.0262759	1.40767e+06		0.0262759	0
	0.0263047	1.40874e+06		0.0263047	0
	0.0263336	1.40981e+06		0.0263336	0
	0.0263624	1.41087e+06		0.0263624	0
	0.0263912	1.41193e+06		0.0263912	0
	0.0264201	1.41299e+06		0.0264201	0
	0.0264489	1.41405e+06		0.0264489	0
	0.0264777	1.4151e+06		0.0264777	0
	0.0265066	1.41616e+06		0.0265066	0
	0.0265354	1.41721e+06		0.0265354	0
	0.0265643	1.41827e+06		0.0265643	0
	0.0265931	1.41931e+06		0.0265931	0
	0.0266219	1.42036e+06		0.0266219	0
	0.0266508	1.42139e+06		0.0266508	0
	0.0266796	1.42241e+06		0.0266796	0
	0.0267084	1.42343e+06		0.0267084	0
	0.0267373	1.42445e+06		0.0267373	0
	0.0267661	1.42546e+06		0.0267661	0
	0.0267949	1.42647e+06		0.0267949	0
	0.0268238	1.42749e+06		0.0268238	0
	0.0268526	1.4285e+06		0.0268526	0
	0.0268815	1.42952e+06		0.0268815	0
	0.0269103	1.43053e+06		0.0269103	0
	0.0269391	1.43154e+06		0.0269391	0
	0.026968	1.43255e+06		0.026968	0
	0.0269968	1.43356e+06		0.0269968	0
	0.0270256	1.43457e+06		0.0270256	0
	0.0270545	1.43558e+06		0.0270545	0
	0.0270833	1.4366e+06		0.0270833	0
	0.0271121	1.43761e+06		0.0271121	0
	0.027141	1.43863e+06		0.027141	0
	0.0271698	1.43964e+06		0.0271698	0
	0.0271986	1.44064e+06		0.0271986	0
	0.0272275	1.44166e+06		0.0272275	0
	0.0272563	1.44267e+06		0.0272563	0
	0.0272852	1.44369e+06		0.0272852	0
	0.027314	1.4447e+06		0.027314	0
	0.0273428	1.44572e+06		0.0273428	0
	0.0273717	1.44675e+06		0.0273717	0
	0.0274005	1.44778e+06		0.0274005	0
	0.0274293	1.44882e+06		0.0274293	0
	0.0274582	1.44986e+06		0.0274582	0
	0.027487	1.45091e+06		0.027487	0
	0.0275158	1.45196e+06		0.0275158	0
	0.0275447	1.453e+06		0.0275447	0
	0.0275735	1.45405e+06		0.0275735	0
	0.0276024	1.4551e+06		0.0276024	0
	0.0276312	1.45615e+06		0.0276312	0
	0.02766	1.4572e+06		0.02766	0
	0.0276889	1.45825e+06		0.0276889	0
	0.0277177	1.45931e+06		0.0277177	0
	0.0277465	1.46037e+06		0.0277465	0
	0.0277754	1.46143e+06		0.0277754	0
	0.0278042	1.46249e+06		0.0278042	0
	0.027833	1.46355e+06		0.027833	0
	0.0278619	1.46461e+06		0.0278619	0
	0.0278907	1.46566e+06		0.0278907	0
	0.0279196	1.46671e+06		0.0279196	0
	0.0279484	1.46777e+06		0.0279484	0
	0.0279772	1.46882e+06		0.0279772	0
	0.0280061	1.46986e+06		0.0280061	0
	0.0280349	1.47091e+06		0.0280349	0
	0.0280637	1.47195e+06		0.0280637	0
	0.0280926	1.473e+06		0.0280926	0
	0.0281214	1.47405e+06		0.0281214	0
	0.0281502	1.47511e+06		0.0281502	0
	0.0281791	1.47616e+06		0.0281791	0
	0.0282079	1.47721e+06		0.0282079	0
	0.0282367	1.47825e+06		0.0282367	0
	0.0282656	1.4793e+06		0.0282656	0
	0.0282944	1.48035e+06		0.0282944	0
	0.0283233	1.48139e+06		0.0283233	0
	0.0283521	1.48243e+06		0.0283521	0
	0.0283809	1.48348e+06		0.0283809	0
	0.0284098	1.48452e+06		0.0284098	0
	0.0284386	1.48556e+06		0.0284386	0
	0.0284674	1.4866e+06		0.0284674	0
	0.0284963	1.48764e+06		0.0284963	0
	0.0285251	1.48867e+06		0.0285251	0
	0.0285539	1.4897e+06		0.0285539	0
	0.0285828	1.49073e+06		0.0285828	0
	0.0286116	1.49176e+06		0.0286116	0
	0.0286405	1.4928e+06		0.0286405	0
	0.0286693	1.49384e+06		0.0286693	0
	0.0286981	1.49488e+06		0.0286981	0
	0.028727	1.49592e+06		0.028727	0
	0.0287558	1.49695e+06		0.0287558	0
	0.0287846	1.49799e+06		0.0287846	0
	0.0288135	1.49902e+06		0.0288135	0
	0.0288423	1.50006e+06		0.0288423	0
	0.0288711	1.5011e+06		0.0288711	0
	0.0289	1.50215e+06		0.0289	0
	0.0289288	1.50319e+06		0.0289288	0
	0.0289576	1.50424e+06		0.0289576	0
	0.0289865	1.50528e+06		0.0289865	0
	0.0290153	1.50632e+06		0.0290153	0
	0.0290442	1.50734e+06		0.0290442	0
	0.029073	1.50837e+06		0.029073	0
	0.0291018	1.50938e+06		0.0291018	0
	0.0291307	1.5104e+06		0.0291307	0
	0.0291595	1.51141e+06		0.0291595	0
	0.0291883	1.5124e+06		0.0291883	0
	0.0292172	1.51339e+06		0.0292172	0
	0.029246	1.51438e+06		0.029246	0
	0.0292748	1.51536e+06		0.0292748	0
	0.0293037	1.51635e+06		0.0293037	0
	0.0293325	1.51733e+06		0.0293325	0
	0.0293613	1.51831e+06		0.0293613	0
	0.0293902	1.51929e+06		0.0293902	0
	0.029419	1.52025e+06		0.029419	0
	0.0294479	1.52122e+06		0.0294479	0
	0.0294767	1.52218e+06		0.0294767	0
	0.0295055	1.52315e+06		0.0295055	0
	0.0295344	1.52412e+06		0.0295344	0
	0.0295632	1.5251e+06		0.0295632	0
	0.029592	1.52607e+06		0.029592	0
	0.0296209	1.52703e+06		0.0296209	0
	0.0296497	1.528e+06		0.0296497	0
	0.0296785	1.52897e+06		0.0296785	0
	0.0297074	1.52995e+06		0.0297074	0
	0.0297362	1.53092e+06		0.0297362	0
	0.029765	1.5319e+06		0.029765	0
	0.0297939	1.53289e+06		0.0297939	0
	0.0298227	1.53387e+06		0.0298227	0
	0.0298516	1.53486e+06		0.0298516	0
	0.0298804	1.53585e+06		0.0298804	0
	0.0299092	1.53684e+06		0.0299092	0
	0.0299381	1.53783e+06		0.0299381	0
	0.0299669	1.53883e+06		0.0299669	0
	0.0299957	1.53983e+06		0.0299957	0
	0.0300246	1.54083e+06		0.0300246	0
	0.0300534	1.54183e+06		0.0300534	0
	0.0300822	1.54284e+06		0.0300822	0
	0.0301111	1.54384e+06		0.0301111	0
	0.0301399	1.54485e+06		0.0301399	0
	0.0301688	1.54586e+06		0.0301688	0
	0.0301976	1.54687e+06		0.0301976	0
	0.0302264	1.54789e+06		0.0302264	0
	0.0302553	1.54891e+06		0.0302553	0
	0.0302841	1.54993e+06		0.0302841	0
	0.0303129	1.55095e+06		0.0303129	0
	0.0303418	1.55198e+06		0.0303418	0
	0.0303706	1.553e+06		0.0303706	0
	0.0303994	1.55403e+06		0.0303994	0
	0.0304283	1.55506e+06		0.0304283	0
	0.0304571	1.5561e+06		0.0304571	0
	0.0304859	1.55714e+06		0.0304859	0
	0.0305148	1.55819e+06		0.0305148	0
	0.0305436	1.55923e+06		0.0305436	0
	0.0305725	1.56026e+06		0.0305725	0
	0.0306013	1.56129e+06		0.0306013	0
	0.0306301	1.56232e+06		0.0306301	0
	0.030659	1.56335e+06		0.030659	0
	0.0306878	1.56438e+06		0.0306878	0
	0.0307166	1.56541e+06		0.0307166	0
	0.0307455	1.56645e+06		0.0307455	0
	0.0307743	1.56748e+06		0.0307743	0
	0.0308031	1.56849e+06		0.0308031	0
	0.030832	1.56948e+06		0.030832	0
	0.0308608	1.57045e+06		0.0308608	0
	0.0308896	1.57141e+06		0.0308896	0
	0.0309185	1.57236e+06		0.0309185	0
	0.0309473	1.57331e+06		0.0309473	0
	0.0309762	1.57426e+06		0.0309762	0
	0.031005	1.57523e+06		0.031005	0
	0.0310338	1.5762e+06		0.0310338	0
	0.0310627	1.57717e+06		0.0310627	0
	0.0310915	1.57814e+06		0.0310915	0
	0.0311203	1.57912e+06		0.0311203	0
	0.0311492	1.58009e+06		0.0311492	0
	0.031178	1.58107e+06		0.031178	0
	0.0312068	1.58206e+06		0.0312068	0
	0.0312357	1.58304e+06		0.0312357	0
	0.0312645	1.58402e+06		0.0312645	0
	0.0312933	1.585e+06		0.0312933	0
	0.0313222	1.58599e+06		0.0313222	0
	0.031351	1.58698e+06		0.031351	0
	0.0313798	1.58798e+06		0.0313798	0
	0.0314087	1.58899e+06		0.0314087	0
	0.0314375	1.58999e+06		0.0314375	0
	0.0314664	1.59099e+06		0.0314664	0
	0.0314952	1.592e+06		0.0314952	0
	0.031524	1.59302e+06		0.031524	0
	0.0315529	1.59406e+06		0.0315529	0
	0.0315817	1.59512e+06		0.0315817	0
	0.0316105	1.59619e+06		0.0316105	0
	0.0316394	1.59727e+06		0.0316394	0
	0.0316682	1.59837e+06		0.0316682	0
	0.031697	1.59949e+06		0.031697	0
	0.0317259	1.60063e+06		0.0317259	0
	0.0317547	1.60179e+06		0.0317547	0
	0.0317835	1.60296e+06		0.0317835	0
	0.0318124	1.60413e+06		0.0318124	0
	0.0318412	1.6053e+06		0.0318412	0
	0.0318701	1.60646e+06		0.0318701	0
	0.0318989	1.60762e+06		0.0318989	0
	0.0319277	1.60877e+06		0.0319277	0
	0.0319566	1.60991e+06		0.0319566	0
	0.0319854	1.61107e+06		0.0319854	0
	0.0320142	1.61221e+06		0.0320142	0
	0.0320431	1.61336e+06		0.0320431	0
	0.0320719	1.6145e+06		0.0320719	0
	0.0321007	1.61562e+06		0.0321007	0
	0.0321296	1.61673e+06		0.0321296	0
	0.0321584	1.61784e+06		0.0321584	0
	0.0321872	1.61894e+06		0.0321872	0
	0.0322161	1.62003e+06		0.0322161	0
	0.0322449	1.62112e+06		0.0322449	0
	0.0322738	1.6222e+06		0.0322738	0
	0.0323026	1.62328e+06		0.0323026	0
	0.0323314	1.62435e+06		0.0323314	0
	0.0323603	1.62541e+06		0.0323603	0
	0.0323891	1.62646e+06		0.0323891	0
	0.0324179	1.62748e+06		0.0324179	0
	0.0324468	1.62851e+06		0.0324468	0
	0.0324756	1.62953e+06		0.0324756	0
	0.0325044	1.63056e+06		0.0325044	0
	0.0325333	1.63158e+06		0.0325333	0
	0.0325621	1.63261e+06		0.0325621	0
	0.0325909	1.63363e+06		0.0325909	0
	0.0326198	1.63465e+06		0.0326198	0
	0.0326486	1.63569e+06		0.0326486	0
	0.0326775	1.63673e+06		0.0326775	0
	0.0327063	1.63778e+06		0.0327063	0
	0.0327351	1.63882e+06		0.0327351	0
	0.032764	1.63987e+06		0.032764	0
	0.0327928	1.64091e+06		0.0327928	0
	0.0328216	1.64194e+06		0.0328216	0
	0.0328505	1.64298e+06		0.0328505	0
	0.0328793	1.64401e+06		0.0328793	0
	0.0329081	1.64504e+06		0.0329081	0
	0.032937	1.64606e+06		0.032937	0
	0.0329658	1.64709e+06		0.0329658	0
	0.0329946	1.64811e+06		0.0329946	0
	0.0330235	1.64913e+06		0.0330235	0
	0.0330523	1.65014e+06		0.0330523	0
	0.0330811	1.65113e+06		0.0330811	0
	0.03311	1.65212e+06		0.03311	0
	0.0331388	1.6531e+06		0.0331388	0
	0.0331677	1.65408e+06		0.0331677	0
	0.0331965	1.65506e+06		0.0331965	0
	0.0332253	1.65603e+06		0.0332253	0
	0.0332542	1.65701e+06		0.0332542	0
	0.033283	1.65799e+06		0.033283	0
	0.0333118	1.65895e+06		0.0333118	0
	0.0333407	1.65992e+06		0.0333407	0
	0.0333695	1.66087e+06		0.0333695	0
	0.0333983	1.66181e+06		0.0333983	0
	0.0334272	1.66274e+06		0.0334272	0
	0.033456	1.66367e+06		0.033456	0
	0.0334848	1.66459e+06		0.0334848	0
	0.0335137	1.66552e+06		0.0335137	0
	0.0335425	1.66645e+06		0.0335425	0
	0.0335713	1.66737e+06		0.0335713	0
	0.0336002	1.66828e+06		0.0336002	0
	0.033629	1.6692e+06		0.033629	0
	0.0336579	1.67012e+06		0.0336579	0
	0.0336867	1.67103e+06		0.0336867	0
	0.0337155	1.67194e+06		0.0337155	0
	0.0337444	1.67285e+06		0.0337444	0
	0.0337732	1.67376e+06		0.0337732	0
	0.033802	1.67467e+06		0.033802	0
	0.0338309	1.67558e+06		0.0338309	0
	0.0338597	1.67649e+06		0.0338597	0
	0.0338885	1.67741e+06		0.0338885	0
	0.0339174	1.67834e+06		0.0339174	0
	0.0339462	1.67928e+06		0.0339462	0
	0.033975	1.68022e+06		0.033975	0
	0.0340039	1.68116e+06		0.0340039	0
	0.0340327	1.6821e+06		0.0340327	0
	0.0340616	1.68304e+06		0.0340616	0
	0.0340904	1.684e+06		0.0340904	0
	0.0341192	1.68495e+06		0.0341192	0
	0.0341481	1.68591e+06		0.0341481	0
	0.0341769	1.68688e+06		0.0341769	0
	0.0342057	1.68785e+06		0.0342057	0
	0.0342346	1.68882e+06		0.0342346	0
	0.0342634	1.6898e+06		0.0342634	0
	0.0342922	1.69079e+06		0.0342922	0
	0.0343211	1.6918e+06		0.0343211	0
	0.0343499	1.69281e+06		0.0343499	0
	0.0343787	1.69383e+06		0.0343787	0
	0.0344076	1.69485e+06		0.0344076	0
	0.0344364	1.69586e+06		0.0344364	0
	0.0344652	1.69687e+06		0.0344652	0
	0.0344941	1.6979e+06		0.0344941	0
	0.0345229	1.69892e+06		0.0345229	0
	0.0345518	1.69996e+06		0.0345518	0
	0.0345806	1.701e+06		0.0345806	0
	0.0346094	1.70205e+06		0.0346094	0
	0.0346383	1.7031e+06		0.0346383	0
	0.0346671	1.70417e+06		0.0346671	0
	0.0346959	1.70524e+06		0.0346959	0
	0.0347248	1.70631e+06		0.0347248	0
	0.0347536	1.70739e+06		0.0347536	0
	0.0347824	1.70846e+06		0.0347824	0
	0.0348113	1.70953e+06		0.0348113	0
	0.0348401	1.7106e+06		0.0348401	0
	0.0348689	1.71167e+06		0.0348689	0
	0.0348978	1.71274e+06		0.0348978	0
	0.0349266	1.71382e+06		0.0349266	0
	0.0349554	1.7149e+06		0.0349554	0
	0.0349843	1.71598e+06		0.0349843	0
	0.0350131	1.71706e+06		0.0350131	0
	0.035042	1.71814e+06		0.035042	0
	0.0350708	1.71922e+06		0.0350708	0
	0.0350996	1.72031e+06		0.0350996	0
	0.0351285	1.72139e+06		0.0351285	0
	0.0351573	1.72247e+06		0.0351573	0
	0.0351861	1.72356e+06		0.0351861	0
	0.035215	1.72465e+06		0.035215	0
	0.0352438	1.72574e+06		0.0352438	0
	0.0352726	1.72683e+06		0.0352726	0
	0.0353015	1.72792e+06		0.0353015	0
	0.0353303	1.72901e+06		0.0353303	0
	0.0353591	1.73008e+06		0.0353591	0
	0.035388	1.73115e+06		0.035388	0
	0.0354168	1.7322e+06		0.0354168	0
	0.0354456	1.73324e+06		0.0354456	0
	0.0354745	1.73427e+06		0.0354745	0
	0.0355033	1.73529e+06		0.0355033	0
	0.0355322	1.73632e+06		0.0355322	0
	0.035561	1.73734e+06		0.035561	0
	0.0355898	1.73836e+06		0.0355898	0
	0.0356187	1.73938e+06		0.0356187	0
	0.0356475	1.74038e+06		0.0356475	0
	0.0356763	1.74136e+06		0.0356763	0
	0.0357052	1.74234e+06		0.0357052	0
	0.035734	1.7433e+06		0.035734	0
	0.0357628	1.74427e+06		0.0357628	0
	0.0357917	1.74523e+06		0.0357917	0
	0.0358205	1.74619e+06		0.0358205	0
	0.0358493	1.74715e+06		0.0358493	0
	0.0358782	1.74812e+06		0.0358782	0
	0.035907	1.74908e+06		0.035907	0
	0.0359358	1.75004e+06		0.0359358	0
	0.0359647	1.75099e+06		0.0359647	0
	0.0359935	1.75195e+06		0.0359935	0
	0.0360224	1.75292e+06		0.0360224	0
	0.0360512	1.75389e+06		0.0360512	0
	0.03608	1.75487e+06		0.03608	0
	0.0361089	1.75586e+06		0.0361089	0
	0.0361377	1.75684e+06		0.0361377	0
	0.0361665	1.75783e+06		0.0361665	0
	0.0361954	1.75882e+06		0.0361954	0
	0.0362242	1.75982e+06		0.0362242	0
	0.036253	1.76083e+06		0.036253	0
	0.0362819	1.76184e+06		0.0362819	0
	0.0363107	1.76286e+06		0.0363107	0
	0.0363395	1.76388e+06		0.0363395	0
	0.0363684	1.7649e+06		0.0363684	0
	0.0363972	1.76591e+06		0.0363972	0
	0.0364261	1.76691e+06		0.0364261	0
	0.0364549	1.76791e+06		0.0364549	0
	0.0364837	1.76892e+06		0.0364837	0
	0.0365126	1.76994e+06		0.0365126	0
	0.0365414	1.77096e+06		0.0365414	0
	0.0365702	1.772e+06		0.0365702	0
	0.0365991	1.77304e+06		0.0365991	0
	0.0366279	1.77408e+06		0.0366279	0
	0.0366567	1.77513e+06		0.0366567	0
	0.0366856	1.77618e+06		0.0366856	0
	0.0367144	1.77724e+06		0.0367144	0
	0.0367432	1.7783e+06		0.0367432	0
	0.0367721	1.77937e+06		0.0367721	0
	0.0368009	1.78043e+06		0.0368009	0
	0.0368297	1.78151e+06		0.0368297	0
	0.0368586	1.78259e+06		0.0368586	0
	0.0368874	1.78368e+06		0.0368874	0
	0.0369162	1.78477e+06		0.0369162	0
	0.0369451	1.78586e+06		0.0369451	0
	0.0369739	1.78696e+06		0.0369739	0
	0.0370028	1.78806e+06		0.0370028	0
	0.0370316	1.78916e+06		0.0370316	0
	0.0370604	1.79026e+06		0.0370604	0
	0.0370893	1.79137e+06		0.0370893	0
	0.0371181	1.79247e+06		0.0371181	0
	0.0371469	1.79356e+06		0.0371469	0
	0.0371758	1.79465e+06		0.0371758	0
	0.0372046	1.79574e+06		0.0372046	0
	0.0372334	1.79682e+06		0.0372334	0
	0.0372623	1.79789e+06		0.0372623	0
	0.0372911	1.79895e+06		0.0372911	0
	0.0373199	1.79999e+06		0.0373199	0
	0.0373488	1.80104e+06		0.0373488	0
	0.0373776	1.80207e+06		0.0373776	0
	0.0374064	1.80308e+06		0.0374064	0
	0.0374353	1.80409e+06		0.0374353	0
	0.0374641	1.8051e+06		0.0374641	0
	0.037493	1.8061e+06		0.037493	0
	0.0375218	1.80711e+06		0.0375218	0
	0.0375506	1.80811e+06		0.0375506	0
	0.0375795	1.80911e+06		0.0375795	0
	0.0376083	1.81012e+06		0.0376083	0
	0.0376371	1.81113e+06		0.0376371	0
	0.037666	1.81213e+06		0.037666	0
	0.0376948	1.81313e+06		0.0376948	0
	0.0377236	1.81413e+06		0.0377236	0
	0.0377525	1.81513e+06		0.0377525	0
	0.0377813	1.81613e+06		0.0377813	0
	0.0378101	1.81712e+06		0.0378101	0
	0.037839	1.81811e+06		0.037839	0
	0.0378678	1.81909e+06		0.0378678	0
	0.0378966	1.82006e+06		0.0378966	0
	0.0379255	1.82104e+06		0.0379255	0
	0.0379543	1.82201e+06		0.0379543	0
	0.0379832	1.82299e+06		0.0379832	0
	0.038012	1.82396e+06		0.038012	0
	0.0380408	1.82494e+06		0.0380408	0
	0.0380697	1.82592e+06		0.0380697	0
	0.0380985	1.8269e+06		0.0380985	0
	0.0381273	1.82786e+06		0.0381273	0
	0.0381562	1.82882e+06		0.0381562	0
	0.038185	1.82977e+06		0.038185	0
	0.0382138	1.83072e+06		0.0382138	0
	0.0382427	1.83168e+06		0.0382427	0
	0.0382715	1.83263e+06		0.0382715	0
	0.0383003	1.83359e+06		0.0383003	0
	0.0383292	1.83454e+06		0.0383292	0
	0.038358	1.8355e+06		0.038358	0
	0.0383868	1.83646e+06		0.0383868	0
	0.0384157	1.83743e+06		0.0384157	0
	0.0384445	1.8384e+06		0.0384445	0
	0.0384734	1.83938e+06		0.0384734	0
	0.0385022	1.84037e+06		0.0385022	0
	0.038531	1.84135e+06		0.038531	0
	0.0385599	1.84234e+06		0.0385599	0
	0.0385887	1.84333e+06		0.0385887	0
	0.0386175	1.84432e+06		0.0386175	0
	0.0386464	1.8453e+06		0.0386464	0
	0.0386752	1.84629e+06		0.0386752	0
	0.038704	1.84729e+06		0.038704	0
	0.0387329	1.8483e+06		0.0387329	0
	0.0387617	1.84931e+06		0.0387617	0
	0.0387905	1.85032e+06		0.0387905	0
	0.0388194	1.85133e+06		0.0388194	0
	0.0388482	1.85235e+06		0.0388482	0
	0.038877	1.85337e+06		0.038877	0
	0.0389059	1.85439e+06		0.0389059	0
	0.0389347	1.85541e+06		0.0389347	0
	0.0389636	1.85643e+06		0.0389636	0
	0.0389924	1.85746e+06		0.0389924	0
	0.0390212	1.85848e+06		0.0390212	0
	0.0390501	1.8595e+06		0.0390501	0
	0.0390789	1.86052e+06		0.0390789	0
	0.0391077	1.86154e+06		0.0391077	0
	0.0391366	1.86256e+06		0.0391366	0
	0.0391654	1.86359e+06		0.0391654	0
	0.0391942	1.86461e+06		0.0391942	0
	0.0392231	1.86564e+06		0.0392231	0
	0.0392519	1.86667e+06		0.0392519	0
	0.0392807	1.8677e+06		0.0392807	0
	0.0393096	1.86873e+06		0.0393096	0
	0.0393384	1.86976e+06		0.0393384	0
	0.0393672	1.87079e+06		0.0393672	0
	0.0393961	1.87181e+06		0.0393961	0
	0.0394249	1.87282e+06		0.0394249	0
	0.0394537	1.87384e+06		0.0394537	0
	0.0394826	1.87486e+06		0.0394826	0
	0.0395114	1.87588e+06		0.0395114	0
	0.0395403	1.8769e+06		0.0395403	0
	0.0395691	1.87793e+06		0.0395691	0
	0.0395979	1.87895e+06		0.0395979	0
	0.0396268	1.87998e+06		0.0396268	0
	0.0396556	1.881e+06		0.0396556	0
	0.0396844	1.88202e+06		0.0396844	0
	0.0397133	1.88305e+06		0.0397133	0
	0.0397421	1.88406e+06		0.0397421	0
	0.0397709	1.88507e+06		0.0397709	0
	0.0397998	1.88606e+06		0.0397998	0
	0.0398286	1.88706e+06		0.0398286	0
	0.0398574	1.88805e+06		0.0398574	0
	0.0398863	1.88905e+06		0.0398863	0
	0.0399151	1.89006e+06		0.0399151	0
	0.0399439	1.89106e+06		0.0399439	0
	0.0399728	1.89207e+06		0.0399728	0
	0.0400016	1.89308e+06		0.0400016	0
	0.0400305	1.89408e+06		0.0400305	0
	0.0400593	1.89509e+06		0.0400593	0
	0.0400881	1.8961e+06		0.0400881	0
	0.040117	1.89711e+06		0.040117	0
	0.0401458	1.89813e+06		0.0401458	0
	0.0401746	1.89914e+06		0.0401746	0
	0.0402035	1.90015e+06		0.0402035	0
	0.0402323	1.90115e+06		0.0402323	0
	0.0402611	1.90215e+06		0.0402611	0
	0.04029	1.90314e+06		0.04029	0
	0.0403188	1.90412e+06		0.0403188	0
	0.0403476	1.9051e+06		0.0403476	0
	0.0403765	1.90608e+06		0.0403765	0
	0.0404053	1.90706e+06		0.0404053	0
	0.0404341	1.90804e+06		0.0404341	0
	0.040463	1.90901e+06		0.040463	0
	0.0404918	1.90998e+06		0.0404918	0
	0.0405206	1.91095e+06		0.0405206	0
	0.0405495	1.91191e+06		0.0405495	0
	0.0405783	1.91288e+06		0.0405783	0
	0.0406072	1.91384e+06		0.0406072	0
	0.040636	1.9148e+06		0.040636	0
	0.0406648	1.91577e+06		0.0406648	0
	0.0406937	1.91673e+06		0.0406937	0
	0.0407225	1.9177e+06		0.0407225	0
	0.0407513	1.91866e+06		0.0407513	0
	0.0407802	1.91963e+06		0.0407802	0
	0.040809	1.9206e+06		0.040809	0
	0.0408378	1.92157e+06		0.0408378	0
	0.0408667	1.92255e+06		0.0408667	0
	0.0408955	1.92352e+06		0.0408955	0
	0.0409243	1.9245e+06		0.0409243	0
	0.0409532	1.92549e+06		0.0409532	0
	0.040982	1.92647e+06		0.040982	0
	0.0410108	1.92747e+06		0.0410108	0
	0.0410397	1.92846e+06		0.0410397	0
	0.0410685	1.92947e+06		0.0410685	0
	0.0410974	1.93047e+06		0.0410974	0
	0.0411262	1.93149e+06		0.0411262	0
	0.041155	1.9325e+06		0.041155	0
	0.0411839	1.93352e+06		0.0411839	0
	0.0412127	1.93454e+06		0.0412127	0
	0.0412415	1.93556e+06		0.0412415	0
	0.0412704	1.93659e+06		0.0412704	0
	0.0412992	1.93762e+06		0.0412992	0
	0.041328	1.93866e+06		0.041328	0
	0.0413569	1.9397e+06		0.0413569	0
	0.0413857	1.94074e+06		0.0413857	0
	0.0414145	1.94179e+06		0.0414145	0
	0.0414434	1.94285e+06		0.0414434	0
	0.0414722	1.9439e+06		0.0414722	0
	0.041501	1.94496e+06		0.041501	0
	0.0415299	1.94603e+06		0.0415299	0
	0.0415587	1.9471e+06		0.0415587	0
	0.0415875	1.94816e+06		0.0415875	0
	0.0416164	1.94922e+06		0.0416164	0
	0.0416452	1.95028e+06		0.0416452	0
	0.0416741	1.95135e+06		0.0416741	0
	0.0417029	1.95242e+06		0.0417029	0
	0.0417317	1.95348e+06		0.0417317	0
	0.0417606	1.95454e+06		0.0417606	0
	0.0417894	1.9556e+06		0.0417894	0
	0.0418182	1.95666e+06		0.0418182	0
	0.0418471	1.95772e+06		0.0418471	0
	0.0418759	1.95879e+06		0.0418759	0
	0.0419047	1.95985e+06		0.0419047	0
	0.0419336	1.96092e+06		0.0419336	0
	0.0419624	1.96199e+06		0.0419624	0
	0.0419912	1.96306e+06		0.0419912	0
	0.0420201	1.96412e+06		0.0420201	0
	0.0420489	1.96517e+06		0.0420489	0
	0.0420777	1.96623e+06		0.0420777	0
	0.0421066	1.96729e+06		0.0421066	0
	0.0421354	1.96834e+06		0.0421354	0
	0.0421643	1.9694e+06		0.0421643	0
	0.0421931	1.97045e+06		0.0421931	0
	0.0422219	1.97151e+06		0.0422219	0
	0.0422508	1.97255e+06		0.0422508	0
	0.0422796	1.9736e+06		0.0422796	0
	0.0423084	1.97464e+06		0.0423084	0
	0.0423373	1.97568e+06		0.0423373	0
	0.0423661	1.97671e+06		0.0423661	0
	0.0423949	1.97774e+06		0.0423949	0
	0.0424238	1.97875e+06		0.0424238	0
	0.0424526	1.97976e+06		0.0424526	0
	0.0424814	1.98077e+06		0.0424814	0
	0.0425103	1.98177e+06		0.0425103	0
	0.0425391	1.98277e+06		0.0425391	0
	0.0425679	1.98377e+06		0.0425679	0
	0.0425968	1.98476e+06		0.0425968	0
	0.0426256	1.98574e+06		0.0426256	0
	0.0426544	1.98672e+06		0.0426544	0
	0.0426833	1.9877e+06		0.0426833	0
	0.0427121	1.98867e+06		0.0427121	0
	0.042741	1.98964e+06		0.042741	0
	0.0427698	1.9906e+06		0.0427698	0
	0.0427986	1.99156e+06		0.0427986	0
	0.0428275	1.99253e+06		0.0428275	0
	0.0428563	1.99348e+06		0.0428563	0
	0.0428851	1.99443e+06		0.0428851	0
	0.042914	1.99538e+06		0.042914	0
	0.0429428	1.99633e+06		0.0429428	0
	0.0429716	1.99729e+06		0.0429716	0
	0.0430005	1.99825e+06		0.0430005	0
	0.0430293	1.99922e+06		0.0430293	0
	0.0430581	2.00019e+06		0.0430581	0
	0.043087	2.00117e+06		0.043087	0
	0.0431158	2.00216e+06		0.0431158	0
	0.0431446	2.00315e+06		0.0431446	0
	0.0431735	2.00415e+06		0.0431735	0
	0.0432023	2.00515e+06		0.0432023	0
	0.0432312	2.00615e+06		0.0432312	0
	0.04326	2.00716e+06		0.04326	0
	0.0432888	2.00816e+06		0.0432888	0
	0.0433177	2.00917e+06		0.0433177	0
	0.0433465	2.01017e+06		0.0433465	0
	0.0433753	2.01118e+06		0.0433753	0
	0.0434042	2.01219e+06		0.0434042	0
	0.043433	2.0132e+06		0.043433	0
	0.0434618	2.01421e+06		0.0434618	0
	0.0434907	2.01523e+06		0.0434907	0
	0.0435195	2.01625e+06		0.0435195	0
	0.0435483	2.01727e+06		0.0435483	0
	0.0435772	2.0183e+06		0.0435772	0
	0.043606	2.01933e+06		0.043606	0
	0.0436348	2.02036e+06		0.0436348	0
	0.0436637	2.0214e+06		0.0436637	0
	0.0436925	2.02244e+06		0.0436925	0
	0.0437213	2.02348e+06		0.0437213	0
	0.0437502	2.02452e+06		0.0437502	0
	0.043779	2.02557e+06		0.043779	0
	0.0438079	2.02661e+06		0.0438079	0
	0.0438367	2.02765e+06		0.0438367	0
	0.0438655	2.02869e+06		0.0438655	0
	0.0438944	2.02972e+06		0.0438944	0
	0.0439232	2.03075e+06		0.0439232	0
	0.043952	2.03178e+06		0.043952	0
	0.0439809	2.03281e+06		0.0439809	0
	0.0440097	2.03384e+06		0.0440097	0
	0.0440385	2.03487e+06		0.0440385	0
	0.0440674	2.03591e+06		0.0440674	0
	0.0440962	2.03694e+06		0.0440962	0
	0.044125	2.03797e+06		0.044125	0
	0.0441539	2.039e+06		0.0441539	0
	0.0441827	2.04003e+06		0.0441827	0
	0.0442115	2.04106e+06		0.0442115	0
	0.0442404	2.04209e+06		0.0442404	0
	0.0442692	2.04312e+06		0.0442692	0
	0.0442981	2.04414e+06		0.0442981	0
	0.0443269	2.04516e+06		0.0443269	0
	0.0443557	2.04617e+06		0.0443557	0
	0.0443846	2.04718e+06		0.0443846	0
	0.0444134	2.04818e+06		0.0444134	0
	0.0444422	2.04918e+06		0.0444422	0
	0.0444711	2.05017e+06		0.0444711	0
	0.0444999	2.05116e+06		0.0444999	0
	0.0445287	2.05215e+06		0.0445287	0
	0.0445576	2.05313e+06		0.0445576	0
	0.0445864	2.05411e+06		0.0445864	0
	0.0446152	2.05509e+06		0.0446152	0
	0.0446441	2.05606e+06		0.0446441	0
	0.0446729	2.05703e+06		0.0446729	0
	0.0447017	2.058e+06		0.0447017	0
	0.0447306	2.05897e+06		0.0447306	0
	0.0447594	2.05993e+06		0.0447594	0
	0.0447882	2.0609e+06		0.0447882	0
	0.0448171	2.06187e+06		0.0448171	0
	0.0448459	2.06283e+06		0.0448459	0
	0.0448748	2.0638e+06		0.0448748	0
	0.0449036	2.06477e+06		0.0449036	0
	0.0449324	2.06575e+06		0.0449324	0
	0.0449613	2.06672e+06		0.0449613	0
	0.0449901	2.0677e+06		0.0449901	0
	0.0450189	2.06868e+06		0.0450189	0
	0.0450478	2.06966e+06		0.0450478	0
	0.0450766	2.07065e+06		0.0450766	0
	0.0451054	2.07164e+06		0.0451054	0
	0.0451343	2.07263e+06		0.0451343	0
	0.0451631	2.07362e+06		0.0451631	0
	0.0451919	2.07461e+06		0.0451919	0
	0.0452208	2.07561e+06		0.0452208	0
	0.0452496	2.0766e+06		0.0452496	0
	0.0452784	2.07758e+06		0.0452784	0
	0.0453073	2.07857e+06		0.0453073	0
	0.0453361	2.07955e+06		0.0453361	0
	0.045365	2.08053e+06		0.045365	0
	0.0453938	2.08152e+06		0.0453938	0
	0.0454226	2.08251e+06		0.0454226	0
	0.0454515	2.0835e+06		0.0454515	0
	0.0454803	2.08449e+06		0.0454803	0
	0.0455091	2.08549e+06		0.0455091	0
	0.045538	2.08649e+06		0.045538	0
	0.0455668	2.0875e+06		0.0455668	0
	0.0455956	2.0885e+06		0.0455956	0
	0.0456245	2.08951e+06		0.0456245	0
	0.0456533	2.09052e+06		0.0456533	0
	0.0456821	2.09153e+06		0.0456821	0
	0.045711	2.09255e+06		0.045711	0
	0.0457398	2.09357e+06		0.0457398	0
	0.0457686	2.0946e+06		0.0457686	0
	0.0457975	2.09562e+06		0.0457975	0
	0.0458263	2.09665e+06		0.0458263	0
	0.0458551	2.09768e+06		0.0458551	0
	0.045884	2.09872e+06		0.045884	0
	0.0459128	2.09975e+06		0.0459128	0
	0.0459417	2.10079e+06		0.0459417	0
	0.0459705	2.10182e+06		0.0459705	0
	0.0459993	2.10286e+06		0.0459993	0
	0.0460282	2.1039e+06		0.0460282	0
	0.046057	2.10494e+06		0.046057	0
	0.0460858	2.10599e+06		0.0460858	0
	0.0461147	2.10703e+06		0.0461147	0
	0.0461435	2.10807e+06		0.0461435	0
	0.0461723	2.10912e+06		0.0461723	0
	0.0462012	2.11017e+06		0.0462012	0
	0.04623	2.11123e+06		0.04623	0
	0.0462588	2.11228e+06		0.0462588	0
	0.0462877	2.11334e+06		0.0462877	0
	0.0463165	2.1144e+06		0.0463165	0
	0.0463453	2.11545e+06		0.0463453	0
	0.0463742	2.11651e+06		0.0463742	0
	0.046403	2.11756e+06		0.046403	0
	0.0464319	2.11862e+06		0.0464319	0
	0.0464607	2.11967e+06		0.0464607	0
	0.0464895	2.12073e+06		0.0464895	0
	0.0465184	2.12178e+06		0.0465184	0
	0.0465472	2.12284e+06		0.0465472	0
	0.046576	2.12389e+06		0.046576	0
	0.0466049	2.12494e+06		0.0466049	0
	0.0466337	2.12599e+06		0.0466337	0
	0.0466625	2.12705e+06		0.0466625	0
	0.0466914	2.1281e+06		0.0466914	0
	0.0467202	2.12915e+06		0.0467202	0
	0.046749	2.1302e+06		0.046749	0
	0.0467779	2.13124e+06		0.0467779	0
	0.0468067	2.13229e+06		0.0468067	0
	0.0468355	2.13334e+06		0.0468355	0
	0.0468644	2.13439e+06		0.0468644	0
	0.0468932	2.13544e+06		0.0468932	0
	0.0469221	2.13649e+06		0.0469221	0
	0.0469509	2.13754e+06		0.0469509	0
	0.0469797	2.13858e+06		0.0469797	0
	0.0470086	2.13963e+06		0.0470086	0
	0.0470374	2.14067e+06		0.0470374	0
	0.0470662	2.14171e+06		0.0470662	0
	0.0470951	2.14274e+06		0.0470951	0
	0.0471239	2.14377e+06		0.0471239	0
	0.0471527	2.1448e+06		0.0471527	0
	0.0471816	2.14583e+06		0.0471816	0
	0.0472104	2.14685e+06		0.0472104	0
	0.0472392	2.14787e+06		0.0472392	0
	0.0472681	2.14888e+06		0.0472681	0
	0.0472969	2.14989e+06		0.0472969	0
	0.0473257	2.1509e+06		0.0473257	0
	0.0473546	2.1519e+06		0.0473546	0
	0.0473834	2.15289e+06		0.0473834	0
	0.0474122	2.15389e+06		0.0474122	0
	0.0474411	2.15488e+06		0.0474411	0
	0.0474699	2.15586e+06		0.0474699	0
	0.0474988	2.15684e+06		0.0474988	0
	0.0475276	2.15782e+06		0.0475276	0
	0.0475564	2.15877e+06		0.0475564	0
	0.0475853	2.15973e+06		0.0475853	0
	0.0476141	2.16068e+06		0.0476141	0
	0.0476429	2.16164e+06		0.0476429	0
	0.0476718	2.1626e+06		0.0476718	0
	0.0477006	2.16356e+06		0.0477006	0
	0.0477294	2.16452e+06		0.0477294	0
	0.0477583	2.16549e+06		0.0477583	0
	0.0477871	2.16647e+06		0.0477871	0
	0.0478159	2.16744e+06		0.0478159	0
	0.0478448	2.16841e+06		0.0478448	0
	0.0478736	2.16938e+06		0.0478736	0
	0.0479024	2.17036e+06		0.0479024	0
	0.0479313	2.17134e+06		0.0479313	0
	0.0479601	2.17232e+06		0.0479601	0
	0.047989	2.1733e+06		0.047989	0
	0.0480178	2.17428e+06		0.0480178	0
	0.0480466	2.17526e+06		0.0480466	0
	0.0480755	2.17624e+06		0.0480755	0
	0.0481043	2.17723e+06		0.0481043	0
	0.0481331	2.17821e+06		0.0481331	0
	0.048162	2.17919e+06		0.048162	0
	0.0481908	2.18018e+06		0.0481908	0
	0.0482196	2.18116e+06		0.0482196	0
	0.0482485	2.18214e+06		0.0482485	0
	0.0482773	2.18313e+06		0.0482773	0
	0.0483061	2.18413e+06		0.0483061	0
	0.048335	2.18513e+06		0.048335	0
	0.0483638	2.18613e+06		0.0483638	0
	0.0483926	2.18713e+06		0.0483926	0
	0.0484215	2.18814e+06		0.0484215	0
	0.0484503	2.18915e+06		0.0484503	0
	0.0484791	2.19016e+06		0.0484791	0
	0.048508	2.19118e+06		0.048508	0
	0.0485368	2.1922e+06		0.0485368	0
	0.0485657	2.19322e+06		0.0485657	0
	0.0485945	2.19424e+06		0.0485945	0
	0.0486233	2.19526e+06		0.0486233	0
	0.0486522	2.19629e+06		0.0486522	0
	0.048681	2.19732e+06		0.048681	0
	0.0487098	2.19835e+06		0.0487098	0
	0.0487387	2.19937e+06		0.0487387	0
	0.0487675	2.2004e+06		0.0487675	0
	0.0487963	2.20143e+06		0.0487963	0
	0.0488252	2.20246e+06		0.0488252	0
	0.048854	2.20349e+06		0.048854	0
	0.0488828	2.20453e+06		0.0488828	0
	0.0489117	2.20557e+06		0.0489117	0
	0.0489405	2.2066e+06		0.0489405	0
	0.0489693	2.20764e+06		0.0489693	0
	0.0489982	2.20868e+06		0.0489982	0
	0.049027	2.20972e+06		0.049027	0
	0.0490559	2.21075e+06		0.0490559	0
	0.0490847	2.21178e+06		0.0490847	0
	0.0491135	2.21281e+06		0.0491135	0
	0.0491424	2.21385e+06		0.0491424	0
	0.0491712	2.21488e+06		0.0491712	0
	0.0492	2.21591e+06		0.0492	0
	0.0492289	2.21693e+06		0.0492289	0
	0.0492577	2.21795e+06		0.0492577	0
	0.0492865	2.21896e+06		0.0492865	0
	0.0493154	2.21998e+06		0.0493154	0
	0.0493442	2.22099e+06		0.0493442	0
	0.049373	2.222e+06		0.049373	1
	0.0494019	2.223e+06		0.0494019	1
	0.0494307	2.22399e+06		0.0494307	1
	0.0494595	2.22497e+06		0.0494595	1
	0.0494884	2.22594e+06		0.0494884	1
	0.0495172	2.22691e+06		0.0495172	1
	0.049546	2.22788e+06		0.049546	1
	0.0495749	2.22885e+06		0.0495749	1
	0.0496037	2.22981e+06		0.0496037	1
	0.0496326	2.23076e+06		0.0496326	1
	0.0496614	2.23171e+06		0.0496614	1
	0.0496902	2.23266e+06		0.0496902	1
	0.0497191	2.23361e+06		0.0497191	1
	0.0497479	2.23457e+06		0.0497479	1
	0.0497767	2.23553e+06		0.0497767	1
	0.0498056	2.23649e+06		0.0498056	1
	0.0498344	2.23745e+06		0.0498344	1
	0.0498632	2.23841e+06		0.0498632	1
	0.0498921	2.23938e+06		0.0498921	1
	0.0499209	2.24037e+06		0.0499209	1
	0.0499497	2.24141e+06		0.0499497	1
	0.0499786	2.24247e+06		0.0499786	1
	0.0500074	2.24346e+06		0.0500074	1
	0.0500362	2.24436e+06		0.0500362	1
	0.0500651	2.24522e+06		0.0500651	1
	0.0500939	2.24604e+06		0.0500939	1
	0.0501228	2.24684e+06		0.0501228	1
	0.0501516	2.24767e+06		0.0501516	1
	0.0501804	2.24856e+06		0.0501804	1
	0.0502093	2.24948e+06		0.0502093	1
	0.0502381	2.25042e+06		0.0502381	1
	0.0502669	2.25136e+06		0.0502669	1
	0.0502958	2.2523e+06		0.0502958	1
	0.0503246	2.25325e+06		0.0503246	1
	0.0503534	2.2542e+06		0.0503534	1
	0.0503823	2.25515e+06		0.0503823	1
	0.0504111	2.25611e+06		0.0504111	1
	0.0504399	2.25706e+06		0.0504399	1
	0.0504688	2.25802e+06		0.0504688	1
	0.0504976	2.25896e+06		0.0504976	1
	0.0505264	2.2599e+06		0.0505264	1
	0.0505553	2.26084e+06		0.0505553	1
	0.0505841	2.26178e+06		0.0505841	1
	0.0506129	2.26272e+06		0.0506129	1
	0.0506418	2.26365e+06		0.0506418	1
	0.0506706	2.26458e+06		0.0506706	1
	0.0506995	2.26552e+06		0.0506995	1
	0.0507283	2.26645e+06		0.0507283	1
	0.0507571	2.26738e+06		0.0507571	1
	0.050786	2.26833e+06		0.050786	1
	0.0508148	2.26931e+06		0.0508148	1
	0.0508436	2.27029e+06		0.0508436	1
	0.0508725	2.27128e+06		0.0508725	1
	0.0509013	2.27226e+06		0.0509013	1
	0.0509301	2.27324e+06		0.0509301	1
	0.050959	2.27421e+06		0.050959	1
	0.0509878	2.27517e+06		0.0509878	1
	0.0510166	2.27613e+06		0.0510166	1
	0.0510455	2.27708e+06		0.0510455	1
	0.0510743	2.27803e+06		0.0510743	1
	0.0511031	2.27898e+06		0.0511031	1
	0.051132	2.27992e+06		0.051132	1
	0.0511608	2.28086e+06		0.0511608	1
	0.0511897	2.28182e+06		0.0511897	1
	0.0512185	2.28281e+06		0.0512185	1
	0.0512473	2.28383e+06		0.0512473	1
	0.0512762	2.2849e+06		0.0512762	1
	0.051305	2.28602e+06		0.051305	1
	0.0513338	2.28718e+06		0.0513338	1
	0.0513627	2.28838e+06		0.0513627	1
	0.0513915	2.28961e+06		0.0513915	1
	0.0514203	2.29088e+06		0.0514203	1
	0.0514492	2.29219e+06		0.0514492	1
	0.051478	2.29354e+06		0.051478	1
	0.0515068	2.29488e+06		0.0515068	1
	0.0515357	2.29616e+06		0.0515357	1
	0.0515645	2.29735e+06		0.0515645	1
	0.0515933	2.29846e+06		0.0515933	1
	0.0516222	2.29953e+06		0.0516222	1
	0.051651	2.30056e+06		0.051651	1
	0.0516799	2.30159e+06		0.0516799	1
	0.0517087	2.30262e+06		0.0517087	1
	0.0517375	2.30368e+06		0.0517375	1
	0.0517664	2.30477e+06		0.0517664	1
	0.0517952	2.30589e+06		0.0517952	1
	0.051824	2.30704e+06		0.051824	1
	0.0518529	2.30818e+06		0.0518529	1
	0.0518817	2.30932e+06		0.0518817	1
	0.0519105	2.31042e+06		0.0519105	1
	0.0519394	2.31152e+06		0.0519394	1
	0.0519682	2.31263e+06		0.0519682	1
	0.051997	2.31374e+06		0.051997	1
	0.0520259	2.31485e+06		0.0520259	1
	0.0520547	2.31596e+06		0.0520547	1
	0.0520835	2.31706e+06		0.0520835	1
	0.0521124	2.31816e+06		0.0521124	1
	0.0521412	2.31926e+06		0.0521412	1
	0.0521701	2.32038e+06		0.0521701	1
	0.0521989	2.3215e+06		0.0521989	1
	0.0522277	2.3226e+06		0.0522277	1
	0.0522566	2.32371e+06		0.0522566	1
	0.0522854	2.32481e+06		0.0522854	1
	0.0523142	2.32592e+06		0.0523142	1
	0.0523431	2.32702e+06		0.0523431	1
	0.0523719	2.32814e+06		0.0523719	1
	0.0524007	2.32926e+06		0.0524007	1
	0.0524296	2.33038e+06		0.0524296	1
	0.0524584	2.33151e+06		0.0524584	1
	0.0524872	2.33264e+06		0.0524872	1
	0.0525161	2.33377e+06		0.0525161	1
	0.0525449	2.3349e+06		0.0525449	1
	0.0525737	2.33602e+06		0.0525737	1
	0.0526026	2.33714e+06		0.0526026	1
	0.0526314	2.33826e+06		0.0526314	1
	0.0526603	2.33936e+06		0.0526603	1
	0.0526891	2.34047e+06		0.0526891	1
	0.0527179	2.34156e+06		0.0527179	1
	0.0527468	2.34265e+06		0.0527468	1
	0.0527756	2.34373e+06		0.0527756	1
	0.0528044	2.34479e+06		0.0528044	1
	0.0528333	2.34584e+06		0.0528333	1
	0.0528621	2.34687e+06		0.0528621	1
	0.0528909	2.34788e+06		0.0528909	1
	0.0529198	2.34889e+06		0.0529198	1
	0.0529486	2.34988e+06		0.0529486	1
	0.0529774	2.35086e+06		0.0529774	1
	0.0530063	2.35185e+06		0.0530063	1
	0.0530351	2.35283e+06		0.0530351	1
	0.0530639	2.35381e+06		0.0530639	1
	0.0530928	2.3548e+06		0.0530928	1
	0.0531216	2.3558e+06		0.0531216	1
	0.0531505	2.35681e+06		0.0531505	1
	0.0531793	2.35783e+06		0.0531793	1
	0.0532081	2.35885e+06		0.0532081	1
	0.053237	2.35988e+06		0.053237	1
	0.0532658	2.3609e+06		0.0532658	1
	0.0532946	2.36193e+06		0.0532946	1
	0.0533235	2.36294e+06		0.0533235	1
	0.0533523	2.36393e+06		0.0533523	1
	0.0533811	2.36491e+06		0.0533811	1
	0.05341	2.36587e+06		0.05341	1
	0.0534388	2.36682e+06		0.0534388	1
	0.0534676	2.36775e+06		0.0534676	1
	0.0534965	2.36868e+06		0.0534965	1
	0.0535253	2.3696e+06		0.0535253	1
	0.0535541	2.37053e+06		0.0535541	1
	0.053583	2.37147e+06		0.053583	1
	0.0536118	2.37239e+06		0.0536118	1
	0.0536407	2.37333e+06		0.0536407	1
	0.0536695	2.37425e+06		0.0536695	1
	0.0536983	2.37517e+06		0.0536983	1
	0.0537272	2.37607e+06		0.0537272	1
	0.053756	2.37696e+06		0.053756	1
	0.0537848	2.37784e+06		0.0537848	1
	0.0538137	2.37872e+06		0.0538137	1
	0.0538425	2.3796e+06		0.0538425	1
	0.0538713	2.38047e+06		0.0538713	1
	0.0539002	2.38134e+06		0.0539002	1
	0.053929	2.38221e+06		0.053929	1
	0.0539578	2.38308e+06		0.0539578	1
	0.0539867	2.38396e+06		0.0539867	1
	0.0540155	2.38484e+06		0.0540155	1
	0.0540443	2.38572e+06		0.0540443	1
	0.0540732	2.3866e+06		0.0540732	1
	0.054102	2.38748e+06		0.054102	1
	0.0541309	2.38836e+06		0.0541309	1
	0.0541597	2.38924e+06		0.0541597	1
	0.0541885	2.3901e+06		0.0541885	1
	0.0542174	2.39097e+06		0.0542174	1
	0.0542462	2.39182e+06		0.0542462	1
	0.054275	2.39267e+06		0.054275	1
	0.0543039	2.39351e+06		0.0543039	1
	0.0543327	2.39433e+06		0.0543327	1
	0.0543615	2.39514e+06		0.0543615	1
	0.0543904	2.39592e+06		0.0543904	1
	0.0544192	2.3967e+06		0.0544192	1
	0.054448	2.39745e+06		0.054448	1
	0.0544769	2.39819e+06		0.0544769	1
	0.0545057	2.39891e+06		0.0545057	1
	0.0545345	2.39963e+06		0.0545345	1
	0.0545634	2.40033e+06		0.0545634	1
	0.0545922	2.40105e+06		0.0545922	1
	0.0546211	2.40177e+06		0.0546211	1
	0.0546499	2.4025e+06		0.0546499	1
	0.0546787	2.40323e+06		0.0546787	1
	0.0547076	2.40397e+06		0.0547076	1
	0.0547364	2.40472e+06		0.0547364	1
	0.0547652	2.40549e+06		0.0547652	1
	0.0547941	2.40628e+06		0.0547941	1
	0.0548229	2.4071e+06		0.0548229	1
	0.0548517	2.40795e+06		0.0548517	1
	0.0548806	2.40885e+06		0.0548806	1
	0.0549094	2.40981e+06		0.0549094	1
	0.0549382	2.41082e+06		0.0549382	2
	0.0549671	2.41183e+06		0.0549671	2
	0.0549959	2.41284e+06		0.0549959	2
	0.0550247	2.41387e+06		0.0550247	2
	0.0550536	2.41493e+06		0.0550536	2
	0.0550824	2.41602e+06		0.0550824	2
	0.0551113	2.41713e+06		0.0551113	2
	0.0551401	2.41826e+06		0.0551401	2
	0.0551689	2.4194e+06		0.0551689	2
	0.0551978	2.42053e+06		0.0551978	2
	0.0552266	2.42167e+06		0.0552266	2
	0.0552554	2.4228e+06		0.0552554	2
	0.0552843	2.42391e+06		0.0552843	2
	0.0553131	2.42501e+06		0.0553131	2
	0.0553419	2.42611e+06		0.0553419	2
	0.0553708	2.42719e+06		0.0553708	2
	0.0553996	2.42823e+06		0.0553996	2
	0.0554284	2.42915e+06		0.0554284	2
	0.0554573	2.4299e+06		0.0554573	2
	0.0554861	2.43059e+06		0.0554861	2
	0.0555149	2.43141e+06		0.0555149	2
	0.0555438	2.43244e+06		0.0555438	2
	0.0555726	2.43365e+06		0.0555726	2
	0.0556015	2.43501e+06		0.0556015	2
	0.0556303	2.4365e+06		0.0556303	2
	0.0556591	2.4381e+06		0.0556591	2
	0.055688	2.43978e+06		0.055688	2
	0.0557168	2.44154e+06		0.0557168	2
	0.0557456	2.44337e+06		0.0557456	2
	0.0557745	2.44526e+06		0.0557745	2
	0.0558033	2.44712e+06		0.0558033	2
	0.0558321	2.44898e+06		0.0558321	2
	0.055861	2.45082e+06		0.055861	2
	0.0558898	2.45262e+06		0.0558898	2
	0.0559186	2.45437e+06		0.0559186	2
	0.0559475	2.45607e+06		0.0559475	2
	0.0559763	2.45774e+06		0.0559763	2
	0.0560051	2.4594e+06		0.0560051	3
	0.056034	2.46104e+06		0.056034	3
	0.0560628	2.46267e+06		0.0560628	3
	0.0560917	2.46413e+06		0.0560917	3
	0.0561205	2.46553e+06		0.0561205	3
	0.0561493	2.46688e+06		0.0561493	3
	0.0561782	2.46815e+06		0.0561782	3
	0.056207	2.46935e+06		0.056207	3
	0.0562358	2.47047e+06		0.0562358	3
	0.0562647	2.47155e+06		0.0562647	3
	0.0562935	2.47257e+06		0.0562935	3
	0.0563223	2.47354e+06		0.0563223	3
	0.0563512	2.47447e+06		0.0563512	3
	0.05638	2.47536e+06		0.05638	3
	0.0564088	2.47621e+06		0.0564088	3
	0.0564377	2.47701e+06		0.0564377	3
	0.0564665	2.47777e+06		0.0564665	3
	0.0564953	2.47849e+06		0.0564953	3
	0.0565242	2.47916e+06		0.0565242	3
	0.056553	2.47979e+06		0.056553	3
	0.0565819	2.48041e+06		0.0565819	3
	0.0566107	2.4811e+06		0.0566107	3
	0.0566395	2.48189e+06		0.0566395	3
	0.0566684	2.48279e+06		0.0566684	3
	0.0566972	2.48378e+06		0.0566972	3
	0.056726	2.48485e+06		0.056726	3
	0.0567549	2.48598e+06		0.0567549	3
	0.0567837	2.48715e+06		0.0567837	3
	0.0568125	2.48834e+06		0.0568125	3
	0.0568414	2.48954e+06		0.0568414	3
	0.0568702	2.49079e+06		0.0568702	3
	0.056899	2.49209e+06		0.056899	3
	0.0569279	2.49348e+06		0.0569279	3
	0.0569567	2.49494e+06		0.0569567	3
	0.0569855	2.49641e+06		0.0569855	3
	0.0570144	2.49788e+06		0.0570144	3
	0.0570432	2.49934e+06		0.0570432	3
	0.0570721	2.50076e+06		0.0570721	3
	0.0571009	2.50216e+06		0.0571009	3
	0.0571297	2.5035e+06		0.0571297	3
	0.0571586	2.50479e+06		0.0571586	3
	0.0571874	2.50603e+06		0.0571874	3
	0.0572162	2.50721e+06		0.0572162	3
	0.0572451	2.50833e+06		0.0572451	3
	0.0572739	2.50937e+06		0.0572739	3
	0.0573027	2.51035e+06		0.0573027	3
	0.0573316	2.51125e+06		0.0573316	3
	0.0573604	2.51207e+06		0.0573604	3
	0.0573892	2.51284e+06		0.0573892	3
	0.0574181	2.51355e+06		0.0574181	3
	0.0574469	2.51421e+06		0.0574469	3
	0.0574757	2.5148e+06		0.0574757	3
	0.0575046	2.51533e+06		0.0575046	3
	0.0575334	2.51581e+06		0.0575334	3
	0.0575623	2.51625e+06		0.0575623	3
	0.0575911	2.51665e+06		0.0575911	3
	0.0576199	2.51703e+06		0.0576199	3
[truncated: 15,333 more rows]

## Sheet: B-135-0
B-135-0	X-Axis	Shear stress		X-Axis	Number of cracks
	1.44167e-05	32791.6		1.44167e-05	0
	4.32603e-05	47325.9		4.32603e-05	0
	7.21039e-05	60044.2		7.21039e-05	0
	0.000100947	71245.8		0.000100947	0
	0.000129791	81287.1		0.000129791	0
	0.000158635	90362.4		0.000158635	0
	0.000187478	98513.5		0.000187478	0
	0.000216322	105850		0.000216322	0
	0.000245165	112530		0.000245165	0
	0.000274009	118586		0.000274009	0
	0.000302853	124044		0.000302853	0
	0.000331696	128979		0.000331696	0
	0.00036054	133547		0.00036054	0
	0.000389383	137752		0.000389383	0
	0.000418227	141578		0.000418227	0
	0.00044707	145022		0.00044707	0
	0.000475914	148085		0.000475914	0
	0.000504757	150748		0.000504757	0
	0.0005336	153148		0.0005336	0
	0.000562443	155422		0.000562443	0
	0.000591286	157531		0.000591286	0
	0.000620129	159494		0.000620129	0
	0.000648971	161358		0.000648971	0
	0.000677814	163163		0.000677814	0
	0.000706657	164926		0.000706657	0
	0.000735499	166609		0.000735499	0
	0.000764342	168222		0.000764342	0
	0.000793185	169825		0.000793185	0
	0.000822027	171456		0.000822027	0
	0.00085087	173072		0.00085087	0
	0.000879712	174694		0.000879712	0
	0.000908555	176316		0.000908555	0
	0.000937398	177947		0.000937398	0
	0.00096624	179556		0.00096624	0
	0.000995083	181105		0.000995083	0
	0.00102393	182629		0.00102393	0
	0.00105277	184115		0.00105277	0
	0.00108161	185512		0.00108161	0
	0.00111045	186861		0.00111045	0
	0.0011393	188218		0.0011393	0
	0.00116814	189634		0.00116814	0
	0.00119698	191095		0.00119698	0
	0.00122582	192567		0.00122582	0
	0.00125467	194027		0.00125467	0
	0.00128351	195478		0.00128351	0
	0.00131235	196954		0.00131235	0
	0.00134119	198488		0.00134119	0
	0.00137004	200085		0.00137004	0
	0.00139888	201729		0.00139888	0
	0.00142772	203382		0.00142772	0
	0.00145656	205016		0.00145656	0
	0.00148541	206627		0.00148541	0
	0.00151425	208222		0.00151425	0
	0.00154309	209817		0.00154309	0
	0.00157193	211335		0.00157193	0
	0.00160078	212840		0.00160078	0
	0.00162962	214340		0.00162962	0
	0.00165846	215845		0.00165846	0
	0.0016873	217274		0.0016873	0
	0.00171615	218626		0.00171615	0
	0.00174499	219953		0.00174499	0
	0.00177383	221284		0.00177383	0
	0.00180268	222640		0.00180268	0
	0.00183152	224001		0.00183152	0
	0.00186036	225352		0.00186036	0
	0.0018892	226735		0.0018892	0
	0.00191805	228135		0.00191805	0
	0.00194689	229554		0.00194689	0
	0.00197573	230990		0.00197573	0
	0.00200457	232442		0.00200457	0
	0.00203342	233859		0.00203342	0
	0.00206226	235233		0.00206226	0
	0.0020911	236603		0.0020911	0
	0.00211995	237958		0.00211995	0
	0.00214879	239301		0.00214879	0
	0.00217763	240617		0.00217763	0
	0.00220648	241882		0.00220648	0
	0.00223532	243073		0.00223532	0
	0.00226416	244153		0.00226416	0
	0.00229301	245053		0.00229301	0
	0.00232185	245655		0.00232185	0
	0.00235069	245774		0.00235069	0
	0.00237953	245213		0.00237953	0
	0.00240838	243822		0.00240838	0
	0.00243722	241530		0.00243722	0
	0.00246606	238975		0.00246606	0
	0.00249491	237052		0.00249491	0
	0.00252375	236316		0.00252375	0
	0.00255259	236738		0.00255259	0
	0.00258144	238249		0.00258144	0
	0.00261028	240657		0.00261028	0
	0.00263912	243798		0.00263912	0
	0.00266796	247593		0.00266796	0
	0.00269681	251980		0.00269681	0
	0.00272565	256658		0.00272565	0
	0.00275449	261438		0.00275449	0
	0.00278334	266254		0.00278334	0
	0.00281218	270961		0.00281218	0
	0.00284102	275669		0.00284102	0
	0.00286986	280310		0.00286986	0
	0.00289871	284883		0.00289871	0
	0.00292755	289324		0.00292755	0
	0.00295639	293594		0.00295639	0
	0.00298524	297729		0.00298524	0
	0.00301408	301718		0.00301408	0
	0.00304292	305525		0.00304292	0
	0.00307177	309174		0.00307177	0
	0.00310061	312632		0.00310061	0
	0.00312945	315953		0.00312945	0
	0.00315829	319142		0.00315829	0
	0.00318714	322239		0.00318714	0
	0.00321598	325288		0.00321598	0
	0.00324482	328216		0.00324482	0
	0.00327367	331108		0.00327367	0
	0.00330251	334008		0.00330251	0
	0.00333135	336888		0.00333135	0
	0.00336019	339714		0.00336019	0
	0.00338904	342422		0.00338904	0
	0.00341788	344923		0.00341788	0
	0.00344672	347244		0.00344672	0
	0.00347556	349475		0.00347556	0
	0.00350441	351684		0.00350441	0
	0.00353325	353927		0.00353325	0
	0.00356209	356347		0.00356209	0
	0.00359094	359040		0.00359094	0
	0.00361978	361963		0.00361978	0
	0.00364862	364985		0.00364862	0
	0.00367746	367959		0.00367746	0
	0.00370631	370837		0.00370631	0
	0.00373515	373609		0.00373515	0
	0.00376399	376269		0.00376399	0
	0.00379283	378911		0.00379283	0
	0.00382168	381531		0.00382168	0
	0.00385052	384109		0.00385052	0
	0.00387936	386635		0.00387936	0
	0.0039082	389118		0.0039082	0
	0.00393705	391568		0.00393705	0
	0.00396589	393976		0.00396589	0
	0.00399473	396338		0.00399473	0
	0.00402357	398620		0.00402357	0
	0.00405242	400800		0.00405242	0
	0.00408126	402934		0.00408126	0
	0.0041101	405013		0.0041101	0
	0.00413894	407035		0.00413894	0
	0.00416779	408982		0.00416779	0
	0.00419663	410848		0.00419663	0
	0.00422547	412641		0.00422547	0
	0.00425431	414380		0.00425431	0
	0.00428315	416084		0.00428315	0
	0.004312	417739		0.004312	0
	0.00434084	419292		0.00434084	0
	0.00436968	420782		0.00436968	0
	0.00439852	422245		0.00439852	0
	0.00442737	423683		0.00442737	0
	0.00445621	425106		0.00445621	0
	0.00448505	426510		0.00448505	0
	0.00451389	427901		0.00451389	0
	0.00454274	429272		0.00454274	0
	0.00457158	430634		0.00457158	0
	0.00460042	432010		0.00460042	0
	0.00462926	433384		0.00462926	0
	0.0046581	434748		0.0046581	0
	0.00468695	436097		0.00468695	0
	0.00471579	437436		0.00471579	0
	0.00474463	438753		0.00474463	0
	0.00477347	440021		0.00477347	0
	0.00480231	441292		0.00480231	0
	0.00483116	442566		0.00483116	0
	0.00486	443852		0.00486	0
	0.00488884	445129		0.00488884	0
	0.00491768	446367		0.00491768	0
	0.00494653	447620		0.00494653	0
	0.00497537	448903		0.00497537	0
	0.00500421	450214		0.00500421	0
	0.00503305	451546		0.00503305	0
	0.00506189	452889		0.00506189	0
	0.00509074	454235		0.00509074	0
	0.00511958	455593		0.00511958	0
	0.00514842	456967		0.00514842	0
	0.00517726	458364		0.00517726	0
	0.0052061	459790		0.0052061	0
	0.00523495	461235		0.00523495	0
	0.00526379	462698		0.00526379	0
	0.00529263	464198		0.00529263	0
	0.00532147	465717		0.00532147	0
	0.00535031	467226		0.00535031	0
	0.00537916	468786		0.00537916	0
	0.005408	470414		0.005408	0
	0.00543684	472100		0.00543684	0
	0.00546568	473841		0.00546568	0
	0.00549452	475611		0.00549452	0
	0.00552336	477391		0.00552336	0
	0.00555221	479171		0.00555221	0
	0.00558105	480955		0.00558105	0
	0.00560989	482735		0.00560989	0
	0.00563873	484514		0.00563873	0
	0.00566757	486291		0.00566757	0
	0.00569642	488069		0.00569642	0
	0.00572526	489852		0.00572526	0
	0.0057541	491637		0.0057541	0
	0.00578294	493414		0.00578294	0
	0.00581178	495159		0.00581178	0
	0.00584063	496892		0.00584063	0
	0.00586947	498617		0.00586947	0
	0.00589831	500319		0.00589831	0
	0.00592715	501968		0.00592715	0
	0.00595599	503619		0.00595599	0
	0.00598484	505276		0.00598484	0
	0.00601368	506941		0.00601368	0
	0.00604252	508609		0.00604252	0
	0.00607136	510277		0.00607136	0
	0.0061002	511951		0.0061002	0
	0.00612904	513635		0.00612904	0
	0.00615789	515316		0.00615789	0
	0.00618673	516986		0.00618673	0
	0.00621557	518656		0.00621557	0
	0.00624441	520351		0.00624441	0
	0.00627325	522087		0.00627325	0
	0.0063021	523906		0.0063021	0
	0.00633094	525788		0.00633094	0
	0.00635978	527702		0.00635978	0
	0.00638862	529657		0.00638862	0
	0.00641746	531673		0.00641746	0
	0.00644631	533749		0.00644631	0
	0.00647515	535912		0.00647515	0
	0.00650399	538172		0.00650399	0
	0.00653283	540522		0.00653283	0
	0.00656167	542967		0.00656167	0
	0.00659051	545466		0.00659051	0
	0.00661936	547893		0.00661936	0
	0.0066482	550291		0.0066482	0
	0.00667704	552659		0.00667704	0
	0.00670588	554984		0.00670588	0
	0.00673472	557270		0.00673472	0
	0.00676356	559519		0.00676356	0
	0.00679241	561727		0.00679241	0
	0.00682125	563900		0.00682125	0
	0.00685009	566024		0.00685009	0
	0.00687893	568083		0.00687893	0
	0.00690777	570092		0.00690777	0
	0.00693662	572033		0.00693662	0
	0.00696546	573839		0.00696546	0
	0.0069943	575569		0.0069943	0
	0.00702314	577263		0.00702314	0
	0.00705198	578935		0.00705198	0
	0.00708082	580611		0.00708082	0
	0.00710967	582285		0.00710967	0
	0.00713851	583953		0.00713851	0
	0.00716735	585612		0.00716735	0
	0.00719619	587261		0.00719619	0
	0.00722503	588897		0.00722503	0
	0.00725387	590526		0.00725387	0
	0.00728272	592170		0.00728272	0
	0.00731156	593835		0.00731156	0
	0.0073404	595500		0.0073404	0
	0.00736924	597119		0.00736924	0
	0.00739808	598694		0.00739808	0
	0.00742692	600263		0.00742692	0
	0.00745576	601834		0.00745576	0
	0.00748461	603410		0.00748461	0
	0.00751345	605000		0.00751345	0
	0.00754229	606550		0.00754229	0
	0.00757113	608095		0.00757113	0
	0.00759997	609639		0.00759997	0
	0.00762881	611186		0.00762881	0
	0.00765766	612740		0.00765766	0
	0.0076865	614311		0.0076865	0
	0.00771534	615883		0.00771534	0
	0.00774418	617462		0.00774418	0
	0.00777302	619049		0.00777302	0
	0.00780186	620637		0.00780186	0
	0.0078307	622220		0.0078307	0
	0.00785954	623767		0.00785954	0
	0.00788839	625284		0.00788839	0
	0.00791723	626799		0.00791723	0
	0.00794607	628311		0.00794607	0
	0.00797491	629810		0.00797491	0
	0.00800375	631299		0.00800375	0
	0.00803259	632792		0.00803259	0
	0.00806143	634290		0.00806143	0
	0.00809027	635798		0.00809027	0
	0.00811912	637305		0.00811912	0
	0.00814796	638811		0.00814796	0
	0.0081768	640317		0.0081768	0
	0.00820564	641822		0.00820564	0
	0.00823448	643319		0.00823448	0
	0.00826332	644809		0.00826332	0
	0.00829216	646292		0.00829216	0
	0.008321	647739		0.008321	0
	0.00834985	649195		0.00834985	0
	0.00837869	650646		0.00837869	0
	0.00840753	652084		0.00840753	0
	0.00843637	653520		0.00843637	0
	0.00846521	654964		0.00846521	0
	0.00849405	656405		0.00849405	0
	0.00852289	657823		0.00852289	0
	0.00855173	659287		0.00855173	0
	0.00858057	660767		0.00858057	0
	0.00860941	662252		0.00860941	0
	0.00863826	663743		0.00863826	0
	0.0086671	665238		0.0086671	0
	0.00869594	666736		0.00869594	0
	0.00872478	668240		0.00872478	0
	0.00875362	669756		0.00875362	0
	0.00878246	671247		0.00878246	0
	0.0088113	672735		0.0088113	0
	0.00884014	674230		0.00884014	0
	0.00886898	675735		0.00886898	0
	0.00889782	677242		0.00889782	0
	0.00892666	678753		0.00892666	0
	0.0089555	680266		0.0089555	0
	0.00898435	681730		0.00898435	0
	0.00901319	683191		0.00901319	0
	0.00904203	684656		0.00904203	0
	0.00907087	686132		0.00907087	0
	0.00909971	687620		0.00909971	0
	0.00912855	689117		0.00912855	0
	0.00915739	690614		0.00915739	0
	0.00918623	692134		0.00918623	0
	0.00921507	693673		0.00921507	0
	0.00924391	695224		0.00924391	0
	0.00927275	696795		0.00927275	0
	0.00930159	698386		0.00930159	0
	0.00933043	699972		0.00933043	0
	0.00935928	701535		0.00935928	0
	0.00938812	703077		0.00938812	0
	0.00941696	704604		0.00941696	0
	0.0094458	706110		0.0094458	0
	0.00947464	707601		0.00947464	0
	0.00950348	709078		0.00950348	0
	0.00953232	710538		0.00953232	0
	0.00956116	711970		0.00956116	0
	0.00959	713367		0.00959	0
	0.00961884	714743		0.00961884	0
	0.00964768	716087		0.00964768	0
	0.00967652	717388		0.00967652	0
	0.00970536	718654		0.00970536	0
	0.0097342	719910		0.0097342	0
	0.00976304	721167		0.00976304	0
	0.00979189	722434		0.00979189	0
	0.00982073	723736		0.00982073	0
	0.00984957	725061		0.00984957	0
	0.00987841	726411		0.00987841	0
	0.00990725	727788		0.00990725	0
	0.00993609	729194		0.00993609	0
	0.00996493	730574		0.00996493	0
	0.00999377	731984		0.00999377	0
	0.0100226	733433		0.0100226	0
	0.0100515	734922		0.0100515	0
	0.0100803	736462		0.0100803	0
	0.0101091	738051		0.0101091	0
	0.010138	739685		0.010138	0
	0.0101668	741372		0.0101668	0
	0.0101957	743113		0.0101957	0
	0.0102245	744909		0.0102245	0
	0.0102533	746758		0.0102533	0
	0.0102822	748618		0.0102822	0
	0.010311	750485		0.010311	0
	0.0103399	752372		0.0103399	0
	0.0103687	754279		0.0103687	0
	0.0103975	756207		0.0103975	0
	0.0104264	758152		0.0104264	0
	0.0104552	760098		0.0104552	0
	0.0104841	762040		0.0104841	0
	0.0105129	763980		0.0105129	0
	0.0105417	765903		0.0105417	0
	0.0105706	767818		0.0105706	0
	0.0105994	769723		0.0105994	0
	0.0106283	771590		0.0106283	0
	0.0106571	773364		0.0106571	0
	0.0106859	775080		0.0106859	0
	0.0107148	776744		0.0107148	0
	0.0107436	778355		0.0107436	0
	0.0107725	779917		0.0107725	0
	0.0108013	781431		0.0108013	0
	0.0108301	782886		0.0108301	0
	0.010859	784283		0.010859	0
	0.0108878	785627		0.0108878	0
	0.0109167	786934		0.0109167	0
	0.0109455	788230		0.0109455	0
	0.0109743	789524		0.0109743	0
	0.0110032	790818		0.0110032	0
	0.011032	792083		0.011032	0
	0.0110609	793352		0.0110609	0
	0.0110897	794622		0.0110897	0
	0.0111186	795897		0.0111186	0
	0.0111474	797182		0.0111474	0
	0.0111762	798459		0.0111762	0
	0.0112051	799730		0.0112051	0
	0.0112339	801005		0.0112339	0
	0.0112628	802287		0.0112628	0
	0.0112916	803576		0.0112916	0
	0.0113204	804868		0.0113204	0
	0.0113493	806158		0.0113493	0
	0.0113781	807435		0.0113781	0
	0.011407	808714		0.011407	0
	0.0114358	809989		0.0114358	0
	0.0114646	811225		0.0114646	0
	0.0114935	812473		0.0114935	0
	0.0115223	813732		0.0115223	0
	0.0115512	815002		0.0115512	0
	0.01158	816278		0.01158	0
	0.0116088	817550		0.0116088	0
	0.0116377	818821		0.0116377	0
	0.0116665	820095		0.0116665	0
	0.0116954	821374		0.0116954	0
	0.0117242	822662		0.0117242	0
	0.011753	823955		0.011753	0
	0.0117819	825250		0.0117819	0
	0.0118107	826554		0.0118107	0
	0.0118396	827864		0.0118396	0
	0.0118684	829178		0.0118684	0
	0.0118972	830468		0.0118972	0
	0.0119261	831768		0.0119261	0
	0.0119549	833078		0.0119549	0
	0.0119838	834398		0.0119838	0
	0.0120126	835722		0.0120126	0
	0.0120414	837049		0.0120414	0
	0.0120703	838380		0.0120703	0
	0.0120991	839728		0.0120991	0
	0.012128	841086		0.012128	0
	0.0121568	842457		0.0121568	0
	0.0121856	843837		0.0121856	0
	0.0122145	845222		0.0122145	0
	0.0122433	846621		0.0122433	0
	0.0122722	848031		0.0122722	0
	0.012301	849453		0.012301	0
	0.0123298	850891		0.0123298	0
	0.0123587	852326		0.0123587	0
	0.0123875	853732		0.0123875	0
	0.0124164	855141		0.0124164	0
	0.0124452	856556		0.0124452	0
	0.012474	857977		0.012474	0
	0.0125029	859410		0.0125029	0
	0.0125317	860856		0.0125317	0
	0.0125606	862314		0.0125606	0
	0.0125894	863779		0.0125894	0
	0.0126182	865252		0.0126182	0
	0.0126471	866725		0.0126471	0
	0.0126759	868192		0.0126759	0
	0.0127047	869666		0.0127047	0
	0.0127336	871154		0.0127336	0
	0.0127624	872659		0.0127624	0
	0.0127913	874175		0.0127913	0
	0.0128201	875702		0.0128201	0
	0.0128489	877239		0.0128489	0
	0.0128778	878786		0.0128778	0
	0.0129066	880344		0.0129066	0
	0.0129355	881908		0.0129355	0
	0.0129643	883480		0.0129643	0
	0.0129931	885053		0.0129931	0
	0.013022	886621		0.013022	0
	0.0130508	888187		0.0130508	0
	0.0130797	889751		0.0130797	0
	0.0131085	891320		0.0131085	0
	0.0131373	892874		0.0131373	0
	0.0131662	894398		0.0131662	0
	0.013195	895922		0.013195	0
	0.0132239	897447		0.0132239	0
	0.0132527	898977		0.0132527	0
	0.0132815	900504		0.0132815	0
	0.0133104	902028		0.0133104	0
	0.0133392	903508		0.0133392	0
	0.0133681	904976		0.0133681	0
	0.0133969	906466		0.0133969	0
	0.0134257	907976		0.0134257	0
	0.0134546	909502		0.0134546	0
	0.0134834	911040		0.0134834	0
	0.0135123	912582		0.0135123	0
	0.0135411	914131		0.0135411	0
	0.0135699	915679		0.0135699	0
	0.0135988	917220		0.0135988	0
	0.0136276	918753		0.0136276	0
	0.0136565	920278		0.0136565	0
	0.0136853	921784		0.0136853	0
	0.0137141	923276		0.0137141	0
	0.013743	924751		0.013743	0
	0.0137718	926211		0.0137718	0
	0.0138007	927654		0.0138007	0
	0.0138295	929091		0.0138295	0
	0.0138583	930517		0.0138583	0
	0.0138872	931905		0.0138872	0
	0.013916	933278		0.013916	0
	0.0139448	934658		0.0139448	0
	0.0139737	936033		0.0139737	0
	0.0140025	937407		0.0140025	0
	0.0140314	938787		0.0140314	0
	0.0140602	940155		0.0140602	0
	0.014089	941523		0.014089	0
	0.0141179	942889		0.0141179	0
	0.0141467	944269		0.0141467	0
	0.0141756	945665		0.0141756	0
	0.0142044	947070		0.0142044	0
	0.0142332	948483		0.0142332	0
	0.0142621	949900		0.0142621	0
	0.0142909	951324		0.0142909	0
	0.0143198	952750		0.0143198	0
	0.0143486	954173		0.0143486	0
	0.0143774	955590		0.0143774	0
	0.0144063	956972		0.0144063	0
	0.0144351	958311		0.0144351	0
	0.014464	959623		0.014464	0
	0.0144928	960897		0.0144928	0
	0.0145216	962146		0.0145216	0
	0.0145505	963364		0.0145505	0
	0.0145793	964544		0.0145793	0
	0.0146081	965685		0.0146081	0
	0.014637	966799		0.014637	0
	0.0146658	967886		0.0146658	0
	0.0146947	968955		0.0146947	0
	0.0147235	970011		0.0147235	0
	0.0147523	971067		0.0147523	0
	0.0147812	972112		0.0147812	0
	0.01481	973156		0.01481	0
	0.0148389	974199		0.0148389	0
	0.0148677	975252		0.0148677	0
	0.0148965	976315		0.0148965	0
	0.0149254	977385		0.0149254	0
	0.0149542	978458		0.0149542	0
	0.0149831	979534		0.0149831	0
	0.0150119	980615		0.0150119	0
	0.0150407	981708		0.0150407	0
	0.0150696	982826		0.0150696	0
	0.0150984	983984		0.0150984	0
	0.0151273	985197		0.0151273	0
	0.0151561	986436		0.0151561	0
	0.0151849	987719		0.0151849	0
	0.0152138	989027		0.0152138	0
	0.0152426	990356		0.0152426	0
	0.0152714	991691		0.0152714	0
	0.0153003	993032		0.0153003	0
	0.0153291	994377		0.0153291	0
	0.015358	995721		0.015358	0
	0.0153868	997071		0.0153868	0
	0.0154156	998423		0.0154156	0
	0.0154445	999782		0.0154445	0
	0.0154733	1.00115e+06		0.0154733	0
	0.0155022	1.00253e+06		0.0155022	0
	0.015531	1.00394e+06		0.015531	0
	0.0155598	1.00537e+06		0.0155598	0
	0.0155887	1.00683e+06		0.0155887	0
	0.0156175	1.00832e+06		0.0156175	0
	0.0156464	1.00984e+06		0.0156464	0
	0.0156752	1.01137e+06		0.0156752	0
	0.015704	1.01291e+06		0.015704	0
	0.0157329	1.01446e+06		0.0157329	0
	0.0157617	1.01595e+06		0.0157617	0
	0.0157906	1.01745e+06		0.0157906	0
	0.0158194	1.01895e+06		0.0158194	0
	0.0158482	1.02045e+06		0.0158482	0
	0.0158771	1.02194e+06		0.0158771	0
	0.0159059	1.02341e+06		0.0159059	0
	0.0159347	1.02485e+06		0.0159347	0
	0.0159636	1.02629e+06		0.0159636	0
	0.0159924	1.02772e+06		0.0159924	0
	0.0160213	1.02915e+06		0.0160213	0
	0.0160501	1.03058e+06		0.0160501	0
	0.0160789	1.03199e+06		0.0160789	0
	0.0161078	1.0334e+06		0.0161078	0
	0.0161366	1.03481e+06		0.0161366	0
	0.0161655	1.03621e+06		0.0161655	0
	0.0161943	1.0376e+06		0.0161943	0
	0.0162231	1.03899e+06		0.0162231	0
	0.016252	1.04037e+06		0.016252	0
	0.0162808	1.04175e+06		0.0162808	0
	0.0163096	1.04312e+06		0.0163096	0
	0.0163385	1.04449e+06		0.0163385	0
	0.0163673	1.04586e+06		0.0163673	0
	0.0163962	1.04722e+06		0.0163962	0
	0.016425	1.04858e+06		0.016425	0
	0.0164538	1.04994e+06		0.0164538	0
	0.0164827	1.0513e+06		0.0164827	0
	0.0165115	1.05265e+06		0.0165115	0
	0.0165404	1.05401e+06		0.0165404	0
	0.0165692	1.05536e+06		0.0165692	0
	0.016598	1.05671e+06		0.016598	0
	0.0166269	1.05806e+06		0.0166269	0
	0.0166557	1.0594e+06		0.0166557	0
	0.0166846	1.06073e+06		0.0166846	0
	0.0167134	1.06206e+06		0.0167134	0
	0.0167422	1.06338e+06		0.0167422	0
	0.0167711	1.0647e+06		0.0167711	0
	0.0167999	1.06597e+06		0.0167999	0
	0.0168287	1.06723e+06		0.0168287	0
	0.0168576	1.06849e+06		0.0168576	0
	0.0168864	1.06974e+06		0.0168864	0
	0.0169153	1.07099e+06		0.0169153	0
	0.0169441	1.07224e+06		0.0169441	0
	0.0169729	1.07347e+06		0.0169729	0
	0.0170018	1.07472e+06		0.0170018	0
	0.0170306	1.07597e+06		0.0170306	0
	0.0170595	1.07723e+06		0.0170595	0
	0.0170883	1.07851e+06		0.0170883	0
	0.0171171	1.07979e+06		0.0171171	0
	0.017146	1.08107e+06		0.017146	0
	0.0171748	1.08236e+06		0.0171748	0
	0.0172036	1.08365e+06		0.0172036	0
	0.0172325	1.08495e+06		0.0172325	0
	0.0172613	1.08625e+06		0.0172613	0
	0.0172902	1.08756e+06		0.0172902	0
	0.017319	1.08887e+06		0.017319	0
	0.0173478	1.09017e+06		0.0173478	0
	0.0173767	1.09147e+06		0.0173767	0
	0.0174055	1.09278e+06		0.0174055	0
	0.0174344	1.09409e+06		0.0174344	0
	0.0174632	1.0954e+06		0.0174632	0
	0.017492	1.09672e+06		0.017492	0
	0.0175209	1.09805e+06		0.0175209	0
	0.0175497	1.09935e+06		0.0175497	0
	0.0175785	1.10064e+06		0.0175785	0
	0.0176074	1.10193e+06		0.0176074	0
	0.0176362	1.10322e+06		0.0176362	0
	0.0176651	1.10451e+06		0.0176651	0
	0.0176939	1.10581e+06		0.0176939	0
	0.0177227	1.10711e+06		0.0177227	0
	0.0177516	1.10841e+06		0.0177516	0
	0.0177804	1.10972e+06		0.0177804	0
	0.0178093	1.11104e+06		0.0178093	0
	0.0178381	1.11236e+06		0.0178381	0
	0.0178669	1.11368e+06		0.0178669	0
	0.0178958	1.11499e+06		0.0178958	0
	0.0179246	1.1163e+06		0.0179246	0
	0.0179534	1.11761e+06		0.0179534	0
	0.0179823	1.1189e+06		0.0179823	0
	0.0180111	1.12019e+06		0.0180111	0
	0.01804	1.12147e+06		0.01804	0
	0.0180688	1.12274e+06		0.0180688	0
	0.0180976	1.124e+06		0.0180976	0
	0.0181265	1.12525e+06		0.0181265	0
	0.0181553	1.12649e+06		0.0181553	0
	0.0181841	1.12773e+06		0.0181841	0
	0.018213	1.12896e+06		0.018213	0
	0.0182418	1.1302e+06		0.0182418	0
	0.0182707	1.13142e+06		0.0182707	0
	0.0182995	1.13265e+06		0.0182995	0
	0.0183283	1.13387e+06		0.0183283	0
	0.0183572	1.13509e+06		0.0183572	0
	0.018386	1.1363e+06		0.018386	0
	0.0184149	1.13752e+06		0.0184149	0
	0.0184437	1.13873e+06		0.0184437	0
	0.0184725	1.13994e+06		0.0184725	0
	0.0185014	1.14114e+06		0.0185014	0
	0.0185302	1.14232e+06		0.0185302	0
	0.018559	1.14349e+06		0.018559	0
	0.0185879	1.14463e+06		0.0185879	0
	0.0186167	1.14577e+06		0.0186167	0
	0.0186456	1.1469e+06		0.0186456	0
	0.0186744	1.148e+06		0.0186744	0
	0.0187032	1.14911e+06		0.0187032	0
	0.0187321	1.15021e+06		0.0187321	0
	0.0187609	1.15132e+06		0.0187609	0
	0.0187897	1.15243e+06		0.0187897	0
	0.0188186	1.15355e+06		0.0188186	0
	0.0188474	1.15467e+06		0.0188474	0
	0.0188763	1.15582e+06		0.0188763	0
	0.0189051	1.15698e+06		0.0189051	0
	0.0189339	1.15816e+06		0.0189339	0
	0.0189628	1.15934e+06		0.0189628	0
	0.0189916	1.1605e+06		0.0189916	0
	0.0190205	1.16164e+06		0.0190205	0
	0.0190493	1.16279e+06		0.0190493	0
	0.0190781	1.16395e+06		0.0190781	0
	0.019107	1.16512e+06		0.019107	0
	0.0191358	1.1663e+06		0.0191358	0
	0.0191646	1.16749e+06		0.0191646	0
	0.0191935	1.16869e+06		0.0191935	0
	0.0192223	1.16989e+06		0.0192223	0
	0.0192512	1.1711e+06		0.0192512	0
	0.01928	1.1723e+06		0.01928	0
	0.0193088	1.1735e+06		0.0193088	0
	0.0193377	1.1747e+06		0.0193377	0
	0.0193665	1.17589e+06		0.0193665	0
	0.0193953	1.17707e+06		0.0193953	0
	0.0194242	1.17824e+06		0.0194242	0
	0.019453	1.1794e+06		0.019453	0
	0.0194819	1.18056e+06		0.0194819	0
	0.0195107	1.1817e+06		0.0195107	0
	0.0195395	1.18284e+06		0.0195395	0
	0.0195684	1.18398e+06		0.0195684	0
	0.0195972	1.1851e+06		0.0195972	0
	0.019626	1.18624e+06		0.019626	0
	0.0196549	1.18739e+06		0.0196549	0
	0.0196837	1.18856e+06		0.0196837	0
	0.0197126	1.18973e+06		0.0197126	0
	0.0197414	1.19091e+06		0.0197414	0
	0.0197702	1.1921e+06		0.0197702	0
	0.0197991	1.19329e+06		0.0197991	0
	0.0198279	1.19449e+06		0.0198279	0
	0.0198567	1.19571e+06		0.0198567	0
	0.0198856	1.19693e+06		0.0198856	0
	0.0199144	1.19815e+06		0.0199144	0
	0.0199433	1.19939e+06		0.0199433	0
	0.0199721	1.20063e+06		0.0199721	0
	0.0200009	1.20188e+06		0.0200009	0
	0.0200298	1.20313e+06		0.0200298	0
	0.0200586	1.20438e+06		0.0200586	0
	0.0200875	1.20562e+06		0.0200875	0
	0.0201163	1.20687e+06		0.0201163	0
	0.0201451	1.2081e+06		0.0201451	0
	0.020174	1.20933e+06		0.020174	0
	0.0202028	1.21056e+06		0.0202028	0
	0.0202316	1.21179e+06		0.0202316	0
	0.0202605	1.21301e+06		0.0202605	0
	0.0202893	1.21422e+06		0.0202893	0
	0.0203182	1.21543e+06		0.0203182	0
	0.020347	1.21664e+06		0.020347	0
	0.0203758	1.21784e+06		0.0203758	0
	0.0204047	1.21904e+06		0.0204047	0
	0.0204335	1.22024e+06		0.0204335	0
	0.0204623	1.22143e+06		0.0204623	0
	0.0204912	1.22263e+06		0.0204912	0
	0.02052	1.22382e+06		0.02052	0
	0.0205489	1.22502e+06		0.0205489	0
	0.0205777	1.22621e+06		0.0205777	0
	0.0206065	1.2274e+06		0.0206065	0
	0.0206354	1.22857e+06		0.0206354	0
	0.0206642	1.22974e+06		0.0206642	0
	0.020693	1.2309e+06		0.020693	0
	0.0207219	1.23204e+06		0.0207219	0
	0.0207507	1.23316e+06		0.0207507	0
	0.0207796	1.23428e+06		0.0207796	0
	0.0208084	1.2354e+06		0.0208084	0
	0.0208372	1.23652e+06		0.0208372	0
	0.0208661	1.23763e+06		0.0208661	0
	0.0208949	1.23875e+06		0.0208949	0
	0.0209237	1.23987e+06		0.0209237	0
	0.0209526	1.241e+06		0.0209526	0
	0.0209814	1.24214e+06		0.0209814	0
	0.0210103	1.24328e+06		0.0210103	0
	0.0210391	1.24442e+06		0.0210391	0
	0.0210679	1.24557e+06		0.0210679	0
	0.0210968	1.24672e+06		0.0210968	0
	0.0211256	1.24788e+06		0.0211256	0
	0.0211544	1.24904e+06		0.0211544	0
	0.0211833	1.2502e+06		0.0211833	0
	0.0212121	1.25136e+06		0.0212121	0
	0.021241	1.25254e+06		0.021241	0
	0.0212698	1.25371e+06		0.0212698	0
	0.0212986	1.25489e+06		0.0212986	0
	0.0213275	1.25608e+06		0.0213275	0
	0.0213563	1.25726e+06		0.0213563	0
	0.0213851	1.25845e+06		0.0213851	0
	0.021414	1.25963e+06		0.021414	0
	0.0214428	1.26082e+06		0.0214428	0
	0.0214717	1.262e+06		0.0214717	0
	0.0215005	1.26318e+06		0.0215005	0
	0.0215293	1.26436e+06		0.0215293	0
	0.0215582	1.26555e+06		0.0215582	0
	0.021587	1.26673e+06		0.021587	0
	0.0216158	1.2679e+06		0.0216158	0
	0.0216447	1.26906e+06		0.0216447	0
	0.0216735	1.27022e+06		0.0216735	0
	0.0217023	1.27137e+06		0.0217023	0
	0.0217312	1.27252e+06		0.0217312	0
	0.02176	1.27366e+06		0.02176	0
	0.0217889	1.27479e+06		0.0217889	0
	0.0218177	1.27592e+06		0.0218177	0
	0.0218465	1.27705e+06		0.0218465	0
	0.0218754	1.27818e+06		0.0218754	0
	0.0219042	1.27929e+06		0.0219042	0
	0.021933	1.2804e+06		0.021933	0
	0.0219619	1.28152e+06		0.0219619	0
	0.0219907	1.28265e+06		0.0219907	0
	0.0220196	1.28377e+06		0.0220196	0
	0.0220484	1.28488e+06		0.0220484	0
	0.0220772	1.286e+06		0.0220772	0
	0.0221061	1.28712e+06		0.0221061	0
	0.0221349	1.28825e+06		0.0221349	0
	0.0221637	1.28938e+06		0.0221637	0
	0.0221926	1.29052e+06		0.0221926	0
	0.0222214	1.29165e+06		0.0222214	0
	0.0222503	1.29279e+06		0.0222503	0
	0.0222791	1.29393e+06		0.0222791	0
	0.0223079	1.29507e+06		0.0223079	0
	0.0223368	1.29622e+06		0.0223368	0
	0.0223656	1.29737e+06		0.0223656	0
	0.0223944	1.29853e+06		0.0223944	0
	0.0224233	1.29969e+06		0.0224233	0
	0.0224521	1.30085e+06		0.0224521	0
	0.022481	1.30202e+06		0.022481	0
	0.0225098	1.30318e+06		0.0225098	0
	0.0225386	1.30435e+06		0.0225386	0
	0.0225675	1.30551e+06		0.0225675	0
	0.0225963	1.30667e+06		0.0225963	0
	0.0226251	1.30782e+06		0.0226251	0
	0.022654	1.30896e+06		0.022654	0
	0.0226828	1.3101e+06		0.0226828	0
	0.0227116	1.31124e+06		0.0227116	0
	0.0227405	1.31237e+06		0.0227405	0
	0.0227693	1.3135e+06		0.0227693	0
	0.0227982	1.31463e+06		0.0227982	0
	0.022827	1.31575e+06		0.022827	0
	0.0228558	1.31688e+06		0.0228558	0
	0.0228847	1.318e+06		0.0228847	0
	0.0229135	1.31913e+06		0.0229135	0
	0.0229423	1.32025e+06		0.0229423	0
	0.0229712	1.32138e+06		0.0229712	0
	0.023	1.32251e+06		0.023	0
	0.0230289	1.32365e+06		0.0230289	0
	0.0230577	1.32479e+06		0.0230577	0
	0.0230865	1.32593e+06		0.0230865	0
	0.0231154	1.32708e+06		0.0231154	0
	0.0231442	1.32822e+06		0.0231442	0
	0.023173	1.32937e+06		0.023173	0
	0.0232019	1.33052e+06		0.0232019	0
	0.0232307	1.33164e+06		0.0232307	0
	0.0232595	1.33275e+06		0.0232595	0
	0.0232884	1.33386e+06		0.0232884	0
	0.0233172	1.33496e+06		0.0233172	0
	0.0233461	1.33605e+06		0.0233461	0
	0.0233749	1.33712e+06		0.0233749	0
	0.0234037	1.33818e+06		0.0234037	0
	0.0234326	1.33924e+06		0.0234326	0
	0.0234614	1.34029e+06		0.0234614	0
	0.0234902	1.34135e+06		0.0234902	0
	0.0235191	1.34241e+06		0.0235191	0
	0.0235479	1.34348e+06		0.0235479	0
	0.0235767	1.34457e+06		0.0235767	0
	0.0236056	1.34566e+06		0.0236056	0
	0.0236344	1.34675e+06		0.0236344	0
	0.0236633	1.34785e+06		0.0236633	0
	0.0236921	1.34897e+06		0.0236921	0
	0.0237209	1.35008e+06		0.0237209	0
	0.0237498	1.3512e+06		0.0237498	0
	0.0237786	1.35233e+06		0.0237786	0
	0.0238074	1.35346e+06		0.0238074	0
	0.0238363	1.35461e+06		0.0238363	0
	0.0238651	1.35575e+06		0.0238651	0
	0.023894	1.35689e+06		0.023894	0
	0.0239228	1.35803e+06		0.0239228	0
	0.0239516	1.35918e+06		0.0239516	0
	0.0239805	1.36032e+06		0.0239805	0
	0.0240093	1.36147e+06		0.0240093	0
	0.0240381	1.36262e+06		0.0240381	0
	0.024067	1.36375e+06		0.024067	0
	0.0240958	1.36488e+06		0.0240958	0
	0.0241246	1.36599e+06		0.0241246	0
	0.0241535	1.36708e+06		0.0241535	0
	0.0241823	1.36816e+06		0.0241823	0
	0.0242112	1.36921e+06		0.0242112	0
	0.02424	1.37025e+06		0.02424	0
	0.0242688	1.37127e+06		0.0242688	0
	0.0242977	1.37229e+06		0.0242977	0
	0.0243265	1.37331e+06		0.0243265	0
	0.0243553	1.37432e+06		0.0243553	0
	0.0243842	1.37534e+06		0.0243842	0
	0.024413	1.37635e+06		0.024413	0
	0.0244418	1.37735e+06		0.0244418	0
	0.0244707	1.37836e+06		0.0244707	0
	0.0244995	1.37936e+06		0.0244995	0
	0.0245284	1.38036e+06		0.0245284	0
	0.0245572	1.38136e+06		0.0245572	0
	0.024586	1.38237e+06		0.024586	0
	0.0246149	1.38339e+06		0.0246149	0
	0.0246437	1.38442e+06		0.0246437	0
	0.0246725	1.38546e+06		0.0246725	0
	0.0247014	1.3865e+06		0.0247014	0
	0.0247302	1.38753e+06		0.0247302	0
	0.024759	1.38855e+06		0.024759	0
	0.0247879	1.38958e+06		0.0247879	0
	0.0248167	1.3906e+06		0.0248167	0
	0.0248456	1.39162e+06		0.0248456	0
	0.0248744	1.39264e+06		0.0248744	0
	0.0249032	1.39366e+06		0.0249032	0
	0.0249321	1.39468e+06		0.0249321	0
	0.0249609	1.39569e+06		0.0249609	0
	0.0249897	1.39672e+06		0.0249897	0
	0.0250186	1.39775e+06		0.0250186	0
	0.0250474	1.39879e+06		0.0250474	0
	0.0250762	1.39983e+06		0.0250762	0
	0.0251051	1.40089e+06		0.0251051	0
	0.0251339	1.40195e+06		0.0251339	0
	0.0251628	1.40302e+06		0.0251628	0
	0.0251916	1.40408e+06		0.0251916	0
	0.0252204	1.40515e+06		0.0252204	0
	0.0252493	1.40623e+06		0.0252493	0
	0.0252781	1.40732e+06		0.0252781	0
	0.0253069	1.40841e+06		0.0253069	0
	0.0253358	1.40952e+06		0.0253358	0
	0.0253646	1.41063e+06		0.0253646	0
	0.0253934	1.41173e+06		0.0253934	0
	0.0254223	1.41283e+06		0.0254223	0
	0.0254511	1.41393e+06		0.0254511	0
	0.02548	1.41501e+06		0.02548	0
	0.0255088	1.41609e+06		0.0255088	0
	0.0255376	1.41716e+06		0.0255376	0
	0.0255665	1.41822e+06		0.0255665	0
	0.0255953	1.41928e+06		0.0255953	0
	0.0256241	1.42033e+06		0.0256241	0
	0.025653	1.42137e+06		0.025653	0
	0.0256818	1.4224e+06		0.0256818	0
	0.0257106	1.42343e+06		0.0257106	0
	0.0257395	1.42444e+06		0.0257395	0
	0.0257683	1.42545e+06		0.0257683	0
	0.0257972	1.42646e+06		0.0257972	0
	0.025826	1.42748e+06		0.025826	0
	0.0258548	1.42851e+06		0.0258548	0
	0.0258837	1.42955e+06		0.0258837	0
	0.0259125	1.4306e+06		0.0259125	0
	0.0259413	1.43168e+06		0.0259413	0
	0.0259702	1.43277e+06		0.0259702	0
	0.025999	1.43386e+06		0.025999	0
	0.0260278	1.43496e+06		0.0260278	0
	0.0260567	1.43607e+06		0.0260567	0
	0.0260855	1.43719e+06		0.0260855	0
	0.0261144	1.43831e+06		0.0261144	0
	0.0261432	1.43943e+06		0.0261432	0
	0.026172	1.44057e+06		0.026172	0
	0.0262009	1.44171e+06		0.0262009	0
	0.0262297	1.44287e+06		0.0262297	0
	0.0262585	1.44402e+06		0.0262585	0
	0.0262874	1.44517e+06		0.0262874	0
	0.0263162	1.44632e+06		0.0263162	0
	0.026345	1.44747e+06		0.026345	0
	0.0263739	1.44863e+06		0.0263739	0
	0.0264027	1.44978e+06		0.0264027	0
	0.0264316	1.45092e+06		0.0264316	0
	0.0264604	1.45206e+06		0.0264604	0
	0.0264892	1.45319e+06		0.0264892	0
	0.0265181	1.4543e+06		0.0265181	0
	0.0265469	1.4554e+06		0.0265469	0
	0.0265757	1.45648e+06		0.0265757	0
	0.0266046	1.45756e+06		0.0266046	0
	0.0266334	1.45863e+06		0.0266334	0
	0.0266622	1.4597e+06		0.0266622	0
	0.0266911	1.46077e+06		0.0266911	0
	0.0267199	1.46183e+06		0.0267199	0
	0.0267488	1.46288e+06		0.0267488	0
	0.0267776	1.46394e+06		0.0267776	0
	0.0268064	1.46499e+06		0.0268064	0
	0.0268353	1.46604e+06		0.0268353	0
	0.0268641	1.46709e+06		0.0268641	0
	0.0268929	1.46814e+06		0.0268929	0
	0.0269218	1.46918e+06		0.0269218	0
	0.0269506	1.47022e+06		0.0269506	0
	0.0269794	1.47126e+06		0.0269794	0
	0.0270083	1.4723e+06		0.0270083	0
	0.0270371	1.47335e+06		0.0270371	0
	0.0270659	1.47439e+06		0.0270659	0
	0.0270948	1.47543e+06		0.0270948	0
	0.0271236	1.47647e+06		0.0271236	0
	0.0271525	1.47751e+06		0.0271525	0
	0.0271813	1.47855e+06		0.0271813	0
	0.0272101	1.47959e+06		0.0272101	0
	0.027239	1.48063e+06		0.027239	0
	0.0272678	1.48167e+06		0.0272678	0
	0.0272966	1.4827e+06		0.0272966	0
	0.0273255	1.48375e+06		0.0273255	0
	0.0273543	1.4848e+06		0.0273543	0
	0.0273831	1.48585e+06		0.0273831	0
	0.027412	1.48691e+06		0.027412	0
	0.0274408	1.48797e+06		0.0274408	0
	0.0274697	1.48904e+06		0.0274697	0
	0.0274985	1.49011e+06		0.0274985	0
	0.0275273	1.49119e+06		0.0275273	0
	0.0275562	1.49228e+06		0.0275562	0
	0.027585	1.49338e+06		0.027585	0
	0.0276138	1.49449e+06		0.0276138	0
	0.0276427	1.4956e+06		0.0276427	0
	0.0276715	1.49672e+06		0.0276715	0
	0.0277003	1.49784e+06		0.0277003	0
	0.0277292	1.49896e+06		0.0277292	0
	0.027758	1.50009e+06		0.027758	0
	0.0277868	1.50121e+06		0.0277868	0
	0.0278157	1.50233e+06		0.0278157	0
	0.0278445	1.50344e+06		0.0278445	0
	0.0278734	1.50455e+06		0.0278734	0
	0.0279022	1.50565e+06		0.0279022	0
	0.027931	1.50675e+06		0.027931	0
	0.0279599	1.50785e+06		0.0279599	0
	0.0279887	1.50894e+06		0.0279887	0
	0.0280175	1.51004e+06		0.0280175	0
	0.0280464	1.51113e+06		0.0280464	0
	0.0280752	1.51222e+06		0.0280752	0
	0.028104	1.51331e+06		0.028104	0
	0.0281329	1.51439e+06		0.0281329	0
	0.0281617	1.51548e+06		0.0281617	0
	0.0281906	1.51656e+06		0.0281906	0
	0.0282194	1.51764e+06		0.0282194	0
	0.0282482	1.5187e+06		0.0282482	0
	0.0282771	1.51975e+06		0.0282771	0
	0.0283059	1.52079e+06		0.0283059	0
	0.0283347	1.52182e+06		0.0283347	0
	0.0283636	1.52284e+06		0.0283636	0
	0.0283924	1.52386e+06		0.0283924	0
	0.0284212	1.52488e+06		0.0284212	0
	0.0284501	1.52591e+06		0.0284501	0
	0.0284789	1.52694e+06		0.0284789	0
	0.0285077	1.52797e+06		0.0285077	0
	0.0285366	1.529e+06		0.0285366	0
	0.0285654	1.53003e+06		0.0285654	0
	0.0285943	1.53107e+06		0.0285943	0
	0.0286231	1.5321e+06		0.0286231	0
	0.0286519	1.53312e+06		0.0286519	0
	0.0286808	1.53415e+06		0.0286808	0
	0.0287096	1.53515e+06		0.0287096	0
	0.0287384	1.53615e+06		0.0287384	0
	0.0287673	1.53715e+06		0.0287673	0
	0.0287961	1.53816e+06		0.0287961	0
	0.0288249	1.53916e+06		0.0288249	0
	0.0288538	1.54018e+06		0.0288538	0
	0.0288826	1.54121e+06		0.0288826	0
	0.0289114	1.54223e+06		0.0289114	0
	0.0289403	1.54326e+06		0.0289403	0
	0.0289691	1.54429e+06		0.0289691	0
	0.028998	1.54532e+06		0.028998	0
	0.0290268	1.54635e+06		0.0290268	0
	0.0290556	1.54739e+06		0.0290556	0
	0.0290845	1.54842e+06		0.0290845	0
	0.0291133	1.54945e+06		0.0291133	0
	0.0291421	1.55048e+06		0.0291421	0
	0.029171	1.5515e+06		0.029171	0
	0.0291998	1.55252e+06		0.0291998	0
	0.0292286	1.55354e+06		0.0292286	0
	0.0292575	1.55455e+06		0.0292575	0
	0.0292863	1.55557e+06		0.0292863	0
	0.0293151	1.55659e+06		0.0293151	0
	0.029344	1.5576e+06		0.029344	0
	0.0293728	1.55861e+06		0.0293728	0
	0.0294017	1.55963e+06		0.0294017	0
	0.0294305	1.56065e+06		0.0294305	0
	0.0294593	1.56167e+06		0.0294593	0
	0.0294882	1.56268e+06		0.0294882	0
	0.029517	1.56368e+06		0.029517	0
	0.0295458	1.56467e+06		0.0295458	0
	0.0295747	1.56566e+06		0.0295747	0
	0.0296035	1.56665e+06		0.0296035	0
	0.0296323	1.56765e+06		0.0296323	0
	0.0296612	1.56864e+06		0.0296612	0
	0.02969	1.56964e+06		0.02969	0
	0.0297188	1.57064e+06		0.0297188	0
	0.0297477	1.57164e+06		0.0297477	0
	0.0297765	1.57264e+06		0.0297765	0
	0.0298054	1.57365e+06		0.0298054	0
	0.0298342	1.57467e+06		0.0298342	0
	0.029863	1.57568e+06		0.029863	0
	0.0298919	1.57669e+06		0.0298919	0
	0.0299207	1.57769e+06		0.0299207	0
	0.0299495	1.57869e+06		0.0299495	0
	0.0299784	1.57968e+06		0.0299784	0
	0.0300072	1.58066e+06		0.0300072	0
	0.030036	1.58164e+06		0.030036	0
	0.0300649	1.58263e+06		0.0300649	0
	0.0300937	1.58361e+06		0.0300937	0
	0.0301225	1.58461e+06		0.0301225	0
	0.0301514	1.58561e+06		0.0301514	0
	0.0301802	1.58661e+06		0.0301802	0
	0.0302091	1.58762e+06		0.0302091	0
	0.0302379	1.58864e+06		0.0302379	0
	0.0302667	1.58965e+06		0.0302667	0
	0.0302956	1.59067e+06		0.0302956	0
	0.0303244	1.5917e+06		0.0303244	0
	0.0303532	1.59275e+06		0.0303532	0
	0.0303821	1.59381e+06		0.0303821	0
	0.0304109	1.59487e+06		0.0304109	0
	0.0304397	1.59595e+06		0.0304397	0
	0.0304686	1.59704e+06		0.0304686	0
	0.0304974	1.59812e+06		0.0304974	0
	0.0305262	1.59922e+06		0.0305262	0
	0.0305551	1.60032e+06		0.0305551	0
	0.0305839	1.60143e+06		0.0305839	0
	0.0306128	1.60254e+06		0.0306128	0
	0.0306416	1.60365e+06		0.0306416	0
	0.0306704	1.60475e+06		0.0306704	0
	0.0306993	1.60586e+06		0.0306993	0
	0.0307281	1.60697e+06		0.0307281	0
	0.0307569	1.60808e+06		0.0307569	0
	0.0307858	1.60918e+06		0.0307858	0
	0.0308146	1.61028e+06		0.0308146	0
	0.0308434	1.61138e+06		0.0308434	0
	0.0308723	1.61248e+06		0.0308723	0
	0.0309011	1.61358e+06		0.0309011	0
	0.0309299	1.61469e+06		0.0309299	0
	0.0309588	1.61579e+06		0.0309588	0
	0.0309876	1.61689e+06		0.0309876	0
	0.0310165	1.61798e+06		0.0310165	0
	0.0310453	1.61907e+06		0.0310453	0
	0.0310741	1.62016e+06		0.0310741	0
	0.031103	1.62124e+06		0.031103	0
	0.0311318	1.62233e+06		0.0311318	0
	0.0311606	1.62341e+06		0.0311606	0
	0.0311895	1.6245e+06		0.0311895	0
	0.0312183	1.6256e+06		0.0312183	0
	0.0312471	1.62669e+06		0.0312471	0
	0.031276	1.62778e+06		0.031276	0
	0.0313048	1.62887e+06		0.0313048	0
	0.0313336	1.62995e+06		0.0313336	0
	0.0313625	1.63102e+06		0.0313625	0
	0.0313913	1.63209e+06		0.0313913	0
	0.0314202	1.63316e+06		0.0314202	0
	0.031449	1.63423e+06		0.031449	0
	0.0314778	1.6353e+06		0.0314778	0
	0.0315067	1.63636e+06		0.0315067	0
	0.0315355	1.63741e+06		0.0315355	0
	0.0315643	1.63843e+06		0.0315643	0
	0.0315932	1.63944e+06		0.0315932	0
	0.031622	1.64046e+06		0.031622	0
	0.0316508	1.64148e+06		0.0316508	0
	0.0316797	1.6425e+06		0.0316797	0
	0.0317085	1.64352e+06		0.0317085	0
	0.0317373	1.64454e+06		0.0317373	0
	0.0317662	1.64557e+06		0.0317662	0
	0.031795	1.6466e+06		0.031795	0
	0.0318238	1.64765e+06		0.0318238	0
	0.0318527	1.6487e+06		0.0318527	0
	0.0318815	1.64975e+06		0.0318815	0
	0.0319104	1.65082e+06		0.0319104	0
	0.0319392	1.65188e+06		0.0319392	0
	0.031968	1.65295e+06		0.031968	0
	0.0319969	1.65401e+06		0.0319969	0
	0.0320257	1.65508e+06		0.0320257	0
	0.0320545	1.65614e+06		0.0320545	0
	0.0320834	1.6572e+06		0.0320834	0
	0.0321122	1.65827e+06		0.0321122	0
	0.032141	1.65934e+06		0.032141	0
	0.0321699	1.6604e+06		0.0321699	0
	0.0321987	1.66146e+06		0.0321987	0
	0.0322275	1.66252e+06		0.0322275	0
	0.0322564	1.66358e+06		0.0322564	0
	0.0322852	1.66464e+06		0.0322852	0
	0.0323141	1.6657e+06		0.0323141	0
	0.0323429	1.66677e+06		0.0323429	0
	0.0323717	1.66784e+06		0.0323717	0
	0.0324006	1.66891e+06		0.0324006	0
	0.0324294	1.66998e+06		0.0324294	0
	0.0324582	1.67105e+06		0.0324582	0
	0.0324871	1.67213e+06		0.0324871	0
	0.0325159	1.6732e+06		0.0325159	0
	0.0325447	1.67428e+06		0.0325447	0
	0.0325736	1.67534e+06		0.0325736	0
	0.0326024	1.67641e+06		0.0326024	0
	0.0326312	1.67747e+06		0.0326312	0
	0.0326601	1.67852e+06		0.0326601	0
	0.0326889	1.67957e+06		0.0326889	0
	0.0327177	1.68061e+06		0.0327177	0
	0.0327466	1.68164e+06		0.0327466	0
	0.0327754	1.68267e+06		0.0327754	0
	0.0328043	1.6837e+06		0.0328043	0
	0.0328331	1.68472e+06		0.0328331	0
	0.0328619	1.68575e+06		0.0328619	0
	0.0328908	1.68677e+06		0.0328908	0
	0.0329196	1.6878e+06		0.0329196	0
	0.0329484	1.68883e+06		0.0329484	0
	0.0329773	1.68987e+06		0.0329773	0
	0.0330061	1.6909e+06		0.0330061	0
	0.0330349	1.69194e+06		0.0330349	0
	0.0330638	1.69298e+06		0.0330638	0
	0.0330926	1.69403e+06		0.0330926	0
	0.0331214	1.69507e+06		0.0331214	0
	0.0331503	1.69612e+06		0.0331503	0
	0.0331791	1.69716e+06		0.0331791	0
	0.033208	1.6982e+06		0.033208	0
	0.0332368	1.69924e+06		0.0332368	0
	0.0332656	1.70028e+06		0.0332656	0
	0.0332945	1.70132e+06		0.0332945	0
	0.0333233	1.70236e+06		0.0333233	0
	0.0333521	1.7034e+06		0.0333521	0
	0.033381	1.70443e+06		0.033381	0
	0.0334098	1.70546e+06		0.0334098	0
	0.0334386	1.70648e+06		0.0334386	0
	0.0334675	1.70751e+06		0.0334675	0
	0.0334963	1.70854e+06		0.0334963	0
	0.0335251	1.70957e+06		0.0335251	0
	0.033554	1.7106e+06		0.033554	0
	0.0335828	1.71162e+06		0.0335828	0
	0.0336116	1.71265e+06		0.0336116	0
	0.0336405	1.71368e+06		0.0336405	0
	0.0336693	1.7147e+06		0.0336693	0
	0.0336982	1.71573e+06		0.0336982	0
	0.033727	1.71675e+06		0.033727	0
	0.0337558	1.71776e+06		0.0337558	0
	0.0337847	1.71878e+06		0.0337847	0
	0.0338135	1.7198e+06		0.0338135	0
	0.0338423	1.72083e+06		0.0338423	0
	0.0338712	1.72185e+06		0.0338712	0
	0.0339	1.72288e+06		0.0339	0
	0.0339288	1.7239e+06		0.0339288	0
	0.0339577	1.72493e+06		0.0339577	0
	0.0339865	1.72596e+06		0.0339865	0
	0.0340153	1.72699e+06		0.0340153	0
	0.0340442	1.72802e+06		0.0340442	0
	0.034073	1.72905e+06		0.034073	0
	0.0341018	1.73008e+06		0.0341018	0
	0.0341307	1.73112e+06		0.0341307	0
	0.0341595	1.73216e+06		0.0341595	0
	0.0341884	1.7332e+06		0.0341884	0
	0.0342172	1.73424e+06		0.0342172	0
	0.034246	1.73529e+06		0.034246	0
	0.0342749	1.73634e+06		0.0342749	0
	0.0343037	1.73738e+06		0.0343037	0
	0.0343325	1.73843e+06		0.0343325	0
	0.0343614	1.73947e+06		0.0343614	0
	0.0343902	1.74051e+06		0.0343902	0
	0.034419	1.74154e+06		0.034419	0
	0.0344479	1.74256e+06		0.0344479	0
	0.0344767	1.74359e+06		0.0344767	0
	0.0345055	1.74461e+06		0.0345055	0
	0.0345344	1.74565e+06		0.0345344	0
	0.0345632	1.74668e+06		0.0345632	0
	0.034592	1.74771e+06		0.034592	0
	0.0346209	1.74875e+06		0.0346209	0
	0.0346497	1.7498e+06		0.0346497	0
	0.0346786	1.75084e+06		0.0346786	0
	0.0347074	1.75189e+06		0.0347074	0
	0.0347362	1.75294e+06		0.0347362	0
	0.0347651	1.754e+06		0.0347651	0
	0.0347939	1.75506e+06		0.0347939	0
	0.0348227	1.75612e+06		0.0348227	0
	0.0348516	1.75717e+06		0.0348516	0
	0.0348804	1.75823e+06		0.0348804	0
	0.0349092	1.75928e+06		0.0349092	0
	0.0349381	1.76034e+06		0.0349381	0
	0.0349669	1.7614e+06		0.0349669	0
	0.0349957	1.76246e+06		0.0349957	0
	0.0350246	1.76353e+06		0.0350246	0
	0.0350534	1.76459e+06		0.0350534	0
	0.0350822	1.76566e+06		0.0350822	0
	0.0351111	1.76673e+06		0.0351111	0
	0.0351399	1.76781e+06		0.0351399	0
	0.0351688	1.76888e+06		0.0351688	0
	0.0351976	1.76996e+06		0.0351976	0
	0.0352264	1.77103e+06		0.0352264	0
	0.0352553	1.77211e+06		0.0352553	0
	0.0352841	1.77319e+06		0.0352841	0
	0.0353129	1.77427e+06		0.0353129	0
	0.0353418	1.77535e+06		0.0353418	0
	0.0353706	1.77644e+06		0.0353706	0
	0.0353994	1.77752e+06		0.0353994	0
	0.0354283	1.7786e+06		0.0354283	0
	0.0354571	1.77969e+06		0.0354571	0
	0.0354859	1.78077e+06		0.0354859	0
	0.0355148	1.78185e+06		0.0355148	0
	0.0355436	1.78292e+06		0.0355436	0
	0.0355724	1.78399e+06		0.0355724	0
	0.0356013	1.78506e+06		0.0356013	0
	0.0356301	1.78613e+06		0.0356301	0
	0.035659	1.78719e+06		0.035659	0
	0.0356878	1.78825e+06		0.0356878	0
	0.0357166	1.7893e+06		0.0357166	0
	0.0357455	1.79035e+06		0.0357455	0
	0.0357743	1.7914e+06		0.0357743	0
	0.0358031	1.79245e+06		0.0358031	0
	0.035832	1.7935e+06		0.035832	0
	0.0358608	1.79454e+06		0.0358608	0
	0.0358896	1.79559e+06		0.0358896	0
	0.0359185	1.79664e+06		0.0359185	0
	0.0359473	1.79768e+06		0.0359473	0
	0.0359761	1.79873e+06		0.0359761	0
	0.036005	1.79977e+06		0.036005	0
	0.0360338	1.80081e+06		0.0360338	0
	0.0360626	1.80186e+06		0.0360626	0
	0.0360915	1.80291e+06		0.0360915	0
	0.0361203	1.80395e+06		0.0361203	0
	0.0361492	1.805e+06		0.0361492	0
	0.036178	1.80605e+06		0.036178	0
	0.0362068	1.80709e+06		0.0362068	0
	0.0362357	1.80814e+06		0.0362357	0
	0.0362645	1.80919e+06		0.0362645	0
	0.0362933	1.81024e+06		0.0362933	0
	0.0363222	1.81128e+06		0.0363222	0
	0.036351	1.81231e+06		0.036351	0
	0.0363798	1.81334e+06		0.0363798	0
	0.0364087	1.81437e+06		0.0364087	0
	0.0364375	1.81541e+06		0.0364375	0
	0.0364663	1.81645e+06		0.0364663	0
	0.0364952	1.8175e+06		0.0364952	0
	0.036524	1.81856e+06		0.036524	0
	0.0365528	1.81962e+06		0.0365528	0
	0.0365817	1.82068e+06		0.0365817	0
	0.0366105	1.82174e+06		0.0366105	0
	0.0366394	1.8228e+06		0.0366394	0
	0.0366682	1.82385e+06		0.0366682	0
	0.036697	1.82491e+06		0.036697	0
	0.0367259	1.82596e+06		0.0367259	0
	0.0367547	1.82701e+06		0.0367547	0
	0.0367835	1.82805e+06		0.0367835	0
	0.0368124	1.82909e+06		0.0368124	0
	0.0368412	1.83012e+06		0.0368412	0
	0.03687	1.83115e+06		0.03687	0
	0.0368989	1.83218e+06		0.0368989	0
	0.0369277	1.8332e+06		0.0369277	0
	0.0369565	1.83422e+06		0.0369565	0
	0.0369854	1.83524e+06		0.0369854	0
	0.0370142	1.83626e+06		0.0370142	0
	0.037043	1.83729e+06		0.037043	0
	0.0370719	1.83832e+06		0.0370719	0
	0.0371007	1.83934e+06		0.0371007	0
	0.0371296	1.84037e+06		0.0371296	0
	0.0371584	1.84141e+06		0.0371584	0
	0.0371872	1.84244e+06		0.0371872	0
	0.0372161	1.84348e+06		0.0372161	0
	0.0372449	1.84452e+06		0.0372449	0
	0.0372737	1.84557e+06		0.0372737	0
	0.0373026	1.84661e+06		0.0373026	0
	0.0373314	1.84765e+06		0.0373314	0
	0.0373602	1.8487e+06		0.0373602	0
	0.0373891	1.84974e+06		0.0373891	0
	0.0374179	1.85078e+06		0.0374179	0
	0.0374467	1.85183e+06		0.0374467	0
	0.0374756	1.85287e+06		0.0374756	0
	0.0375044	1.8539e+06		0.0375044	0
	0.0375332	1.85494e+06		0.0375332	0
	0.0375621	1.85598e+06		0.0375621	0
	0.0375909	1.85701e+06		0.0375909	0
	0.0376198	1.85805e+06		0.0376198	0
	0.0376486	1.85909e+06		0.0376486	0
	0.0376774	1.86013e+06		0.0376774	0
	0.0377063	1.86116e+06		0.0377063	0
	0.0377351	1.86219e+06		0.0377351	0
	0.0377639	1.86322e+06		0.0377639	0
	0.0377928	1.86426e+06		0.0377928	0
	0.0378216	1.8653e+06		0.0378216	0
	0.0378504	1.86633e+06		0.0378504	0
	0.0378793	1.86737e+06		0.0378793	0
	0.0379081	1.8684e+06		0.0379081	0
	0.0379369	1.86943e+06		0.0379369	0
	0.0379658	1.87046e+06		0.0379658	0
	0.0379946	1.87149e+06		0.0379946	0
	0.0380234	1.87252e+06		0.0380234	0
	0.0380523	1.87355e+06		0.0380523	0
	0.0380811	1.87458e+06		0.0380811	0
	0.0381099	1.87561e+06		0.0381099	0
	0.0381388	1.87664e+06		0.0381388	0
	0.0381676	1.87766e+06		0.0381676	0
	0.0381965	1.87869e+06		0.0381965	0
	0.0382253	1.87972e+06		0.0382253	0
	0.0382541	1.88075e+06		0.0382541	0
	0.038283	1.88178e+06		0.038283	0
	0.0383118	1.88282e+06		0.0383118	0
	0.0383406	1.88385e+06		0.0383406	0
	0.0383695	1.88489e+06		0.0383695	0
	0.0383983	1.88592e+06		0.0383983	0
	0.0384271	1.88695e+06		0.0384271	0
	0.038456	1.88798e+06		0.038456	0
	0.0384848	1.88901e+06		0.0384848	0
	0.0385136	1.89003e+06		0.0385136	0
	0.0385425	1.89105e+06		0.0385425	0
	0.0385713	1.89207e+06		0.0385713	0
	0.0386001	1.89308e+06		0.0386001	0
	0.038629	1.8941e+06		0.038629	0
	0.0386578	1.89511e+06		0.0386578	0
	0.0386867	1.89613e+06		0.0386867	0
	0.0387155	1.89715e+06		0.0387155	0
	0.0387443	1.89817e+06		0.0387443	0
	0.0387732	1.89919e+06		0.0387732	0
	0.038802	1.9002e+06		0.038802	0
	0.0388308	1.90122e+06		0.0388308	0
	0.0388597	1.90225e+06		0.0388597	0
	0.0388885	1.90328e+06		0.0388885	0
	0.0389173	1.90431e+06		0.0389173	0
	0.0389462	1.90534e+06		0.0389462	0
	0.038975	1.90638e+06		0.038975	0
	0.0390038	1.90742e+06		0.0390038	0
	0.0390327	1.90845e+06		0.0390327	0
	0.0390615	1.90948e+06		0.0390615	0
	0.0390903	1.91052e+06		0.0390903	0
	0.0391192	1.91155e+06		0.0391192	0
	0.039148	1.91259e+06		0.039148	0
	0.0391768	1.91363e+06		0.0391768	0
	0.0392057	1.91466e+06		0.0392057	0
	0.0392345	1.91569e+06		0.0392345	0
	0.0392634	1.91673e+06		0.0392634	0
	0.0392922	1.91777e+06		0.0392922	0
	0.039321	1.91882e+06		0.039321	0
	0.0393499	1.91986e+06		0.0393499	0
	0.0393787	1.92091e+06		0.0393787	0
	0.0394075	1.92196e+06		0.0394075	0
	0.0394364	1.92301e+06		0.0394364	0
	0.0394652	1.92406e+06		0.0394652	0
	0.039494	1.9251e+06		0.039494	0
	0.0395229	1.92616e+06		0.0395229	0
	0.0395517	1.92721e+06		0.0395517	0
	0.0395805	1.92826e+06		0.0395805	0
	0.0396094	1.92932e+06		0.0396094	0
	0.0396382	1.93037e+06		0.0396382	0
	0.039667	1.93143e+06		0.039667	0
	0.0396959	1.93247e+06		0.0396959	0
	0.0397247	1.93352e+06		0.0397247	0
	0.0397536	1.93457e+06		0.0397536	0
	0.0397824	1.93562e+06		0.0397824	0
	0.0398112	1.93667e+06		0.0398112	0
	0.0398401	1.93772e+06		0.0398401	0
	0.0398689	1.93876e+06		0.0398689	0
	0.0398977	1.93981e+06		0.0398977	0
	0.0399266	1.94085e+06		0.0399266	0
	0.0399554	1.94189e+06		0.0399554	0
	0.0399842	1.94293e+06		0.0399842	0
	0.0400131	1.94397e+06		0.0400131	0
	0.0400419	1.94502e+06		0.0400419	0
	0.0400707	1.94607e+06		0.0400707	0
	0.0400996	1.94713e+06		0.0400996	0
	0.0401284	1.94818e+06		0.0401284	0
	0.0401572	1.94923e+06		0.0401572	0
	0.0401861	1.95029e+06		0.0401861	0
	0.0402149	1.95134e+06		0.0402149	0
	0.0402438	1.9524e+06		0.0402438	0
	0.0402726	1.95346e+06		0.0402726	0
	0.0403014	1.95452e+06		0.0403014	0
	0.0403303	1.95559e+06		0.0403303	0
	0.0403591	1.95665e+06		0.0403591	0
	0.0403879	1.95771e+06		0.0403879	0
	0.0404168	1.95877e+06		0.0404168	0
	0.0404456	1.95983e+06		0.0404456	0
	0.0404744	1.96089e+06		0.0404744	0
	0.0405033	1.96195e+06		0.0405033	0
	0.0405321	1.96301e+06		0.0405321	0
	0.0405609	1.96408e+06		0.0405609	0
	0.0405898	1.96514e+06		0.0405898	0
	0.0406186	1.96621e+06		0.0406186	0
	0.0406474	1.96727e+06		0.0406474	0
	0.0406763	1.96833e+06		0.0406763	0
	0.0407051	1.96939e+06		0.0407051	0
	0.0407339	1.97044e+06		0.0407339	0
	0.0407628	1.9715e+06		0.0407628	0
	0.0407916	1.97256e+06		0.0407916	0
	0.0408205	1.97361e+06		0.0408205	0
	0.0408493	1.97467e+06		0.0408493	0
	0.0408781	1.97572e+06		0.0408781	0
	0.040907	1.97677e+06		0.040907	0
	0.0409358	1.97783e+06		0.0409358	0
	0.0409646	1.97888e+06		0.0409646	0
	0.0409935	1.97994e+06		0.0409935	0
	0.0410223	1.98099e+06		0.0410223	0
	0.0410511	1.98205e+06		0.0410511	0
	0.04108	1.9831e+06		0.04108	0
	0.0411088	1.98415e+06		0.0411088	0
	0.0411376	1.9852e+06		0.0411376	0
	0.0411665	1.98625e+06		0.0411665	0
	0.0411953	1.9873e+06		0.0411953	0
	0.0412241	1.98834e+06		0.0412241	0
	0.041253	1.98939e+06		0.041253	0
	0.0412818	1.99044e+06		0.0412818	0
	0.0413107	1.99149e+06		0.0413107	0
	0.0413395	1.99254e+06		0.0413395	0
	0.0413683	1.99359e+06		0.0413683	0
	0.0413972	1.99463e+06		0.0413972	0
	0.041426	1.99568e+06		0.041426	0
	0.0414548	1.99673e+06		0.0414548	0
	0.0414837	1.99778e+06		0.0414837	0
	0.0415125	1.99883e+06		0.0415125	0
	0.0415413	1.99988e+06		0.0415413	0
	0.0415702	2.00093e+06		0.0415702	0
	0.041599	2.00198e+06		0.041599	0
	0.0416278	2.00303e+06		0.0416278	0
	0.0416567	2.00409e+06		0.0416567	0
	0.0416855	2.00514e+06		0.0416855	0
	0.0417143	2.00619e+06		0.0417143	0
	0.0417432	2.00724e+06		0.0417432	0
	0.041772	2.0083e+06		0.041772	0
	0.0418008	2.00935e+06		0.0418008	0
	0.0418297	2.0104e+06		0.0418297	0
	0.0418585	2.01145e+06		0.0418585	0
	0.0418874	2.0125e+06		0.0418874	0
	0.0419162	2.01355e+06		0.0419162	0
	0.041945	2.0146e+06		0.041945	0
	0.0419739	2.01565e+06		0.0419739	0
	0.0420027	2.01671e+06		0.0420027	0
	0.0420315	2.01777e+06		0.0420315	0
	0.0420604	2.01883e+06		0.0420604	0
	0.0420892	2.01989e+06		0.0420892	0
	0.042118	2.02095e+06		0.042118	0
	0.0421469	2.02202e+06		0.0421469	0
	0.0421757	2.02311e+06		0.0421757	0
	0.0422045	2.02423e+06		0.0422045	0
	0.0422334	2.02535e+06		0.0422334	0
	0.0422622	2.02648e+06		0.0422622	0
	0.042291	2.0276e+06		0.042291	0
	0.0423199	2.02872e+06		0.0423199	0
	0.0423487	2.02984e+06		0.0423487	0
	0.0423776	2.03095e+06		0.0423776	0
	0.0424064	2.03206e+06		0.0424064	0
	0.0424352	2.03316e+06		0.0424352	0
	0.0424641	2.03425e+06		0.0424641	0
	0.0424929	2.03534e+06		0.0424929	0
	0.0425217	2.03642e+06		0.0425217	0
	0.0425506	2.03748e+06		0.0425506	0
	0.0425794	2.03855e+06		0.0425794	0
	0.0426082	2.03961e+06		0.0426082	0
	0.0426371	2.04066e+06		0.0426371	0
	0.0426659	2.04171e+06		0.0426659	0
	0.0426947	2.04274e+06		0.0426947	0
	0.0427236	2.04377e+06		0.0427236	0
	0.0427524	2.0448e+06		0.0427524	0
	0.0427812	2.04584e+06		0.0427812	0
	0.0428101	2.04688e+06		0.0428101	0
	0.0428389	2.04792e+06		0.0428389	0
	0.0428678	2.04896e+06		0.0428678	0
	0.0428966	2.04999e+06		0.0428966	0
	0.0429254	2.05103e+06		0.0429254	0
	0.0429543	2.05207e+06		0.0429543	0
	0.0429831	2.05312e+06		0.0429831	0
	0.0430119	2.05417e+06		0.0430119	0
	0.0430408	2.05522e+06		0.0430408	0
	0.0430696	2.05626e+06		0.0430696	0
	0.0430984	2.05729e+06		0.0430984	0
	0.0431273	2.05833e+06		0.0431273	0
	0.0431561	2.05936e+06		0.0431561	0
	0.0431849	2.06039e+06		0.0431849	0
	0.0432138	2.06142e+06		0.0432138	0
	0.0432426	2.06244e+06		0.0432426	0
	0.0432714	2.06346e+06		0.0432714	0
	0.0433003	2.06448e+06		0.0433003	0
	0.0433291	2.06549e+06		0.0433291	0
	0.0433579	2.06648e+06		0.0433579	0
	0.0433868	2.06747e+06		0.0433868	0
	0.0434156	2.06847e+06		0.0434156	0
	0.0434445	2.06946e+06		0.0434445	0
	0.0434733	2.07044e+06		0.0434733	0
	0.0435021	2.07143e+06		0.0435021	0
	0.043531	2.07241e+06		0.043531	0
	0.0435598	2.0734e+06		0.0435598	0
	0.0435886	2.07439e+06		0.0435886	0
	0.0436175	2.07537e+06		0.0436175	0
	0.0436463	2.07634e+06		0.0436463	0
	0.0436751	2.07732e+06		0.0436751	0
	0.043704	2.07829e+06		0.043704	0
	0.0437328	2.07926e+06		0.0437328	0
	0.0437616	2.08023e+06		0.0437616	0
	0.0437905	2.08121e+06		0.0437905	0
	0.0438193	2.08219e+06		0.0438193	0
	0.0438481	2.08317e+06		0.0438481	0
	0.043877	2.08415e+06		0.043877	0
	0.0439058	2.08514e+06		0.0439058	0
	0.0439347	2.08612e+06		0.0439347	0
	0.0439635	2.0871e+06		0.0439635	0
	0.0439923	2.08808e+06		0.0439923	0
	0.0440212	2.08906e+06		0.0440212	0
	0.04405	2.09004e+06		0.04405	0
	0.0440788	2.09103e+06		0.0440788	0
	0.0441077	2.09202e+06		0.0441077	0
	0.0441365	2.09302e+06		0.0441365	0
	0.0441653	2.09402e+06		0.0441653	0
	0.0441942	2.09503e+06		0.0441942	0
	0.044223	2.09605e+06		0.044223	0
	0.0442518	2.09707e+06		0.0442518	0
	0.0442807	2.09809e+06		0.0442807	0
	0.0443095	2.09911e+06		0.0443095	0
	0.0443383	2.10012e+06		0.0443383	0
	0.0443672	2.10114e+06		0.0443672	0
	0.044396	2.10217e+06		0.044396	0
	0.0444248	2.10319e+06		0.0444248	0
	0.0444537	2.10422e+06		0.0444537	0
	0.0444825	2.10524e+06		0.0444825	0
	0.0445114	2.10627e+06		0.0445114	0
	0.0445402	2.1073e+06		0.0445402	0
	0.044569	2.10833e+06		0.044569	0
	0.0445979	2.10937e+06		0.0445979	0
	0.0446267	2.11042e+06		0.0446267	0
	0.0446555	2.11148e+06		0.0446555	0
	0.0446844	2.11255e+06		0.0446844	0
	0.0447132	2.11362e+06		0.0447132	0
	0.044742	2.11469e+06		0.044742	0
	0.0447709	2.11577e+06		0.0447709	0
	0.0447997	2.11684e+06		0.0447997	0
	0.0448285	2.11792e+06		0.0448285	0
	0.0448574	2.119e+06		0.0448574	0
	0.0448862	2.12008e+06		0.0448862	0
	0.044915	2.12117e+06		0.044915	0
	0.0449439	2.12224e+06		0.0449439	0
	0.0449727	2.12332e+06		0.0449727	0
	0.0450016	2.1244e+06		0.0450016	0
	0.0450304	2.12547e+06		0.0450304	0
	0.0450592	2.12655e+06		0.0450592	0
	0.0450881	2.12762e+06		0.0450881	0
	0.0451169	2.12869e+06		0.0451169	0
	0.0451457	2.12975e+06		0.0451457	0
	0.0451746	2.13081e+06		0.0451746	0
	0.0452034	2.13186e+06		0.0452034	0
	0.0452322	2.13291e+06		0.0452322	0
	0.0452611	2.13397e+06		0.0452611	0
	0.0452899	2.13502e+06		0.0452899	0
	0.0453187	2.13608e+06		0.0453187	0
	0.0453476	2.13713e+06		0.0453476	0
	0.0453764	2.13819e+06		0.0453764	0
	0.0454052	2.13925e+06		0.0454052	0
	0.0454341	2.1403e+06		0.0454341	0
	0.0454629	2.14136e+06		0.0454629	0
	0.0454917	2.1424e+06		0.0454917	0
	0.0455206	2.14345e+06		0.0455206	0
	0.0455494	2.1445e+06		0.0455494	0
	0.0455783	2.14553e+06		0.0455783	0
	0.0456071	2.14657e+06		0.0456071	0
	0.0456359	2.1476e+06		0.0456359	0
	0.0456648	2.14863e+06		0.0456648	0
	0.0456936	2.14966e+06		0.0456936	0
	0.0457224	2.15069e+06		0.0457224	0
	0.0457513	2.15171e+06		0.0457513	0
	0.0457801	2.15273e+06		0.0457801	0
	0.0458089	2.15375e+06		0.0458089	0
	0.0458378	2.15477e+06		0.0458378	0
	0.0458666	2.15579e+06		0.0458666	0
	0.0458954	2.15681e+06		0.0458954	0
	0.0459243	2.15782e+06		0.0459243	0
	0.0459531	2.15884e+06		0.0459531	0
	0.0459819	2.15985e+06		0.0459819	0
	0.0460108	2.16085e+06		0.0460108	0
	0.0460396	2.16186e+06		0.0460396	0
	0.0460685	2.16286e+06		0.0460685	0
	0.0460973	2.16387e+06		0.0460973	0
	0.0461261	2.16487e+06		0.0461261	0
	0.046155	2.16587e+06		0.046155	0
	0.0461838	2.16688e+06		0.0461838	0
	0.0462126	2.16789e+06		0.0462126	0
	0.0462415	2.1689e+06		0.0462415	0
	0.0462703	2.16991e+06		0.0462703	0
	0.0462991	2.17093e+06		0.0462991	0
	0.046328	2.17196e+06		0.046328	0
	0.0463568	2.17299e+06		0.0463568	0
	0.0463856	2.17403e+06		0.0463856	0
	0.0464145	2.17507e+06		0.0464145	0
	0.0464433	2.17611e+06		0.0464433	0
	0.0464721	2.17716e+06		0.0464721	0
	0.046501	2.17821e+06		0.046501	0
	0.0465298	2.17928e+06		0.0465298	0
	0.0465586	2.18035e+06		0.0465586	0
	0.0465875	2.18143e+06		0.0465875	0
	0.0466163	2.18251e+06		0.0466163	0
	0.0466452	2.18359e+06		0.0466452	0
	0.046674	2.18468e+06		0.046674	0
	0.0467028	2.18577e+06		0.0467028	0
	0.0467317	2.18687e+06		0.0467317	0
	0.0467605	2.18796e+06		0.0467605	0
	0.0467893	2.18905e+06		0.0467893	0
	0.0468182	2.19014e+06		0.0468182	0
	0.046847	2.19123e+06		0.046847	0
	0.0468758	2.19232e+06		0.0468758	0
	0.0469047	2.1934e+06		0.0469047	0
	0.0469335	2.19448e+06		0.0469335	0
	0.0469623	2.19556e+06		0.0469623	0
	0.0469912	2.19665e+06		0.0469912	0
	0.04702	2.19772e+06		0.04702	0
	0.0470488	2.1988e+06		0.0470488	0
	0.0470777	2.19988e+06		0.0470777	0
	0.0471065	2.20096e+06		0.0471065	0
	0.0471354	2.20204e+06		0.0471354	0
	0.0471642	2.20311e+06		0.0471642	0
	0.047193	2.20419e+06		0.047193	0
	0.0472219	2.20527e+06		0.0472219	0
	0.0472507	2.20635e+06		0.0472507	0
	0.0472795	2.20743e+06		0.0472795	0
	0.0473084	2.20851e+06		0.0473084	0
	0.0473372	2.20957e+06		0.0473372	0
	0.047366	2.21064e+06		0.047366	0
	0.0473949	2.21171e+06		0.0473949	0
	0.0474237	2.21278e+06		0.0474237	0
	0.0474525	2.21385e+06		0.0474525	0
	0.0474814	2.21492e+06		0.0474814	0
	0.0475102	2.21599e+06		0.0475102	0
	0.047539	2.21707e+06		0.047539	0
	0.0475679	2.21815e+06		0.0475679	0
	0.0475967	2.21922e+06		0.0475967	0
	0.0476256	2.2203e+06		0.0476256	0
	0.0476544	2.22136e+06		0.0476544	0
	0.0476832	2.22243e+06		0.0476832	0
	0.0477121	2.22349e+06		0.0477121	0
	0.0477409	2.22455e+06		0.0477409	0
	0.0477697	2.22561e+06		0.0477697	0
	0.0477986	2.22666e+06		0.0477986	0
	0.0478274	2.2277e+06		0.0478274	0
	0.0478562	2.22874e+06		0.0478562	0
	0.0478851	2.22978e+06		0.0478851	0
	0.0479139	2.23082e+06		0.0479139	0
	0.0479427	2.23184e+06		0.0479427	0
	0.0479716	2.23287e+06		0.0479716	0
	0.0480004	2.23388e+06		0.0480004	0
	0.0480292	2.2349e+06		0.0480292	0
	0.0480581	2.23591e+06		0.0480581	0
	0.0480869	2.23692e+06		0.0480869	0
	0.0481157	2.23792e+06		0.0481157	0
	0.0481446	2.23893e+06		0.0481446	0
	0.0481734	2.23993e+06		0.0481734	0
	0.0482023	2.24093e+06		0.0482023	0
	0.0482311	2.24193e+06		0.0482311	0
	0.0482599	2.24293e+06		0.0482599	0
	0.0482888	2.24393e+06		0.0482888	0
	0.0483176	2.24493e+06		0.0483176	0
	0.0483464	2.24593e+06		0.0483464	0
	0.0483753	2.24693e+06		0.0483753	0
	0.0484041	2.24793e+06		0.0484041	0
	0.0484329	2.24894e+06		0.0484329	0
	0.0484618	2.24994e+06		0.0484618	0
	0.0484906	2.25094e+06		0.0484906	0
	0.0485194	2.25195e+06		0.0485194	0
	0.0485483	2.25296e+06		0.0485483	0
	0.0485771	2.25398e+06		0.0485771	0
	0.0486059	2.255e+06		0.0486059	0
	0.0486348	2.25603e+06		0.0486348	0
	0.0486636	2.25705e+06		0.0486636	0
	0.0486925	2.25808e+06		0.0486925	0
	0.0487213	2.25911e+06		0.0487213	0
	0.0487501	2.26015e+06		0.0487501	0
	0.048779	2.26118e+06		0.048779	0
	0.0488078	2.26221e+06		0.0488078	0
	0.0488366	2.26325e+06		0.0488366	0
	0.0488655	2.26428e+06		0.0488655	0
	0.0488943	2.26532e+06		0.0488943	0
	0.0489231	2.26636e+06		0.0489231	0
	0.048952	2.2674e+06		0.048952	0
	0.0489808	2.26845e+06		0.0489808	0
	0.0490096	2.2695e+06		0.0490096	0
	0.0490385	2.27055e+06		0.0490385	0
	0.0490673	2.27161e+06		0.0490673	0
	0.0490961	2.27265e+06		0.0490961	0
	0.049125	2.2737e+06		0.049125	0
	0.0491538	2.27475e+06		0.0491538	0
	0.0491826	2.27579e+06		0.0491826	0
	0.0492115	2.27684e+06		0.0492115	0
	0.0492403	2.27788e+06		0.0492403	0
	0.0492692	2.27893e+06		0.0492692	0
	0.049298	2.27997e+06		0.049298	0
	0.0493268	2.28101e+06		0.0493268	0
	0.0493557	2.28206e+06		0.0493557	0
	0.0493845	2.2831e+06		0.0493845	0
	0.0494133	2.28415e+06		0.0494133	0
	0.0494422	2.28519e+06		0.0494422	0
	0.049471	2.28624e+06		0.049471	0
	0.0494998	2.28729e+06		0.0494998	0
	0.0495287	2.28834e+06		0.0495287	0
	0.0495575	2.28939e+06		0.0495575	0
	0.0495863	2.29044e+06		0.0495863	0
	0.0496152	2.29149e+06		0.0496152	0
	0.049644	2.29253e+06		0.049644	0
	0.0496728	2.29358e+06		0.0496728	0
	0.0497017	2.29463e+06		0.0497017	0
	0.0497305	2.29567e+06		0.0497305	0
	0.0497594	2.29672e+06		0.0497594	0
	0.0497882	2.29776e+06		0.0497882	0
	0.049817	2.29879e+06		0.049817	0
	0.0498459	2.29982e+06		0.0498459	0
	0.0498747	2.30085e+06		0.0498747	0
	0.0499035	2.30188e+06		0.0499035	0
	0.0499324	2.30291e+06		0.0499324	0
	0.0499612	2.30394e+06		0.0499612	0
	0.04999	2.30496e+06		0.04999	0
	0.0500189	2.30599e+06		0.0500189	0
	0.0500477	2.30701e+06		0.0500477	0
	0.0500765	2.30803e+06		0.0500765	0
	0.0501054	2.30905e+06		0.0501054	0
	0.0501342	2.31006e+06		0.0501342	0
	0.050163	2.31107e+06		0.050163	0
	0.0501919	2.31208e+06		0.0501919	0
	0.0502207	2.31309e+06		0.0502207	0
	0.0502496	2.3141e+06		0.0502496	0
	0.0502784	2.31511e+06		0.0502784	0
	0.0503072	2.31612e+06		0.0503072	0
	0.0503361	2.31712e+06		0.0503361	0
	0.0503649	2.31812e+06		0.0503649	0
	0.0503937	2.31912e+06		0.0503937	0
	0.0504226	2.32012e+06		0.0504226	0
	0.0504514	2.32112e+06		0.0504514	0
	0.0504802	2.32212e+06		0.0504802	0
	0.0505091	2.32312e+06		0.0505091	0
	0.0505379	2.32411e+06		0.0505379	0
	0.0505667	2.3251e+06		0.0505667	0
	0.0505956	2.32609e+06		0.0505956	0
	0.0506244	2.32708e+06		0.0506244	0
	0.0506532	2.32806e+06		0.0506532	0
	0.0506821	2.32904e+06		0.0506821	0
	0.0507109	2.33002e+06		0.0507109	0
	0.0507397	2.331e+06		0.0507397	0
	0.0507686	2.33198e+06		0.0507686	0
	0.0507974	2.33297e+06		0.0507974	0
	0.0508263	2.33396e+06		0.0508263	0
	0.0508551	2.33496e+06		0.0508551	0
	0.0508839	2.33596e+06		0.0508839	0
	0.0509128	2.33697e+06		0.0509128	0
	0.0509416	2.33798e+06		0.0509416	0
	0.0509704	2.33899e+06		0.0509704	0
	0.0509993	2.34002e+06		0.0509993	0
	0.0510281	2.34104e+06		0.0510281	0
	0.0510569	2.34207e+06		0.0510569	0
	0.0510858	2.3431e+06		0.0510858	0
	0.0511146	2.34414e+06		0.0511146	0
	0.0511434	2.34518e+06		0.0511434	0
	0.0511723	2.34623e+06		0.0511723	0
	0.0512011	2.34728e+06		0.0512011	0
	0.0512299	2.34833e+06		0.0512299	0
	0.0512588	2.34939e+06		0.0512588	0
	0.0512876	2.35045e+06		0.0512876	0
	0.0513165	2.35152e+06		0.0513165	0
	0.0513453	2.35258e+06		0.0513453	0
	0.0513741	2.35365e+06		0.0513741	0
	0.051403	2.35473e+06		0.051403	0
	0.0514318	2.3558e+06		0.0514318	0
	0.0514606	2.35687e+06		0.0514606	0
	0.0514895	2.35794e+06		0.0514895	0
	0.0515183	2.35902e+06		0.0515183	0
	0.0515471	2.36009e+06		0.0515471	0
	0.051576	2.36117e+06		0.051576	0
	0.0516048	2.36224e+06		0.0516048	0
	0.0516336	2.36331e+06		0.0516336	0
	0.0516625	2.36439e+06		0.0516625	0
	0.0516913	2.36546e+06		0.0516913	0
	0.0517201	2.36653e+06		0.0517201	0
	0.051749	2.3676e+06		0.051749	0
	0.0517778	2.36867e+06		0.0517778	0
	0.0518067	2.36974e+06		0.0518067	0
	0.0518355	2.37081e+06		0.0518355	0
	0.0518643	2.37188e+06		0.0518643	0
	0.0518932	2.37295e+06		0.0518932	0
	0.051922	2.37402e+06		0.051922	0
	0.0519508	2.37509e+06		0.0519508	0
	0.0519797	2.37616e+06		0.0519797	0
	0.0520085	2.37723e+06		0.0520085	0
	0.0520373	2.3783e+06		0.0520373	0
	0.0520662	2.37937e+06		0.0520662	0
	0.052095	2.38044e+06		0.052095	0
	0.0521238	2.3815e+06		0.0521238	0
	0.0521527	2.38256e+06		0.0521527	0
	0.0521815	2.38362e+06		0.0521815	0
	0.0522103	2.38468e+06		0.0522103	0
	0.0522392	2.38573e+06		0.0522392	0
	0.052268	2.38678e+06		0.052268	0
	0.0522968	2.38783e+06		0.0522968	0
	0.0523257	2.38887e+06		0.0523257	0
	0.0523545	2.38991e+06		0.0523545	0
	0.0523834	2.39095e+06		0.0523834	0
	0.0524122	2.39198e+06		0.0524122	0
	0.052441	2.39302e+06		0.052441	0
	0.0524699	2.39405e+06		0.0524699	0
	0.0524987	2.39509e+06		0.0524987	0
	0.0525275	2.39612e+06		0.0525275	0
	0.0525564	2.39715e+06		0.0525564	0
	0.0525852	2.39818e+06		0.0525852	0
	0.052614	2.39921e+06		0.052614	0
	0.0526429	2.40023e+06		0.0526429	0
	0.0526717	2.40126e+06		0.0526717	0
	0.0527005	2.40228e+06		0.0527005	0
	0.0527294	2.40331e+06		0.0527294	0
	0.0527582	2.40433e+06		0.0527582	0
	0.052787	2.40536e+06		0.052787	0
	0.0528159	2.40638e+06		0.0528159	0
	0.0528447	2.40741e+06		0.0528447	0
	0.0528736	2.40843e+06		0.0528736	0
	0.0529024	2.40946e+06		0.0529024	0
	0.0529312	2.41049e+06		0.0529312	0
	0.0529601	2.41152e+06		0.0529601	0
	0.0529889	2.41255e+06		0.0529889	0
	0.0530177	2.41359e+06		0.0530177	0
	0.0530466	2.41463e+06		0.0530466	0
	0.0530754	2.41567e+06		0.0530754	0
	0.0531042	2.41671e+06		0.0531042	0
	0.0531331	2.41776e+06		0.0531331	0
	0.0531619	2.41881e+06		0.0531619	0
	0.0531907	2.41986e+06		0.0531907	0
	0.0532196	2.42091e+06		0.0532196	0
	0.0532484	2.42196e+06		0.0532484	0
	0.0532772	2.42302e+06		0.0532772	0
	0.0533061	2.42408e+06		0.0533061	0
	0.0533349	2.42514e+06		0.0533349	0
	0.0533638	2.4262e+06		0.0533638	0
	0.0533926	2.42727e+06		0.0533926	0
	0.0534214	2.42833e+06		0.0534214	0
	0.0534503	2.4294e+06		0.0534503	0
	0.0534791	2.43047e+06		0.0534791	0
	0.0535079	2.43153e+06		0.0535079	0
	0.0535368	2.4326e+06		0.0535368	0
	0.0535656	2.43367e+06		0.0535656	0
	0.0535944	2.43474e+06		0.0535944	0
	0.0536233	2.43582e+06		0.0536233	0
	0.0536521	2.43689e+06		0.0536521	0
	0.0536809	2.43796e+06		0.0536809	0
	0.0537098	2.43903e+06		0.0537098	0
	0.0537386	2.44011e+06		0.0537386	0
	0.0537674	2.44118e+06		0.0537674	0
	0.0537963	2.44226e+06		0.0537963	0
	0.0538251	2.44333e+06		0.0538251	0
	0.053854	2.44441e+06		0.053854	0
	0.0538828	2.44549e+06		0.0538828	0
	0.0539116	2.44657e+06		0.0539116	0
	0.0539405	2.44765e+06		0.0539405	0
	0.0539693	2.44873e+06		0.0539693	0
	0.0539981	2.44981e+06		0.0539981	0
	0.054027	2.45088e+06		0.054027	0
	0.0540558	2.45196e+06		0.0540558	0
	0.0540846	2.45303e+06		0.0540846	0
	0.0541135	2.45411e+06		0.0541135	0
	0.0541423	2.45518e+06		0.0541423	0
	0.0541711	2.45626e+06		0.0541711	0
	0.0542	2.45733e+06		0.0542	0
	0.0542288	2.45841e+06		0.0542288	0
	0.0542576	2.45949e+06		0.0542576	0
	0.0542865	2.46056e+06		0.0542865	0
	0.0543153	2.46164e+06		0.0543153	0
	0.0543441	2.46271e+06		0.0543441	0
	0.054373	2.46379e+06		0.054373	0
	0.0544018	2.46486e+06		0.0544018	0
	0.0544307	2.46593e+06		0.0544307	0
	0.0544595	2.467e+06		0.0544595	0
	0.0544883	2.46806e+06		0.0544883	0
	0.0545172	2.46912e+06		0.0545172	0
	0.054546	2.47018e+06		0.054546	0
	0.0545748	2.47123e+06		0.0545748	0
	0.0546037	2.47228e+06		0.0546037	0
	0.0546325	2.47333e+06		0.0546325	0
	0.0546613	2.47437e+06		0.0546613	0
	0.0546902	2.47542e+06		0.0546902	0
	0.054719	2.47646e+06		0.054719	0
	0.0547478	2.47749e+06		0.0547478	0
	0.0547767	2.47853e+06		0.0547767	0
	0.0548055	2.47956e+06		0.0548055	0
	0.0548343	2.48059e+06		0.0548343	0
	0.0548632	2.48161e+06		0.0548632	0
	0.054892	2.48264e+06		0.054892	0
	0.0549209	2.48365e+06		0.0549209	0
	0.0549497	2.48467e+06		0.0549497	0
	0.0549785	2.48568e+06		0.0549785	0
	0.0550074	2.48669e+06		0.0550074	0
	0.0550362	2.4877e+06		0.0550362	0
	0.055065	2.48871e+06		0.055065	0
	0.0550939	2.48971e+06		0.0550939	0
	0.0551227	2.49072e+06		0.0551227	0
	0.0551515	2.49173e+06		0.0551515	0
	0.0551804	2.49273e+06		0.0551804	0
	0.0552092	2.49373e+06		0.0552092	0
	0.055238	2.49473e+06		0.055238	0
	0.0552669	2.49572e+06		0.0552669	0
	0.0552957	2.49672e+06		0.0552957	0
	0.0553245	2.49771e+06		0.0553245	0
	0.0553534	2.4987e+06		0.0553534	0
	0.0553822	2.49969e+06		0.0553822	0
	0.0554111	2.50069e+06		0.0554111	0
	0.0554399	2.50169e+06		0.0554399	0
	0.0554687	2.50269e+06		0.0554687	0
	0.0554976	2.50369e+06		0.0554976	0
	0.0555264	2.50471e+06		0.0555264	0
	0.0555552	2.50572e+06		0.0555552	0
	0.0555841	2.50675e+06		0.0555841	0
	0.0556129	2.50778e+06		0.0556129	0
	0.0556417	2.50881e+06		0.0556417	0
	0.0556706	2.50985e+06		0.0556706	0
	0.0556994	2.51089e+06		0.0556994	0
	0.0557282	2.51194e+06		0.0557282	0
	0.0557571	2.51298e+06		0.0557571	0
	0.0557859	2.51404e+06		0.0557859	0
	0.0558147	2.51509e+06		0.0558147	0
	0.0558436	2.51614e+06		0.0558436	0
	0.0558724	2.51719e+06		0.0558724	0
	0.0559013	2.51823e+06		0.0559013	0
	0.0559301	2.51928e+06		0.0559301	0
	0.0559589	2.52033e+06		0.0559589	0
	0.0559878	2.52138e+06		0.0559878	0
	0.0560166	2.52243e+06		0.0560166	0
	0.0560454	2.52348e+06		0.0560454	0
	0.0560743	2.52453e+06		0.0560743	0
	0.0561031	2.52558e+06		0.0561031	0
	0.0561319	2.52663e+06		0.0561319	0
	0.0561608	2.52768e+06		0.0561608	0
	0.0561896	2.52873e+06		0.0561896	0
	0.0562184	2.52978e+06		0.0562184	0
	0.0562473	2.53083e+06		0.0562473	0
	0.0562761	2.53187e+06		0.0562761	0
	0.0563049	2.53292e+06		0.0563049	0
	0.0563338	2.53396e+06		0.0563338	0
	0.0563626	2.53501e+06		0.0563626	0
	0.0563914	2.53606e+06		0.0563914	0
	0.0564203	2.53711e+06		0.0564203	0
	0.0564491	2.53817e+06		0.0564491	0
	0.056478	2.53922e+06		0.056478	0
	0.0565068	2.54027e+06		0.0565068	0
	0.0565356	2.54133e+06		0.0565356	0
	0.0565645	2.54238e+06		0.0565645	0
	0.0565933	2.54342e+06		0.0565933	0
	0.0566221	2.54447e+06		0.0566221	0
	0.056651	2.54551e+06		0.056651	0
	0.0566798	2.54655e+06		0.0566798	0
	0.0567086	2.54759e+06		0.0567086	0
	0.0567375	2.54863e+06		0.0567375	0
	0.0567663	2.54966e+06		0.0567663	0
	0.0567951	2.55069e+06		0.0567951	0
	0.056824	2.55172e+06		0.056824	0
	0.0568528	2.55274e+06		0.0568528	0
	0.0568816	2.55376e+06		0.0568816	0
	0.0569105	2.55479e+06		0.0569105	0
	0.0569393	2.5558e+06		0.0569393	0
	0.0569682	2.55682e+06		0.0569682	0
	0.056997	2.55783e+06		0.056997	0
	0.0570258	2.55885e+06		0.0570258	0
	0.0570547	2.55985e+06		0.0570547	0
	0.0570835	2.56086e+06		0.0570835	0
	0.0571123	2.56186e+06		0.0571123	0
	0.0571412	2.56286e+06		0.0571412	0
	0.05717	2.56386e+06		0.05717	0
	0.0571988	2.56486e+06		0.0571988	0
	0.0572277	2.56586e+06		0.0572277	0
	0.0572565	2.56685e+06		0.0572565	0
	0.0572853	2.56785e+06		0.0572853	0
	0.0573142	2.56885e+06		0.0573142	0
	0.057343	2.56985e+06		0.057343	0
	0.0573718	2.57084e+06		0.0573718	0
	0.0574007	2.57184e+06		0.0574007	0
	0.0574295	2.57284e+06		0.0574295	0
	0.0574584	2.57383e+06		0.0574584	0
	0.0574872	2.57483e+06		0.0574872	0
	0.057516	2.57583e+06		0.057516	0
	0.0575449	2.57683e+06		0.0575449	0
	0.0575737	2.57783e+06		0.0575737	0
	0.0576025	2.57882e+06		0.0576025	0
	0.0576314	2.57982e+06		0.0576314	0
[truncated: 15,332 more rows]

## Sheet: B-150-10
B-150-10	X-Axis	Shear stress		X-Axis	Number of cracks
	2.30697e-05	68287.6		2.30697e-05	0
	5.19132e-05	82263.9		5.19132e-05	0
	8.07568e-05	94493.8		8.07568e-05	0
	0.0001096	105308		0.0001096	0
	0.000138444	115057		0.000138444	0
	0.000167287	123848		0.000167287	0
	0.000196131	131739		0.000196131	0
	0.000224974	138865		0.000224974	0
	0.000253818	145341		0.000253818	0
	0.000282662	151197		0.000282662	0
	0.000311505	156457		0.000311505	0
	0.000340349	161238		0.000340349	0
	0.000369192	165684		0.000369192	0
	0.000398036	169780		0.000398036	0
	0.000426879	173514		0.000426879	0
	0.000455722	176886		0.000455722	0
	0.000484566	179896		0.000484566	0
	0.000513409	182529		0.000513409	0
	0.000542252	184971		0.000542252	0
	0.000571095	187255		0.000571095	0
	0.000599937	189332		0.000599937	0
	0.00062878	191222		0.00062878	0
	0.000657623	193034		0.000657623	0
	0.000686466	194817		0.000686466	0
	0.000715308	196548		0.000715308	0
	0.000744151	198210		0.000744151	0
	0.000772994	199790		0.000772994	0
	0.000801836	201337		0.000801836	0
	0.000830679	202891		0.000830679	0
	0.000859521	204397		0.000859521	0
	0.000888364	205858		0.000888364	0
	0.000917206	207310		0.000917206	0
	0.000946049	208754		0.000946049	0
	0.000974891	210159		0.000974891	0
	0.00100373	211555		0.00100373	0
	0.00103258	212935		0.00103258	0
	0.00106142	214274		0.00106142	0
	0.00109026	215563		0.00109026	0
	0.0011191	216819		0.0011191	0
	0.00114795	218079		0.00114795	0
	0.00117679	219409		0.00117679	0
	0.00120563	220787		0.00120563	0
	0.00123447	222177		0.00123447	0
	0.00126332	223544		0.00126332	0
	0.00129216	224913		0.00129216	0
	0.001321	226314		0.001321	0
	0.00134984	227764		0.00134984	0
	0.00137869	229265		0.00137869	0
	0.00140753	230790		0.00140753	0
	0.00143637	232335		0.00143637	0
	0.00146521	233872		0.00146521	0
	0.00149406	235378		0.00149406	0
	0.0015229	236869		0.0015229	0
	0.00155174	238347		0.00155174	0
	0.00158058	239827		0.00158058	0
	0.00160943	241239		0.00160943	0
	0.00163827	242648		0.00163827	0
	0.00166711	244080		0.00166711	0
	0.00169595	245456		0.00169595	0
	0.0017248	246753		0.0017248	0
	0.00175364	248025		0.00175364	0
	0.00178248	249296		0.00178248	0
	0.00181132	250578		0.00181132	0
	0.00184017	251841		0.00184017	0
	0.00186901	253082		0.00186901	0
	0.00189785	254318		0.00189785	0
	0.0019267	255578		0.0019267	0
	0.00195554	256882		0.00195554	0
	0.00198438	258198		0.00198438	0
	0.00201322	259531		0.00201322	0
	0.00204207	260845		0.00204207	0
	0.00207091	262052		0.00207091	0
	0.00209975	263224		0.00209975	0
	0.0021286	264368		0.0021286	0
	0.00215744	265470		0.00215744	0
	0.00218628	266524		0.00218628	0
	0.00221513	267518		0.00221513	0
	0.00224397	268431		0.00224397	0
	0.00227281	269215		0.00227281	0
	0.00230165	269773		0.00230165	0
	0.0023305	269944		0.0023305	0
	0.00235934	269499		0.00235934	0
	0.00238818	268295		0.00238818	0
	0.00241703	266237		0.00241703	0
	0.00244587	263440		0.00244587	0
	0.00247471	260559		0.00247471	0
	0.00250356	258469		0.00250356	0
	0.0025324	257584		0.0025324	0
	0.00256124	257859		0.00256124	0
	0.00259008	259178		0.00259008	0
	0.00261893	261341		0.00261893	0
	0.00264777	264142		0.00264777	0
	0.00267661	267572		0.00267661	0
	0.00270546	271618		0.00270546	0
	0.0027343	276018		0.0027343	0
	0.00276314	280651		0.00276314	0
	0.00279198	285273		0.00279198	0
	0.00282083	289996		0.00282083	0
	0.00284967	294778		0.00284967	0
	0.00287851	299543		0.00287851	0
	0.00290736	304218		0.00290736	0
	0.0029362	308767		0.0029362	0
	0.00296504	313212		0.00296504	0
	0.00299389	317502		0.00299389	0
	0.00302273	321593		0.00302273	0
	0.00305157	325506		0.00305157	0
	0.00308041	329254		0.00308041	0
	0.00310926	332829		0.00310926	0
	0.0031381	336279		0.0031381	0
	0.00316694	339644		0.00316694	0
	0.00319579	342911		0.00319579	0
	0.00322463	346015		0.00322463	0
	0.00325347	349023		0.00325347	0
	0.00328231	351993		0.00328231	0
	0.00331116	354945		0.00331116	0
	0.00334	357831		0.00334	0
	0.00336884	360640		0.00336884	0
	0.00339768	363356		0.00339768	0
	0.00342653	365888		0.00342653	0
	0.00345537	368214		0.00345537	0
	0.00348421	370408		0.00348421	0
	0.00351306	372531		0.00351306	0
	0.0035419	374765		0.0035419	0
	0.00357074	377310		0.00357074	0
	0.00359958	380117		0.00359958	0
	0.00362843	382991		0.00362843	0
	0.00365727	385831		0.00365727	0
	0.00368611	388597		0.00368611	0
	0.00371495	391331		0.00371495	0
	0.0037438	394059		0.0037438	0
	0.00377264	396770		0.00377264	0
	0.00380148	399473		0.00380148	0
	0.00383032	402159		0.00383032	0
	0.00385917	404786		0.00385917	0
	0.00388801	407343		0.00388801	0
	0.00391685	409856		0.00391685	0
	0.00394569	412315		0.00394569	0
	0.00397454	414733		0.00397454	0
	0.00400338	417042		0.00400338	0
	0.00403222	419315		0.00403222	0
	0.00406106	421553		0.00406106	0
	0.00408991	423748		0.00408991	0
	0.00411875	425889		0.00411875	0
	0.00414759	427976		0.00414759	0
	0.00417643	430013		0.00417643	0
	0.00420527	431982		0.00420527	0
	0.00423412	433869		0.00423412	0
	0.00426296	435691		0.00426296	0
	0.0042918	437383		0.0042918	0
	0.00432064	439009		0.00432064	0
	0.00434949	440579		0.00434949	0
	0.00437833	442086		0.00437833	0
	0.00440717	443539		0.00440717	0
	0.00443601	444931		0.00443601	0
	0.00446486	446274		0.00446486	0
	0.0044937	447580		0.0044937	0
	0.00452254	448849		0.00452254	0
	0.00455138	450071		0.00455138	0
	0.00458022	451237		0.00458022	0
	0.00460907	452379		0.00460907	0
	0.00463791	453501		0.00463791	0
	0.00466675	454618		0.00466675	0
	0.00469559	455719		0.00469559	0
	0.00472444	456788		0.00472444	0
	0.00475328	457801		0.00475328	0
	0.00478212	458797		0.00478212	0
	0.00481096	459768		0.00481096	0
	0.0048398	460744		0.0048398	0
	0.00486865	461735		0.00486865	0
	0.00489749	462736		0.00489749	0
	0.00492633	463754		0.00492633	0
	0.00495517	464792		0.00495517	0
	0.00498401	465834		0.00498401	0
	0.00501286	466874		0.00501286	0
	0.0050417	467940		0.0050417	0
	0.00507054	468990		0.00507054	0
	0.00509938	470037		0.00509938	0
	0.00512822	471099		0.00512822	0
	0.00515707	472191		0.00515707	0
	0.00518591	473325		0.00518591	0
	0.00521475	474518		0.00521475	0
	0.00524359	475733		0.00524359	0
	0.00527243	476981		0.00527243	0
	0.00530128	478280		0.00530128	0
	0.00533012	479620		0.00533012	0
	0.00535896	480999		0.00535896	0
	0.0053878	482449		0.0053878	0
	0.00541664	483970		0.00541664	0
	0.00544549	485571		0.00544549	0
	0.00547433	487242		0.00547433	0
	0.00550317	488950		0.00550317	0
	0.00553201	490688		0.00553201	0
	0.00556085	492443		0.00556085	0
	0.0055897	494201		0.0055897	0
	0.00561854	495960		0.00561854	0
	0.00564738	497713		0.00564738	0
	0.00567622	499461		0.00567622	0
	0.00570506	501201		0.00570506	0
	0.00573391	502894		0.00573391	0
	0.00576275	504521		0.00576275	0
	0.00579159	506147		0.00579159	0
	0.00582043	507771		0.00582043	0
	0.00584927	509395		0.00584927	0
	0.00587811	511022		0.00587811	0
	0.00590696	512637		0.00590696	0
	0.0059358	514242		0.0059358	0
	0.00596464	515832		0.00596464	0
	0.00599348	517416		0.00599348	0
	0.00602232	519006		0.00602232	0
	0.00605117	520590		0.00605117	0
	0.00608001	522169		0.00608001	0
	0.00610885	523757		0.00610885	0
	0.00613769	525304		0.00613769	0
	0.00616653	526898		0.00616653	0
	0.00619538	528566		0.00619538	0
	0.00622422	530347		0.00622422	0
	0.00625306	532259		0.00625306	0
	0.0062819	534275		0.0062819	0
	0.00631074	536357		0.00631074	0
	0.00633959	538464		0.00633959	0
	0.00636843	540618		0.00636843	0
	0.00639727	542863		0.00639727	0
	0.00642611	545194		0.00642611	0
	0.00645495	547568		0.00645495	0
	0.00648379	550009		0.00648379	0
	0.00651264	552537		0.00651264	0
	0.00654148	555114		0.00654148	0
	0.00657032	557725		0.00657032	0
	0.00659916	560350		0.00659916	0
	0.006628	562942		0.006628	0
	0.00665685	565481		0.00665685	0
	0.00668569	567967		0.00668569	0
	0.00671453	570391		0.00671453	0
	0.00674337	572752		0.00674337	0
	0.00677221	574999		0.00677221	0
	0.00680105	577193		0.00680105	0
	0.0068299	579345		0.0068299	0
	0.00685874	581452		0.00685874	0
	0.00688758	583490		0.00688758	0
	0.00691642	585454		0.00691642	0
	0.00694526	587300		0.00694526	0
	0.00697411	589096		0.00697411	0
	0.00700295	590850		0.00700295	0
	0.00703179	592569		0.00703179	0
	0.00706063	594269		0.00706063	0
	0.00708947	595943		0.00708947	0
	0.00711831	597579		0.00711831	0
	0.00714716	599166		0.00714716	0
	0.007176	600695		0.007176	0
	0.00720484	602185		0.00720484	0
	0.00723368	603682		0.00723368	0
	0.00726252	605195		0.00726252	0
	0.00729136	606753		0.00729136	0
	0.0073202	608338		0.0073202	0
	0.00734905	609918		0.00734905	0
	0.00737789	611496		0.00737789	0
	0.00740673	613083		0.00740673	0
	0.00743557	614689		0.00743557	0
	0.00746441	616325		0.00746441	0
	0.00749325	617918		0.00749325	0
	0.0075221	619528		0.0075221	0
	0.00755094	621138		0.00755094	0
	0.00757978	622742		0.00757978	0
	0.00760862	624336		0.00760862	0
	0.00763746	625911		0.00763746	0
	0.0076663	627467		0.0076663	0
	0.00769514	629010		0.00769514	0
	0.00772399	630547		0.00772399	0
	0.00775283	632083		0.00775283	0
	0.00778167	633625		0.00778167	0
	0.00781051	635146		0.00781051	0
	0.00783935	636625		0.00783935	0
	0.00786819	638093		0.00786819	0
	0.00789703	639558		0.00789703	0
	0.00792588	641023		0.00792588	0
	0.00795472	642545		0.00795472	0
	0.00798356	644061		0.00798356	0
	0.0080124	645577		0.0080124	0
	0.00804124	647092		0.00804124	0
	0.00807008	648596		0.00807008	0
	0.00809892	650090		0.00809892	0
	0.00812776	651578		0.00812776	0
	0.00815661	653070		0.00815661	0
	0.00818545	654562		0.00818545	0
	0.00821429	656063		0.00821429	0
	0.00824313	657560		0.00824313	0
	0.00827197	659054		0.00827197	0
	0.00830081	660551		0.00830081	0
	0.00832965	662032		0.00832965	0
	0.00835849	663472		0.00835849	0
	0.00838733	664886		0.00838733	0
	0.00841618	666292		0.00841618	0
	0.00844502	667706		0.00844502	0
	0.00847386	669126		0.00847386	0
	0.0085027	670538		0.0085027	0
	0.00853154	671957		0.00853154	0
	0.00856038	673387		0.00856038	0
	0.00858922	674822		0.00858922	0
	0.00861806	676261		0.00861806	0
	0.0086469	677710		0.0086469	0
	0.00867575	679184		0.00867575	0
	0.00870459	680675		0.00870459	0
	0.00873343	682183		0.00873343	0
	0.00876227	683702		0.00876227	0
	0.00879111	685228		0.00879111	0
	0.00881995	686765		0.00881995	0
	0.00884879	688308		0.00884879	0
	0.00887763	689842		0.00887763	0
	0.00890647	691361		0.00890647	0
	0.00893531	692843		0.00893531	0
	0.00896415	694332		0.00896415	0
	0.008993	695823		0.008993	0
	0.00902184	697320		0.00902184	0
	0.00905068	698835		0.00905068	0
	0.00907952	700372		0.00907952	0
	0.00910836	701918		0.00910836	0
	0.0091372	703461		0.0091372	0
	0.00916604	705005		0.00916604	0
	0.00919488	706559		0.00919488	0
	0.00922372	708126		0.00922372	0
	0.00925256	709697		0.00925256	0
	0.0092814	711256		0.0092814	0
	0.00931024	712799		0.00931024	0
	0.00933908	714353		0.00933908	0
	0.00936793	715907		0.00936793	0
	0.00939677	717457		0.00939677	0
	0.00942561	718996		0.00942561	0
	0.00945445	720519		0.00945445	0
	0.00948329	722027		0.00948329	0
	0.00951213	723522		0.00951213	0
	0.00954097	725008		0.00954097	0
	0.00956981	726493		0.00956981	0
	0.00959865	727969		0.00959865	0
	0.00962749	729429		0.00962749	0
	0.00965633	730868		0.00965633	0
	0.00968517	732278		0.00968517	0
	0.00971401	733659		0.00971401	0
	0.00974286	735016		0.00974286	0
	0.0097717	736363		0.0097717	0
	0.00980054	737734		0.00980054	0
	0.00982938	739161		0.00982938	0
	0.00985822	740631		0.00985822	0
	0.00988706	742095		0.00988706	0
	0.0099159	743612		0.0099159	0
	0.00994474	745171		0.00994474	0
	0.00997358	746768		0.00997358	0
	0.0100024	748393		0.0100024	0
	0.0100313	750049		0.0100313	0
	0.0100601	751738		0.0100601	0
	0.0100889	753456		0.0100889	0
	0.0101178	755190		0.0101178	0
	0.0101466	756939		0.0101466	0
	0.0101755	758710		0.0101755	0
	0.0102043	760512		0.0102043	0
	0.0102331	762330		0.0102331	0
	0.010262	764150		0.010262	0
	0.0102908	766020		0.0102908	0
	0.0103197	767933		0.0103197	0
	0.0103485	769875		0.0103485	0
	0.0103774	771842		0.0103774	0
	0.0104062	773821		0.0104062	0
	0.010435	775806		0.010435	0
	0.0104639	777799		0.0104639	0
	0.0104927	779807		0.0104927	0
	0.0105216	781810		0.0105216	0
	0.0105504	783796		0.0105504	0
	0.0105792	785718		0.0105792	0
	0.0106081	787541		0.0106081	0
	0.0106369	789288		0.0106369	0
	0.0106658	790948		0.0106658	0
	0.0106946	792521		0.0106946	0
	0.0107234	794020		0.0107234	0
	0.0107523	795451		0.0107523	0
	0.0107811	796820		0.0107811	0
	0.01081	798135		0.01081	0
	0.0108388	799406		0.0108388	0
	0.0108676	800663		0.0108676	0
	0.0108965	801911		0.0108965	0
	0.0109253	803137		0.0109253	0
	0.0109542	804351		0.0109542	0
	0.010983	805554		0.010983	0
	0.0110118	806733		0.0110118	0
	0.0110407	807886		0.0110407	0
	0.0110695	809043		0.0110695	0
	0.0110984	810208		0.0110984	0
	0.0111272	811381		0.0111272	0
	0.011156	812571		0.011156	0
	0.0111849	813770		0.0111849	0
	0.0112137	814978		0.0112137	0
	0.0112426	816214		0.0112426	0
	0.0112714	817476		0.0112714	0
	0.0113002	818767		0.0113002	0
	0.0113291	820081		0.0113291	0
	0.0113579	821423		0.0113579	0
	0.0113868	822800		0.0113868	0
	0.0114156	824197		0.0114156	0
	0.0114444	825587		0.0114444	0
	0.0114733	826965		0.0114733	0
	0.0115021	828355		0.0115021	0
	0.011531	829760		0.011531	0
	0.0115598	831178		0.0115598	0
	0.0115886	832594		0.0115886	0
	0.0116175	834005		0.0116175	0
	0.0116463	835398		0.0116463	0
	0.0116752	836789		0.0116752	0
	0.011704	838183		0.011704	0
	0.0117328	839573		0.0117328	0
	0.0117617	840963		0.0117617	0
	0.0117905	842359		0.0117905	0
	0.0118194	843752		0.0118194	0
	0.0118482	845145		0.0118482	0
	0.011877	846536		0.011877	0
	0.0119059	847903		0.0119059	0
	0.0119347	849283		0.0119347	0
	0.0119636	850669		0.0119636	0
	0.0119924	852064		0.0119924	0
	0.0120212	853462		0.0120212	0
	0.0120501	854866		0.0120501	0
	0.0120789	856275		0.0120789	0
	0.0121078	857680		0.0121078	0
	0.0121366	859083		0.0121366	0
	0.0121654	860492		0.0121654	0
	0.0121943	861913		0.0121943	0
	0.0122231	863346		0.0122231	0
	0.012252	864794		0.012252	0
	0.0122808	866253		0.0122808	0
	0.0123096	867726		0.0123096	0
	0.0123385	869216		0.0123385	0
	0.0123673	870720		0.0123673	0
	0.0123962	872238		0.0123962	0
	0.012425	873749		0.012425	0
	0.0124538	875241		0.0124538	0
	0.0124827	876738		0.0124827	0
	0.0125115	878231		0.0125115	0
	0.0125404	879721		0.0125404	0
	0.0125692	881217		0.0125692	0
	0.012598	882710		0.012598	0
	0.0126269	884199		0.0126269	0
	0.0126557	885691		0.0126557	0
	0.0126846	887181		0.0126846	0
	0.0127134	888670		0.0127134	0
	0.0127422	890158		0.0127422	0
	0.0127711	891652		0.0127711	0
	0.0127999	893131		0.0127999	0
	0.0128288	894600		0.0128288	0
	0.0128576	896071		0.0128576	0
	0.0128864	897550		0.0128864	0
	0.0129153	899032		0.0129153	0
	0.0129441	900517		0.0129441	0
	0.012973	902006		0.012973	0
	0.0130018	903498		0.0130018	0
	0.0130306	904995		0.0130306	0
	0.0130595	906498		0.0130595	0
	0.0130883	908008		0.0130883	0
	0.0131172	909527		0.0131172	0
	0.013146	911049		0.013146	0
	0.0131748	912582		0.0131748	0
	0.0132037	914111		0.0132037	0
	0.0132325	915634		0.0132325	0
	0.0132614	917126		0.0132614	0
	0.0132902	918605		0.0132902	0
	0.013319	920080		0.013319	0
	0.0133479	921557		0.0133479	0
	0.0133767	923034		0.0133767	0
	0.0134056	924506		0.0134056	0
	0.0134344	925970		0.0134344	0
	0.0134632	927403		0.0134632	0
	0.0134921	928821		0.0134921	0
	0.0135209	930243		0.0135209	0
	0.0135498	931670		0.0135498	0
	0.0135786	933102		0.0135786	0
	0.0136074	934545		0.0136074	0
	0.0136363	935988		0.0136363	0
	0.0136651	937426		0.0136651	0
	0.013694	938860		0.013694	0
	0.0137228	940291		0.0137228	0
	0.0137516	941723		0.0137516	0
	0.0137805	943158		0.0137805	0
	0.0138093	944597		0.0138093	0
	0.0138381	946037		0.0138381	0
	0.013867	947474		0.013867	0
	0.0138958	948908		0.0138958	0
	0.0139247	950344		0.0139247	0
	0.0139535	951759		0.0139535	0
	0.0139823	953156		0.0139823	0
	0.0140112	954554		0.0140112	0
	0.01404	955954		0.01404	0
	0.0140689	957358		0.0140689	0
	0.0140977	958772		0.0140977	0
	0.0141265	960194		0.0141265	0
	0.0141554	961622		0.0141554	0
	0.0141842	963063		0.0141842	0
	0.0142131	964515		0.0142131	0
	0.0142419	965978		0.0142419	0
	0.0142707	967456		0.0142707	0
	0.0142996	968955		0.0142996	0
	0.0143284	970467		0.0143284	0
	0.0143573	971987		0.0143573	0
	0.0143861	973508		0.0143861	0
	0.0144149	975015		0.0144149	0
	0.0144438	976515		0.0144438	0
	0.0144726	977997		0.0144726	0
	0.0145015	979422		0.0145015	0
	0.0145303	980822		0.0145303	0
	0.0145591	982182		0.0145591	0
	0.014588	983504		0.014588	0
	0.0146168	984795		0.0146168	0
	0.0146456	986060		0.0146456	0
	0.0146745	987301		0.0146745	0
	0.0147033	988523		0.0147033	0
	0.0147322	989733		0.0147322	0
	0.014761	990938		0.014761	0
	0.0147898	992133		0.0147898	0
	0.0148187	993315		0.0148187	0
	0.0148475	994492		0.0148475	0
	0.0148764	995666		0.0148764	0
	0.0149052	996834		0.0149052	0
	0.014934	997994		0.014934	0
	0.0149629	999150		0.0149629	0
	0.0149917	1.00031e+06		0.0149917	0
	0.0150206	1.00147e+06		0.0150206	0
	0.0150494	1.00264e+06		0.0150494	0
	0.0150782	1.00382e+06		0.0150782	0
	0.0151071	1.00502e+06		0.0151071	0
	0.0151359	1.00624e+06		0.0151359	0
	0.0151648	1.0075e+06		0.0151648	0
	0.0151936	1.00878e+06		0.0151936	0
	0.0152224	1.01008e+06		0.0152224	0
	0.0152513	1.01141e+06		0.0152513	0
	0.0152801	1.01276e+06		0.0152801	0
	0.015309	1.01414e+06		0.015309	0
	0.0153378	1.01552e+06		0.0153378	0
	0.0153666	1.01691e+06		0.0153666	0
	0.0153955	1.01833e+06		0.0153955	0
	0.0154243	1.01977e+06		0.0154243	0
	0.0154531	1.02124e+06		0.0154531	0
	0.015482	1.02272e+06		0.015482	0
	0.0155108	1.02421e+06		0.0155108	0
	0.0155397	1.02571e+06		0.0155397	0
	0.0155685	1.02721e+06		0.0155685	0
	0.0155973	1.02871e+06		0.0155973	0
	0.0156262	1.0302e+06		0.0156262	0
	0.015655	1.03169e+06		0.015655	0
	0.0156839	1.03319e+06		0.0156839	0
	0.0157127	1.03467e+06		0.0157127	0
	0.0157415	1.03614e+06		0.0157415	0
	0.0157704	1.03761e+06		0.0157704	0
	0.0157992	1.03907e+06		0.0157992	0
	0.0158281	1.04052e+06		0.0158281	0
	0.0158569	1.04194e+06		0.0158569	0
	0.0158857	1.04335e+06		0.0158857	0
	0.0159146	1.04478e+06		0.0159146	0
	0.0159434	1.0462e+06		0.0159434	0
	0.0159722	1.04763e+06		0.0159722	0
	0.0160011	1.04907e+06		0.0160011	0
	0.0160299	1.05052e+06		0.0160299	0
	0.0160588	1.05196e+06		0.0160588	0
	0.0160876	1.05342e+06		0.0160876	0
	0.0161164	1.05487e+06		0.0161164	0
	0.0161453	1.05632e+06		0.0161453	0
	0.0161741	1.05777e+06		0.0161741	0
	0.016203	1.05922e+06		0.016203	0
	0.0162318	1.06066e+06		0.0162318	0
	0.0162606	1.06211e+06		0.0162606	0
	0.0162895	1.06356e+06		0.0162895	0
	0.0163183	1.06501e+06		0.0163183	0
	0.0163472	1.06646e+06		0.0163472	0
	0.016376	1.0679e+06		0.016376	0
	0.0164048	1.06935e+06		0.0164048	0
	0.0164337	1.07079e+06		0.0164337	0
	0.0164625	1.07222e+06		0.0164625	0
	0.0164913	1.07367e+06		0.0164913	0
	0.0165202	1.07511e+06		0.0165202	0
	0.016549	1.07655e+06		0.016549	0
	0.0165779	1.07797e+06		0.0165779	0
	0.0166067	1.0794e+06		0.0166067	0
	0.0166355	1.08083e+06		0.0166355	0
	0.0166644	1.08227e+06		0.0166644	0
	0.0166932	1.0837e+06		0.0166932	0
	0.0167221	1.08513e+06		0.0167221	0
	0.0167509	1.08655e+06		0.0167509	0
	0.0167797	1.08797e+06		0.0167797	0
	0.0168086	1.08939e+06		0.0168086	0
	0.0168374	1.0908e+06		0.0168374	0
	0.0168662	1.0922e+06		0.0168662	0
	0.0168951	1.0936e+06		0.0168951	0
	0.0169239	1.09496e+06		0.0169239	0
	0.0169528	1.09631e+06		0.0169528	0
	0.0169816	1.09767e+06		0.0169816	0
	0.0170104	1.09903e+06		0.0170104	0
	0.0170393	1.10038e+06		0.0170393	0
	0.0170681	1.10172e+06		0.0170681	0
	0.017097	1.10306e+06		0.017097	0
	0.0171258	1.1044e+06		0.0171258	0
	0.0171546	1.10573e+06		0.0171546	0
	0.0171835	1.10706e+06		0.0171835	0
	0.0172123	1.10839e+06		0.0172123	0
	0.0172411	1.10972e+06		0.0172411	0
	0.01727	1.11105e+06		0.01727	0
	0.0172988	1.11238e+06		0.0172988	0
	0.0173277	1.11371e+06		0.0173277	0
	0.0173565	1.11504e+06		0.0173565	0
	0.0173853	1.11638e+06		0.0173853	0
	0.0174142	1.11768e+06		0.0174142	0
	0.017443	1.11898e+06		0.017443	0
	0.0174719	1.12029e+06		0.0174719	0
	0.0175007	1.12159e+06		0.0175007	0
	0.0175295	1.12288e+06		0.0175295	0
	0.0175584	1.12417e+06		0.0175584	0
	0.0175872	1.12545e+06		0.0175872	0
	0.017616	1.12674e+06		0.017616	0
	0.0176449	1.12802e+06		0.0176449	0
	0.0176737	1.1293e+06		0.0176737	0
	0.0177026	1.13057e+06		0.0177026	0
	0.0177314	1.13185e+06		0.0177314	0
	0.0177602	1.13312e+06		0.0177602	0
	0.0177891	1.13439e+06		0.0177891	0
	0.0178179	1.13563e+06		0.0178179	0
	0.0178468	1.13689e+06		0.0178468	0
	0.0178756	1.13815e+06		0.0178756	0
	0.0179044	1.13942e+06		0.0179044	0
	0.0179333	1.14067e+06		0.0179333	0
	0.0179621	1.14191e+06		0.0179621	0
	0.0179909	1.14316e+06		0.0179909	0
	0.0180198	1.14441e+06		0.0180198	0
	0.0180486	1.14566e+06		0.0180486	0
	0.0180775	1.14691e+06		0.0180775	0
	0.0181063	1.14816e+06		0.0181063	0
	0.0181351	1.1494e+06		0.0181351	0
	0.018164	1.15064e+06		0.018164	0
	0.0181928	1.15186e+06		0.0181928	0
	0.0182217	1.15309e+06		0.0182217	0
	0.0182505	1.15432e+06		0.0182505	0
	0.0182793	1.15555e+06		0.0182793	0
	0.0183082	1.15679e+06		0.0183082	0
	0.018337	1.15802e+06		0.018337	0
	0.0183658	1.15924e+06		0.0183658	0
	0.0183947	1.16046e+06		0.0183947	0
	0.0184235	1.16168e+06		0.0184235	0
	0.0184524	1.16288e+06		0.0184524	0
	0.0184812	1.16407e+06		0.0184812	0
	0.01851	1.16526e+06		0.01851	0
	0.0185389	1.16645e+06		0.0185389	0
	0.0185677	1.16764e+06		0.0185677	0
	0.0185966	1.16883e+06		0.0185966	0
	0.0186254	1.17003e+06		0.0186254	0
	0.0186542	1.17123e+06		0.0186542	0
	0.0186831	1.17242e+06		0.0186831	0
	0.0187119	1.17361e+06		0.0187119	0
	0.0187407	1.1748e+06		0.0187407	0
	0.0187696	1.176e+06		0.0187696	0
	0.0187984	1.17722e+06		0.0187984	0
	0.0188273	1.17845e+06		0.0188273	0
	0.0188561	1.17969e+06		0.0188561	0
	0.0188849	1.18095e+06		0.0188849	0
	0.0189138	1.18222e+06		0.0189138	0
	0.0189426	1.18351e+06		0.0189426	0
	0.0189714	1.1848e+06		0.0189714	0
	0.0190003	1.18608e+06		0.0190003	0
	0.0190291	1.18737e+06		0.0190291	0
	0.019058	1.18867e+06		0.019058	0
	0.0190868	1.18997e+06		0.0190868	0
	0.0191156	1.19127e+06		0.0191156	0
	0.0191445	1.19257e+06		0.0191445	0
	0.0191733	1.19388e+06		0.0191733	0
	0.0192022	1.19519e+06		0.0192022	0
	0.019231	1.1965e+06		0.019231	0
	0.0192598	1.19783e+06		0.0192598	0
	0.0192887	1.19915e+06		0.0192887	0
	0.0193175	1.20048e+06		0.0193175	0
	0.0193463	1.20181e+06		0.0193463	0
	0.0193752	1.20312e+06		0.0193752	0
	0.019404	1.20442e+06		0.019404	0
	0.0194329	1.20571e+06		0.0194329	0
	0.0194617	1.20695e+06		0.0194617	0
	0.0194905	1.2082e+06		0.0194905	0
	0.0195194	1.20945e+06		0.0195194	0
	0.0195482	1.21071e+06		0.0195482	0
	0.019577	1.21197e+06		0.019577	0
	0.0196059	1.21325e+06		0.0196059	0
	0.0196347	1.21453e+06		0.0196347	0
	0.0196636	1.21582e+06		0.0196636	0
	0.0196924	1.21711e+06		0.0196924	0
	0.0197212	1.2184e+06		0.0197212	0
	0.0197501	1.21968e+06		0.0197501	0
	0.0197789	1.22094e+06		0.0197789	0
	0.0198077	1.22218e+06		0.0198077	0
	0.0198366	1.22342e+06		0.0198366	0
	0.0198654	1.22466e+06		0.0198654	0
	0.0198943	1.2259e+06		0.0198943	0
	0.0199231	1.22714e+06		0.0199231	0
	0.0199519	1.22838e+06		0.0199519	0
	0.0199808	1.22963e+06		0.0199808	0
	0.0200096	1.23088e+06		0.0200096	0
	0.0200385	1.23212e+06		0.0200385	0
	0.0200673	1.23336e+06		0.0200673	0
	0.0200961	1.23459e+06		0.0200961	0
	0.020125	1.23582e+06		0.020125	0
	0.0201538	1.23705e+06		0.0201538	0
	0.0201826	1.23827e+06		0.0201826	0
	0.0202115	1.2395e+06		0.0202115	0
	0.0202403	1.24072e+06		0.0202403	0
	0.0202692	1.24193e+06		0.0202692	0
	0.020298	1.24315e+06		0.020298	0
	0.0203268	1.24436e+06		0.0203268	0
	0.0203557	1.24556e+06		0.0203557	0
	0.0203845	1.24677e+06		0.0203845	0
	0.0204133	1.24798e+06		0.0204133	0
	0.0204422	1.24919e+06		0.0204422	0
	0.020471	1.25039e+06		0.020471	0
	0.0204999	1.2516e+06		0.0204999	0
	0.0205287	1.25281e+06		0.0205287	0
	0.0205575	1.25402e+06		0.0205575	0
	0.0205864	1.25523e+06		0.0205864	0
	0.0206152	1.25644e+06		0.0206152	0
	0.020644	1.25766e+06		0.020644	0
	0.0206729	1.25887e+06		0.0206729	0
	0.0207017	1.26009e+06		0.0207017	0
	0.0207306	1.26131e+06		0.0207306	0
	0.0207594	1.26253e+06		0.0207594	0
	0.0207882	1.26375e+06		0.0207882	0
	0.0208171	1.26497e+06		0.0208171	0
	0.0208459	1.2662e+06		0.0208459	0
	0.0208747	1.2674e+06		0.0208747	0
	0.0209036	1.2686e+06		0.0209036	0
	0.0209324	1.2698e+06		0.0209324	0
	0.0209613	1.27102e+06		0.0209613	0
	0.0209901	1.27225e+06		0.0209901	0
	0.0210189	1.27348e+06		0.0210189	0
	0.0210478	1.27472e+06		0.0210478	0
	0.0210766	1.27596e+06		0.0210766	0
	0.0211054	1.27719e+06		0.0211054	0
	0.0211343	1.27843e+06		0.0211343	0
	0.0211631	1.27965e+06		0.0211631	0
	0.021192	1.28087e+06		0.021192	0
	0.0212208	1.28209e+06		0.0212208	0
	0.0212496	1.28329e+06		0.0212496	0
	0.0212785	1.2845e+06		0.0212785	0
	0.0213073	1.2857e+06		0.0213073	0
	0.0213361	1.28689e+06		0.0213361	0
	0.021365	1.28808e+06		0.021365	0
	0.0213938	1.28926e+06		0.0213938	0
	0.0214227	1.29044e+06		0.0214227	0
	0.0214515	1.29161e+06		0.0214515	0
	0.0214803	1.29278e+06		0.0214803	0
	0.0215092	1.29395e+06		0.0215092	0
	0.021538	1.2951e+06		0.021538	0
	0.0215668	1.29625e+06		0.0215668	0
	0.0215957	1.29741e+06		0.0215957	0
	0.0216245	1.29856e+06		0.0216245	0
	0.0216534	1.29971e+06		0.0216534	0
	0.0216822	1.30085e+06		0.0216822	0
	0.021711	1.30199e+06		0.021711	0
	0.0217399	1.30312e+06		0.0217399	0
	0.0217687	1.30425e+06		0.0217687	0
	0.0217975	1.30538e+06		0.0217975	0
	0.0218264	1.3065e+06		0.0218264	0
	0.0218552	1.30763e+06		0.0218552	0
	0.0218841	1.30876e+06		0.0218841	0
	0.0219129	1.30989e+06		0.0219129	0
	0.0219417	1.31103e+06		0.0219417	0
	0.0219706	1.31217e+06		0.0219706	0
	0.0219994	1.31332e+06		0.0219994	0
	0.0220282	1.31446e+06		0.0220282	0
	0.0220571	1.31561e+06		0.0220571	0
	0.0220859	1.31677e+06		0.0220859	0
	0.0221148	1.31793e+06		0.0221148	0
	0.0221436	1.3191e+06		0.0221436	0
	0.0221724	1.32028e+06		0.0221724	0
	0.0222013	1.32146e+06		0.0222013	0
	0.0222301	1.32263e+06		0.0222301	0
	0.0222589	1.32378e+06		0.0222589	0
	0.0222878	1.32494e+06		0.0222878	0
	0.0223166	1.3261e+06		0.0223166	0
	0.0223454	1.32727e+06		0.0223454	0
	0.0223743	1.32842e+06		0.0223743	0
	0.0224031	1.32957e+06		0.0224031	0
	0.022432	1.33072e+06		0.022432	0
	0.0224608	1.33186e+06		0.0224608	0
	0.0224896	1.333e+06		0.0224896	0
	0.0225185	1.33414e+06		0.0225185	0
	0.0225473	1.33528e+06		0.0225473	0
	0.0225761	1.33643e+06		0.0225761	0
	0.022605	1.33758e+06		0.022605	0
	0.0226338	1.33872e+06		0.0226338	0
	0.0226627	1.33986e+06		0.0226627	0
	0.0226915	1.34098e+06		0.0226915	0
	0.0227203	1.3421e+06		0.0227203	0
	0.0227492	1.34322e+06		0.0227492	0
	0.022778	1.34433e+06		0.022778	0
	0.0228068	1.34545e+06		0.0228068	0
	0.0228357	1.34657e+06		0.0228357	0
	0.0228645	1.3477e+06		0.0228645	0
	0.0228934	1.34884e+06		0.0228934	0
	0.0229222	1.34998e+06		0.0229222	0
	0.022951	1.35113e+06		0.022951	0
	0.0229799	1.35229e+06		0.0229799	0
	0.0230087	1.35345e+06		0.0230087	0
	0.0230375	1.35462e+06		0.0230375	0
	0.0230664	1.3558e+06		0.0230664	0
	0.0230952	1.35699e+06		0.0230952	0
	0.023124	1.35817e+06		0.023124	0
	0.0231529	1.35936e+06		0.0231529	0
	0.0231817	1.36055e+06		0.0231817	0
	0.0232106	1.36174e+06		0.0232106	0
	0.0232394	1.36294e+06		0.0232394	0
	0.0232682	1.36413e+06		0.0232682	0
	0.0232971	1.36534e+06		0.0232971	0
	0.0233259	1.36655e+06		0.0233259	0
	0.0233547	1.36777e+06		0.0233547	0
	0.0233836	1.36899e+06		0.0233836	0
	0.0234124	1.37022e+06		0.0234124	0
	0.0234413	1.37144e+06		0.0234413	0
	0.0234701	1.37266e+06		0.0234701	0
	0.0234989	1.37388e+06		0.0234989	0
	0.0235278	1.3751e+06		0.0235278	0
	0.0235566	1.37633e+06		0.0235566	0
	0.0235854	1.37756e+06		0.0235854	0
	0.0236143	1.37881e+06		0.0236143	0
	0.0236431	1.38004e+06		0.0236431	0
	0.0236719	1.38129e+06		0.0236719	0
	0.0237008	1.38254e+06		0.0237008	0
	0.0237296	1.38378e+06		0.0237296	0
	0.0237585	1.38502e+06		0.0237585	0
	0.0237873	1.38626e+06		0.0237873	0
	0.0238161	1.3875e+06		0.0238161	0
	0.023845	1.38874e+06		0.023845	0
	0.0238738	1.38998e+06		0.0238738	0
	0.0239026	1.39121e+06		0.0239026	0
	0.0239315	1.39243e+06		0.0239315	0
	0.0239603	1.39364e+06		0.0239603	0
	0.0239891	1.39485e+06		0.0239891	0
	0.024018	1.39604e+06		0.024018	0
	0.0240468	1.39721e+06		0.0240468	0
	0.0240757	1.39837e+06		0.0240757	0
	0.0241045	1.39952e+06		0.0241045	0
	0.0241333	1.40066e+06		0.0241333	0
	0.0241622	1.40179e+06		0.0241622	0
	0.024191	1.40292e+06		0.024191	0
	0.0242198	1.40403e+06		0.0242198	0
	0.0242487	1.40513e+06		0.0242487	0
	0.0242775	1.40621e+06		0.0242775	0
	0.0243064	1.40729e+06		0.0243064	0
	0.0243352	1.40836e+06		0.0243352	0
	0.024364	1.40941e+06		0.024364	0
	0.0243929	1.41046e+06		0.0243929	0
	0.0244217	1.41149e+06		0.0244217	0
	0.0244505	1.4125e+06		0.0244505	0
	0.0244794	1.4135e+06		0.0244794	0
	0.0245082	1.41451e+06		0.0245082	0
	0.024537	1.41552e+06		0.024537	0
	0.0245659	1.41652e+06		0.0245659	0
	0.0245947	1.41753e+06		0.0245947	0
	0.0246236	1.41854e+06		0.0246236	0
	0.0246524	1.41956e+06		0.0246524	0
	0.0246812	1.42056e+06		0.0246812	0
	0.0247101	1.42157e+06		0.0247101	0
	0.0247389	1.42258e+06		0.0247389	0
	0.0247677	1.42359e+06		0.0247677	0
	0.0247966	1.42459e+06		0.0247966	0
	0.0248254	1.4256e+06		0.0248254	0
	0.0248542	1.42662e+06		0.0248542	0
	0.0248831	1.42764e+06		0.0248831	0
	0.0249119	1.42867e+06		0.0249119	0
	0.0249408	1.4297e+06		0.0249408	0
	0.0249696	1.43072e+06		0.0249696	0
	0.0249984	1.43175e+06		0.0249984	0
	0.0250273	1.43278e+06		0.0250273	0
	0.0250561	1.43381e+06		0.0250561	0
	0.0250849	1.43485e+06		0.0250849	0
	0.0251138	1.4359e+06		0.0251138	0
	0.0251426	1.43695e+06		0.0251426	0
	0.0251715	1.43801e+06		0.0251715	0
	0.0252003	1.43909e+06		0.0252003	0
	0.0252291	1.44019e+06		0.0252291	0
	0.025258	1.44131e+06		0.025258	0
	0.0252868	1.44244e+06		0.0252868	0
	0.0253156	1.44358e+06		0.0253156	0
	0.0253445	1.44474e+06		0.0253445	0
	0.0253733	1.4459e+06		0.0253733	0
	0.0254021	1.44706e+06		0.0254021	0
	0.025431	1.44822e+06		0.025431	0
	0.0254598	1.44939e+06		0.0254598	0
	0.0254887	1.45055e+06		0.0254887	0
	0.0255175	1.4517e+06		0.0255175	0
	0.0255463	1.45283e+06		0.0255463	0
	0.0255752	1.45395e+06		0.0255752	0
	0.025604	1.45505e+06		0.025604	0
	0.0256328	1.45613e+06		0.0256328	0
	0.0256617	1.45721e+06		0.0256617	0
	0.0256905	1.45829e+06		0.0256905	0
	0.0257193	1.45937e+06		0.0257193	0
	0.0257482	1.46046e+06		0.0257482	0
	0.025777	1.46156e+06		0.025777	0
	0.0258059	1.46267e+06		0.0258059	0
	0.0258347	1.46379e+06		0.0258347	0
	0.0258635	1.46491e+06		0.0258635	0
	0.0258924	1.46605e+06		0.0258924	0
	0.0259212	1.46718e+06		0.0259212	0
	0.02595	1.46831e+06		0.02595	0
	0.0259789	1.46945e+06		0.0259789	0
	0.0260077	1.47058e+06		0.0260077	0
	0.0260365	1.47171e+06		0.0260365	0
	0.0260654	1.47284e+06		0.0260654	0
	0.0260942	1.47398e+06		0.0260942	0
	0.0261231	1.47511e+06		0.0261231	0
	0.0261519	1.47625e+06		0.0261519	0
	0.0261807	1.4774e+06		0.0261807	0
	0.0262096	1.47856e+06		0.0262096	0
	0.0262384	1.47972e+06		0.0262384	0
	0.0262672	1.48087e+06		0.0262672	0
	0.0262961	1.48202e+06		0.0262961	0
	0.0263249	1.48316e+06		0.0263249	0
	0.0263537	1.4843e+06		0.0263537	0
	0.0263826	1.48543e+06		0.0263826	0
	0.0264114	1.48657e+06		0.0264114	0
	0.0264403	1.4877e+06		0.0264403	0
	0.0264691	1.48883e+06		0.0264691	0
	0.0264979	1.48995e+06		0.0264979	0
	0.0265268	1.49107e+06		0.0265268	0
	0.0265556	1.49219e+06		0.0265556	0
	0.0265844	1.49331e+06		0.0265844	0
	0.0266133	1.49443e+06		0.0266133	0
	0.0266421	1.49555e+06		0.0266421	0
	0.0266709	1.49663e+06		0.0266709	0
	0.0266998	1.49772e+06		0.0266998	0
	0.0267286	1.4988e+06		0.0267286	0
	0.0267574	1.49988e+06		0.0267574	0
	0.0267863	1.50098e+06		0.0267863	0
	0.0268151	1.50208e+06		0.0268151	0
	0.026844	1.50319e+06		0.026844	0
	0.0268728	1.5043e+06		0.0268728	0
	0.0269016	1.5054e+06		0.0269016	0
	0.0269305	1.50651e+06		0.0269305	0
	0.0269593	1.50761e+06		0.0269593	0
	0.0269881	1.50871e+06		0.0269881	0
	0.027017	1.50981e+06		0.027017	0
	0.0270458	1.51091e+06		0.0270458	0
	0.0270746	1.51202e+06		0.0270746	0
	0.0271035	1.51314e+06		0.0271035	0
	0.0271323	1.51426e+06		0.0271323	0
	0.0271612	1.51539e+06		0.0271612	0
	0.02719	1.51653e+06		0.02719	0
	0.0272188	1.51765e+06		0.0272188	0
	0.0272477	1.51877e+06		0.0272477	0
	0.0272765	1.51989e+06		0.0272765	0
	0.0273053	1.52101e+06		0.0273053	0
	0.0273342	1.52213e+06		0.0273342	0
	0.027363	1.52326e+06		0.027363	0
	0.0273918	1.52439e+06		0.0273918	0
	0.0274207	1.52552e+06		0.0274207	0
	0.0274495	1.52667e+06		0.0274495	0
	0.0274784	1.52782e+06		0.0274784	0
	0.0275072	1.52899e+06		0.0275072	0
	0.027536	1.53016e+06		0.027536	0
	0.0275649	1.53133e+06		0.0275649	0
	0.0275937	1.5325e+06		0.0275937	0
	0.0276225	1.53366e+06		0.0276225	0
	0.0276514	1.53482e+06		0.0276514	0
	0.0276802	1.53597e+06		0.0276802	0
	0.027709	1.53712e+06		0.027709	0
	0.0277379	1.53826e+06		0.0277379	0
	0.0277667	1.53939e+06		0.0277667	0
	0.0277955	1.54052e+06		0.0277955	0
	0.0278244	1.54164e+06		0.0278244	0
	0.0278532	1.54277e+06		0.0278532	0
	0.0278821	1.54389e+06		0.0278821	0
	0.0279109	1.54501e+06		0.0279109	0
	0.0279397	1.54613e+06		0.0279397	0
	0.0279686	1.54725e+06		0.0279686	0
	0.0279974	1.54836e+06		0.0279974	0
	0.0280262	1.54948e+06		0.0280262	0
	0.0280551	1.55059e+06		0.0280551	0
	0.0280839	1.5517e+06		0.0280839	0
	0.0281127	1.5528e+06		0.0281127	0
	0.0281416	1.5539e+06		0.0281416	0
	0.0281704	1.55499e+06		0.0281704	0
	0.0281993	1.5561e+06		0.0281993	0
	0.0282281	1.5572e+06		0.0282281	0
	0.0282569	1.55831e+06		0.0282569	0
	0.0282858	1.5594e+06		0.0282858	0
	0.0283146	1.56049e+06		0.0283146	0
	0.0283434	1.56159e+06		0.0283434	0
	0.0283723	1.56271e+06		0.0283723	0
	0.0284011	1.56382e+06		0.0284011	0
	0.0284299	1.56493e+06		0.0284299	0
	0.0284588	1.56604e+06		0.0284588	0
	0.0284876	1.56714e+06		0.0284876	0
	0.0285164	1.56824e+06		0.0285164	0
	0.0285453	1.56933e+06		0.0285453	0
	0.0285741	1.57041e+06		0.0285741	0
	0.028603	1.57148e+06		0.028603	0
	0.0286318	1.57253e+06		0.0286318	0
	0.0286606	1.57358e+06		0.0286606	0
	0.0286895	1.57462e+06		0.0286895	0
	0.0287183	1.57567e+06		0.0287183	0
	0.0287471	1.57671e+06		0.0287471	0
	0.028776	1.57774e+06		0.028776	0
	0.0288048	1.57877e+06		0.0288048	0
	0.0288336	1.57979e+06		0.0288336	0
	0.0288625	1.5808e+06		0.0288625	0
	0.0288913	1.58182e+06		0.0288913	0
	0.0289201	1.58283e+06		0.0289201	0
	0.028949	1.58384e+06		0.028949	0
	0.0289778	1.58485e+06		0.0289778	0
	0.0290067	1.58586e+06		0.0290067	0
	0.0290355	1.58687e+06		0.0290355	0
	0.0290643	1.58788e+06		0.0290643	0
	0.0290932	1.58889e+06		0.0290932	0
	0.029122	1.58989e+06		0.029122	0
	0.0291508	1.5909e+06		0.0291508	0
	0.0291797	1.59191e+06		0.0291797	0
	0.0292085	1.59292e+06		0.0292085	0
	0.0292373	1.59393e+06		0.0292373	0
	0.0292662	1.59495e+06		0.0292662	0
	0.029295	1.59597e+06		0.029295	0
	0.0293239	1.59698e+06		0.0293239	0
	0.0293527	1.59799e+06		0.0293527	0
	0.0293815	1.59899e+06		0.0293815	0
	0.0294104	1.59998e+06		0.0294104	0
	0.0294392	1.60097e+06		0.0294392	0
	0.029468	1.60195e+06		0.029468	0
	0.0294969	1.60294e+06		0.0294969	0
	0.0295257	1.60393e+06		0.0295257	0
	0.0295545	1.60493e+06		0.0295545	0
	0.0295834	1.60592e+06		0.0295834	0
	0.0296122	1.60693e+06		0.0296122	0
	0.029641	1.60793e+06		0.029641	0
	0.0296699	1.60894e+06		0.0296699	0
	0.0296987	1.60995e+06		0.0296987	0
	0.0297276	1.61097e+06		0.0297276	0
	0.0297564	1.61199e+06		0.0297564	0
	0.0297852	1.61301e+06		0.0297852	0
	0.0298141	1.61404e+06		0.0298141	0
	0.0298429	1.61506e+06		0.0298429	0
	0.0298717	1.61608e+06		0.0298717	0
	0.0299006	1.61711e+06		0.0299006	0
	0.0299294	1.61812e+06		0.0299294	0
	0.0299582	1.61914e+06		0.0299582	0
	0.0299871	1.62017e+06		0.0299871	0
	0.0300159	1.62119e+06		0.0300159	0
	0.0300447	1.62222e+06		0.0300447	0
	0.0300736	1.62326e+06		0.0300736	0
	0.0301024	1.6243e+06		0.0301024	0
	0.0301313	1.62534e+06		0.0301313	0
	0.0301601	1.62639e+06		0.0301601	0
	0.0301889	1.62743e+06		0.0301889	0
	0.0302178	1.62848e+06		0.0302178	0
	0.0302466	1.62954e+06		0.0302466	0
	0.0302754	1.63061e+06		0.0302754	0
	0.0303043	1.63168e+06		0.0303043	0
	0.0303331	1.63276e+06		0.0303331	0
	0.0303619	1.63384e+06		0.0303619	0
	0.0303908	1.63493e+06		0.0303908	0
	0.0304196	1.63602e+06		0.0304196	0
	0.0304484	1.63712e+06		0.0304484	0
	0.0304773	1.63822e+06		0.0304773	0
	0.0305061	1.63932e+06		0.0305061	0
	0.030535	1.64042e+06		0.030535	0
	0.0305638	1.64153e+06		0.0305638	0
	0.0305926	1.64265e+06		0.0305926	0
	0.0306215	1.64376e+06		0.0306215	0
	0.0306503	1.64486e+06		0.0306503	0
	0.0306791	1.64596e+06		0.0306791	0
	0.030708	1.64706e+06		0.030708	0
	0.0307368	1.64815e+06		0.0307368	0
	0.0307656	1.64926e+06		0.0307656	0
	0.0307945	1.65036e+06		0.0307945	0
	0.0308233	1.65147e+06		0.0308233	0
	0.0308521	1.65258e+06		0.0308521	0
	0.030881	1.65369e+06		0.030881	0
	0.0309098	1.6548e+06		0.0309098	0
	0.0309387	1.65591e+06		0.0309387	0
	0.0309675	1.65703e+06		0.0309675	0
	0.0309963	1.65815e+06		0.0309963	0
	0.0310252	1.65927e+06		0.0310252	0
	0.031054	1.6604e+06		0.031054	0
	0.0310828	1.66152e+06		0.0310828	0
	0.0311117	1.66264e+06		0.0311117	0
	0.0311405	1.66375e+06		0.0311405	0
	0.0311693	1.66487e+06		0.0311693	0
	0.0311982	1.66599e+06		0.0311982	0
	0.031227	1.66711e+06		0.031227	0
	0.0312558	1.66823e+06		0.0312558	0
	0.0312847	1.66936e+06		0.0312847	0
	0.0313135	1.6705e+06		0.0313135	0
	0.0313423	1.67164e+06		0.0313423	0
	0.0313712	1.67279e+06		0.0313712	0
	0.0314	1.67395e+06		0.0314	0
	0.0314289	1.67511e+06		0.0314289	0
	0.0314577	1.67627e+06		0.0314577	0
	0.0314865	1.67743e+06		0.0314865	0
	0.0315154	1.67859e+06		0.0315154	0
	0.0315442	1.67975e+06		0.0315442	0
	0.031573	1.6809e+06		0.031573	0
	0.0316019	1.68205e+06		0.0316019	0
	0.0316307	1.68319e+06		0.0316307	0
	0.0316595	1.68432e+06		0.0316595	0
	0.0316884	1.68545e+06		0.0316884	0
	0.0317172	1.68657e+06		0.0317172	0
	0.031746	1.68769e+06		0.031746	0
	0.0317749	1.68883e+06		0.0317749	0
	0.0318037	1.68997e+06		0.0318037	0
	0.0318326	1.69111e+06		0.0318326	0
	0.0318614	1.69225e+06		0.0318614	0
	0.0318902	1.69339e+06		0.0318902	0
	0.0319191	1.69454e+06		0.0319191	0
	0.0319479	1.69568e+06		0.0319479	0
	0.0319767	1.69681e+06		0.0319767	0
	0.0320056	1.69794e+06		0.0320056	0
	0.0320344	1.69907e+06		0.0320344	0
	0.0320632	1.70017e+06		0.0320632	0
	0.0320921	1.70126e+06		0.0320921	0
	0.0321209	1.70236e+06		0.0321209	0
	0.0321497	1.70345e+06		0.0321497	0
	0.0321786	1.70455e+06		0.0321786	0
	0.0322074	1.70566e+06		0.0322074	0
	0.0322363	1.70676e+06		0.0322363	0
	0.0322651	1.70787e+06		0.0322651	0
	0.0322939	1.70897e+06		0.0322939	0
	0.0323228	1.71008e+06		0.0323228	0
	0.0323516	1.71118e+06		0.0323516	0
	0.0323804	1.71228e+06		0.0323804	0
	0.0324093	1.71338e+06		0.0324093	0
	0.0324381	1.71447e+06		0.0324381	0
	0.0324669	1.71557e+06		0.0324669	0
	0.0324958	1.71666e+06		0.0324958	0
	0.0325246	1.71776e+06		0.0325246	0
	0.0325534	1.71885e+06		0.0325534	0
	0.0325823	1.71994e+06		0.0325823	0
	0.0326111	1.72102e+06		0.0326111	0
	0.0326399	1.7221e+06		0.0326399	0
	0.0326688	1.72318e+06		0.0326688	0
	0.0326976	1.72426e+06		0.0326976	0
	0.0327265	1.72532e+06		0.0327265	0
	0.0327553	1.72637e+06		0.0327553	0
	0.0327841	1.72741e+06		0.0327841	0
	0.032813	1.72844e+06		0.032813	0
	0.0328418	1.72946e+06		0.0328418	0
	0.0328706	1.73048e+06		0.0328706	0
	0.0328995	1.7315e+06		0.0328995	0
	0.0329283	1.73252e+06		0.0329283	0
	0.0329571	1.73355e+06		0.0329571	0
	0.032986	1.73457e+06		0.032986	0
	0.0330148	1.73559e+06		0.0330148	0
	0.0330436	1.7366e+06		0.0330436	0
	0.0330725	1.73762e+06		0.0330725	0
	0.0331013	1.73862e+06		0.0331013	0
	0.0331302	1.73963e+06		0.0331302	0
	0.033159	1.74065e+06		0.033159	0
	0.0331878	1.74166e+06		0.0331878	0
	0.0332167	1.74267e+06		0.0332167	0
	0.0332455	1.74369e+06		0.0332455	0
	0.0332743	1.74471e+06		0.0332743	0
	0.0333032	1.74572e+06		0.0333032	0
	0.033332	1.74674e+06		0.033332	0
	0.0333608	1.74775e+06		0.0333608	0
	0.0333897	1.74877e+06		0.0333897	0
	0.0334185	1.74978e+06		0.0334185	0
	0.0334473	1.75078e+06		0.0334473	0
	0.0334762	1.75179e+06		0.0334762	0
	0.033505	1.7528e+06		0.033505	0
	0.0335338	1.75381e+06		0.0335338	0
	0.0335627	1.75483e+06		0.0335627	0
	0.0335915	1.75584e+06		0.0335915	0
	0.0336204	1.75686e+06		0.0336204	0
	0.0336492	1.75788e+06		0.0336492	0
	0.033678	1.75891e+06		0.033678	0
	0.0337069	1.75994e+06		0.0337069	0
	0.0337357	1.76097e+06		0.0337357	0
	0.0337645	1.762e+06		0.0337645	0
	0.0337934	1.76303e+06		0.0337934	0
	0.0338222	1.76407e+06		0.0338222	0
	0.033851	1.7651e+06		0.033851	0
	0.0338799	1.76614e+06		0.0338799	0
	0.0339087	1.76717e+06		0.0339087	0
	0.0339375	1.7682e+06		0.0339375	0
	0.0339664	1.76923e+06		0.0339664	0
	0.0339952	1.77027e+06		0.0339952	0
	0.034024	1.77131e+06		0.034024	0
	0.0340529	1.77235e+06		0.0340529	0
	0.0340817	1.77339e+06		0.0340817	0
	0.0341106	1.77443e+06		0.0341106	0
	0.0341394	1.77548e+06		0.0341394	0
	0.0341682	1.77654e+06		0.0341682	0
	0.0341971	1.77759e+06		0.0341971	0
	0.0342259	1.77865e+06		0.0342259	0
	0.0342547	1.77971e+06		0.0342547	0
	0.0342836	1.78078e+06		0.0342836	0
	0.0343124	1.78184e+06		0.0343124	0
	0.0343412	1.78291e+06		0.0343412	0
	0.0343701	1.78399e+06		0.0343701	0
	0.0343989	1.78507e+06		0.0343989	0
	0.0344277	1.78616e+06		0.0344277	0
	0.0344566	1.78725e+06		0.0344566	0
	0.0344854	1.78834e+06		0.0344854	0
	0.0345142	1.78943e+06		0.0345142	0
	0.0345431	1.79051e+06		0.0345431	0
	0.0345719	1.7916e+06		0.0345719	0
	0.0346008	1.79269e+06		0.0346008	0
	0.0346296	1.79377e+06		0.0346296	0
	0.0346584	1.79485e+06		0.0346584	0
	0.0346873	1.79593e+06		0.0346873	0
	0.0347161	1.79702e+06		0.0347161	0
	0.0347449	1.79809e+06		0.0347449	0
	0.0347738	1.79917e+06		0.0347738	0
	0.0348026	1.80025e+06		0.0348026	0
	0.0348314	1.80133e+06		0.0348314	0
	0.0348603	1.80241e+06		0.0348603	0
	0.0348891	1.80349e+06		0.0348891	0
	0.0349179	1.80457e+06		0.0349179	0
	0.0349468	1.80566e+06		0.0349468	0
	0.0349756	1.80674e+06		0.0349756	0
	0.0350044	1.80783e+06		0.0350044	0
	0.0350333	1.80891e+06		0.0350333	0
	0.0350621	1.80999e+06		0.0350621	0
	0.035091	1.81107e+06		0.035091	0
	0.0351198	1.81215e+06		0.0351198	0
	0.0351486	1.81323e+06		0.0351486	0
	0.0351775	1.81432e+06		0.0351775	0
	0.0352063	1.81541e+06		0.0352063	0
	0.0352351	1.81651e+06		0.0352351	0
	0.035264	1.81761e+06		0.035264	0
	0.0352928	1.81871e+06		0.0352928	0
	0.0353216	1.8198e+06		0.0353216	0
	0.0353505	1.8209e+06		0.0353505	0
	0.0353793	1.82199e+06		0.0353793	0
	0.0354081	1.82309e+06		0.0354081	0
	0.035437	1.82419e+06		0.035437	0
	0.0354658	1.82528e+06		0.0354658	0
	0.0354947	1.82636e+06		0.0354947	0
	0.0355235	1.82745e+06		0.0355235	0
	0.0355523	1.82854e+06		0.0355523	0
	0.0355812	1.82963e+06		0.0355812	0
	0.03561	1.83072e+06		0.03561	0
	0.0356388	1.8318e+06		0.0356388	0
	0.0356677	1.83288e+06		0.0356677	0
	0.0356965	1.83396e+06		0.0356965	0
	0.0357253	1.83504e+06		0.0357253	0
	0.0357542	1.83612e+06		0.0357542	0
	0.035783	1.8372e+06		0.035783	0
	0.0358118	1.83829e+06		0.0358118	0
	0.0358407	1.83938e+06		0.0358407	0
	0.0358695	1.84048e+06		0.0358695	0
	0.0358983	1.84158e+06		0.0358983	0
	0.0359272	1.84268e+06		0.0359272	0
	0.035956	1.84378e+06		0.035956	0
	0.0359848	1.84489e+06		0.0359848	0
	0.0360137	1.84599e+06		0.0360137	0
	0.0360425	1.8471e+06		0.0360425	0
	0.0360714	1.84822e+06		0.0360714	0
	0.0361002	1.84935e+06		0.0361002	0
	0.036129	1.85048e+06		0.036129	0
	0.0361579	1.85162e+06		0.0361579	0
	0.0361867	1.85275e+06		0.0361867	0
	0.0362155	1.85388e+06		0.0362155	0
	0.0362444	1.85501e+06		0.0362444	0
	0.0362732	1.85614e+06		0.0362732	0
	0.036302	1.85727e+06		0.036302	0
	0.0363309	1.85839e+06		0.0363309	0
	0.0363597	1.8595e+06		0.0363597	0
	0.0363885	1.86062e+06		0.0363885	0
	0.0364174	1.86172e+06		0.0364174	0
	0.0364462	1.86283e+06		0.0364462	0
	0.036475	1.86394e+06		0.036475	0
	0.0365039	1.86505e+06		0.0365039	0
	0.0365327	1.86615e+06		0.0365327	0
	0.0365616	1.86725e+06		0.0365616	0
	0.0365904	1.86835e+06		0.0365904	0
	0.0366192	1.86946e+06		0.0366192	0
	0.0366481	1.87057e+06		0.0366481	0
	0.0366769	1.87168e+06		0.0366769	0
	0.0367057	1.87279e+06		0.0367057	0
	0.0367346	1.87391e+06		0.0367346	0
	0.0367634	1.87502e+06		0.0367634	0
	0.0367922	1.87614e+06		0.0367922	0
	0.0368211	1.87726e+06		0.0368211	0
	0.0368499	1.87838e+06		0.0368499	0
	0.0368787	1.8795e+06		0.0368787	0
	0.0369076	1.88063e+06		0.0369076	0
	0.0369364	1.88175e+06		0.0369364	0
	0.0369652	1.88287e+06		0.0369652	0
	0.0369941	1.88399e+06		0.0369941	0
	0.0370229	1.8851e+06		0.0370229	0
	0.0370518	1.88621e+06		0.0370518	0
	0.0370806	1.88732e+06		0.0370806	0
	0.0371094	1.88842e+06		0.0371094	0
	0.0371383	1.88951e+06		0.0371383	0
	0.0371671	1.8906e+06		0.0371671	0
	0.0371959	1.8917e+06		0.0371959	0
	0.0372248	1.89278e+06		0.0372248	0
	0.0372536	1.89386e+06		0.0372536	0
	0.0372824	1.89493e+06		0.0372824	0
	0.0373113	1.89599e+06		0.0373113	0
	0.0373401	1.89702e+06		0.0373401	0
	0.0373689	1.89805e+06		0.0373689	0
	0.0373978	1.89907e+06		0.0373978	0
	0.0374266	1.90009e+06		0.0374266	0
	0.0374554	1.90111e+06		0.0374554	0
	0.0374843	1.90212e+06		0.0374843	0
	0.0375131	1.90313e+06		0.0375131	0
	0.037542	1.90413e+06		0.037542	0
	0.0375708	1.90514e+06		0.0375708	0
	0.0375996	1.90615e+06		0.0375996	0
	0.0376285	1.90716e+06		0.0376285	0
	0.0376573	1.90816e+06		0.0376573	0
	0.0376861	1.90916e+06		0.0376861	0
	0.037715	1.91016e+06		0.037715	0
	0.0377438	1.91115e+06		0.0377438	0
	0.0377726	1.91214e+06		0.0377726	0
	0.0378015	1.91314e+06		0.0378015	0
	0.0378303	1.91413e+06		0.0378303	0
	0.0378591	1.91513e+06		0.0378591	0
	0.037888	1.91613e+06		0.037888	0
	0.0379168	1.91713e+06		0.0379168	0
	0.0379456	1.91814e+06		0.0379456	0
	0.0379745	1.91915e+06		0.0379745	0
	0.0380033	1.92015e+06		0.0380033	0
	0.0380322	1.92117e+06		0.0380322	0
	0.038061	1.92219e+06		0.038061	0
	0.0380898	1.92321e+06		0.0380898	0
	0.0381187	1.92425e+06		0.0381187	0
	0.0381475	1.92529e+06		0.0381475	0
	0.0381763	1.92633e+06		0.0381763	0
	0.0382052	1.92738e+06		0.0382052	0
	0.038234	1.92844e+06		0.038234	0
	0.0382628	1.92949e+06		0.0382628	0
	0.0382917	1.93055e+06		0.0382917	0
	0.0383205	1.93161e+06		0.0383205	0
	0.0383493	1.93267e+06		0.0383493	0
	0.0383782	1.93374e+06		0.0383782	0
	0.038407	1.9348e+06		0.038407	0
	0.0384358	1.93587e+06		0.0384358	0
	0.0384647	1.93693e+06		0.0384647	0
	0.0384935	1.938e+06		0.0384935	0
	0.0385223	1.93906e+06		0.0385223	0
	0.0385512	1.94013e+06		0.0385512	0
	0.03858	1.9412e+06		0.03858	0
	0.0386089	1.94227e+06		0.0386089	0
	0.0386377	1.94334e+06		0.0386377	0
	0.0386665	1.94441e+06		0.0386665	0
	0.0386954	1.94548e+06		0.0386954	0
	0.0387242	1.94654e+06		0.0387242	0
	0.038753	1.94761e+06		0.038753	0
	0.0387819	1.94867e+06		0.0387819	0
	0.0388107	1.94974e+06		0.0388107	0
	0.0388395	1.95081e+06		0.0388395	0
	0.0388684	1.95187e+06		0.0388684	0
	0.0388972	1.95294e+06		0.0388972	0
	0.038926	1.954e+06		0.038926	0
	0.0389549	1.95507e+06		0.0389549	0
	0.0389837	1.95613e+06		0.0389837	0
	0.0390125	1.95719e+06		0.0390125	0
	0.0390414	1.95825e+06		0.0390414	0
	0.0390702	1.95932e+06		0.0390702	0
	0.0390991	1.96038e+06		0.0390991	0
	0.0391279	1.96144e+06		0.0391279	0
	0.0391567	1.9625e+06		0.0391567	0
	0.0391856	1.96357e+06		0.0391856	0
	0.0392144	1.96463e+06		0.0392144	0
	0.0392432	1.9657e+06		0.0392432	0
	0.0392721	1.96676e+06		0.0392721	0
	0.0393009	1.96783e+06		0.0393009	0
	0.0393297	1.96889e+06		0.0393297	0
	0.0393586	1.96994e+06		0.0393586	0
	0.0393874	1.971e+06		0.0393874	0
	0.0394162	1.97205e+06		0.0394162	0
	0.0394451	1.97311e+06		0.0394451	0
	0.0394739	1.97416e+06		0.0394739	0
	0.0395027	1.97521e+06		0.0395027	0
	0.0395316	1.97624e+06		0.0395316	0
	0.0395604	1.97728e+06		0.0395604	0
	0.0395892	1.97833e+06		0.0395892	0
	0.0396181	1.97937e+06		0.0396181	0
	0.0396469	1.98042e+06		0.0396469	0
	0.0396758	1.98147e+06		0.0396758	0
	0.0397046	1.98252e+06		0.0397046	0
	0.0397334	1.98357e+06		0.0397334	0
	0.0397623	1.98463e+06		0.0397623	0
	0.0397911	1.98569e+06		0.0397911	0
	0.0398199	1.98676e+06		0.0398199	0
	0.0398488	1.98783e+06		0.0398488	0
	0.0398776	1.98891e+06		0.0398776	0
	0.0399064	1.98999e+06		0.0399064	0
	0.0399353	1.99106e+06		0.0399353	0
	0.0399641	1.99213e+06		0.0399641	0
	0.0399929	1.99321e+06		0.0399929	0
	0.0400218	1.99428e+06		0.0400218	0
	0.0400506	1.99535e+06		0.0400506	0
	0.0400794	1.99643e+06		0.0400794	0
	0.0401083	1.9975e+06		0.0401083	0
	0.0401371	1.99858e+06		0.0401371	0
	0.040166	1.99965e+06		0.040166	0
	0.0401948	2.00073e+06		0.0401948	0
	0.0402236	2.0018e+06		0.0402236	0
	0.0402525	2.00287e+06		0.0402525	0
	0.0402813	2.00395e+06		0.0402813	0
	0.0403101	2.00502e+06		0.0403101	0
	0.040339	2.00609e+06		0.040339	0
	0.0403678	2.00716e+06		0.0403678	0
	0.0403966	2.00824e+06		0.0403966	0
	0.0404255	2.00931e+06		0.0404255	0
	0.0404543	2.01038e+06		0.0404543	0
	0.0404831	2.01145e+06		0.0404831	0
	0.040512	2.01252e+06		0.040512	0
	0.0405408	2.01359e+06		0.0405408	0
	0.0405696	2.01466e+06		0.0405696	0
	0.0405985	2.01573e+06		0.0405985	0
	0.0406273	2.0168e+06		0.0406273	0
	0.0406561	2.01787e+06		0.0406561	0
	0.040685	2.01893e+06		0.040685	0
	0.0407138	2.02e+06		0.0407138	0
	0.0407427	2.02107e+06		0.0407427	0
	0.0407715	2.02215e+06		0.0407715	0
	0.0408003	2.02322e+06		0.0408003	0
	0.0408292	2.0243e+06		0.0408292	0
	0.040858	2.02539e+06		0.040858	0
	0.0408868	2.02648e+06		0.0408868	0
	0.0409157	2.02757e+06		0.0409157	0
	0.0409445	2.02866e+06		0.0409445	0
	0.0409733	2.02976e+06		0.0409733	0
	0.0410022	2.03086e+06		0.0410022	0
	0.041031	2.03196e+06		0.041031	0
	0.0410598	2.03307e+06		0.0410598	0
	0.0410887	2.03419e+06		0.0410887	0
	0.0411175	2.03531e+06		0.0411175	0
	0.0411463	2.03644e+06		0.0411463	0
	0.0411752	2.03757e+06		0.0411752	0
	0.041204	2.03871e+06		0.041204	0
	0.0412329	2.03984e+06		0.0412329	0
	0.0412617	2.04098e+06		0.0412617	0
	0.0412905	2.04212e+06		0.0412905	0
	0.0413194	2.04326e+06		0.0413194	0
	0.0413482	2.04439e+06		0.0413482	0
	0.041377	2.04552e+06		0.041377	0
	0.0414059	2.04664e+06		0.0414059	0
	0.0414347	2.04776e+06		0.0414347	0
	0.0414635	2.04889e+06		0.0414635	0
	0.0414924	2.05001e+06		0.0414924	0
	0.0415212	2.05114e+06		0.0415212	0
	0.04155	2.05226e+06		0.04155	0
	0.0415789	2.05338e+06		0.0415789	0
	0.0416077	2.05449e+06		0.0416077	0
	0.0416365	2.0556e+06		0.0416365	0
	0.0416654	2.05671e+06		0.0416654	0
	0.0416942	2.05783e+06		0.0416942	0
	0.041723	2.05894e+06		0.041723	0
	0.0417519	2.06004e+06		0.0417519	0
	0.0417807	2.06115e+06		0.0417807	0
	0.0418096	2.06225e+06		0.0418096	0
	0.0418384	2.06335e+06		0.0418384	0
	0.0418672	2.06444e+06		0.0418672	0
	0.0418961	2.06553e+06		0.0418961	0
	0.0419249	2.06662e+06		0.0419249	0
	0.0419537	2.0677e+06		0.0419537	0
	0.0419826	2.06877e+06		0.0419826	0
	0.0420114	2.06983e+06		0.0420114	0
	0.0420402	2.0709e+06		0.0420402	0
	0.0420691	2.07196e+06		0.0420691	0
	0.0420979	2.07302e+06		0.0420979	0
	0.0421267	2.07408e+06		0.0421267	0
	0.0421556	2.07513e+06		0.0421556	0
	0.0421844	2.07617e+06		0.0421844	0
	0.0422132	2.07721e+06		0.0422132	0
	0.0422421	2.07825e+06		0.0422421	0
	0.0422709	2.07928e+06		0.0422709	0
	0.0422997	2.08031e+06		0.0422997	0
	0.0423286	2.08133e+06		0.0423286	0
	0.0423574	2.08236e+06		0.0423574	0
	0.0423863	2.08338e+06		0.0423863	0
	0.0424151	2.08441e+06		0.0424151	0
	0.0424439	2.08544e+06		0.0424439	0
	0.0424728	2.08647e+06		0.0424728	0
	0.0425016	2.0875e+06		0.0425016	0
	0.0425304	2.08853e+06		0.0425304	0
	0.0425593	2.08956e+06		0.0425593	0
	0.0425881	2.09059e+06		0.0425881	0
	0.0426169	2.09162e+06		0.0426169	0
	0.0426458	2.09265e+06		0.0426458	0
	0.0426746	2.09369e+06		0.0426746	0
	0.0427034	2.09472e+06		0.0427034	0
	0.0427323	2.09576e+06		0.0427323	0
	0.0427611	2.0968e+06		0.0427611	0
	0.0427899	2.09784e+06		0.0427899	0
	0.0428188	2.0989e+06		0.0428188	0
	0.0428476	2.09996e+06		0.0428476	0
	0.0428765	2.10103e+06		0.0428765	0
	0.0429053	2.1021e+06		0.0429053	0
	0.0429341	2.10316e+06		0.0429341	0
	0.042963	2.10423e+06		0.042963	0
	0.0429918	2.1053e+06		0.0429918	0
	0.0430206	2.10637e+06		0.0430206	0
	0.0430495	2.10743e+06		0.0430495	0
	0.0430783	2.10849e+06		0.0430783	0
	0.0431071	2.10956e+06		0.0431071	0
	0.043136	2.11063e+06		0.043136	0
	0.0431648	2.1117e+06		0.0431648	0
	0.0431936	2.11277e+06		0.0431936	0
	0.0432225	2.11384e+06		0.0432225	0
	0.0432513	2.11491e+06		0.0432513	0
	0.0432801	2.11598e+06		0.0432801	0
	0.043309	2.11705e+06		0.043309	0
	0.0433378	2.11813e+06		0.0433378	0
	0.0433666	2.1192e+06		0.0433666	0
	0.0433955	2.12028e+06		0.0433955	0
	0.0434243	2.12135e+06		0.0434243	0
	0.0434532	2.12243e+06		0.0434532	0
	0.043482	2.12351e+06		0.043482	0
	0.0435108	2.12458e+06		0.0435108	0
	0.0435397	2.12566e+06		0.0435397	0
	0.0435685	2.12673e+06		0.0435685	0
	0.0435973	2.12781e+06		0.0435973	0
	0.0436262	2.12888e+06		0.0436262	0
	0.043655	2.12996e+06		0.043655	0
	0.0436838	2.13105e+06		0.0436838	0
	0.0437127	2.13213e+06		0.0437127	0
	0.0437415	2.13321e+06		0.0437415	0
	0.0437703	2.1343e+06		0.0437703	0
	0.0437992	2.13537e+06		0.0437992	0
	0.043828	2.13645e+06		0.043828	0
	0.0438568	2.13753e+06		0.0438568	0
	0.0438857	2.1386e+06		0.0438857	0
	0.0439145	2.13968e+06		0.0439145	0
	0.0439433	2.14075e+06		0.0439433	0
	0.0439722	2.14181e+06		0.0439722	0
	0.044001	2.14288e+06		0.044001	0
	0.0440299	2.14393e+06		0.0440299	0
	0.0440587	2.14499e+06		0.0440587	0
	0.0440875	2.14604e+06		0.0440875	0
	0.0441164	2.14709e+06		0.0441164	0
	0.0441452	2.14815e+06		0.0441452	0
	0.044174	2.1492e+06		0.044174	0
	0.0442029	2.15025e+06		0.0442029	0
	0.0442317	2.1513e+06		0.0442317	0
	0.0442605	2.15235e+06		0.0442605	0
	0.0442894	2.15339e+06		0.0442894	0
	0.0443182	2.15443e+06		0.0443182	0
	0.044347	2.15546e+06		0.044347	0
	0.0443759	2.15649e+06		0.0443759	0
	0.0444047	2.15752e+06		0.0444047	0
	0.0444335	2.15855e+06		0.0444335	0
	0.0444624	2.15958e+06		0.0444624	0
	0.0444912	2.16061e+06		0.0444912	0
	0.0445201	2.16164e+06		0.0445201	0
	0.0445489	2.16267e+06		0.0445489	0
	0.0445777	2.16371e+06		0.0445777	0
	0.0446066	2.16475e+06		0.0446066	0
	0.0446354	2.1658e+06		0.0446354	0
	0.0446642	2.16685e+06		0.0446642	0
	0.0446931	2.16789e+06		0.0446931	0
	0.0447219	2.16894e+06		0.0447219	0
	0.0447507	2.16998e+06		0.0447507	0
	0.0447796	2.17102e+06		0.0447796	0
	0.0448084	2.17206e+06		0.0448084	0
	0.0448372	2.1731e+06		0.0448372	0
	0.0448661	2.17414e+06		0.0448661	0
	0.0448949	2.17518e+06		0.0448949	0
	0.0449237	2.17623e+06		0.0449237	0
	0.0449526	2.17727e+06		0.0449526	0
	0.0449814	2.17832e+06		0.0449814	0
	0.0450102	2.17937e+06		0.0450102	0
	0.0450391	2.18042e+06		0.0450391	0
	0.0450679	2.18148e+06		0.0450679	0
	0.0450968	2.18254e+06		0.0450968	0
	0.0451256	2.1836e+06		0.0451256	0
	0.0451544	2.18467e+06		0.0451544	0
	0.0451833	2.18574e+06		0.0451833	0
	0.0452121	2.1868e+06		0.0452121	0
	0.0452409	2.18787e+06		0.0452409	0
	0.0452698	2.18893e+06		0.0452698	0
	0.0452986	2.19e+06		0.0452986	0
	0.0453274	2.19107e+06		0.0453274	0
	0.0453563	2.19213e+06		0.0453563	0
	0.0453851	2.19321e+06		0.0453851	0
	0.0454139	2.19428e+06		0.0454139	0
	0.0454428	2.19536e+06		0.0454428	0
	0.0454716	2.19644e+06		0.0454716	0
	0.0455004	2.19753e+06		0.0455004	0
	0.0455293	2.19863e+06		0.0455293	0
	0.0455581	2.19972e+06		0.0455581	0
	0.045587	2.20082e+06		0.045587	0
	0.0456158	2.20192e+06		0.0456158	0
	0.0456446	2.20302e+06		0.0456446	0
	0.0456735	2.20412e+06		0.0456735	0
	0.0457023	2.20522e+06		0.0457023	0
	0.0457311	2.20632e+06		0.0457311	0
	0.04576	2.20743e+06		0.04576	0
	0.0457888	2.20854e+06		0.0457888	0
	0.0458176	2.20964e+06		0.0458176	0
	0.0458465	2.21075e+06		0.0458465	0
	0.0458753	2.21186e+06		0.0458753	0
	0.0459041	2.21296e+06		0.0459041	0
	0.045933	2.21406e+06		0.045933	0
	0.0459618	2.21515e+06		0.0459618	0
	0.0459906	2.21625e+06		0.0459906	0
	0.0460195	2.21735e+06		0.0460195	0
	0.0460483	2.21845e+06		0.0460483	0
	0.0460771	2.21955e+06		0.0460771	0
	0.046106	2.22065e+06		0.046106	0
	0.0461348	2.22174e+06		0.0461348	0
	0.0461637	2.22284e+06		0.0461637	0
	0.0461925	2.22393e+06		0.0461925	0
	0.0462213	2.22502e+06		0.0462213	0
	0.0462502	2.22611e+06		0.0462502	0
	0.046279	2.2272e+06		0.046279	0
	0.0463078	2.22829e+06		0.0463078	0
	0.0463367	2.22937e+06		0.0463367	0
	0.0463655	2.23045e+06		0.0463655	0
	0.0463943	2.23154e+06		0.0463943	0
	0.0464232	2.23262e+06		0.0464232	0
	0.046452	2.2337e+06		0.046452	0
	0.0464808	2.23478e+06		0.0464808	0
	0.0465097	2.23585e+06		0.0465097	0
	0.0465385	2.23692e+06		0.0465385	0
	0.0465673	2.23799e+06		0.0465673	0
	0.0465962	2.23906e+06		0.0465962	0
	0.046625	2.24012e+06		0.046625	0
	0.0466538	2.24118e+06		0.0466538	0
	0.0466827	2.24224e+06		0.0466827	0
	0.0467115	2.24329e+06		0.0467115	0
	0.0467404	2.24434e+06		0.0467404	0
	0.0467692	2.24539e+06		0.0467692	0
	0.046798	2.24644e+06		0.046798	0
	0.0468269	2.24748e+06		0.0468269	0
	0.0468557	2.24852e+06		0.0468557	0
	0.0468845	2.24956e+06		0.0468845	0
	0.0469134	2.2506e+06		0.0469134	0
	0.0469422	2.25163e+06		0.0469422	0
	0.046971	2.25267e+06		0.046971	0
	0.0469999	2.2537e+06		0.0469999	0
	0.0470287	2.25473e+06		0.0470287	0
	0.0470575	2.25576e+06		0.0470575	0
	0.0470864	2.2568e+06		0.0470864	0
	0.0471152	2.25784e+06		0.0471152	0
	0.047144	2.25888e+06		0.047144	0
	0.0471729	2.25992e+06		0.0471729	0
	0.0472017	2.26097e+06		0.0472017	0
	0.0472306	2.26201e+06		0.0472306	0
	0.0472594	2.26306e+06		0.0472594	0
	0.0472882	2.26411e+06		0.0472882	0
	0.0473171	2.26517e+06		0.0473171	0
	0.0473459	2.26623e+06		0.0473459	0
	0.0473747	2.26729e+06		0.0473747	0
	0.0474036	2.26835e+06		0.0474036	0
	0.0474324	2.26941e+06		0.0474324	0
	0.0474612	2.27048e+06		0.0474612	0
	0.0474901	2.27156e+06		0.0474901	0
	0.0475189	2.27263e+06		0.0475189	0
	0.0475477	2.27371e+06		0.0475477	0
	0.0475766	2.27479e+06		0.0475766	0
	0.0476054	2.27587e+06		0.0476054	0
	0.0476342	2.27694e+06		0.0476342	0
	0.0476631	2.27802e+06		0.0476631	0
	0.0476919	2.2791e+06		0.0476919	0
	0.0477207	2.28018e+06		0.0477207	0
	0.0477496	2.28126e+06		0.0477496	0
	0.0477784	2.28234e+06		0.0477784	0
	0.0478073	2.28342e+06		0.0478073	0
	0.0478361	2.28451e+06		0.0478361	0
	0.0478649	2.28559e+06		0.0478649	0
	0.0478938	2.28667e+06		0.0478938	0
	0.0479226	2.28775e+06		0.0479226	0
	0.0479514	2.28883e+06		0.0479514	0
	0.0479803	2.28992e+06		0.0479803	0
	0.0480091	2.291e+06		0.0480091	0
	0.0480379	2.29209e+06		0.0480379	0
	0.0480668	2.29318e+06		0.0480668	0
	0.0480956	2.29427e+06		0.0480956	0
	0.0481244	2.29536e+06		0.0481244	0
	0.0481533	2.29646e+06		0.0481533	0
	0.0481821	2.29756e+06		0.0481821	0
	0.0482109	2.29865e+06		0.0482109	0
	0.0482398	2.29975e+06		0.0482398	0
	0.0482686	2.30085e+06		0.0482686	0
	0.0482975	2.30195e+06		0.0482975	0
	0.0483263	2.30305e+06		0.0483263	0
	0.0483551	2.30415e+06		0.0483551	0
	0.048384	2.30525e+06		0.048384	0
	0.0484128	2.30635e+06		0.0484128	0
	0.0484416	2.30745e+06		0.0484416	0
	0.0484705	2.30855e+06		0.0484705	0
	0.0484993	2.30964e+06		0.0484993	0
	0.0485281	2.31074e+06		0.0485281	0
	0.048557	2.31185e+06		0.048557	0
	0.0485858	2.31295e+06		0.0485858	0
	0.0486146	2.31404e+06		0.0486146	0
	0.0486435	2.31514e+06		0.0486435	0
	0.0486723	2.31623e+06		0.0486723	0
	0.0487011	2.31732e+06		0.0487011	0
	0.04873	2.31841e+06		0.04873	0
	0.0487588	2.31949e+06		0.0487588	0
	0.0487876	2.32057e+06		0.0487876	0
	0.0488165	2.32165e+06		0.0488165	0
	0.0488453	2.32273e+06		0.0488453	0
	0.0488742	2.32381e+06		0.0488742	0
	0.048903	2.32488e+06		0.048903	0
	0.0489318	2.32596e+06		0.0489318	0
	0.0489607	2.32703e+06		0.0489607	0
	0.0489895	2.3281e+06		0.0489895	0
	0.0490183	2.32917e+06		0.0490183	0
	0.0490472	2.33023e+06		0.0490472	0
	0.049076	2.33129e+06		0.049076	0
	0.0491048	2.33233e+06		0.0491048	0
	0.0491337	2.33338e+06		0.0491337	0
	0.0491625	2.33442e+06		0.0491625	0
	0.0491913	2.33546e+06		0.0491913	0
	0.0492202	2.3365e+06		0.0492202	0
	0.049249	2.33754e+06		0.049249	0
	0.0492778	2.33858e+06		0.0492778	0
	0.0493067	2.33962e+06		0.0493067	0
	0.0493355	2.34065e+06		0.0493355	0
	0.0493643	2.34169e+06		0.0493643	0
	0.0493932	2.34273e+06		0.0493932	0
	0.049422	2.34378e+06		0.049422	0
	0.0494509	2.34482e+06		0.0494509	0
	0.0494797	2.34587e+06		0.0494797	0
	0.0495085	2.34692e+06		0.0495085	0
	0.0495374	2.34797e+06		0.0495374	0
	0.0495662	2.34903e+06		0.0495662	0
	0.049595	2.35008e+06		0.049595	0
	0.0496239	2.35114e+06		0.0496239	0
	0.0496527	2.3522e+06		0.0496527	0
	0.0496815	2.35326e+06		0.0496815	0
	0.0497104	2.35431e+06		0.0497104	0
	0.0497392	2.35537e+06		0.0497392	0
	0.049768	2.35643e+06		0.049768	0
	0.0497969	2.35749e+06		0.0497969	0
	0.0498257	2.35855e+06		0.0498257	0
	0.0498545	2.35961e+06		0.0498545	0
	0.0498834	2.36068e+06		0.0498834	0
	0.0499122	2.36174e+06		0.0499122	0
	0.0499411	2.36281e+06		0.0499411	0
	0.0499699	2.36387e+06		0.0499699	0
	0.0499987	2.36493e+06		0.0499987	0
	0.0500276	2.366e+06		0.0500276	0
	0.0500564	2.36706e+06		0.0500564	0
	0.0500852	2.36812e+06		0.0500852	0
	0.0501141	2.36918e+06		0.0501141	0
	0.0501429	2.37025e+06		0.0501429	0
	0.0501717	2.37131e+06		0.0501717	0
	0.0502006	2.37238e+06		0.0502006	0
	0.0502294	2.37345e+06		0.0502294	0
	0.0502582	2.37452e+06		0.0502582	0
	0.0502871	2.37559e+06		0.0502871	0
	0.0503159	2.37667e+06		0.0503159	0
	0.0503447	2.37774e+06		0.0503447	0
	0.0503736	2.37882e+06		0.0503736	0
	0.0504024	2.3799e+06		0.0504024	0
	0.0504312	2.38097e+06		0.0504312	0
	0.0504601	2.38206e+06		0.0504601	0
	0.0504889	2.38314e+06		0.0504889	0
	0.0505178	2.38422e+06		0.0505178	0
	0.0505466	2.3853e+06		0.0505466	0
	0.0505754	2.38638e+06		0.0505754	0
	0.0506043	2.38747e+06		0.0506043	0
	0.0506331	2.38855e+06		0.0506331	0
	0.0506619	2.38963e+06		0.0506619	0
	0.0506908	2.39071e+06		0.0506908	0
	0.0507196	2.39179e+06		0.0507196	0
	0.0507484	2.39287e+06		0.0507484	0
	0.0507773	2.39395e+06		0.0507773	0
	0.0508061	2.39502e+06		0.0508061	0
	0.0508349	2.39609e+06		0.0508349	0
	0.0508638	2.39716e+06		0.0508638	0
	0.0508926	2.39823e+06		0.0508926	0
	0.0509214	2.3993e+06		0.0509214	0
	0.0509503	2.40036e+06		0.0509503	0
	0.0509791	2.40142e+06		0.0509791	0
	0.0510079	2.40248e+06		0.0510079	0
	0.0510368	2.40353e+06		0.0510368	0
	0.0510656	2.40458e+06		0.0510656	0
	0.0510945	2.40563e+06		0.0510945	0
	0.0511233	2.40668e+06		0.0511233	0
	0.0511521	2.40773e+06		0.0511521	0
	0.051181	2.40877e+06		0.051181	0
	0.0512098	2.40981e+06		0.0512098	0
	0.0512386	2.41084e+06		0.0512386	0
	0.0512675	2.41188e+06		0.0512675	0
	0.0512963	2.41291e+06		0.0512963	0
	0.0513251	2.41395e+06		0.0513251	0
	0.051354	2.41498e+06		0.051354	0
	0.0513828	2.41601e+06		0.0513828	0
	0.0514116	2.41703e+06		0.0514116	0
	0.0514405	2.41806e+06		0.0514405	0
	0.0514693	2.41909e+06		0.0514693	0
	0.0514981	2.42012e+06		0.0514981	0
	0.051527	2.42115e+06		0.051527	0
	0.0515558	2.42218e+06		0.0515558	0
	0.0515847	2.42322e+06		0.0515847	0
	0.0516135	2.42425e+06		0.0516135	0
	0.0516423	2.42528e+06		0.0516423	0
	0.0516712	2.42631e+06		0.0516712	0
	0.0517	2.42735e+06		0.0517	0
	0.0517288	2.42838e+06		0.0517288	0
	0.0517577	2.42942e+06		0.0517577	0
	0.0517865	2.43047e+06		0.0517865	0
	0.0518153	2.43151e+06		0.0518153	0
	0.0518442	2.43256e+06		0.0518442	0
	0.051873	2.43361e+06		0.051873	0
	0.0519018	2.43467e+06		0.0519018	0
	0.0519307	2.43573e+06		0.0519307	0
	0.0519595	2.43679e+06		0.0519595	0
	0.0519883	2.43785e+06		0.0519883	0
	0.0520172	2.43891e+06		0.0520172	0
	0.052046	2.43998e+06		0.052046	0
	0.0520748	2.44104e+06		0.0520748	0
	0.0521037	2.44211e+06		0.0521037	0
	0.0521325	2.44318e+06		0.0521325	0
	0.0521614	2.44425e+06		0.0521614	0
	0.0521902	2.44533e+06		0.0521902	0
	0.052219	2.4464e+06		0.052219	0
	0.0522479	2.44748e+06		0.0522479	0
	0.0522767	2.44856e+06		0.0522767	0
	0.0523055	2.44964e+06		0.0523055	0
	0.0523344	2.45072e+06		0.0523344	0
	0.0523632	2.4518e+06		0.0523632	0
	0.052392	2.45289e+06		0.052392	0
	0.0524209	2.45398e+06		0.0524209	0
	0.0524497	2.45506e+06		0.0524497	0
	0.0524785	2.45615e+06		0.0524785	0
	0.0525074	2.45724e+06		0.0525074	0
	0.0525362	2.45833e+06		0.0525362	0
	0.052565	2.45942e+06		0.052565	0
	0.0525939	2.46051e+06		0.0525939	0
	0.0526227	2.4616e+06		0.0526227	0
	0.0526516	2.4627e+06		0.0526516	0
	0.0526804	2.4638e+06		0.0526804	0
	0.0527092	2.4649e+06		0.0527092	0
	0.0527381	2.466e+06		0.0527381	0
	0.0527669	2.4671e+06		0.0527669	0
	0.0527957	2.46819e+06		0.0527957	0
	0.0528246	2.46929e+06		0.0528246	0
	0.0528534	2.47038e+06		0.0528534	0
	0.0528822	2.47148e+06		0.0528822	0
	0.0529111	2.47256e+06		0.0529111	0
	0.0529399	2.47365e+06		0.0529399	0
	0.0529687	2.47474e+06		0.0529687	0
	0.0529976	2.47582e+06		0.0529976	0
	0.0530264	2.47691e+06		0.0530264	0
	0.0530552	2.47799e+06		0.0530552	0
	0.0530841	2.47907e+06		0.0530841	0
	0.0531129	2.48015e+06		0.0531129	0
	0.0531417	2.48123e+06		0.0531417	0
	0.0531706	2.48231e+06		0.0531706	0
	0.0531994	2.48338e+06		0.0531994	0
	0.0532283	2.48446e+06		0.0532283	0
	0.0532571	2.48553e+06		0.0532571	0
	0.0532859	2.48661e+06		0.0532859	0
	0.0533148	2.48769e+06		0.0533148	0
	0.0533436	2.48877e+06		0.0533436	0
	0.0533724	2.48984e+06		0.0533724	0
	0.0534013	2.49092e+06		0.0534013	0
	0.0534301	2.49199e+06		0.0534301	0
	0.0534589	2.49305e+06		0.0534589	0
	0.0534878	2.49411e+06		0.0534878	0
	0.0535166	2.49518e+06		0.0535166	0
	0.0535454	2.49624e+06		0.0535454	0
	0.0535743	2.4973e+06		0.0535743	0
	0.0536031	2.49836e+06		0.0536031	0
	0.0536319	2.49942e+06		0.0536319	0
	0.0536608	2.50048e+06		0.0536608	0
	0.0536896	2.50154e+06		0.0536896	0
	0.0537185	2.50261e+06		0.0537185	0
	0.0537473	2.50367e+06		0.0537473	0
	0.0537761	2.50473e+06		0.0537761	0
	0.053805	2.50579e+06		0.053805	0
	0.0538338	2.50686e+06		0.0538338	0
	0.0538626	2.50793e+06		0.0538626	0
	0.0538915	2.509e+06		0.0538915	0
	0.0539203	2.51008e+06		0.0539203	0
	0.0539491	2.51115e+06		0.0539491	0
	0.053978	2.51222e+06		0.053978	0
	0.0540068	2.51329e+06		0.0540068	0
	0.0540356	2.51435e+06		0.0540356	0
	0.0540645	2.5154e+06		0.0540645	0
	0.0540933	2.51646e+06		0.0540933	0
	0.0541221	2.51751e+06		0.0541221	0
	0.054151	2.51856e+06		0.054151	0
	0.0541798	2.51963e+06		0.0541798	0
	0.0542086	2.52069e+06		0.0542086	0
	0.0542375	2.52176e+06		0.0542375	0
	0.0542663	2.52283e+06		0.0542663	0
	0.0542952	2.5239e+06		0.0542952	0
	0.054324	2.52497e+06		0.054324	0
	0.0543528	2.52604e+06		0.0543528	0
	0.0543817	2.52711e+06		0.0543817	0
	0.0544105	2.52818e+06		0.0544105	0
	0.0544393	2.52924e+06		0.0544393	0
	0.0544682	2.5303e+06		0.0544682	0
	0.054497	2.53136e+06		0.054497	0
	0.0545258	2.53242e+06		0.0545258	0
	0.0545547	2.53349e+06		0.0545547	0
	0.0545835	2.53455e+06		0.0545835	0
	0.0546123	2.53562e+06		0.0546123	0
	0.0546412	2.5367e+06		0.0546412	0
	0.05467	2.53777e+06		0.05467	0
	0.0546988	2.53884e+06		0.0546988	0
	0.0547277	2.53991e+06		0.0547277	0
	0.0547565	2.54099e+06		0.0547565	0
	0.0547854	2.54206e+06		0.0547854	0
	0.0548142	2.54314e+06		0.0548142	0
	0.054843	2.54422e+06		0.054843	0
	0.0548719	2.5453e+06		0.0548719	0
	0.0549007	2.54638e+06		0.0549007	0
	0.0549295	2.54746e+06		0.0549295	0
	0.0549584	2.54855e+06		0.0549584	0
	0.0549872	2.54964e+06		0.0549872	0
	0.055016	2.55072e+06		0.055016	0
	0.0550449	2.55181e+06		0.0550449	0
	0.0550737	2.5529e+06		0.0550737	0
	0.0551025	2.55398e+06		0.0551025	0
	0.0551314	2.55506e+06		0.0551314	0
	0.0551602	2.55615e+06		0.0551602	0
	0.055189	2.55723e+06		0.055189	0
	0.0552179	2.55832e+06		0.0552179	0
	0.0552467	2.5594e+06		0.0552467	0
	0.0552755	2.56048e+06		0.0552755	0
	0.0553044	2.56156e+06		0.0553044	0
	0.0553332	2.56264e+06		0.0553332	0
	0.0553621	2.56372e+06		0.0553621	0
	0.0553909	2.56479e+06		0.0553909	0
	0.0554197	2.56586e+06		0.0554197	0
	0.0554486	2.56693e+06		0.0554486	0
	0.0554774	2.568e+06		0.0554774	0
	0.0555062	2.56908e+06		0.0555062	0
	0.0555351	2.57015e+06		0.0555351	0
	0.0555639	2.57123e+06		0.0555639	0
	0.0555927	2.5723e+06		0.0555927	0
	0.0556216	2.57338e+06		0.0556216	0
	0.0556504	2.57446e+06		0.0556504	0
	0.0556792	2.57554e+06		0.0556792	0
	0.0557081	2.57662e+06		0.0557081	0
	0.0557369	2.5777e+06		0.0557369	0
	0.0557657	2.57879e+06		0.0557657	0
	0.0557946	2.57988e+06		0.0557946	0
	0.0558234	2.58096e+06		0.0558234	0
	0.0558523	2.58205e+06		0.0558523	0
	0.0558811	2.58313e+06		0.0558811	0
	0.0559099	2.58422e+06		0.0559099	0
	0.0559388	2.5853e+06		0.0559388	0
	0.0559676	2.58639e+06		0.0559676	0
	0.0559964	2.58747e+06		0.0559964	0
	0.0560253	2.58855e+06		0.0560253	0
	0.0560541	2.58963e+06		0.0560541	0
	0.0560829	2.5907e+06		0.0560829	0
	0.0561118	2.59177e+06		0.0561118	0
	0.0561406	2.59283e+06		0.0561406	0
	0.0561694	2.59388e+06		0.0561694	0
	0.0561983	2.59493e+06		0.0561983	0
	0.0562271	2.59598e+06		0.0562271	0
	0.0562559	2.59703e+06		0.0562559	0
	0.0562848	2.59808e+06		0.0562848	0
	0.0563136	2.59912e+06		0.0563136	0
	0.0563424	2.60017e+06		0.0563424	0
	0.0563713	2.60121e+06		0.0563713	0
	0.0564001	2.60226e+06		0.0564001	0
	0.056429	2.60331e+06		0.056429	0
	0.0564578	2.60436e+06		0.0564578	0
	0.0564866	2.60542e+06		0.0564866	0
	0.0565155	2.60648e+06		0.0565155	0
	0.0565443	2.60754e+06		0.0565443	0
	0.0565731	2.60861e+06		0.0565731	0
	0.056602	2.60967e+06		0.056602	0
	0.0566308	2.61074e+06		0.0566308	0
	0.0566596	2.61181e+06		0.0566596	0
	0.0566885	2.61289e+06		0.0566885	0
	0.0567173	2.61396e+06		0.0567173	0
	0.0567461	2.61504e+06		0.0567461	0
	0.056775	2.61611e+06		0.056775	0
	0.0568038	2.61719e+06		0.0568038	0
	0.0568326	2.61826e+06		0.0568326	0
	0.0568615	2.61934e+06		0.0568615	0
	0.0568903	2.62042e+06		0.0568903	0
	0.0569192	2.62151e+06		0.0569192	0
	0.056948	2.62259e+06		0.056948	0
	0.0569768	2.62367e+06		0.0569768	0
	0.0570057	2.62475e+06		0.0570057	0
	0.0570345	2.62584e+06		0.0570345	0
	0.0570633	2.62692e+06		0.0570633	0
	0.0570922	2.628e+06		0.0570922	0
	0.057121	2.62909e+06		0.057121	0
	0.0571498	2.63017e+06		0.0571498	0
	0.0571787	2.63126e+06		0.0571787	0
	0.0572075	2.63234e+06		0.0572075	0
	0.0572363	2.63343e+06		0.0572363	0
	0.0572652	2.63451e+06		0.0572652	0
	0.057294	2.6356e+06		0.057294	0
	0.0573228	2.63668e+06		0.0573228	0
	0.0573517	2.63777e+06		0.0573517	0
	0.0573805	2.63885e+06		0.0573805	0
	0.0574093	2.63993e+06		0.0574093	0
	0.0574382	2.64101e+06		0.0574382	0
	0.057467	2.64209e+06		0.057467	0
	0.0574959	2.64317e+06		0.0574959	0
	0.0575247	2.64425e+06		0.0575247	0
	0.0575535	2.64533e+06		0.0575535	0
	0.0575824	2.64641e+06		0.0575824	0
	0.0576112	2.64749e+06		0.0576112	0
	0.05764	2.64857e+06		0.05764	0
[truncated: 15,331 more rows]

## Sheet: B-165-0
B-165-0	X-Axis	Shear stress		X-Axis	Number of cracks
	2.30697e-05	35362.4		2.30697e-05	0
	5.19133e-05	49338.5		5.19133e-05	0
	8.07569e-05	61569.1		8.07569e-05	0
	0.0001096	72383.3		0.0001096	0
	0.000138444	82132.9		0.000138444	0
	0.000167288	90923.6		0.000167288	0
	0.000196131	98813.1		0.000196131	0
	0.000224975	105934		0.000224975	0
	0.000253818	112399		0.000253818	0
	0.000282662	118251		0.000282662	0
	0.000311505	123515		0.000311505	0
	0.000340349	128313		0.000340349	0
	0.000369193	132771		0.000369193	0
	0.000398036	136854		0.000398036	0
	0.000426879	140557		0.000426879	0
	0.000455723	143892		0.000455723	0
	0.000484566	146882		0.000484566	0
	0.000513409	149519		0.000513409	0
	0.000542252	151979		0.000542252	0
	0.000571095	154276		0.000571095	0
	0.000599938	156348		0.000599938	0
	0.000628781	158242		0.000628781	0
	0.000657624	160035		0.000657624	0
	0.000686466	161764		0.000686466	0
	0.000715309	163452		0.000715309	0
	0.000744152	165051		0.000744152	0
	0.000772994	166558		0.000772994	0
	0.000801837	168045		0.000801837	0
	0.000830679	169567		0.000830679	0
	0.000859522	171063		0.000859522	0
	0.000888364	172523		0.000888364	0
	0.000917207	173978		0.000917207	0
	0.000946049	175423		0.000946049	0
	0.000974892	176828		0.000974892	0
	0.00100373	178220		0.00100373	0
	0.00103258	179651		0.00103258	0
	0.00106142	181066		0.00106142	0
	0.00109026	182422		0.00109026	0
	0.0011191	183729		0.0011191	0
	0.00114795	185029		0.00114795	0
	0.00117679	186405		0.00117679	0
	0.00120563	187838		0.00120563	0
	0.00123447	189291		0.00123447	0
	0.00126332	190732		0.00126332	0
	0.00129216	192158		0.00129216	0
	0.001321	193611		0.001321	0
	0.00134984	195111		0.00134984	0
	0.00137869	196669		0.00137869	0
	0.00140753	198268		0.00140753	0
	0.00143637	199880		0.00143637	0
	0.00146522	201466		0.00146522	0
	0.00149406	203017		0.00149406	0
	0.0015229	204538		0.0015229	0
	0.00155174	206059		0.00155174	0
	0.00158059	207581		0.00158059	0
	0.00160943	209102		0.00160943	0
	0.00163827	210606		0.00163827	0
	0.00166711	212095		0.00166711	0
	0.00169596	213557		0.00169596	0
	0.0017248	214939		0.0017248	0
	0.00175364	216299		0.00175364	0
	0.00178248	217650		0.00178248	0
	0.00181133	219001		0.00181133	0
	0.00184017	220369		0.00184017	0
	0.00186901	221735		0.00186901	0
	0.00189785	223109		0.00189785	0
	0.0019267	224382		0.0019267	0
	0.00195554	225667		0.00195554	0
	0.00198438	226965		0.00198438	0
	0.00201323	228251		0.00201323	0
	0.00204207	229491		0.00204207	0
	0.00207091	230705		0.00207091	0
	0.00209975	231912		0.00209975	0
	0.0021286	233094		0.0021286	0
	0.00215744	234247		0.00215744	0
	0.00218628	235362		0.00218628	0
	0.00221513	236410		0.00221513	0
	0.00224397	237356		0.00224397	0
	0.00227281	238146		0.00227281	0
	0.00230166	238693		0.00230166	0
	0.0023305	238833		0.0023305	0
	0.00235934	238370		0.00235934	0
	0.00238819	237113		0.00238819	0
	0.00241703	234939		0.00241703	0
	0.00244587	231997		0.00244587	0
	0.00247471	228969		0.00247471	0
	0.00250356	226707		0.00250356	0
	0.0025324	225701		0.0025324	0
	0.00256124	226003		0.00256124	0
	0.00259009	227554		0.00259009	0
	0.00261893	230064		0.00261893	0
	0.00264777	233218		0.00264777	0
	0.00267661	236950		0.00267661	0
	0.00270546	241119		0.00270546	0
	0.0027343	245579		0.0027343	0
	0.00276314	250127		0.00276314	0
	0.00279199	254775		0.00279199	0
	0.00282083	259503		0.00282083	0
	0.00284967	264256		0.00284967	0
	0.00287852	268912		0.00287852	0
	0.00290736	273439		0.00290736	0
	0.0029362	277903		0.0029362	0
	0.00296504	282291		0.00296504	0
	0.00299389	286570		0.00299389	0
	0.00302273	290735		0.00302273	0
	0.00305157	294778		0.00305157	0
	0.00308042	298684		0.00308042	0
	0.00310926	302413		0.00310926	0
	0.0031381	305973		0.0031381	0
	0.00316695	309368		0.00316695	0
	0.00319579	312677		0.00319579	0
	0.00322463	315891		0.00322463	0
	0.00325347	319061		0.00325347	0
	0.00328232	322143		0.00328232	0
	0.00331116	325149		0.00331116	0
	0.00334	327986		0.00334	0
	0.00336885	330656		0.00336885	0
	0.00339769	333215		0.00339769	0
	0.00342653	335665		0.00342653	0
	0.00345537	338010		0.00345537	0
	0.00348422	340266		0.00348422	0
	0.00351306	342441		0.00351306	0
	0.0035419	344558		0.0035419	0
	0.00357075	346731		0.00357075	0
	0.00359959	349157		0.00359959	0
	0.00362843	351822		0.00362843	0
	0.00365727	354656		0.00365727	0
	0.00368612	357580		0.00368612	0
	0.00371496	360597		0.00371496	0
	0.0037438	363608		0.0037438	0
	0.00377264	366595		0.00377264	0
	0.00380149	369571		0.00380149	0
	0.00383033	372476		0.00383033	0
	0.00385917	375315		0.00385917	0
	0.00388801	378107		0.00388801	0
	0.00391686	380841		0.00391686	0
	0.0039457	383515		0.0039457	0
	0.00397454	386133		0.00397454	0
	0.00400338	388688		0.00400338	0
	0.00403223	391195		0.00403223	0
	0.00406107	393640		0.00406107	0
	0.00408991	395998		0.00408991	0
	0.00411875	398265		0.00411875	0
	0.0041476	400437		0.0041476	0
	0.00417644	402525		0.00417644	0
	0.00420528	404502		0.00420528	0
	0.00423412	406383		0.00423412	0
	0.00426296	408187		0.00426296	0
	0.00429181	409946		0.00429181	0
	0.00432065	411639		0.00432065	0
	0.00434949	413249		0.00434949	0
	0.00437833	414784		0.00437833	0
	0.00440718	416266		0.00440718	0
	0.00443602	417689		0.00443602	0
	0.00446486	419048		0.00446486	0
	0.0044937	420295		0.0044937	0
	0.00452255	421471		0.00452255	0
	0.00455139	422597		0.00455139	0
	0.00458023	423698		0.00458023	0
	0.00460907	424788		0.00460907	0
	0.00463791	425842		0.00463791	0
	0.00466676	426897		0.00466676	0
	0.0046956	427954		0.0046956	0
	0.00472444	428997		0.00472444	0
	0.00475328	430020		0.00475328	0
	0.00478213	431022		0.00478213	0
	0.00481097	432002		0.00481097	0
	0.00483981	432966		0.00483981	0
	0.00486865	433911		0.00486865	0
	0.00489749	434831		0.00489749	0
	0.00492634	435742		0.00492634	0
	0.00495518	436662		0.00495518	0
	0.00498402	437585		0.00498402	0
	0.00501286	438485		0.00501286	0
	0.00504171	439379		0.00504171	0
	0.00507055	440272		0.00507055	0
	0.00509939	441165		0.00509939	0
	0.00512823	442079		0.00512823	0
	0.00515707	443031		0.00515707	0
	0.00518592	444008		0.00518592	0
	0.00521476	445016		0.00521476	0
	0.0052436	446054		0.0052436	0
	0.00527244	447122		0.00527244	0
	0.00530128	448236		0.00530128	0
	0.00533013	449394		0.00533013	0
	0.00535897	450618		0.00535897	0
	0.00538781	451914		0.00538781	0
	0.00541665	453303		0.00541665	0
	0.00544549	454759		0.00544549	0
	0.00547434	456230		0.00547434	0
	0.00550318	457752		0.00550318	0
	0.00553202	459326		0.00553202	0
	0.00556086	460944		0.00556086	0
	0.0055897	462604		0.0055897	0
	0.00561855	464287		0.00561855	0
	0.00564739	465981		0.00564739	0
	0.00567623	467686		0.00567623	0
	0.00570507	469403		0.00570507	0
	0.00573392	471121		0.00573392	0
	0.00576276	472827		0.00576276	0
	0.0057916	474510		0.0057916	0
	0.00582044	476159		0.00582044	0
	0.00584928	477724		0.00584928	0
	0.00587813	479248		0.00587813	0
	0.00590697	480742		0.00590697	0
	0.00593581	482212		0.00593581	0
	0.00596465	483672		0.00596465	0
	0.00599349	485120		0.00599349	0
	0.00602234	486552		0.00602234	0
	0.00605118	487965		0.00605118	0
	0.00608002	489373		0.00608002	0
	0.00610886	490776		0.00610886	0
	0.0061377	492185		0.0061377	0
	0.00616655	493654		0.00616655	0
	0.00619539	495245		0.00619539	0
	0.00622423	497021		0.00622423	0
	0.00625307	498960		0.00625307	0
	0.00628191	501062		0.00628191	0
	0.00631076	503351		0.00631076	0
	0.0063396	505809		0.0063396	0
	0.00636844	508386		0.00636844	0
	0.00639728	511099		0.00639728	0
	0.00642612	513925		0.00642612	0
	0.00645497	516828		0.00645497	0
	0.00648381	519765		0.00648381	0
	0.00651265	522708		0.00651265	0
	0.00654149	525629		0.00654149	0
	0.00657033	528484		0.00657033	0
	0.00659918	531237		0.00659918	0
	0.00662802	533828		0.00662802	0
	0.00665686	536312		0.00665686	0
	0.0066857	538691		0.0066857	0
	0.00671454	540975		0.00671454	0
	0.00674339	543245		0.00674339	0
	0.00677223	545499		0.00677223	0
	0.00680107	547723		0.00680107	0
	0.00682991	549917		0.00682991	0
	0.00685875	552059		0.00685875	0
	0.0068876	554222		0.0068876	0
	0.00691644	556343		0.00691644	0
	0.00694528	558342		0.00694528	0
	0.00697412	560279		0.00697412	0
	0.00700296	562175		0.00700296	0
	0.00703181	564025		0.00703181	0
	0.00706065	565832		0.00706065	0
	0.00708949	567586		0.00708949	0
	0.00711833	569276		0.00711833	0
	0.00714717	570924		0.00714717	0
	0.00717601	572514		0.00717601	0
	0.00720486	574057		0.00720486	0
	0.0072337	575575		0.0072337	0
	0.00726254	577100		0.00726254	0
	0.00729138	578640		0.00729138	0
	0.00732022	580204		0.00732022	0
	0.00734906	581845		0.00734906	0
	0.00737791	583550		0.00737791	0
	0.00740675	585284		0.00740675	0
	0.00743559	587037		0.00743559	0
	0.00746443	588779		0.00746443	0
	0.00749327	590451		0.00749327	0
	0.00752211	592099		0.00752211	0
	0.00755096	593742		0.00755096	0
	0.0075798	595388		0.0075798	0
	0.00760864	597028		0.00760864	0
	0.00763748	598646		0.00763748	0
	0.00766632	600249		0.00766632	0
	0.00769516	601839		0.00769516	0
	0.00772401	603408		0.00772401	0
	0.00775285	604965		0.00775285	0
	0.00778169	606517		0.00778169	0
	0.00781053	608060		0.00781053	0
	0.00783937	609578		0.00783937	0
	0.00786821	611068		0.00786821	0
	0.00789705	612534		0.00789705	0
	0.0079259	613985		0.0079259	0
	0.00795474	615427		0.00795474	0
	0.00798358	616862		0.00798358	0
	0.00801242	618285		0.00801242	0
	0.00804126	619697		0.00804126	0
	0.0080701	621102		0.0080701	0
	0.00809894	622515		0.00809894	0
	0.00812779	623900		0.00812779	0
	0.00815663	625294		0.00815663	0
	0.00818547	626695		0.00818547	0
	0.00821431	628087		0.00821431	0
	0.00824315	629459		0.00824315	0
	0.00827199	630816		0.00827199	0
	0.00830083	632169		0.00830083	0
	0.00832968	633523		0.00832968	0
	0.00835852	634876		0.00835852	0
	0.00838736	636221		0.00838736	0
	0.0084162	637559		0.0084162	0
	0.00844504	638885		0.00844504	0
	0.00847388	640207		0.00847388	0
	0.00850272	641528		0.00850272	0
	0.00853156	642844		0.00853156	0
	0.00856041	644142		0.00856041	0
	0.00858925	645454		0.00858925	0
	0.00861809	646776		0.00861809	0
	0.00864693	648117		0.00864693	0
	0.00867577	649474		0.00867577	0
	0.00870461	650848		0.00870461	0
	0.00873345	652240		0.00873345	0
	0.00876229	653655		0.00876229	0
	0.00879114	655084		0.00879114	0
	0.00881998	656528		0.00881998	0
	0.00884882	657987		0.00884882	0
	0.00887766	659456		0.00887766	0
	0.0089065	660930		0.0089065	0
	0.00893534	662405		0.00893534	0
	0.00896418	663882		0.00896418	0
	0.00899302	665378		0.00899302	0
	0.00902186	666896		0.00902186	0
	0.00905071	668426		0.00905071	0
	0.00907955	669973		0.00907955	0
	0.00910839	671538		0.00910839	0
	0.00913723	673119		0.00913723	0
	0.00916607	674692		0.00916607	0
	0.00919491	676254		0.00919491	0
	0.00922375	677828		0.00922375	0
	0.00925259	679398		0.00925259	0
	0.00928143	681002		0.00928143	0
	0.00931028	682635		0.00931028	0
	0.00933912	684288		0.00933912	0
	0.00936796	685952		0.00936796	0
	0.0093968	687620		0.0093968	0
	0.00942564	689290		0.00942564	0
	0.00945448	690960		0.00945448	0
	0.00948332	692627		0.00948332	0
	0.00951216	694256		0.00951216	0
	0.009541	695836		0.009541	0
	0.00956984	697395		0.00956984	0
	0.00959869	698941		0.00959869	0
	0.00962753	700472		0.00962753	0
	0.00965637	701981		0.00965637	0
	0.00968521	703465		0.00968521	0
	0.00971405	704931		0.00971405	0
	0.00974289	706390		0.00974289	0
	0.00977173	707843		0.00977173	0
	0.00980057	709312		0.00980057	0
	0.00982941	710806		0.00982941	0
	0.00985825	712316		0.00985825	0
	0.00988709	713850		0.00988709	0
	0.00991594	715401		0.00991594	0
	0.00994478	716964		0.00994478	0
	0.00997362	718540		0.00997362	0
	0.0100025	720138		0.0100025	0
	0.0100313	721783		0.0100313	0
	0.0100601	723499		0.0100601	0
	0.010089	725297		0.010089	0
	0.0101178	727168		0.0101178	0
	0.0101467	729085		0.0101467	0
	0.0101755	731042		0.0101755	0
	0.0102043	733031		0.0102043	0
	0.0102332	735038		0.0102332	0
	0.010262	737065		0.010262	0
	0.0102909	739105		0.0102909	0
	0.0103197	741143		0.0103197	0
	0.0103485	743182		0.0103485	0
	0.0103774	745224		0.0103774	0
	0.0104062	747232		0.0104062	0
	0.0104351	749221		0.0104351	0
	0.0104639	751166		0.0104639	0
	0.0104928	753040		0.0104928	0
	0.0105216	754830		0.0105216	0
	0.0105504	756547		0.0105504	0
	0.0105793	758208		0.0105793	0
	0.0106081	759828		0.0106081	0
	0.010637	761364		0.010637	0
	0.0106658	762844		0.0106658	0
	0.0106946	764253		0.0106946	0
	0.0107235	765601		0.0107235	0
	0.0107523	766922		0.0107523	0
	0.0107812	768219		0.0107812	0
	0.01081	769500		0.01081	0
	0.0108388	770775		0.0108388	0
	0.0108677	772040		0.0108677	0
	0.0108965	773298		0.0108965	0
	0.0109254	774542		0.0109254	0
	0.0109542	775767		0.0109542	0
	0.010983	776975		0.010983	0
	0.0110119	778187		0.0110119	0
	0.0110407	779407		0.0110407	0
	0.0110696	780665		0.0110696	0
	0.0110984	781976		0.0110984	0
	0.0111272	783329		0.0111272	0
	0.0111561	784708		0.0111561	0
	0.0111849	786100		0.0111849	0
	0.0112138	787506		0.0112138	0
	0.0112426	788909		0.0112426	0
	0.0112715	790289		0.0112715	0
	0.0113003	791673		0.0113003	0
	0.0113291	793061		0.0113291	0
	0.011358	794451		0.011358	0
	0.0113868	795843		0.0113868	0
	0.0114157	797243		0.0114157	0
	0.0114445	798654		0.0114445	0
	0.0114733	800068		0.0114733	0
	0.0115022	801484		0.0115022	0
	0.011531	802907		0.011531	0
	0.0115599	804326		0.0115599	0
	0.0115887	805742		0.0115887	0
	0.0116175	807109		0.0116175	0
	0.0116464	808479		0.0116464	0
	0.0116752	809848		0.0116752	0
	0.0117041	811223		0.0117041	0
	0.0117329	812603		0.0117329	0
	0.0117617	813980		0.0117617	0
	0.0117906	815353		0.0117906	0
	0.0118194	816723		0.0118194	0
	0.0118483	818103		0.0118483	0
	0.0118771	819485		0.0118771	0
	0.0119059	820862		0.0119059	0
	0.0119348	822241		0.0119348	0
	0.0119636	823630		0.0119636	0
	0.0119925	825024		0.0119925	0
	0.0120213	826419		0.0120213	0
	0.0120501	827818		0.0120501	0
	0.012079	829194		0.012079	0
	0.0121078	830566		0.0121078	0
	0.0121367	831931		0.0121367	0
	0.0121655	833302		0.0121655	0
	0.0121943	834691		0.0121943	0
	0.0122232	836101		0.0122232	0
	0.012252	837522		0.012252	0
	0.0122809	838952		0.0122809	0
	0.0123097	840388		0.0123097	0
	0.0123385	841829		0.0123385	0
	0.0123674	843274		0.0123674	0
	0.0123962	844728		0.0123962	0
	0.0124251	846187		0.0124251	0
	0.0124539	847647		0.0124539	0
	0.0124827	849106		0.0124827	0
	0.0125116	850562		0.0125116	0
	0.0125404	852017		0.0125404	0
	0.0125693	853468		0.0125693	0
	0.0125981	854910		0.0125981	0
	0.0126269	856341		0.0126269	0
	0.0126558	857755		0.0126558	0
	0.0126846	859170		0.0126846	0
	0.0127135	860586		0.0127135	0
	0.0127423	862011		0.0127423	0
	0.0127711	863438		0.0127711	0
	0.0128	864868		0.0128	0
	0.0128288	866303		0.0128288	0
	0.0128577	867709		0.0128577	0
	0.0128865	869113		0.0128865	0
	0.0129153	870525		0.0129153	0
	0.0129442	871942		0.0129442	0
	0.012973	873362		0.012973	0
	0.0130019	874776		0.0130019	0
	0.0130307	876187		0.0130307	0
	0.0130595	877600		0.0130595	0
	0.0130884	879020		0.0130884	0
	0.0131172	880444		0.0131172	0
	0.0131461	881866		0.0131461	0
	0.0131749	883293		0.0131749	0
	0.0132037	884735		0.0132037	0
	0.0132326	886183		0.0132326	0
	0.0132614	887631		0.0132614	0
	0.0132903	889077		0.0132903	0
	0.0133191	890524		0.0133191	0
	0.0133479	891980		0.0133479	0
	0.0133768	893426		0.0133768	0
	0.0134056	894876		0.0134056	0
	0.0134345	896298		0.0134345	0
	0.0134633	897717		0.0134633	0
	0.0134921	899139		0.0134921	0
	0.013521	900565		0.013521	0
	0.0135498	901994		0.0135498	0
	0.0135787	903427		0.0135787	0
	0.0136075	904863		0.0136075	0
	0.0136363	906301		0.0136363	0
	0.0136652	907743		0.0136652	0
	0.013694	909189		0.013694	0
	0.0137229	910640		0.0137229	0
	0.0137517	912099		0.0137517	0
	0.0137805	913556		0.0137805	0
	0.0138094	915007		0.0138094	0
	0.0138382	916457		0.0138382	0
	0.0138671	917918		0.0138671	0
	0.0138959	919397		0.0138959	0
	0.0139247	920894		0.0139247	0
	0.0139536	922426		0.0139536	0
	0.0139824	923981		0.0139824	0
	0.0140113	925614		0.0140113	0
	0.0140401	927313		0.0140401	0
	0.0140689	929064		0.0140689	0
	0.0140978	930856		0.0140978	0
	0.0141266	932672		0.0141266	0
	0.0141555	934500		0.0141555	0
	0.0141843	936311		0.0141843	0
	0.0142131	938060		0.0142131	0
	0.014242	939724		0.014242	0
	0.0142708	941313		0.0142708	0
	0.0142997	942846		0.0142997	0
	0.0143285	944328		0.0143285	0
	0.0143573	945757		0.0143573	0
	0.0143862	947140		0.0143862	0
	0.014415	948498		0.014415	0
	0.0144439	949837		0.0144439	0
	0.0144727	951156		0.0144727	0
	0.0145015	952470		0.0145015	0
	0.0145304	953788		0.0145304	0
	0.0145592	955094		0.0145592	0
	0.014588	956381		0.014588	0
	0.0146169	957662		0.0146169	0
	0.0146457	958926		0.0146457	0
	0.0146746	960188		0.0146746	0
	0.0147034	961460		0.0147034	0
	0.0147322	962742		0.0147322	0
	0.0147611	964027		0.0147611	0
	0.0147899	965309		0.0147899	0
	0.0148188	966590		0.0148188	0
	0.0148476	967871		0.0148476	0
	0.0148764	969150		0.0148764	0
	0.0149053	970429		0.0149053	0
	0.0149341	971696		0.0149341	0
	0.014963	972931		0.014963	0
	0.0149918	974147		0.0149918	0
	0.0150206	975369		0.0150206	0
	0.0150495	976611		0.0150495	0
	0.0150783	977876		0.0150783	0
	0.0151072	979160		0.0151072	0
	0.015136	980449		0.015136	0
	0.0151648	981723		0.0151648	0
	0.0151937	982976		0.0151937	0
	0.0152225	984221		0.0152225	0
	0.0152514	985477		0.0152514	0
	0.0152802	986744		0.0152802	0
	0.015309	988000		0.015309	0
	0.0153379	989254		0.0153379	0
	0.0153667	990520		0.0153667	0
	0.0153956	991789		0.0153956	0
	0.0154244	993053		0.0154244	0
	0.0154532	994296		0.0154532	0
	0.0154821	995529		0.0154821	0
	0.0155109	996756		0.0155109	0
	0.0155397	997990		0.0155397	0
	0.0155686	999236		0.0155686	0
	0.0155974	1.0005e+06		0.0155974	0
	0.0156263	1.00179e+06		0.0156263	0
	0.0156551	1.00311e+06		0.0156551	0
	0.0156839	1.00446e+06		0.0156839	0
	0.0157128	1.00582e+06		0.0157128	0
	0.0157416	1.00719e+06		0.0157416	0
	0.0157705	1.00858e+06		0.0157705	0
	0.0157993	1.00996e+06		0.0157993	0
	0.0158281	1.01137e+06		0.0158281	0
	0.015857	1.01278e+06		0.015857	0
	0.0158858	1.01419e+06		0.0158858	0
	0.0159147	1.01557e+06		0.0159147	0
	0.0159435	1.01697e+06		0.0159435	0
	0.0159723	1.01836e+06		0.0159723	0
	0.0160012	1.01977e+06		0.0160012	0
	0.01603	1.02118e+06		0.01603	0
	0.0160589	1.02259e+06		0.0160589	0
	0.0160877	1.024e+06		0.0160877	0
	0.0161165	1.02542e+06		0.0161165	0
	0.0161454	1.02684e+06		0.0161454	0
	0.0161742	1.02827e+06		0.0161742	0
	0.016203	1.0297e+06		0.016203	0
	0.0162319	1.03116e+06		0.0162319	0
	0.0162607	1.03264e+06		0.0162607	0
	0.0162896	1.03414e+06		0.0162896	0
	0.0163184	1.03566e+06		0.0163184	0
	0.0163472	1.03719e+06		0.0163472	0
	0.0163761	1.03873e+06		0.0163761	0
	0.0164049	1.04028e+06		0.0164049	0
	0.0164338	1.04182e+06		0.0164338	0
	0.0164626	1.04336e+06		0.0164626	0
	0.0164914	1.04492e+06		0.0164914	0
	0.0165203	1.04648e+06		0.0165203	0
	0.0165491	1.04802e+06		0.0165491	0
	0.016578	1.04953e+06		0.016578	0
	0.0166068	1.05103e+06		0.0166068	0
	0.0166356	1.0525e+06		0.0166356	0
	0.0166645	1.05396e+06		0.0166645	0
	0.0166933	1.05541e+06		0.0166933	0
	0.0167221	1.05683e+06		0.0167221	0
	0.016751	1.05824e+06		0.016751	0
	0.0167798	1.05965e+06		0.0167798	0
	0.0168087	1.06104e+06		0.0168087	0
	0.0168375	1.06241e+06		0.0168375	0
	0.0168663	1.06376e+06		0.0168663	0
	0.0168952	1.06511e+06		0.0168952	0
	0.016924	1.06643e+06		0.016924	0
	0.0169529	1.06776e+06		0.0169529	0
	0.0169817	1.06906e+06		0.0169817	0
	0.0170105	1.07036e+06		0.0170105	0
	0.0170394	1.07165e+06		0.0170394	0
	0.0170682	1.07294e+06		0.0170682	0
	0.0170971	1.07421e+06		0.0170971	0
	0.0171259	1.07547e+06		0.0171259	0
	0.0171547	1.07673e+06		0.0171547	0
	0.0171836	1.07799e+06		0.0171836	0
	0.0172124	1.07926e+06		0.0172124	0
	0.0172412	1.08052e+06		0.0172412	0
	0.0172701	1.08179e+06		0.0172701	0
	0.0172989	1.08306e+06		0.0172989	0
	0.0173278	1.08434e+06		0.0173278	0
	0.0173566	1.08562e+06		0.0173566	0
	0.0173854	1.08688e+06		0.0173854	0
	0.0174143	1.08813e+06		0.0174143	0
	0.0174431	1.08937e+06		0.0174431	0
	0.017472	1.09061e+06		0.017472	0
	0.0175008	1.09185e+06		0.0175008	0
	0.0175296	1.09308e+06		0.0175296	0
	0.0175585	1.09431e+06		0.0175585	0
	0.0175873	1.09553e+06		0.0175873	0
	0.0176162	1.09677e+06		0.0176162	0
	0.017645	1.09803e+06		0.017645	0
	0.0176738	1.09929e+06		0.0176738	0
	0.0177027	1.10056e+06		0.0177027	0
	0.0177315	1.10183e+06		0.0177315	0
	0.0177603	1.10311e+06		0.0177603	0
	0.0177892	1.1044e+06		0.0177892	0
	0.017818	1.10571e+06		0.017818	0
	0.0178469	1.10704e+06		0.0178469	0
	0.0178757	1.10838e+06		0.0178757	0
	0.0179045	1.10973e+06		0.0179045	0
	0.0179334	1.11107e+06		0.0179334	0
	0.0179622	1.11242e+06		0.0179622	0
	0.0179911	1.11378e+06		0.0179911	0
	0.0180199	1.11512e+06		0.0180199	0
	0.0180487	1.11645e+06		0.0180487	0
	0.0180776	1.11778e+06		0.0180776	0
	0.0181064	1.11912e+06		0.0181064	0
	0.0181352	1.12047e+06		0.0181352	0
	0.0181641	1.12183e+06		0.0181641	0
	0.0181929	1.1232e+06		0.0181929	0
	0.0182218	1.12458e+06		0.0182218	0
	0.0182506	1.12596e+06		0.0182506	0
	0.0182794	1.12735e+06		0.0182794	0
	0.0183083	1.12874e+06		0.0183083	0
	0.0183371	1.13012e+06		0.0183371	0
	0.018366	1.1315e+06		0.018366	0
	0.0183948	1.13288e+06		0.0183948	0
	0.0184236	1.13424e+06		0.0184236	0
	0.0184525	1.13561e+06		0.0184525	0
	0.0184813	1.13695e+06		0.0184813	0
	0.0185101	1.13828e+06		0.0185101	0
	0.018539	1.13961e+06		0.018539	0
	0.0185678	1.14094e+06		0.0185678	0
	0.0185967	1.14227e+06		0.0185967	0
	0.0186255	1.1436e+06		0.0186255	0
	0.0186543	1.14493e+06		0.0186543	0
	0.0186832	1.14628e+06		0.0186832	0
	0.018712	1.14764e+06		0.018712	0
	0.0187409	1.149e+06		0.0187409	0
	0.0187697	1.15038e+06		0.0187697	0
	0.0187985	1.15175e+06		0.0187985	0
	0.0188274	1.15311e+06		0.0188274	0
	0.0188562	1.15446e+06		0.0188562	0
	0.018885	1.15579e+06		0.018885	0
	0.0189139	1.1571e+06		0.0189139	0
	0.0189427	1.1584e+06		0.0189427	0
	0.0189716	1.15968e+06		0.0189716	0
	0.0190004	1.16095e+06		0.0190004	0
	0.0190292	1.16222e+06		0.0190292	0
	0.0190581	1.16348e+06		0.0190581	0
	0.0190869	1.16474e+06		0.0190869	0
	0.0191158	1.16599e+06		0.0191158	0
	0.0191446	1.16724e+06		0.0191446	0
	0.0191734	1.16849e+06		0.0191734	0
	0.0192023	1.16973e+06		0.0192023	0
	0.0192311	1.17097e+06		0.0192311	0
	0.0192599	1.1722e+06		0.0192599	0
	0.0192888	1.17342e+06		0.0192888	0
	0.0193176	1.17464e+06		0.0193176	0
	0.0193465	1.17585e+06		0.0193465	0
	0.0193753	1.17703e+06		0.0193753	0
	0.0194041	1.17818e+06		0.0194041	0
	0.019433	1.17932e+06		0.019433	0
	0.0194618	1.18047e+06		0.0194618	0
	0.0194907	1.18162e+06		0.0194907	0
	0.0195195	1.18276e+06		0.0195195	0
	0.0195483	1.1839e+06		0.0195483	0
	0.0195772	1.18504e+06		0.0195772	0
	0.019606	1.1862e+06		0.019606	0
	0.0196348	1.18737e+06		0.0196348	0
	0.0196637	1.18855e+06		0.0196637	0
	0.0196925	1.18973e+06		0.0196925	0
	0.0197214	1.19093e+06		0.0197214	0
	0.0197502	1.19214e+06		0.0197502	0
	0.019779	1.19335e+06		0.019779	0
	0.0198079	1.19457e+06		0.0198079	0
	0.0198367	1.1958e+06		0.0198367	0
	0.0198655	1.19704e+06		0.0198655	0
	0.0198944	1.1983e+06		0.0198944	0
	0.0199232	1.19958e+06		0.0199232	0
	0.0199521	1.20088e+06		0.0199521	0
	0.0199809	1.20217e+06		0.0199809	0
	0.0200097	1.20347e+06		0.0200097	0
	0.0200386	1.20477e+06		0.0200386	0
	0.0200674	1.20608e+06		0.0200674	0
	0.0200963	1.2074e+06		0.0200963	0
	0.0201251	1.20869e+06		0.0201251	0
	0.0201539	1.20998e+06		0.0201539	0
	0.0201828	1.21129e+06		0.0201828	0
	0.0202116	1.21262e+06		0.0202116	0
	0.0202404	1.21396e+06		0.0202404	0
	0.0202693	1.21531e+06		0.0202693	0
	0.0202981	1.21668e+06		0.0202981	0
	0.020327	1.21805e+06		0.020327	0
	0.0203558	1.21943e+06		0.0203558	0
	0.0203846	1.22082e+06		0.0203846	0
	0.0204135	1.22222e+06		0.0204135	0
	0.0204423	1.22362e+06		0.0204423	0
	0.0204711	1.22502e+06		0.0204711	0
	0.0205	1.22642e+06		0.0205	0
	0.0205288	1.22782e+06		0.0205288	0
	0.0205577	1.2292e+06		0.0205577	0
	0.0205865	1.23057e+06		0.0205865	0
	0.0206153	1.23193e+06		0.0206153	0
	0.0206442	1.23329e+06		0.0206442	0
	0.020673	1.23464e+06		0.020673	0
	0.0207019	1.23599e+06		0.0207019	0
	0.0207307	1.23733e+06		0.0207307	0
	0.0207595	1.23866e+06		0.0207595	0
	0.0207884	1.23999e+06		0.0207884	0
	0.0208172	1.24131e+06		0.0208172	0
	0.020846	1.24263e+06		0.020846	0
	0.0208749	1.24395e+06		0.0208749	0
	0.0209037	1.24527e+06		0.0209037	0
	0.0209326	1.24659e+06		0.0209326	0
	0.0209614	1.24791e+06		0.0209614	0
	0.0209902	1.24922e+06		0.0209902	0
	0.0210191	1.25053e+06		0.0210191	0
	0.0210479	1.25183e+06		0.0210479	0
	0.0210767	1.25312e+06		0.0210767	0
	0.0211056	1.2544e+06		0.0211056	0
	0.0211344	1.25567e+06		0.0211344	0
	0.0211633	1.25693e+06		0.0211633	0
	0.0211921	1.25819e+06		0.0211921	0
	0.0212209	1.25944e+06		0.0212209	0
	0.0212498	1.26069e+06		0.0212498	0
	0.0212786	1.26194e+06		0.0212786	0
	0.0213074	1.26318e+06		0.0213074	0
	0.0213363	1.26441e+06		0.0213363	0
	0.0213651	1.26564e+06		0.0213651	0
	0.021394	1.26684e+06		0.021394	0
	0.0214228	1.26802e+06		0.0214228	0
	0.0214516	1.2692e+06		0.0214516	0
	0.0214805	1.27037e+06		0.0214805	0
	0.0215093	1.27152e+06		0.0215093	0
	0.0215381	1.27268e+06		0.0215381	0
	0.021567	1.27383e+06		0.021567	0
	0.0215958	1.27498e+06		0.0215958	0
	0.0216247	1.27612e+06		0.0216247	0
	0.0216535	1.27725e+06		0.0216535	0
	0.0216823	1.27837e+06		0.0216823	0
	0.0217112	1.27949e+06		0.0217112	0
	0.02174	1.2806e+06		0.02174	0
	0.0217688	1.28171e+06		0.0217688	0
	0.0217977	1.28283e+06		0.0217977	0
	0.0218265	1.28394e+06		0.0218265	0
	0.0218554	1.28505e+06		0.0218554	0
	0.0218842	1.28613e+06		0.0218842	0
	0.021913	1.28721e+06		0.021913	0
	0.0219419	1.2883e+06		0.0219419	0
	0.0219707	1.28938e+06		0.0219707	0
	0.0219995	1.29047e+06		0.0219995	0
	0.0220284	1.29157e+06		0.0220284	0
	0.0220572	1.29267e+06		0.0220572	0
	0.0220861	1.29377e+06		0.0220861	0
	0.0221149	1.29487e+06		0.0221149	0
	0.0221437	1.29598e+06		0.0221437	0
	0.0221726	1.29708e+06		0.0221726	0
	0.0222014	1.29818e+06		0.0222014	0
	0.0222302	1.29929e+06		0.0222302	0
	0.0222591	1.3004e+06		0.0222591	0
	0.0222879	1.30153e+06		0.0222879	0
	0.0223168	1.30264e+06		0.0223168	0
	0.0223456	1.30374e+06		0.0223456	0
	0.0223744	1.30485e+06		0.0223744	0
	0.0224033	1.30596e+06		0.0224033	0
	0.0224321	1.30708e+06		0.0224321	0
	0.0224609	1.3082e+06		0.0224609	0
	0.0224898	1.30933e+06		0.0224898	0
	0.0225186	1.31046e+06		0.0225186	0
	0.0225475	1.3116e+06		0.0225475	0
	0.0225763	1.31274e+06		0.0225763	0
	0.0226051	1.31388e+06		0.0226051	0
	0.022634	1.31503e+06		0.022634	0
	0.0226628	1.31619e+06		0.0226628	0
	0.0226916	1.31735e+06		0.0226916	0
	0.0227205	1.31851e+06		0.0227205	0
	0.0227493	1.31968e+06		0.0227493	0
	0.0227782	1.32084e+06		0.0227782	0
	0.022807	1.32201e+06		0.022807	0
	0.0228358	1.32318e+06		0.0228358	0
	0.0228647	1.32435e+06		0.0228647	0
	0.0228935	1.32553e+06		0.0228935	0
	0.0229223	1.32671e+06		0.0229223	0
	0.0229512	1.32791e+06		0.0229512	0
	0.02298	1.32911e+06		0.02298	0
	0.0230089	1.33032e+06		0.0230089	0
	0.0230377	1.33154e+06		0.0230377	0
	0.0230665	1.33277e+06		0.0230665	0
	0.0230954	1.334e+06		0.0230954	0
	0.0231242	1.33526e+06		0.0231242	0
	0.023153	1.33653e+06		0.023153	0
	0.0231819	1.33781e+06		0.0231819	0
	0.0232107	1.33909e+06		0.0232107	0
	0.0232396	1.34037e+06		0.0232396	0
	0.0232684	1.34166e+06		0.0232684	0
	0.0232972	1.34295e+06		0.0232972	0
	0.0233261	1.34426e+06		0.0233261	0
	0.0233549	1.34559e+06		0.0233549	0
	0.0233837	1.34691e+06		0.0233837	0
	0.0234126	1.34824e+06		0.0234126	0
	0.0234414	1.34956e+06		0.0234414	0
	0.0234703	1.35087e+06		0.0234703	0
	0.0234991	1.35214e+06		0.0234991	0
	0.0235279	1.3534e+06		0.0235279	0
	0.0235568	1.35463e+06		0.0235568	0
	0.0235856	1.35585e+06		0.0235856	0
	0.0236144	1.35705e+06		0.0236144	0
	0.0236433	1.35822e+06		0.0236433	0
	0.0236721	1.35938e+06		0.0236721	0
	0.023701	1.36053e+06		0.023701	0
	0.0237298	1.36168e+06		0.0237298	0
	0.0237586	1.36281e+06		0.0237586	0
	0.0237875	1.36394e+06		0.0237875	0
	0.0238163	1.36506e+06		0.0238163	0
	0.0238451	1.36616e+06		0.0238451	0
	0.023874	1.36727e+06		0.023874	0
	0.0239028	1.36837e+06		0.0239028	0
	0.0239316	1.36946e+06		0.0239316	0
	0.0239605	1.37056e+06		0.0239605	0
	0.0239893	1.37166e+06		0.0239893	0
	0.0240182	1.37276e+06		0.0240182	0
	0.024047	1.37385e+06		0.024047	0
	0.0240758	1.37493e+06		0.0240758	0
	0.0241047	1.37602e+06		0.0241047	0
	0.0241335	1.3771e+06		0.0241335	0
	0.0241623	1.37818e+06		0.0241623	0
	0.0241912	1.37926e+06		0.0241912	0
	0.02422	1.38033e+06		0.02422	0
	0.0242489	1.3814e+06		0.0242489	0
	0.0242777	1.38248e+06		0.0242777	0
	0.0243065	1.38357e+06		0.0243065	0
	0.0243354	1.38466e+06		0.0243354	0
	0.0243642	1.38575e+06		0.0243642	0
	0.024393	1.38685e+06		0.024393	0
	0.0244219	1.38793e+06		0.0244219	0
	0.0244507	1.38901e+06		0.0244507	0
	0.0244795	1.3901e+06		0.0244795	0
	0.0245084	1.3912e+06		0.0245084	0
	0.0245372	1.39232e+06		0.0245372	0
	0.0245661	1.39344e+06		0.0245661	0
	0.0245949	1.39456e+06		0.0245949	0
	0.0246237	1.3957e+06		0.0246237	0
	0.0246526	1.39685e+06		0.0246526	0
	0.0246814	1.39802e+06		0.0246814	0
	0.0247102	1.39919e+06		0.0247102	0
	0.0247391	1.40036e+06		0.0247391	0
	0.0247679	1.40154e+06		0.0247679	0
	0.0247968	1.40273e+06		0.0247968	0
	0.0248256	1.40393e+06		0.0248256	0
	0.0248544	1.40513e+06		0.0248544	0
	0.0248833	1.40634e+06		0.0248833	0
	0.0249121	1.40754e+06		0.0249121	0
	0.0249409	1.40875e+06		0.0249409	0
	0.0249698	1.40995e+06		0.0249698	0
	0.0249986	1.41115e+06		0.0249986	0
	0.0250274	1.41234e+06		0.0250274	0
	0.0250563	1.41353e+06		0.0250563	0
	0.0250851	1.41472e+06		0.0250851	0
	0.025114	1.41591e+06		0.025114	0
	0.0251428	1.4171e+06		0.0251428	0
	0.0251716	1.41829e+06		0.0251716	0
	0.0252005	1.41948e+06		0.0252005	0
	0.0252293	1.42067e+06		0.0252293	0
	0.0252581	1.42185e+06		0.0252581	0
	0.025287	1.42302e+06		0.025287	0
	0.0253158	1.42421e+06		0.0253158	0
	0.0253447	1.42539e+06		0.0253447	0
	0.0253735	1.42658e+06		0.0253735	0
	0.0254023	1.42777e+06		0.0254023	0
	0.0254312	1.42896e+06		0.0254312	0
	0.02546	1.43015e+06		0.02546	0
	0.0254888	1.43134e+06		0.0254888	0
	0.0255177	1.43253e+06		0.0255177	0
	0.0255465	1.43371e+06		0.0255465	0
	0.0255753	1.43488e+06		0.0255753	0
	0.0256042	1.43605e+06		0.0256042	0
	0.025633	1.43721e+06		0.025633	0
	0.0256619	1.43837e+06		0.0256619	0
	0.0256907	1.43951e+06		0.0256907	0
	0.0257195	1.44065e+06		0.0257195	0
	0.0257484	1.44179e+06		0.0257484	0
	0.0257772	1.44293e+06		0.0257772	0
	0.025806	1.44406e+06		0.025806	0
	0.0258349	1.44518e+06		0.0258349	0
	0.0258637	1.4463e+06		0.0258637	0
	0.0258925	1.4474e+06		0.0258925	0
	0.0259214	1.4485e+06		0.0259214	0
	0.0259502	1.44959e+06		0.0259502	0
	0.0259791	1.45067e+06		0.0259791	0
	0.0260079	1.45174e+06		0.0260079	0
	0.0260367	1.45279e+06		0.0260367	0
	0.0260656	1.45382e+06		0.0260656	0
	0.0260944	1.45484e+06		0.0260944	0
	0.0261232	1.45586e+06		0.0261232	0
	0.0261521	1.45688e+06		0.0261521	0
	0.0261809	1.4579e+06		0.0261809	0
	0.0262098	1.45891e+06		0.0262098	0
	0.0262386	1.45993e+06		0.0262386	0
	0.0262674	1.46096e+06		0.0262674	0
	0.0262963	1.46197e+06		0.0262963	0
	0.0263251	1.463e+06		0.0263251	0
	0.0263539	1.46402e+06		0.0263539	0
	0.0263828	1.46503e+06		0.0263828	0
	0.0264116	1.46604e+06		0.0264116	0
	0.0264404	1.46705e+06		0.0264404	0
	0.0264693	1.46806e+06		0.0264693	0
	0.0264981	1.46906e+06		0.0264981	0
	0.026527	1.47006e+06		0.026527	0
	0.0265558	1.47107e+06		0.0265558	0
	0.0265846	1.47207e+06		0.0265846	0
	0.0266135	1.47308e+06		0.0266135	0
	0.0266423	1.47408e+06		0.0266423	0
	0.0266711	1.47509e+06		0.0266711	0
	0.0267	1.4761e+06		0.0267	0
	0.0267288	1.4771e+06		0.0267288	0
	0.0267576	1.47811e+06		0.0267576	0
	0.0267865	1.47913e+06		0.0267865	0
	0.0268153	1.48015e+06		0.0268153	0
	0.0268442	1.48117e+06		0.0268442	0
	0.026873	1.48219e+06		0.026873	0
	0.0269018	1.48321e+06		0.0269018	0
	0.0269307	1.48425e+06		0.0269307	0
	0.0269595	1.48531e+06		0.0269595	0
	0.0269883	1.48637e+06		0.0269883	0
	0.0270172	1.48744e+06		0.0270172	0
	0.027046	1.48852e+06		0.027046	0
	0.0270748	1.4896e+06		0.0270748	0
	0.0271037	1.49068e+06		0.0271037	0
	0.0271325	1.49178e+06		0.0271325	0
	0.0271614	1.49287e+06		0.0271614	0
	0.0271902	1.49397e+06		0.0271902	0
	0.027219	1.49507e+06		0.027219	0
	0.0272479	1.49618e+06		0.0272479	0
	0.0272767	1.4973e+06		0.0272767	0
	0.0273055	1.49843e+06		0.0273055	0
	0.0273344	1.49956e+06		0.0273344	0
	0.0273632	1.50069e+06		0.0273632	0
	0.027392	1.50183e+06		0.027392	0
	0.0274209	1.50298e+06		0.0274209	0
	0.0274497	1.50414e+06		0.0274497	0
	0.0274786	1.50531e+06		0.0274786	0
	0.0275074	1.50648e+06		0.0275074	0
	0.0275362	1.50766e+06		0.0275362	0
	0.0275651	1.50884e+06		0.0275651	0
	0.0275939	1.51003e+06		0.0275939	0
	0.0276227	1.51123e+06		0.0276227	0
	0.0276516	1.51242e+06		0.0276516	0
	0.0276804	1.51362e+06		0.0276804	0
	0.0277092	1.5148e+06		0.0277092	0
	0.0277381	1.51598e+06		0.0277381	0
	0.0277669	1.51716e+06		0.0277669	0
	0.0277957	1.51834e+06		0.0277957	0
	0.0278246	1.51951e+06		0.0278246	0
	0.0278534	1.52068e+06		0.0278534	0
	0.0278823	1.52185e+06		0.0278823	0
	0.0279111	1.52301e+06		0.0279111	0
	0.0279399	1.52416e+06		0.0279399	0
	0.0279688	1.52531e+06		0.0279688	0
	0.0279976	1.52646e+06		0.0279976	0
	0.0280264	1.52761e+06		0.0280264	0
	0.0280553	1.52875e+06		0.0280553	0
	0.0280841	1.52989e+06		0.0280841	0
	0.0281129	1.53102e+06		0.0281129	0
	0.0281418	1.53215e+06		0.0281418	0
	0.0281706	1.53327e+06		0.0281706	0
	0.0281995	1.5344e+06		0.0281995	0
	0.0282283	1.53552e+06		0.0282283	0
	0.0282571	1.53663e+06		0.0282571	0
	0.028286	1.53775e+06		0.028286	0
	0.0283148	1.53885e+06		0.0283148	0
	0.0283436	1.53995e+06		0.0283436	0
	0.0283725	1.54104e+06		0.0283725	0
	0.0284013	1.54212e+06		0.0284013	0
	0.0284301	1.54319e+06		0.0284301	0
	0.028459	1.54425e+06		0.028459	0
	0.0284878	1.5453e+06		0.0284878	0
	0.0285167	1.54634e+06		0.0285167	0
	0.0285455	1.54737e+06		0.0285455	0
	0.0285743	1.5484e+06		0.0285743	0
	0.0286032	1.54943e+06		0.0286032	0
	0.028632	1.55046e+06		0.028632	0
	0.0286608	1.55148e+06		0.0286608	0
	0.0286897	1.55249e+06		0.0286897	0
	0.0287185	1.55351e+06		0.0287185	0
	0.0287473	1.55451e+06		0.0287473	0
	0.0287762	1.55552e+06		0.0287762	0
	0.028805	1.55652e+06		0.028805	0
	0.0288339	1.55751e+06		0.0288339	0
	0.0288627	1.5585e+06		0.0288627	0
	0.0288915	1.55948e+06		0.0288915	0
	0.0289204	1.56047e+06		0.0289204	0
	0.0289492	1.56145e+06		0.0289492	0
	0.028978	1.56243e+06		0.028978	0
	0.0290069	1.56341e+06		0.0290069	0
	0.0290357	1.56439e+06		0.0290357	0
	0.0290645	1.56539e+06		0.0290645	0
	0.0290934	1.56639e+06		0.0290934	0
	0.0291222	1.56741e+06		0.0291222	0
	0.029151	1.56844e+06		0.029151	0
	0.0291799	1.56949e+06		0.0291799	0
	0.0292087	1.57055e+06		0.0292087	0
	0.0292376	1.57163e+06		0.0292376	0
	0.0292664	1.57274e+06		0.0292664	0
	0.0292952	1.57385e+06		0.0292952	0
	0.0293241	1.57496e+06		0.0293241	0
	0.0293529	1.57608e+06		0.0293529	0
	0.0293817	1.5772e+06		0.0293817	0
	0.0294106	1.57832e+06		0.0294106	0
	0.0294394	1.57945e+06		0.0294394	0
	0.0294682	1.58059e+06		0.0294682	0
	0.0294971	1.58172e+06		0.0294971	0
	0.0295259	1.58286e+06		0.0295259	0
	0.0295548	1.584e+06		0.0295548	0
	0.0295836	1.58514e+06		0.0295836	0
	0.0296124	1.58627e+06		0.0296124	0
	0.0296413	1.58741e+06		0.0296413	0
	0.0296701	1.58854e+06		0.0296701	0
	0.0296989	1.58968e+06		0.0296989	0
	0.0297278	1.59082e+06		0.0297278	0
	0.0297566	1.59195e+06		0.0297566	0
	0.0297854	1.59309e+06		0.0297854	0
	0.0298143	1.59422e+06		0.0298143	0
	0.0298431	1.59536e+06		0.0298431	0
	0.0298719	1.59649e+06		0.0298719	0
	0.0299008	1.59762e+06		0.0299008	0
	0.0299296	1.59874e+06		0.0299296	0
	0.0299585	1.59987e+06		0.0299585	0
	0.0299873	1.60098e+06		0.0299873	0
	0.0300161	1.6021e+06		0.0300161	0
	0.030045	1.60321e+06		0.030045	0
	0.0300738	1.60431e+06		0.0300738	0
	0.0301026	1.60542e+06		0.0301026	0
	0.0301315	1.60653e+06		0.0301315	0
	0.0301603	1.60763e+06		0.0301603	0
	0.0301891	1.60872e+06		0.0301891	0
	0.030218	1.60981e+06		0.030218	0
	0.0302468	1.6109e+06		0.0302468	0
	0.0302757	1.61198e+06		0.0302757	0
	0.0303045	1.61306e+06		0.0303045	0
	0.0303333	1.61414e+06		0.0303333	0
	0.0303622	1.61521e+06		0.0303622	0
	0.030391	1.61629e+06		0.030391	0
	0.0304198	1.61736e+06		0.0304198	0
	0.0304487	1.61843e+06		0.0304487	0
	0.0304775	1.61949e+06		0.0304775	0
	0.0305063	1.62055e+06		0.0305063	0
	0.0305352	1.6216e+06		0.0305352	0
	0.030564	1.62265e+06		0.030564	0
	0.0305928	1.6237e+06		0.0305928	0
	0.0306217	1.62475e+06		0.0306217	0
	0.0306505	1.62579e+06		0.0306505	0
	0.0306794	1.62682e+06		0.0306794	0
	0.0307082	1.62783e+06		0.0307082	0
	0.030737	1.62885e+06		0.030737	0
	0.0307659	1.62986e+06		0.0307659	0
	0.0307947	1.63088e+06		0.0307947	0
	0.0308235	1.6319e+06		0.0308235	0
	0.0308524	1.63292e+06		0.0308524	0
	0.0308812	1.63393e+06		0.0308812	0
	0.03091	1.63495e+06		0.03091	0
	0.0309389	1.63597e+06		0.0309389	0
	0.0309677	1.637e+06		0.0309677	0
	0.0309965	1.63803e+06		0.0309965	0
	0.0310254	1.63905e+06		0.0310254	0
	0.0310542	1.64008e+06		0.0310542	0
	0.0310831	1.6411e+06		0.0310831	0
	0.0311119	1.64213e+06		0.0311119	0
	0.0311407	1.64316e+06		0.0311407	0
	0.0311696	1.64419e+06		0.0311696	0
	0.0311984	1.64522e+06		0.0311984	0
	0.0312272	1.64626e+06		0.0312272	0
	0.0312561	1.64731e+06		0.0312561	0
	0.0312849	1.64835e+06		0.0312849	0
	0.0313137	1.64941e+06		0.0313137	0
	0.0313426	1.65046e+06		0.0313426	0
	0.0313714	1.65153e+06		0.0313714	0
	0.0314002	1.65259e+06		0.0314002	0
	0.0314291	1.65366e+06		0.0314291	0
	0.0314579	1.65471e+06		0.0314579	0
	0.0314868	1.65576e+06		0.0314868	0
	0.0315156	1.65682e+06		0.0315156	0
	0.0315444	1.65787e+06		0.0315444	0
	0.0315733	1.65893e+06		0.0315733	0
	0.0316021	1.65999e+06		0.0316021	0
	0.0316309	1.66105e+06		0.0316309	0
	0.0316598	1.66212e+06		0.0316598	0
	0.0316886	1.6632e+06		0.0316886	0
	0.0317174	1.66428e+06		0.0317174	0
	0.0317463	1.66537e+06		0.0317463	0
	0.0317751	1.66647e+06		0.0317751	0
	0.0318039	1.66758e+06		0.0318039	0
	0.0318328	1.66869e+06		0.0318328	0
	0.0318616	1.66981e+06		0.0318616	0
	0.0318905	1.67094e+06		0.0318905	0
	0.0319193	1.67207e+06		0.0319193	0
	0.0319481	1.67321e+06		0.0319481	0
	0.031977	1.67435e+06		0.031977	0
	0.0320058	1.6755e+06		0.0320058	0
	0.0320346	1.67664e+06		0.0320346	0
	0.0320635	1.67779e+06		0.0320635	0
	0.0320923	1.67894e+06		0.0320923	0
	0.0321211	1.68009e+06		0.0321211	0
	0.03215	1.68124e+06		0.03215	0
	0.0321788	1.68238e+06		0.0321788	0
	0.0322076	1.68353e+06		0.0322076	0
	0.0322365	1.68467e+06		0.0322365	0
	0.0322653	1.68582e+06		0.0322653	0
	0.0322942	1.68696e+06		0.0322942	0
	0.032323	1.6881e+06		0.032323	0
	0.0323518	1.68924e+06		0.0323518	0
	0.0323807	1.69037e+06		0.0323807	0
	0.0324095	1.6915e+06		0.0324095	0
	0.0324383	1.69264e+06		0.0324383	0
	0.0324672	1.69377e+06		0.0324672	0
	0.032496	1.6949e+06		0.032496	0
	0.0325248	1.69602e+06		0.0325248	0
	0.0325537	1.69715e+06		0.0325537	0
	0.0325825	1.69827e+06		0.0325825	0
	0.0326113	1.69939e+06		0.0326113	0
	0.0326402	1.7005e+06		0.0326402	0
	0.032669	1.70162e+06		0.032669	0
	0.0326979	1.70274e+06		0.0326979	0
	0.0327267	1.70385e+06		0.0327267	0
	0.0327555	1.70496e+06		0.0327555	0
	0.0327844	1.70606e+06		0.0327844	0
	0.0328132	1.70716e+06		0.0328132	0
	0.032842	1.70825e+06		0.032842	0
	0.0328709	1.70934e+06		0.0328709	0
	0.0328997	1.71042e+06		0.0328997	0
	0.0329285	1.7115e+06		0.0329285	0
	0.0329574	1.71257e+06		0.0329574	0
	0.0329862	1.71364e+06		0.0329862	0
	0.033015	1.71469e+06		0.033015	0
	0.0330439	1.71574e+06		0.0330439	0
	0.0330727	1.71677e+06		0.0330727	0
	0.0331015	1.7178e+06		0.0331015	0
	0.0331304	1.7188e+06		0.0331304	0
	0.0331592	1.7198e+06		0.0331592	0
	0.0331881	1.7208e+06		0.0331881	0
	0.0332169	1.72179e+06		0.0332169	0
	0.0332457	1.72278e+06		0.0332457	0
	0.0332746	1.72377e+06		0.0332746	0
	0.0333034	1.72476e+06		0.0333034	0
	0.0333322	1.72575e+06		0.0333322	0
	0.0333611	1.72675e+06		0.0333611	0
	0.0333899	1.72775e+06		0.0333899	0
	0.0334187	1.72875e+06		0.0334187	0
	0.0334476	1.72976e+06		0.0334476	0
	0.0334764	1.73077e+06		0.0334764	0
	0.0335052	1.73178e+06		0.0335052	0
	0.0335341	1.7328e+06		0.0335341	0
	0.0335629	1.73381e+06		0.0335629	0
	0.0335918	1.73484e+06		0.0335918	0
	0.0336206	1.73587e+06		0.0336206	0
	0.0336494	1.7369e+06		0.0336494	0
	0.0336783	1.73794e+06		0.0336783	0
	0.0337071	1.73899e+06		0.0337071	0
	0.0337359	1.74004e+06		0.0337359	0
	0.0337648	1.74109e+06		0.0337648	0
	0.0337936	1.74215e+06		0.0337936	0
	0.0338224	1.74321e+06		0.0338224	0
	0.0338513	1.74427e+06		0.0338513	0
	0.0338801	1.74533e+06		0.0338801	0
	0.0339089	1.74638e+06		0.0339089	0
	0.0339378	1.74744e+06		0.0339378	0
	0.0339666	1.7485e+06		0.0339666	0
	0.0339955	1.74956e+06		0.0339955	0
	0.0340243	1.75062e+06		0.0340243	0
	0.0340531	1.75168e+06		0.0340531	0
	0.034082	1.75275e+06		0.034082	0
	0.0341108	1.75382e+06		0.0341108	0
	0.0341396	1.75489e+06		0.0341396	0
	0.0341685	1.75597e+06		0.0341685	0
	0.0341973	1.75704e+06		0.0341973	0
	0.0342261	1.75813e+06		0.0342261	0
	0.034255	1.75921e+06		0.034255	0
	0.0342838	1.7603e+06		0.0342838	0
	0.0343126	1.76139e+06		0.0343126	0
	0.0343415	1.76249e+06		0.0343415	0
	0.0343703	1.76358e+06		0.0343703	0
	0.0343991	1.76468e+06		0.0343991	0
	0.034428	1.76578e+06		0.034428	0
	0.0344568	1.76688e+06		0.0344568	0
	0.0344857	1.76798e+06		0.0344857	0
	0.0345145	1.76909e+06		0.0345145	0
	0.0345433	1.77019e+06		0.0345433	0
	0.0345722	1.7713e+06		0.0345722	0
	0.034601	1.77241e+06		0.034601	0
	0.0346298	1.77352e+06		0.0346298	0
	0.0346587	1.77464e+06		0.0346587	0
	0.0346875	1.77575e+06		0.0346875	0
	0.0347163	1.77686e+06		0.0347163	0
	0.0347452	1.77797e+06		0.0347452	0
	0.034774	1.77908e+06		0.034774	0
	0.0348028	1.78017e+06		0.0348028	0
	0.0348317	1.78127e+06		0.0348317	0
	0.0348605	1.78236e+06		0.0348605	0
	0.0348893	1.78344e+06		0.0348893	0
	0.0349182	1.78452e+06		0.0349182	0
	0.034947	1.78559e+06		0.034947	0
	0.0349759	1.78665e+06		0.0349759	0
	0.0350047	1.78771e+06		0.0350047	0
	0.0350335	1.78877e+06		0.0350335	0
	0.0350624	1.78983e+06		0.0350624	0
	0.0350912	1.79089e+06		0.0350912	0
	0.03512	1.79195e+06		0.03512	0
	0.0351489	1.79303e+06		0.0351489	0
	0.0351777	1.79413e+06		0.0351777	0
	0.0352065	1.79524e+06		0.0352065	0
	0.0352354	1.79635e+06		0.0352354	0
	0.0352642	1.79746e+06		0.0352642	0
	0.035293	1.79856e+06		0.035293	0
	0.0353219	1.79967e+06		0.0353219	0
	0.0353507	1.80077e+06		0.0353507	0
	0.0353796	1.80187e+06		0.0353796	0
	0.0354084	1.80298e+06		0.0354084	0
	0.0354372	1.80408e+06		0.0354372	0
	0.0354661	1.80519e+06		0.0354661	0
	0.0354949	1.80629e+06		0.0354949	0
	0.0355237	1.80739e+06		0.0355237	0
	0.0355526	1.80851e+06		0.0355526	0
	0.0355814	1.80962e+06		0.0355814	0
	0.0356102	1.81074e+06		0.0356102	0
	0.0356391	1.81187e+06		0.0356391	0
	0.0356679	1.813e+06		0.0356679	0
	0.0356967	1.81413e+06		0.0356967	0
	0.0357256	1.81526e+06		0.0357256	0
	0.0357544	1.81639e+06		0.0357544	0
	0.0357832	1.81752e+06		0.0357832	0
	0.0358121	1.81865e+06		0.0358121	0
	0.0358409	1.81978e+06		0.0358409	0
	0.0358698	1.82091e+06		0.0358698	0
	0.0358986	1.82205e+06		0.0358986	0
	0.0359274	1.82319e+06		0.0359274	0
	0.0359563	1.82432e+06		0.0359563	0
	0.0359851	1.82545e+06		0.0359851	0
	0.0360139	1.82657e+06		0.0360139	0
	0.0360428	1.82768e+06		0.0360428	0
	0.0360716	1.82878e+06		0.0360716	0
	0.0361004	1.82987e+06		0.0361004	0
	0.0361293	1.83095e+06		0.0361293	0
	0.0361581	1.83202e+06		0.0361581	0
	0.0361869	1.83308e+06		0.0361869	0
	0.0362158	1.83413e+06		0.0362158	0
	0.0362446	1.83518e+06		0.0362446	0
	0.0362734	1.83623e+06		0.0362734	0
	0.0363023	1.83729e+06		0.0363023	0
	0.0363311	1.83835e+06		0.0363311	0
	0.03636	1.8394e+06		0.03636	0
	0.0363888	1.84046e+06		0.0363888	0
	0.0364176	1.84151e+06		0.0364176	0
	0.0364465	1.84256e+06		0.0364465	0
	0.0364753	1.8436e+06		0.0364753	0
	0.0365041	1.84465e+06		0.0365041	0
	0.036533	1.84571e+06		0.036533	0
	0.0365618	1.84676e+06		0.0365618	0
	0.0365906	1.84782e+06		0.0365906	0
	0.0366195	1.84888e+06		0.0366195	0
	0.0366483	1.84994e+06		0.0366483	0
	0.0366771	1.851e+06		0.0366771	0
	0.036706	1.85206e+06		0.036706	0
	0.0367348	1.85312e+06		0.0367348	0
	0.0367636	1.85417e+06		0.0367636	0
	0.0367925	1.85523e+06		0.0367925	0
	0.0368213	1.85628e+06		0.0368213	0
	0.0368502	1.85735e+06		0.0368502	0
	0.036879	1.85843e+06		0.036879	0
	0.0369078	1.85951e+06		0.0369078	0
	0.0369367	1.86062e+06		0.0369367	0
	0.0369655	1.86173e+06		0.0369655	0
	0.0369943	1.86283e+06		0.0369943	0
	0.0370232	1.86395e+06		0.0370232	0
	0.037052	1.86506e+06		0.037052	0
	0.0370808	1.86618e+06		0.0370808	0
	0.0371097	1.8673e+06		0.0371097	0
	0.0371385	1.86842e+06		0.0371385	0
	0.0371673	1.86953e+06		0.0371673	0
	0.0371962	1.87064e+06		0.0371962	0
	0.037225	1.87176e+06		0.037225	0
	0.0372538	1.87287e+06		0.0372538	0
	0.0372827	1.87397e+06		0.0372827	0
	0.0373115	1.87507e+06		0.0373115	0
	0.0373404	1.87616e+06		0.0373404	0
	0.0373692	1.87725e+06		0.0373692	0
	0.037398	1.87834e+06		0.037398	0
	0.0374269	1.87943e+06		0.0374269	0
	0.0374557	1.88052e+06		0.0374557	0
	0.0374845	1.8816e+06		0.0374845	0
	0.0375134	1.88267e+06		0.0375134	0
	0.0375422	1.88374e+06		0.0375422	0
	0.037571	1.8848e+06		0.037571	0
	0.0375999	1.88587e+06		0.0375999	0
	0.0376287	1.88692e+06		0.0376287	0
	0.0376575	1.88798e+06		0.0376575	0
	0.0376864	1.88903e+06		0.0376864	0
	0.0377152	1.89007e+06		0.0377152	0
	0.037744	1.89112e+06		0.037744	0
	0.0377729	1.89217e+06		0.0377729	0
	0.0378017	1.89322e+06		0.0378017	0
	0.0378306	1.89427e+06		0.0378306	0
	0.0378594	1.89532e+06		0.0378594	0
	0.0378882	1.89637e+06		0.0378882	0
	0.0379171	1.89742e+06		0.0379171	0
	0.0379459	1.89848e+06		0.0379459	0
	0.0379747	1.89953e+06		0.0379747	0
	0.0380036	1.90057e+06		0.0380036	0
	0.0380324	1.90161e+06		0.0380324	0
	0.0380612	1.90265e+06		0.0380612	0
	0.0380901	1.9037e+06		0.0380901	0
	0.0381189	1.90475e+06		0.0381189	0
	0.0381477	1.90579e+06		0.0381477	0
	0.0381766	1.90684e+06		0.0381766	0
	0.0382054	1.90789e+06		0.0382054	0
	0.0382342	1.90895e+06		0.0382342	0
	0.0382631	1.91e+06		0.0382631	0
	0.0382919	1.91106e+06		0.0382919	0
	0.0383208	1.91211e+06		0.0383208	0
	0.0383496	1.91316e+06		0.0383496	0
	0.0383784	1.91422e+06		0.0383784	0
	0.0384073	1.91527e+06		0.0384073	0
	0.0384361	1.91633e+06		0.0384361	0
	0.0384649	1.91739e+06		0.0384649	0
	0.0384938	1.91846e+06		0.0384938	0
	0.0385226	1.91953e+06		0.0385226	0
	0.0385514	1.92061e+06		0.0385514	0
	0.0385803	1.92169e+06		0.0385803	0
	0.0386091	1.92277e+06		0.0386091	0
	0.0386379	1.92385e+06		0.0386379	0
	0.0386668	1.92492e+06		0.0386668	0
	0.0386956	1.92599e+06		0.0386956	0
	0.0387244	1.92706e+06		0.0387244	0
	0.0387533	1.92813e+06		0.0387533	0
	0.0387821	1.92919e+06		0.0387821	0
	0.038811	1.93026e+06		0.038811	0
	0.0388398	1.93132e+06		0.0388398	0
	0.0388686	1.93238e+06		0.0388686	0
	0.0388975	1.93343e+06		0.0388975	0
	0.0389263	1.93449e+06		0.0389263	0
	0.0389551	1.93554e+06		0.0389551	0
	0.038984	1.9366e+06		0.038984	0
	0.0390128	1.93766e+06		0.0390128	0
	0.0390416	1.93873e+06		0.0390416	0
	0.0390705	1.93979e+06		0.0390705	0
	0.0390993	1.94085e+06		0.0390993	0
	0.0391281	1.9419e+06		0.0391281	0
	0.039157	1.94295e+06		0.039157	0
	0.0391858	1.94398e+06		0.0391858	0
	0.0392146	1.945e+06		0.0392146	0
	0.0392435	1.94601e+06		0.0392435	0
	0.0392723	1.94702e+06		0.0392723	0
	0.0393012	1.94803e+06		0.0393012	0
	0.03933	1.94904e+06		0.03933	0
	0.0393588	1.95004e+06		0.0393588	0
	0.0393877	1.95104e+06		0.0393877	0
	0.0394165	1.95204e+06		0.0394165	0
	0.0394453	1.95304e+06		0.0394453	0
	0.0394742	1.95405e+06		0.0394742	0
	0.039503	1.95505e+06		0.039503	0
	0.0395318	1.95605e+06		0.0395318	0
	0.0395607	1.95706e+06		0.0395607	0
	0.0395895	1.95806e+06		0.0395895	0
	0.0396183	1.95906e+06		0.0396183	0
	0.0396472	1.96005e+06		0.0396472	0
	0.039676	1.96104e+06		0.039676	0
	0.0397048	1.96203e+06		0.0397048	0
	0.0397337	1.96303e+06		0.0397337	0
	0.0397625	1.96404e+06		0.0397625	0
	0.0397914	1.96505e+06		0.0397914	0
	0.0398202	1.96607e+06		0.0398202	0
	0.039849	1.96708e+06		0.039849	0
	0.0398779	1.9681e+06		0.0398779	0
	0.0399067	1.96912e+06		0.0399067	0
	0.0399355	1.97014e+06		0.0399355	0
	0.0399644	1.97117e+06		0.0399644	0
	0.0399932	1.9722e+06		0.0399932	0
	0.040022	1.97323e+06		0.040022	0
	0.0400509	1.97427e+06		0.0400509	0
	0.0400797	1.97531e+06		0.0400797	0
	0.0401085	1.97636e+06		0.0401085	0
	0.0401374	1.97741e+06		0.0401374	0
	0.0401662	1.97847e+06		0.0401662	0
	0.040195	1.97954e+06		0.040195	0
	0.0402239	1.98061e+06		0.0402239	0
	0.0402527	1.98169e+06		0.0402527	0
	0.0402815	1.98278e+06		0.0402815	0
	0.0403104	1.98388e+06		0.0403104	0
	0.0403392	1.98498e+06		0.0403392	0
	0.0403681	1.98608e+06		0.0403681	0
	0.0403969	1.98719e+06		0.0403969	0
	0.0404257	1.98829e+06		0.0404257	0
	0.0404546	1.98939e+06		0.0404546	0
	0.0404834	1.99049e+06		0.0404834	0
	0.0405122	1.99158e+06		0.0405122	0
	0.0405411	1.99267e+06		0.0405411	0
	0.0405699	1.99375e+06		0.0405699	0
	0.0405987	1.99482e+06		0.0405987	0
	0.0406276	1.9959e+06		0.0406276	0
	0.0406564	1.99696e+06		0.0406564	0
	0.0406852	1.99803e+06		0.0406852	0
	0.0407141	1.99909e+06		0.0407141	0
	0.0407429	2.00015e+06		0.0407429	0
	0.0407717	2.00121e+06		0.0407717	0
	0.0408006	2.00227e+06		0.0408006	0
	0.0408294	2.00334e+06		0.0408294	0
	0.0408583	2.0044e+06		0.0408583	0
	0.0408871	2.00546e+06		0.0408871	0
	0.0409159	2.00653e+06		0.0409159	0
	0.0409448	2.00759e+06		0.0409448	0
	0.0409736	2.00866e+06		0.0409736	0
	0.0410024	2.00972e+06		0.0410024	0
	0.0410313	2.01078e+06		0.0410313	0
	0.0410601	2.01185e+06		0.0410601	0
	0.0410889	2.01292e+06		0.0410889	0
	0.0411178	2.01399e+06		0.0411178	0
	0.0411466	2.01506e+06		0.0411466	0
	0.0411754	2.01615e+06		0.0411754	0
	0.0412043	2.01724e+06		0.0412043	0
	0.0412331	2.01835e+06		0.0412331	0
	0.0412619	2.01947e+06		0.0412619	0
	0.0412908	2.02059e+06		0.0412908	0
	0.0413196	2.02172e+06		0.0413196	0
	0.0413484	2.02284e+06		0.0413484	0
	0.0413773	2.02397e+06		0.0413773	0
	0.0414061	2.02509e+06		0.0414061	0
	0.041435	2.02622e+06		0.041435	0
	0.0414638	2.02735e+06		0.0414638	0
	0.0414926	2.02849e+06		0.0414926	0
	0.0415215	2.02962e+06		0.0415215	0
	0.0415503	2.03075e+06		0.0415503	0
	0.0415791	2.03187e+06		0.0415791	0
	0.041608	2.03299e+06		0.041608	0
	0.0416368	2.0341e+06		0.0416368	0
	0.0416656	2.03521e+06		0.0416656	0
	0.0416945	2.03631e+06		0.0416945	0
	0.0417233	2.03743e+06		0.0417233	0
	0.0417521	2.03854e+06		0.0417521	0
	0.041781	2.03966e+06		0.041781	0
	0.0418098	2.04078e+06		0.0418098	0
	0.0418386	2.04189e+06		0.0418386	0
	0.0418675	2.043e+06		0.0418675	0
	0.0418963	2.04411e+06		0.0418963	0
	0.0419252	2.04523e+06		0.0419252	0
	0.041954	2.04636e+06		0.041954	0
	0.0419828	2.04748e+06		0.0419828	0
	0.0420117	2.04861e+06		0.0420117	0
	0.0420405	2.04972e+06		0.0420405	0
	0.0420693	2.05081e+06		0.0420693	0
	0.0420982	2.05189e+06		0.0420982	0
	0.042127	2.05297e+06		0.042127	0
	0.0421558	2.05403e+06		0.0421558	0
	0.0421847	2.0551e+06		0.0421847	0
	0.0422135	2.05616e+06		0.0422135	0
	0.0422423	2.05721e+06		0.0422423	0
	0.0422712	2.05827e+06		0.0422712	0
	0.0423	2.05933e+06		0.0423	0
	0.0423288	2.06039e+06		0.0423288	0
	0.0423577	2.06145e+06		0.0423577	0
	0.0423865	2.06251e+06		0.0423865	0
	0.0424153	2.06357e+06		0.0424153	0
	0.0424442	2.06464e+06		0.0424442	0
	0.042473	2.06571e+06		0.042473	0
	0.0425019	2.06678e+06		0.0425019	0
	0.0425307	2.06786e+06		0.0425307	0
	0.0425595	2.06893e+06		0.0425595	0
	0.0425884	2.07001e+06		0.0425884	0
	0.0426172	2.07108e+06		0.0426172	0
	0.042646	2.07216e+06		0.042646	0
	0.0426749	2.07324e+06		0.0426749	0
	0.0427037	2.07431e+06		0.0427037	0
	0.0427325	2.07539e+06		0.0427325	0
	0.0427614	2.07647e+06		0.0427614	0
	0.0427902	2.07755e+06		0.0427902	0
	0.042819	2.07864e+06		0.042819	0
	0.0428479	2.07972e+06		0.0428479	0
	0.0428767	2.08082e+06		0.0428767	0
	0.0429055	2.08191e+06		0.0429055	0
	0.0429344	2.08299e+06		0.0429344	0
	0.0429632	2.08407e+06		0.0429632	0
	0.0429921	2.08515e+06		0.0429921	0
	0.0430209	2.08623e+06		0.0430209	0
	0.0430497	2.0873e+06		0.0430497	0
	0.0430786	2.08837e+06		0.0430786	0
	0.0431074	2.08943e+06		0.0431074	0
	0.0431362	2.09048e+06		0.0431362	0
	0.0431651	2.09154e+06		0.0431651	0
	0.0431939	2.09259e+06		0.0431939	0
	0.0432227	2.09364e+06		0.0432227	0
	0.0432516	2.09469e+06		0.0432516	0
	0.0432804	2.09573e+06		0.0432804	0
	0.0433092	2.09676e+06		0.0433092	0
	0.0433381	2.09779e+06		0.0433381	0
	0.0433669	2.09881e+06		0.0433669	0
	0.0433957	2.09982e+06		0.0433957	0
	0.0434246	2.10083e+06		0.0434246	0
	0.0434534	2.10184e+06		0.0434534	0
	0.0434823	2.10285e+06		0.0434823	0
	0.0435111	2.10385e+06		0.0435111	0
	0.0435399	2.10486e+06		0.0435399	0
	0.0435688	2.10587e+06		0.0435688	0
	0.0435976	2.10688e+06		0.0435976	0
	0.0436264	2.10789e+06		0.0436264	0
	0.0436553	2.10889e+06		0.0436553	0
	0.0436841	2.1099e+06		0.0436841	0
	0.0437129	2.11091e+06		0.0437129	0
	0.0437418	2.11192e+06		0.0437418	0
	0.0437706	2.11294e+06		0.0437706	0
	0.0437994	2.11396e+06		0.0437994	0
	0.0438283	2.11498e+06		0.0438283	0
	0.0438571	2.116e+06		0.0438571	0
	0.0438859	2.11702e+06		0.0438859	0
	0.0439148	2.11804e+06		0.0439148	0
	0.0439436	2.11907e+06		0.0439436	0
	0.0439724	2.1201e+06		0.0439724	0
	0.0440013	2.12113e+06		0.0440013	0
	0.0440301	2.12216e+06		0.0440301	0
	0.044059	2.1232e+06		0.044059	0
	0.0440878	2.12424e+06		0.0440878	0
	0.0441166	2.12528e+06		0.0441166	0
	0.0441455	2.12633e+06		0.0441455	0
	0.0441743	2.12737e+06		0.0441743	0
	0.0442031	2.12842e+06		0.0442031	0
	0.044232	2.12947e+06		0.044232	0
	0.0442608	2.13053e+06		0.0442608	0
	0.0442896	2.13158e+06		0.0442896	0
	0.0443185	2.13263e+06		0.0443185	0
	0.0443473	2.13369e+06		0.0443473	0
	0.0443761	2.13475e+06		0.0443761	0
	0.044405	2.13581e+06		0.044405	0
	0.0444338	2.13687e+06		0.0444338	0
	0.0444626	2.13794e+06		0.0444626	0
	0.0444915	2.139e+06		0.0444915	0
	0.0445203	2.14007e+06		0.0445203	0
	0.0445492	2.14113e+06		0.0445492	0
	0.044578	2.14219e+06		0.044578	0
	0.0446068	2.14324e+06		0.0446068	0
	0.0446357	2.14428e+06		0.0446357	0
	0.0446645	2.14533e+06		0.0446645	0
	0.0446933	2.14637e+06		0.0446933	0
	0.0447222	2.14741e+06		0.0447222	0
	0.044751	2.14845e+06		0.044751	0
	0.0447798	2.14949e+06		0.0447798	0
	0.0448087	2.15052e+06		0.0448087	0
	0.0448375	2.15155e+06		0.0448375	0
	0.0448663	2.15259e+06		0.0448663	0
	0.0448952	2.15364e+06		0.0448952	0
	0.044924	2.15469e+06		0.044924	0
	0.0449528	2.15574e+06		0.0449528	0
	0.0449817	2.15678e+06		0.0449817	0
	0.0450105	2.15783e+06		0.0450105	0
	0.0450393	2.15888e+06		0.0450393	0
	0.0450682	2.15992e+06		0.0450682	0
	0.045097	2.16096e+06		0.045097	0
	0.0451259	2.16201e+06		0.0451259	0
	0.0451547	2.16305e+06		0.0451547	0
	0.0451835	2.1641e+06		0.0451835	0
	0.0452124	2.16515e+06		0.0452124	0
	0.0452412	2.1662e+06		0.0452412	0
	0.04527	2.16725e+06		0.04527	0
	0.0452989	2.16831e+06		0.0452989	0
	0.0453277	2.16936e+06		0.0453277	0
	0.0453565	2.17042e+06		0.0453565	0
	0.0453854	2.17147e+06		0.0453854	0
	0.0454142	2.17252e+06		0.0454142	0
	0.045443	2.17357e+06		0.045443	0
	0.0454719	2.17463e+06		0.0454719	0
	0.0455007	2.17568e+06		0.0455007	0
	0.0455295	2.17675e+06		0.0455295	0
	0.0455584	2.17781e+06		0.0455584	0
	0.0455872	2.17887e+06		0.0455872	0
	0.0456161	2.17994e+06		0.0456161	0
	0.0456449	2.18102e+06		0.0456449	0
	0.0456737	2.1821e+06		0.0456737	0
	0.0457026	2.18318e+06		0.0457026	0
	0.0457314	2.18426e+06		0.0457314	0
	0.0457602	2.18534e+06		0.0457602	0
	0.0457891	2.18643e+06		0.0457891	0
	0.0458179	2.18751e+06		0.0458179	0
	0.0458467	2.1886e+06		0.0458467	0
	0.0458756	2.18969e+06		0.0458756	0
	0.0459044	2.19078e+06		0.0459044	0
	0.0459332	2.19186e+06		0.0459332	0
	0.0459621	2.19295e+06		0.0459621	0
	0.0459909	2.19404e+06		0.0459909	0
	0.0460197	2.19512e+06		0.0460197	0
	0.0460486	2.19621e+06		0.0460486	0
	0.0460774	2.19729e+06		0.0460774	0
	0.0461062	2.19838e+06		0.0461062	0
	0.0461351	2.19946e+06		0.0461351	0
	0.0461639	2.20054e+06		0.0461639	0
	0.0461928	2.20162e+06		0.0461928	0
	0.0462216	2.20271e+06		0.0462216	0
	0.0462504	2.2038e+06		0.0462504	0
	0.0462793	2.2049e+06		0.0462793	0
	0.0463081	2.206e+06		0.0463081	0
	0.0463369	2.2071e+06		0.0463369	0
	0.0463658	2.20821e+06		0.0463658	0
	0.0463946	2.20933e+06		0.0463946	0
	0.0464234	2.21045e+06		0.0464234	0
	0.0464523	2.21157e+06		0.0464523	0
	0.0464811	2.21269e+06		0.0464811	0
	0.0465099	2.2138e+06		0.0465099	0
	0.0465388	2.21492e+06		0.0465388	0
	0.0465676	2.21602e+06		0.0465676	0
	0.0465964	2.21711e+06		0.0465964	0
	0.0466253	2.2182e+06		0.0466253	0
	0.0466541	2.21928e+06		0.0466541	0
	0.046683	2.22035e+06		0.046683	0
	0.0467118	2.22142e+06		0.0467118	0
	0.0467406	2.22249e+06		0.0467406	0
	0.0467695	2.22356e+06		0.0467695	0
	0.0467983	2.22463e+06		0.0467983	0
	0.0468271	2.2257e+06		0.0468271	0
	0.046856	2.22678e+06		0.046856	0
	0.0468848	2.22785e+06		0.0468848	0
	0.0469136	2.22892e+06		0.0469136	0
	0.0469425	2.23001e+06		0.0469425	0
	0.0469713	2.23109e+06		0.0469713	0
	0.0470001	2.23218e+06		0.0470001	0
	0.047029	2.23328e+06		0.047029	0
	0.0470578	2.23437e+06		0.0470578	0
	0.0470866	2.23547e+06		0.0470866	0
	0.0471155	2.23658e+06		0.0471155	0
	0.0471443	2.23768e+06		0.0471443	0
	0.0471731	2.23879e+06		0.0471731	0
	0.047202	2.2399e+06		0.047202	0
	0.0472308	2.24099e+06		0.0472308	0
	0.0472597	2.24209e+06		0.0472597	0
	0.0472885	2.24318e+06		0.0472885	0
	0.0473173	2.24428e+06		0.0473173	0
	0.0473462	2.24537e+06		0.0473462	0
	0.047375	2.24646e+06		0.047375	0
	0.0474038	2.24755e+06		0.0474038	0
	0.0474327	2.24864e+06		0.0474327	0
	0.0474615	2.24972e+06		0.0474615	0
	0.0474903	2.25079e+06		0.0474903	0
	0.0475192	2.25186e+06		0.0475192	0
	0.047548	2.25292e+06		0.047548	0
	0.0475768	2.25397e+06		0.0475768	0
	0.0476057	2.25502e+06		0.0476057	0
	0.0476345	2.25606e+06		0.0476345	0
	0.0476633	2.25709e+06		0.0476633	0
	0.0476922	2.25813e+06		0.0476922	0
	0.047721	2.25915e+06		0.047721	0
	0.0477499	2.26018e+06		0.0477499	0
	0.0477787	2.2612e+06		0.0477787	0
	0.0478075	2.26222e+06		0.0478075	0
	0.0478364	2.26325e+06		0.0478364	0
	0.0478652	2.26428e+06		0.0478652	0
	0.047894	2.26531e+06		0.047894	0
	0.0479229	2.26635e+06		0.0479229	0
	0.0479517	2.26739e+06		0.0479517	0
	0.0479805	2.26843e+06		0.0479805	0
	0.0480094	2.26948e+06		0.0480094	0
	0.0480382	2.27053e+06		0.0480382	0
	0.048067	2.27158e+06		0.048067	0
	0.0480959	2.27263e+06		0.0480959	0
	0.0481247	2.2737e+06		0.0481247	0
	0.0481535	2.27477e+06		0.0481535	0
	0.0481824	2.27584e+06		0.0481824	0
	0.0482112	2.27692e+06		0.0482112	0
	0.04824	2.278e+06		0.04824	0
	0.0482689	2.27909e+06		0.0482689	0
	0.0482977	2.28017e+06		0.0482977	0
	0.0483266	2.28127e+06		0.0483266	0
	0.0483554	2.28237e+06		0.0483554	0
	0.0483842	2.28348e+06		0.0483842	0
	0.0484131	2.28459e+06		0.0484131	0
	0.0484419	2.28571e+06		0.0484419	0
	0.0484707	2.28682e+06		0.0484707	0
	0.0484996	2.28792e+06		0.0484996	0
	0.0485284	2.28902e+06		0.0485284	0
	0.0485572	2.29012e+06		0.0485572	0
	0.0485861	2.29121e+06		0.0485861	0
	0.0486149	2.29229e+06		0.0486149	0
	0.0486437	2.29337e+06		0.0486437	0
	0.0486726	2.29444e+06		0.0486726	0
	0.0487014	2.29551e+06		0.0487014	0
	0.0487302	2.29658e+06		0.0487302	0
	0.0487591	2.29765e+06		0.0487591	0
	0.0487879	2.29871e+06		0.0487879	0
	0.0488168	2.29977e+06		0.0488168	0
	0.0488456	2.30083e+06		0.0488456	0
	0.0488744	2.30189e+06		0.0488744	0
	0.0489033	2.30294e+06		0.0489033	0
	0.0489321	2.30399e+06		0.0489321	0
	0.0489609	2.30504e+06		0.0489609	0
	0.0489898	2.30608e+06		0.0489898	0
	0.0490186	2.30713e+06		0.0490186	0
	0.0490474	2.30818e+06		0.0490474	0
	0.0490763	2.30922e+06		0.0490763	0
	0.0491051	2.31026e+06		0.0491051	0
	0.0491339	2.3113e+06		0.0491339	0
	0.0491628	2.31234e+06		0.0491628	0
	0.0491916	2.31339e+06		0.0491916	0
	0.0492204	2.31443e+06		0.0492204	0
	0.0492493	2.31548e+06		0.0492493	0
	0.0492781	2.31653e+06		0.0492781	0
	0.0493069	2.31757e+06		0.0493069	0
	0.0493358	2.31862e+06		0.0493358	0
	0.0493646	2.31967e+06		0.0493646	0
	0.0493935	2.32072e+06		0.0493935	0
	0.0494223	2.32177e+06		0.0494223	0
	0.0494511	2.32282e+06		0.0494511	0
	0.04948	2.32387e+06		0.04948	0
	0.0495088	2.32492e+06		0.0495088	0
	0.0495376	2.32597e+06		0.0495376	0
	0.0495665	2.32702e+06		0.0495665	0
	0.0495953	2.32808e+06		0.0495953	0
	0.0496241	2.32914e+06		0.0496241	0
	0.049653	2.3302e+06		0.049653	0
	0.0496818	2.33127e+06		0.0496818	0
	0.0497106	2.33234e+06		0.0497106	0
	0.0497395	2.33341e+06		0.0497395	0
	0.0497683	2.33449e+06		0.0497683	0
	0.0497971	2.33557e+06		0.0497971	0
	0.049826	2.33664e+06		0.049826	0
	0.0498548	2.33772e+06		0.0498548	0
	0.0498837	2.33879e+06		0.0498837	0
	0.0499125	2.33987e+06		0.0499125	0
	0.0499413	2.34094e+06		0.0499413	0
	0.0499702	2.342e+06		0.0499702	0
	0.049999	2.34307e+06		0.049999	0
	0.0500278	2.34413e+06		0.0500278	0
	0.0500567	2.3452e+06		0.0500567	0
	0.0500855	2.34626e+06		0.0500855	0
	0.0501143	2.34733e+06		0.0501143	0
	0.0501432	2.3484e+06		0.0501432	0
	0.050172	2.34947e+06		0.050172	0
	0.0502008	2.35054e+06		0.0502008	0
	0.0502297	2.35161e+06		0.0502297	0
	0.0502585	2.35268e+06		0.0502585	0
	0.0502873	2.35375e+06		0.0502873	0
	0.0503162	2.35483e+06		0.0503162	0
	0.050345	2.3559e+06		0.050345	0
	0.0503738	2.35697e+06		0.0503738	0
	0.0504027	2.35805e+06		0.0504027	0
	0.0504315	2.35912e+06		0.0504315	0
	0.0504604	2.36019e+06		0.0504604	0
	0.0504892	2.36126e+06		0.0504892	0
	0.050518	2.36232e+06		0.050518	0
	0.0505469	2.36338e+06		0.0505469	0
	0.0505757	2.36444e+06		0.0505757	0
	0.0506045	2.3655e+06		0.0506045	0
	0.0506334	2.36656e+06		0.0506334	0
	0.0506622	2.36762e+06		0.0506622	0
	0.050691	2.36868e+06		0.050691	0
	0.0507199	2.36975e+06		0.0507199	0
	0.0507487	2.37081e+06		0.0507487	0
	0.0507775	2.37188e+06		0.0507775	0
	0.0508064	2.37294e+06		0.0508064	0
	0.0508352	2.37401e+06		0.0508352	0
	0.050864	2.37508e+06		0.050864	0
	0.0508929	2.37615e+06		0.0508929	0
	0.0509217	2.37721e+06		0.0509217	0
	0.0509506	2.37828e+06		0.0509506	0
	0.0509794	2.37935e+06		0.0509794	0
	0.0510082	2.38041e+06		0.0510082	0
	0.0510371	2.38147e+06		0.0510371	0
	0.0510659	2.38253e+06		0.0510659	0
	0.0510947	2.38359e+06		0.0510947	0
	0.0511236	2.38465e+06		0.0511236	0
	0.0511524	2.38571e+06		0.0511524	0
	0.0511812	2.38677e+06		0.0511812	0
	0.0512101	2.38783e+06		0.0512101	0
	0.0512389	2.38888e+06		0.0512389	0
	0.0512677	2.38994e+06		0.0512677	0
	0.0512966	2.391e+06		0.0512966	0
	0.0513254	2.39205e+06		0.0513254	0
	0.0513542	2.39311e+06		0.0513542	0
	0.0513831	2.39417e+06		0.0513831	0
	0.0514119	2.39523e+06		0.0514119	0
	0.0514407	2.39629e+06		0.0514407	0
	0.0514696	2.39735e+06		0.0514696	0
	0.0514984	2.39841e+06		0.0514984	0
	0.0515273	2.39947e+06		0.0515273	0
	0.0515561	2.40054e+06		0.0515561	0
	0.0515849	2.40161e+06		0.0515849	0
	0.0516138	2.40268e+06		0.0516138	0
	0.0516426	2.40375e+06		0.0516426	0
	0.0516714	2.40482e+06		0.0516714	0
	0.0517003	2.40589e+06		0.0517003	0
	0.0517291	2.40697e+06		0.0517291	0
	0.0517579	2.40804e+06		0.0517579	0
	0.0517868	2.40911e+06		0.0517868	0
	0.0518156	2.41019e+06		0.0518156	0
	0.0518444	2.41126e+06		0.0518444	0
	0.0518733	2.41234e+06		0.0518733	0
	0.0519021	2.41341e+06		0.0519021	0
	0.0519309	2.41448e+06		0.0519309	0
	0.0519598	2.41555e+06		0.0519598	0
	0.0519886	2.41661e+06		0.0519886	0
	0.0520175	2.41768e+06		0.0520175	0
	0.0520463	2.41873e+06		0.0520463	0
	0.0520751	2.41979e+06		0.0520751	0
	0.052104	2.42084e+06		0.052104	0
	0.0521328	2.4219e+06		0.0521328	0
	0.0521616	2.42294e+06		0.0521616	0
	0.0521905	2.42399e+06		0.0521905	0
	0.0522193	2.42504e+06		0.0522193	0
	0.0522481	2.42608e+06		0.0522481	0
	0.052277	2.42712e+06		0.052277	0
	0.0523058	2.42816e+06		0.0523058	0
	0.0523346	2.4292e+06		0.0523346	0
	0.0523635	2.43023e+06		0.0523635	0
	0.0523923	2.43127e+06		0.0523923	0
	0.0524211	2.4323e+06		0.0524211	0
	0.05245	2.43334e+06		0.05245	0
	0.0524788	2.43438e+06		0.0524788	0
	0.0525076	2.43542e+06		0.0525076	0
	0.0525365	2.43646e+06		0.0525365	0
	0.0525653	2.4375e+06		0.0525653	0
	0.0525942	2.43855e+06		0.0525942	0
	0.052623	2.4396e+06		0.052623	0
	0.0526518	2.44065e+06		0.0526518	0
	0.0526807	2.4417e+06		0.0526807	0
	0.0527095	2.44276e+06		0.0527095	0
	0.0527383	2.44381e+06		0.0527383	0
	0.0527672	2.44487e+06		0.0527672	0
	0.052796	2.44594e+06		0.052796	0
	0.0528248	2.447e+06		0.0528248	0
	0.0528537	2.44806e+06		0.0528537	0
	0.0528825	2.44912e+06		0.0528825	0
	0.0529113	2.45018e+06		0.0529113	0
	0.0529402	2.45124e+06		0.0529402	0
	0.052969	2.4523e+06		0.052969	0
	0.0529978	2.45337e+06		0.0529978	0
	0.0530267	2.45443e+06		0.0530267	0
	0.0530555	2.4555e+06		0.0530555	0
	0.0530844	2.45657e+06		0.0530844	0
	0.0531132	2.45765e+06		0.0531132	0
	0.053142	2.45872e+06		0.053142	0
	0.0531709	2.4598e+06		0.0531709	0
	0.0531997	2.46088e+06		0.0531997	0
	0.0532285	2.46196e+06		0.0532285	0
	0.0532574	2.46304e+06		0.0532574	0
	0.0532862	2.46412e+06		0.0532862	0
	0.053315	2.4652e+06		0.053315	0
	0.0533439	2.46628e+06		0.0533439	0
	0.0533727	2.46736e+06		0.0533727	0
	0.0534015	2.46844e+06		0.0534015	0
	0.0534304	2.46952e+06		0.0534304	0
	0.0534592	2.4706e+06		0.0534592	0
	0.053488	2.47168e+06		0.053488	0
	0.0535169	2.47275e+06		0.0535169	0
	0.0535457	2.47383e+06		0.0535457	0
	0.0535745	2.47491e+06		0.0535745	0
	0.0536034	2.47598e+06		0.0536034	0
	0.0536322	2.47706e+06		0.0536322	0
	0.0536611	2.47814e+06		0.0536611	0
	0.0536899	2.47921e+06		0.0536899	0
	0.0537187	2.48029e+06		0.0537187	0
	0.0537476	2.48136e+06		0.0537476	0
	0.0537764	2.48244e+06		0.0537764	0
	0.0538052	2.48352e+06		0.0538052	0
	0.0538341	2.48459e+06		0.0538341	0
	0.0538629	2.48566e+06		0.0538629	0
	0.0538917	2.48674e+06		0.0538917	0
	0.0539206	2.48781e+06		0.0539206	0
	0.0539494	2.48889e+06		0.0539494	0
	0.0539782	2.48996e+06		0.0539782	0
	0.0540071	2.49102e+06		0.0540071	0
	0.0540359	2.49209e+06		0.0540359	0
	0.0540647	2.49316e+06		0.0540647	0
	0.0540936	2.49422e+06		0.0540936	0
	0.0541224	2.49528e+06		0.0541224	0
	0.0541513	2.49634e+06		0.0541513	0
	0.0541801	2.4974e+06		0.0541801	0
	0.0542089	2.49846e+06		0.0542089	0
	0.0542378	2.49952e+06		0.0542378	0
	0.0542666	2.50058e+06		0.0542666	0
	0.0542954	2.50163e+06		0.0542954	0
	0.0543243	2.5027e+06		0.0543243	0
	0.0543531	2.50376e+06		0.0543531	0
	0.0543819	2.50483e+06		0.0543819	0
	0.0544108	2.5059e+06		0.0544108	0
	0.0544396	2.50698e+06		0.0544396	0
	0.0544684	2.50805e+06		0.0544684	0
	0.0544973	2.50912e+06		0.0544973	0
	0.0545261	2.51019e+06		0.0545261	0
	0.0545549	2.51126e+06		0.0545549	0
	0.0545838	2.51232e+06		0.0545838	0
	0.0546126	2.51338e+06		0.0546126	0
	0.0546414	2.51444e+06		0.0546414	0
	0.0546703	2.5155e+06		0.0546703	0
	0.0546991	2.51656e+06		0.0546991	0
	0.054728	2.51762e+06		0.054728	0
	0.0547568	2.51869e+06		0.0547568	0
	0.0547856	2.51975e+06		0.0547856	0
	0.0548145	2.52081e+06		0.0548145	0
	0.0548433	2.52188e+06		0.0548433	0
	0.0548721	2.52295e+06		0.0548721	0
	0.054901	2.52402e+06		0.054901	0
	0.0549298	2.52509e+06		0.0549298	0
	0.0549586	2.52616e+06		0.0549586	0
	0.0549875	2.52723e+06		0.0549875	0
	0.0550163	2.52831e+06		0.0550163	0
	0.0550451	2.52939e+06		0.0550451	0
	0.055074	2.53047e+06		0.055074	0
	0.0551028	2.53155e+06		0.0551028	0
	0.0551316	2.53264e+06		0.0551316	0
	0.0551605	2.53372e+06		0.0551605	0
	0.0551893	2.53481e+06		0.0551893	0
	0.0552182	2.5359e+06		0.0552182	0
	0.055247	2.53698e+06		0.055247	0
	0.0552758	2.53807e+06		0.0552758	0
	0.0553047	2.53916e+06		0.0553047	0
	0.0553335	2.54024e+06		0.0553335	0
	0.0553623	2.54132e+06		0.0553623	0
	0.0553912	2.54239e+06		0.0553912	0
	0.05542	2.54347e+06		0.05542	0
	0.0554488	2.54453e+06		0.0554488	0
	0.0554777	2.54559e+06		0.0554777	0
	0.0555065	2.54665e+06		0.0555065	0
	0.0555353	2.5477e+06		0.0555353	0
	0.0555642	2.54875e+06		0.0555642	0
	0.055593	2.5498e+06		0.055593	0
	0.0556218	2.55085e+06		0.0556218	0
	0.0556507	2.55189e+06		0.0556507	0
	0.0556795	2.55293e+06		0.0556795	0
	0.0557084	2.55397e+06		0.0557084	0
	0.0557372	2.55501e+06		0.0557372	0
	0.055766	2.55605e+06		0.055766	0
	0.0557949	2.55709e+06		0.0557949	0
	0.0558237	2.55812e+06		0.0558237	0
	0.0558525	2.55916e+06		0.0558525	0
	0.0558814	2.5602e+06		0.0558814	0
	0.0559102	2.56123e+06		0.0559102	0
	0.055939	2.56227e+06		0.055939	0
	0.0559679	2.5633e+06		0.0559679	0
	0.0559967	2.56434e+06		0.0559967	0
	0.0560255	2.56537e+06		0.0560255	0
	0.0560544	2.56641e+06		0.0560544	0
	0.0560832	2.56745e+06		0.0560832	0
	0.056112	2.56849e+06		0.056112	0
	0.0561409	2.56953e+06		0.0561409	0
	0.0561697	2.57057e+06		0.0561697	0
	0.0561985	2.57161e+06		0.0561985	0
	0.0562274	2.57266e+06		0.0562274	0
	0.0562562	2.5737e+06		0.0562562	0
	0.0562851	2.57475e+06		0.0562851	0
	0.0563139	2.57579e+06		0.0563139	0
	0.0563427	2.57684e+06		0.0563427	0
	0.0563716	2.57788e+06		0.0563716	0
	0.0564004	2.57893e+06		0.0564004	0
	0.0564292	2.57997e+06		0.0564292	0
	0.0564581	2.58102e+06		0.0564581	0
	0.0564869	2.58207e+06		0.0564869	0
	0.0565157	2.58311e+06		0.0565157	0
	0.0565446	2.58415e+06		0.0565446	0
	0.0565734	2.58519e+06		0.0565734	0
	0.0566022	2.58623e+06		0.0566022	0
	0.0566311	2.58727e+06		0.0566311	0
	0.0566599	2.58831e+06		0.0566599	0
	0.0566887	2.58935e+06		0.0566887	0
	0.0567176	2.59039e+06		0.0567176	0
	0.0567464	2.59143e+06		0.0567464	0
	0.0567753	2.59248e+06		0.0567753	0
	0.0568041	2.59352e+06		0.0568041	0
	0.0568329	2.59458e+06		0.0568329	0
	0.0568618	2.59563e+06		0.0568618	0
	0.0568906	2.59669e+06		0.0568906	0
	0.0569194	2.59775e+06		0.0569194	0
	0.0569483	2.59882e+06		0.0569483	0
	0.0569771	2.59988e+06		0.0569771	0
	0.0570059	2.60095e+06		0.0570059	0
	0.0570348	2.60201e+06		0.0570348	0
	0.0570636	2.60308e+06		0.0570636	0
	0.0570924	2.60415e+06		0.0570924	0
	0.0571213	2.60521e+06		0.0571213	0
	0.0571501	2.60628e+06		0.0571501	0
	0.0571789	2.60735e+06		0.0571789	0
	0.0572078	2.60841e+06		0.0572078	0
	0.0572366	2.60948e+06		0.0572366	0
	0.0572655	2.61054e+06		0.0572655	0
	0.0572943	2.61161e+06		0.0572943	0
	0.0573231	2.61267e+06		0.0573231	0
	0.057352	2.61374e+06		0.057352	0
	0.0573808	2.61481e+06		0.0573808	0
	0.0574096	2.61587e+06		0.0574096	0
	0.0574385	2.61694e+06		0.0574385	0
	0.0574673	2.618e+06		0.0574673	0
	0.0574961	2.61907e+06		0.0574961	0
	0.057525	2.62013e+06		0.057525	0
	0.0575538	2.6212e+06		0.0575538	0
	0.0575826	2.62226e+06		0.0575826	0
	0.0576115	2.62333e+06		0.0576115	0
	0.0576403	2.6244e+06		0.0576403	0
[truncated: 15,331 more rows]
